# Supplementary material for: Molecular Markers for the Phylogenetic Reconstruction of Trypanosoma cruzi: A Quantitative Review
Source: Pathogens. 2025 Jan 14;14(1):72. doi: 10.3390/pathogens14010072 (PMC11768369; doi:10.3390/pathogens14010072)
Supplement: Supplementary file 1 [file pathogens-14-00072-s001.zip]

Archive with 21 entries (21 files):
- Tc24.fst
- 5S_rRNA.fst
- 5S_rRNA_M5.fst
- 18S_rRNA.fst
- CatL-like.fst
- COII-ND1.fst
- CytB.fst
- DHFR_TS.fst
- gGAPDH.fst
- GPI.fst
- HSP70.fst
- ITS1.fst
- Lathostherol_oxidase.fst
- Maxicircle.fst
- minicirle_Gblocks.fst
- mini-exon.fst
- MK.fst
- MSH2.fst
- superoxide_dismutase.fst
- Supplementary_Figure_S1.pdf
- Supplementary_Figure_S1_Legend.pdf
