# Supplementary material for: Molecular Markers for the Phylogenetic Reconstruction of Trypanosoma cruzi: A Quantitative Review
Source: Pathogens. 2025 Jan 14;14(1):72. doi: 10.3390/pathogens14010072 (PMC11768369; doi:10.3390/pathogens14010072)
Supplement: Supplementary file 1 [file pathogens-14-00072-s001.zip › Tc24.fst]

>T_conorhini_XM_029375355_1
------------------------------------------------------------
------------------------------AACAAGGATGGAAAGAGCGCCACAGACCGC
AAGGTTGCGTGGGAGCGGATTCGCCAGACGATTCCGCGCGAGAAGACCGCCGAGGCGAAG
CAGCGCCGCATTGACCTCTTCAAGAAGTTCGACAAGAACGACACCGGCAAGCTGTCCTAC
GATGAGGTGTACAACGGCTGCATTGAGGTGCTGAAGTTGGACGAGTTCACCTCGCGAGTG
CGCGACATCACGAAGCGTGCGTTCAACAAGGCGAAGGACCTGGGCAGCAAGCTGGAGAAC
AAGGGTTCCGAGGACTTCGTTGAATTCCTTGAGTTCCGCCTGATGCTGTGCTACCTCTAC
GACTACTTCGAGCTGACGGTGATGTTTGACGAGATCGACACTTCCGGCAACATGCTGATT
GACGAGAAGGAGTTCGAGAAGGCCGTGCCCAAGCTCGAGAAGTGGGGTGCGAAGATCGAA
GACCCCGCGAAGCTCTTCAAGGAGCTCGACAAAAACGGCTCCGGGTCCGTGACGTTCGAC
GAGTTTGCTGCGTGGGCTTCGGCCCATAAGCTGGACGTCGACGGCGACCCGGACAACGTG
CCAGAGAGCGCGTGA
>XM_800480_1
---------------------------------------ATGGGTGCTTGTGGGTCGAAG
GACTCGACGAGCGACAAGGGGTTGGCGAGCGATAAGGACGGCAAGAACGCCAAGGACCGC
AAGGAAGCGTGGGAGCGCATTCGCCAGGCGATTCCTCGTGAGAAGACCGCCGAGGCAAAA
CAGCGCCGCATCGAGCTCTTCAAGAAGTTCGACAAGAACGAGACCGGGAAGCTGTGCTAC
GATGAGGTGCACGGCGGCTGCCTCGAGGTGCTGAAGTTGGACGAGTTCACGCCGCGAGTG
CGCGACATCACGAAGCGTGCATTCGACAAGGCGAGGGTCCTGGGCAGCAAGCTGGAGAAC
AAGGGCTCCGAGGACTTTGTTGAATTTCTGGAGTTCCGTCTGATGCTGTGCTACATCTAC
GACTTCTTCGAGCTGACGGTGATGTTCGACGAGATTGACGCCTCCGGCAACATGCTGGTC
GACGAGGAGGAGTTCAAGCGCGCCGTGCCCAAGCTTGAGGCGTGGGGCGCCAAGGTCGAG
GATCCCGCGGCGCTGTTCAAGGAGATCGATAAGAACGGCACTGGGACCGTGACGTTCGAC
GAGTTTGCTGCGTGGGCTTCTGCAGTCAAACTGGACGCCGACGGCGACCCGGACAACGTG
CCGGAGAGGGCTTGA
>Z54193_1
GGACAGTCGATAATAAGCCGAGTCAAGGAGAGCAACGAGATGGGTGCTTGTGGGTCGAAG
GGCTCGACGAGCGACAAGGGGTTGGCGAGCGATAAGGACGGCAAGAACGCCAAGGACCGC
AAGGAAGCGTGGGAGCGCATTCGCCAGGCGATTCCTCGTGAGAAGACCGCCGAGGCAAAA
CAGCGCCGCATCGAGCTCTTCAAGAAGTTCGACAAGAACGAGACCGGGAAGCTGTGCTAC
GATGAGGTGTACAGCGGCTGCCTCGAGGTGCTGAAGTTGGACGAGTTCACGCCGCGAGTG
CGCGACATCACGAAGCGTGCATTCGACAAGGCGAGGGTTCTGGGCAGCAAGCTGGAGAAC
AAGGGCTCCGAGGACTTTGTTGAATTTCTGGAGTTCCGTCTGATGCTGTGCTACATCTAC
GACTTCTTCGAGCTGACGGTGATGTTCGACGAGATTGACGCCTCCGGCAACATGCTGGTC
GACGAGGAGGAGTTCAAGCGCGCCGTGCCCAAGCTTGAGGCGTGGGGCGCCAAGGTCGAG
GATCCCGCGGCGCTGTTCAAGGAGCTCGATAAGAACGGCACTGGGTCCGTGACGTTCGAC
GAGTTTGCTGCGTGGGCTTCTGCAGTCAAACTGGACGCCGACGGCGACCCGGACAACGTG
CCGGAGAAGGCTTGA
>XM_799815_1
---------------------------------------ATGGGTGCTTGTGGGTCGAAG
GGCTCGACGAGCGACAAGGGGTTGGCGAGCGATAAGGACGGCAAGAACGCCAAGGACCGC
AAGGAAGCGTGGGAGCGCATTCGCCAGGCGATTCCTCGTGAGAAGACCGCCGAGGCAAAA
CAGCGCCGCATCGAGCTATTCAAGAAGTTCGACAAGAACGAGACTGGGAAGCTGTGCTAC
GATGAGGTGCACAGCGGCTGCCTCGAGGTGCTGAAGTTGGACGAGTTCACGCCGCGAGTG
CGCGACATCACGAAGCGTGCGTTCGACAAGGCGAGGGTCCTGGGCAGCAAGCTGGAGAAC
AAGGGCTCCGAGGACTTTGTTGAATTTCTGGAGTTCCGTCTGATGCTGTGCTACATCTAC
GACTTCTTCGAGCTGACGGTGATGTTCGACGAGATTGACGCCTCCGGCAACATGCTGGTC
GACGAGGAGGAGCTCAAGCGCGCCGTGCCCAAGCTTGAGGCGTGGGGCGCCAAGGTCGAG
GATCCCGCGGCGCTGTTCAAGGAGATCGATAAGAACGGCACTGGGTCCGTGACGTTCGAC
GAGTTTGCTGCGTGGGCTTCTGCAGTCAAACTGGACGCCGACGGCGACCCGGACAACGTG
CCGGAGAGGGCTTGA
>FJ222466_1
---------------------------------------ATGGGTGCTTGTGGGTCGAAG
GGCTCGACGAGCGACAAGGGGTTGGCGAGCGATAAGGACGGCAAGAACGCCAAGGACCGC
AAGGAAGCGTGGGAGCGCATTCGCCAGGCGATTCCTCGTGAGAAGACCGCCGAGGCAAAA
CAGCGCCGCATCGAGCTCTTCAAGAAGTTCGACAAGAACGAGACTGGGAAGCTGTGCTAC
GATGAGGTGCACAGCGGCTGCCTCGAGGTGCTGAAGTTGGACGAGTTGACGCCGCGAGTG
CGCGACATCACGAAGCGTGCGTTCGACAAGGCGAGGGCCCTGGGCAGCAAGCTGGAGAAC
AAGGGCTCCGAGGACTTTGTTGAATTTCTGGAGTTCCGTCTGATGCTGTGCTACATCTAC
GACTTCTTCGAGCTGACGGTGATGTTCGACGAGATTGACGCCTCCGGCAACATGCTGGTC
GACGAGGAGGAGCCCAAGCGCGCCGTGCCCAAGCTTGAGGCGTGGGGCGCCAAGGTCGAG
GATCCCGCGGCGCTGTTCAAGGAGCTCGATAAGAACGGCACTGGGTCCGTGACGTTCGAC
GAGTTTGCTGCGTGGGCTTCTGCAGTCAAACTGGACGCCGACGGCGACCCGGACAACGTG
CCGGAGAGCGCGTGA
>X02838_1
CAACAGTCGATAATAAGCCGAGTCAAGGAGAGCAACGAGATGGGTGCTTGTGGGTCGAAG
GGCTCGACGAGCGACAAGGGGTTGGCGAGCGATAAGGACGGCAAGAAGGCCAAGGACCGC
AAGGAAGCGTGGGAGCGCATTCGCCAGGCGATTCCTCGTGAGAAGACCGCCGAGGCAAAA
CAGCGCCGCATCGAGCTCTTCAAGAAGTTCGACAAGAACGAGACTGGGAAGCTGTGCTAC
GATGAGGTGCACAGCGGCTGCCTCGAGGTGCTGAAGTTGGACGAGTTCACGCCGCGAGTG
CGCGACATCACGAAGCGTGCGTTTGACAAGGCGAGGGCCCTGGGCAGCAAGCTGGAGAAC
AAGGGCTCCGAGGACTTTGTTGAATTTCTGGAGTTCCGTCTGATGCTGTGCTACATCTAC
GACTTCTTCGAGCTGACGGTGATGTTCGACGAGATTGACGCCTCCGGCAACATGCTGGTC
GACGAGGAGGAGCTCAAGCGCGCCGTGCCCAAGCTTGAGGCGTGGGGCGCCAAGGTCGAG
GATCCCGCGGCGCTGTTCAAGGAGCTCGATAAGAACGGCACTGGGTCCGTGACGTTCGAC
GAGTTTGCTGCGTGGGCTTCTGCAGTCAAACTGGACGCCGACGGCGACCCGGACAACGTG
CCGGAGAGCGCGTGA
>XM_803213_1
---------------------------------------ATGGGTGCTTGTGGGTCGAAG
GGCTCGACGAGCGACAAGGGGTTGGCGAGCGATAAGGACGGCAAGAACGCCAAGGACCGC
AAGGAAGCGTGGGAGCGCATTCGCCAGGCGATTCCTCGTGAGAAGACCGCCGAGGCAAAA
CAGCGCCGCATCGAGCTCTTCAAGAAGTTCGACAAGAACGAGACTGGGAAGCTGTGCTAC
GATGAGGTGCACAGCGGCTGCCTCGAGGTGCTGAAGTTGGACGAGTTCACGCCGCGAGTG
CGCGACATCACGAAGCGTGCGTTCGACAAGGCGAGGGCCCTGGGCAGCAAGCTGGAGAAC
AAGGGCTCCGAGGACTTTGTTGAATTTCTGGAGTTCCGTCTGATGCTGTGCTACATCTAC
GACTTCTTCGAGCTGACGGTGATGTTCGACGAGATTGACGCCTCCGGCAACATGCTGGTC
GACGAGGAGGAGCTCAAGCGCGCCGTGCCCAAGCTTGAGGCGTGGGGCGCCAAGGTCGAG
GATCCCGCGGCGCTGTTCAAGGAGCTCGATAAGAATGGCACTGGGTCCGTGACGTTCGAC
GAGTTTGCTGCGTGGGCTTCTGCAGTCAAACTGGACGCCGACGGCGACCCGGACAACGTG
CCGGAGAGCGCGTGA
>S43664_1
CAACAGTCGATAATAAGCCGAGTCAAGGAGAGCAACGAGATGGGTGCTTGTGGGTCGAAG
GGCTCGACGAGCGACAAGGGGTTGGCGAGCGATAAGGACGGCAAGAACGCCAAGGACCGC
AAGGAAGCGTGGGAGCGCATTCGCCAGGCGATTCCTCGTGAGAAGACCGCCGAGGCAAAA
CAGCGCCGCATCGAGCTCTTCAAGAAGTTCGACAAGAACGAGACTGGGAAGCTGTGCTAC
GATGAGGTGCACAGCGGCTGCCTCGAGGTGCTGAAGTTGGACGAGTTCACGCCGCGAGTG
CGCGACATCACGAAGCGTGCGTTCGACAAGGCGAGGGCCCTGGGCAGCAAGCTGGAGAAC
AAGGGCTCCGAGGACTTTGTTGAATTTCTGGAGTTCCGTCTGATGCTGTGCTACATCTAC
GACTTCTTCGAGCTGACGGTGATGTTCGACGAGATTGACGCCTCCGGCAACATGCTGGTC
GACGAGGAGGAGCTCAAGCGCGCCGTGCCCAAGCTTGAGGCGTGGGGCGCCAAGGTCGAG
GATCCCGCGGCGCTGTTCAAGGAGCTCGATAAGAACGGCACTGGGTCCGTGACGTTCGAC
GAGTTTGCTGCGTGGGCTTCTGCAGTCAAACTGGACGCCGACGGCGACCCGGACAACGTG
CCGGAGAGCGCGTGA
>XM_803211_1
---------------------------------------ATGGGTGCTTGTGGGTCGAAG
GGCTCGACGAGCGACAAGGGGTTGGCGAGCGATAAGGACGGCAAGAACGCCAAGGACCGC
AAGGAAGCGTGGGAGCGCATTCGCCAGGCGATTCCTCGTGAGAAGACCGCCGAGGCAAAA
CAGCGCCGCATCGAGCTCTTCAAGAAGTTCGACAAGAACGAGACTGGGAAGCTGTGCTAC
GATGAGGTGCACAGCGGCTGCCTCGAGGTGCTGAAGTTGGACGAGTTCACGCCGCGAGTG
CGCGACATCACGAAGCGTGCGTTCGACAAGGCGAGGGCCCTGGGCAGCAAGCTGGAGAAC
AAGGGCTCCGAGGACTTTGTTGAATTTCTGGAGTTCCGTCTGATGCTGTGCTACATCTAC
GACTTCTTCGAGCTGACGGTGATGTTCGACGAGATTGACGCCTCCGGCAACATGCTGGTC
GACGAGGAGGAGCTCAAGCGCGCCGTGCCCAAGCTTGAGGCGTGGGGCGCCAAGGTCGAG
GATCCCGCGGCGCTGTTCAAGGAGCTCGATAAGAACGGCACTGGGTCCGTGACGTTCGAC
GAGTTTGCTGCGTGGGCTTCTGCAGTCAAACTGGACGCCGACGGCGACCCGGACAACGTG
CCGGAGAGCGCGTGA
>AF192980_2
CAACAGTCGATAATAAGCCGAGTCAAGGAGAGCAACGAGATGGGTGCTTGTGGGTCGAAG
GGCTCGACGAGCGACAAGGGGTTGGCGAGCGATAAGGACGGCAAGAACGCCAAGGACCGC
AAGGAAGCGTGGGAGCGCATTCGCCAGGCGATTCCTCGTGAGAAGACCGCCGAGGCAAAA
CAGCGCCGCATCGAGCTCTTCAAGAAGTTCGACAAGAACGAGACTGGGAAGCTGTGCTAC
GATGAGGTGCACAGCGGCTGCCTCGAGGTGCTGAAGTTGGACGAGTTCACGCCGCGAGTG
CGCGACATCACGAAGCGTGCGTTCGACAAGGCGAGGGCCCTGGGCAGCAAGCTGGAGAAC
AAGGGCTCCGAGGACTTTGTTGAATTTCTGGAGTTCCGTCTGATGCTGTGCTACATCTAC
GACTTCTTCGAGCTGACGGTGATGTTCGACGAGATTGACGCCTCCGGCAACATGCTGGTC
GACGAGGAGGAGCTCAAGCGCGCCGTGCCCAAGCTTGAGGCGTGGGGCGCCAAGGTCGAG
GATCCCGCGGCGCTGTTCAAGGAGCTCGATAAGAACGGCACTGGGTCCGTGACGTTCGAC
GAGTTTGCTGCGTGGGCTTCTGCAGTCAAACTGGACGCCGACGGCGACCCGGACAACGTG
CCGGAGAAGGCGTGA
>OL781170_1
------------------------------------------------------------
------------------------------------------------------------
------------------------------------------------GCCGAGGCAAAA
CAGCGCCGCATCGAGCTCTTCAAGAAGTTCGACAAGAACGAGACTGGGAAGCTGTGCTAC
GATGAGGTGCACAGCGGCTGCCTCGAGGTGCTGAAGTTGGACGAGTTCACGCCGCGAGTG
CGCGACATCACGAAGCGTGCGTTCGACAAGGCGAGGGCCCTGGGCAGCAAGCTGGAGAAC
AAGGGCTCCGAGGACTTTGTTGAATTTCTGGAGTTCCGTCTGATGCTGTGCTACATCTAC
GACTTCTTCGAGCTGACGGTGATGTTCGACGAGATTGACGCCTCCGGCAACATGCTGGTC
GACGAGGAGGAGCTCAAGCGCGCCGTGCCCAAGCTTGAGGCGTGGGGCGCCAAGGTCGAG
GATCCCGCGGCGCTGTTCAAGGAGCTCGATAAGAACGGCACTGGGTCCGTGACGT-----
------------------------------------------------------------
---------------
>L26971_1
CAACAGTCGATAATAAGCCGAGTCAAGGAGAGCAACGAGATGGGTGCTTGTGGGTCGAAG
GGCTCGACGAGCGACAAGGGGTTGGCGAGCGATAAGGACGGCAAGAACGCCAAGGACCGC
AAGGAAGCGTGGGAGCGCATTCGCCAGGCGATTCCTCGTGAGAAGACCGCCGAGGCAAAA
CAGCGCCGCATCGAGCTCTTCAAGAAGTTCGACAAGAACGAGACCGGGAAGCTGTGCTAC
GATGAGGTGTACAGCGGCTGCCTCGAGGTGCTGAAGTTGGACGAGTTCACGTCGCGAGTG
CGCGACATCACGAAGCGTGCATTCGACAAGTCGAGGACCCTGGGCAGCAAGCTGGAGAAC
AAGGGCTCCGAGGACTTTGTTGAATTTCTGGAGTTCCGTCTGATGCTGTGCTACATCTAC
GACTTCTTCGAGCTGACGGTGATGTTCGACGAGATTGACGCCTCCGGCAACATGCTGGTC
GACGAGGAGGAGTTCAAGCGCGCCGTGCCCAAGCTTGAGGCGTGGGGCGCCAAGGTCGAG
GATCCCGCGGCGCTGTTCAAGGAGCTCGATAAGAACGGCACTGGGTCCGTGACGTTCGAC
GAGTTTGCTGCGTGGGCTTCTGCAGTCAAACTGGACGCCGACGGCGACCCGGACAACGTG
CCGGAGAGCGCGTGA
>U70035_1
CAACAGTCGATAATAAGCCGAGTCAAGGAGAGCAACGAGATGGGTGCTTGTGGGTCGAAG
GGCTCGACGAGCGACAAGGGGTTGGCGAGCGATAAGGACGGCAAGAACGCCAAGGACCGC
AAGGAAGCGTGGGAGCCCATTCGCCAGGCGATTCCTCGTGAGAAGACCGCCGAGGCAAAA
CAGCGCCGCATCGAGCTCTTCAAGAAGTTCGACAAGAACGAGACCGGGAAGCTGTGCTAC
GATGAGGTGTACAGCGGCTGCCTCGAGGTGCTGAGGTTGGACGAGTTCACGTCGGGAGTG
CGCGACATCACGAAGCGTGCATTCGACAAGGCGAGGGCCCTGGGCAGCAAGCTGGAGAAC
AAGGGCTCCGAGGACTTTGTTGAATTTCTGGAGTTCCGTCTGATGCTGTGCTACATCTAC
GACTTCTTCGAGCTGACGGTGATGTTCGACGAGATTGACGCCTCCGGCAACATGCTGGTC
GACGAGGAGGAGTTCAAGCGCGCCGTGCCCAAGCTTGAGGCGTGGGGCGCCAAGGTCGAG
GATCCCGCGGCGCTGTTCAAGGAGCTCGATAAGAACGGCACTGGGTCCGTGACGTTCGAC
GAGTTTGCTGCGTGGGCTTCTGCAGTCAAACTGGACGCCGACGGCGACCCGGACAACGTG
CCGGAGAGCGCGTGA
>OL781183_1
------------------------------------------------------------
------------------------------------------------------------
------------------------------------------------GCCGAGGCAAAA
CAGCGCCGCATCGAGCTCTTCAAGAAGTTCGACAAGAACGAGACCGGGAAGCTGTGCTAC
GATGAGGTGTACAGCGGCTGCCTCGAGGTGCTGAAGTTGGACGAGTTCACGTCGCGAGTG
CGCGACATCACGAAGCGTGCATTCGACAAGGCGAGGGCCCTGGGCAGCAAGCTGGAGAAC
AAGGGCTCCGAGGACTTTGTTGAATTTCTGGAGTTCCGTCTGATGCTGTGCTACATCTAC
GACTTCTTCGAGCTGACGGTGATGTTCGACGAGATTGACGCCTCCGGCAACATGCTGGTC
GACGAGGAGGAGTTCAAGCGCGCCGTGCCCAAGCTTGAGGCGTGGGGCGCCAAGGTCGAG
GATCCCGCGGCGCTGTTCAAGGAGCTCGATAAGAACGGCACTGGGTCCGTGACGT-----
------------------------------------------------------------
---------------
>OL781182_1
------------------------------------------------------------
------------------------------------------------------------
------------------------------------------------GCCGAGGCAAAA
CAGCGCCGCATCGAGCTCTTCAAGAAGTTCGACAAGAACGAGACCGGGAAGCTGTGCTAC
GATGAGGTGTACAGCGGCTGCCTCGAGGTGCTGAAGTTGGACGAGTTCACGTCGCGAGTG
CGCGACATCACGAAGCGTGCATTCGACAAGGCGAGGGCCCTGGGCAGCAAGCTGGAGAAC
AAGGGCTCCGAGGACTTTGTTGAATTTCTGGAGTTCCGTCTGATGCTGTGCTACATCTAC
GACTTCTTCGAGCTGACGGTGATGTTCGACGAGATTGACGCCTCCGGCAACATGCTGGTC
GACGAGGAGGAGTTCAAGCGCGCCGTGCCCAAGCTTGAGGCGTGGGGCGCCAAGGTCGAG
GATCCCGCGGCGCTGTTCAAGGAGCTCGATAAGAACGGCACTGGGTCCGTGACGT-----
------------------------------------------------------------
---------------
>OL781181_1
------------------------------------------------------------
------------------------------------------------------------
------------------------------------------------GCCGAGGCAAAA
CAGCGCCGCATCGAGCTCTTCAAGAAGTTCGACAAGAACGAGACCGGGAAGCTGTGCTAC
GATGAGGTGTACAGCGGCTGCCTCGAGGTGCTGAAGTTGGACGAGTTCACGTCGCGAGTG
CGCGACATCACGAAGCGTGCATTCGACAAGGCGAGGGCCCTGGGCAGCAAGCTGGAGAAC
AAGGGCTCCGAGGACTTTGTTGAATTTCTGGAGTTCCGTCTGATGCTGTGCTACATCTAC
GACTTCTTCGAGCTGACGGTGATGTTCGACGAGATTGACGCCTCCGGCAACATGCTGGTC
GACGAGGAGGAGTTCAAGCGCGCCGTGCCCAAGCTTGAGGCGTGGGGCGCCAAGGTCGAG
GATCCCGCGGCGCTGTTCAAGGAGCTCGATAAGAACGGCACTGGGTCCGTGACGT-----
------------------------------------------------------------
---------------
>OL781180_1
------------------------------------------------------------
------------------------------------------------------------
------------------------------------------------GCCGAGGCAAAA
CAGCGCCGCATCGAGCTCTTCAAGAAGTTCGACAAGAACGAGACCGGGAAGCTGTGCTAC
GATGAGGTGTACAGCGGCTGCCTCGAGGTGCTGAAGTTGGACGAGTTCACGTCGCGAGTG
CGCGACATCACGAAGCGTGCATTCGACAAGGCGAGGGCCCTGGGCAGCAAGCTGGAGAAC
AAGGGCTCCGAGGACTTTGTTGAATTTCTGGAGTTCCGTCTGATGCTGTGCTACATCTAC
GACTTCTTCGAGCTGACGGTGATGTTCGACGAGATTGACGCCTCCGGCAACATGCTGGTC
GACGAGGAGGAGTTCAAGCGCGCCGTGCCCAAGCTTGAGGCGTGGGGCGCCAAGGTCGAG
GATCCCGCGGCGCTGTTCAAGGAGCTCGATAAGAACGGCACTGGGTCCGTGACGT-----
------------------------------------------------------------
---------------
>OL781179_1
------------------------------------------------------------
------------------------------------------------------------
------------------------------------------------GCCGAGGCAAAA
CAGCGCCGCATCGAGCTCTTCAAGAAGTTCGACAAGAACGAGACCGGGAAGCTGTGCTAC
GATGAGGTGTACAGCGGCTGCCTCGAGGTGCTGAAGTTGGACGAGTTCACGTCGCGAGTG
CGCGACATCACGAAGCGTGCATTCGACAAGGCGAGGGCCCTGGGCAGCAAGCTGGAGAAC
AAGGGCTCCGAGGACTTTGTTGAATTTCTGGAGTTCCGTCTGATGCTGTGCTACATCTAC
GACTTCTTCGAGCTGACGGTGATGTTCGACGAGATTGACGCCTCCGGCAACATGCTGGTC
GACGAGGAGGAGTTCAAGCGCGCCGTGCCCAAGCTTGAGGCGTGGGGCGCCAAGGTCGAG
GATCCCGCGGCGCTGTTCAAGGAGCTCGATAAGAACGGCACTGGGTCCGTGACGT-----
------------------------------------------------------------
---------------
>OL781178_1
------------------------------------------------------------
------------------------------------------------------------
------------------------------------------------GCCGAGGCAAAA
CAGCGCCGCATCGAGCTCTTCAAGAAGTTCGACAAGAACGAGACCGGGAAGCTGTGCTAC
GATGAGGTGTACAGCGGCTGCCTCGAGGTGCTGAAGTTGGACGAGTTCACGTCGCGAGTG
CGCGACATCACGAAGCGTGCATTCGACAAGGCGAGGGCCCTGGGCAGCAAGCTGGAGAAC
AAGGGCTCCGAGGACTTTGTTGAATTTCTGGAGTTCCGTCTGATGCTGTGCTACATCTAC
GACTTCTTCGAGCTGACGGTGATGTTCGACGAGATTGACGCCTCCGGCAACATGCTGGTC
GACGAGGAGGAGTTCAAGCGCGCCGTGCCCAAGCTTGAGGCGTGGGGCGCCAAGGTCGAG
GATCCCGCGGCGCTGTTCAAGGAGCTCGATAAGAACGGCACTGGGTCCGTGACGT-----
------------------------------------------------------------
---------------
>OL781177_1
------------------------------------------------------------
------------------------------------------------------------
------------------------------------------------GCCGAGGCAAAA
CAGCGCCGCATCGAGCTCTTCAAGAAGTTCGACAAGAACGAGACCGGGAAGCTGTGCTAC
GATGAGGTGTACAGCGGCTGCCTCGAGGTGCTGAAGTTGGACGAGTTCACGTCGCGAGTG
CGCGACATCACGAAGCGTGCATTCGACAAGGCGAGGGCCCTGGGCAGCAAGCTGGAGAAC
AAGGGCTCCGAGGACTTTGTTGAATTTCTGGAGTTCCGTCTGATGCTGTGCTACATCTAC
GACTTCTTCGAGCTGACGGTGATGTTCGACGAGATTGACGCCTCCGGCAACATGCTGGTC
GACGAGGAGGAGTTCAAGCGCGCCGTGCCCAAGCTTGAGGCGTGGGGCGCCAAGGTCGAG
GATCCCGCGGCGCTGTTCAAGGAGCTCGATAAGAACGGCACTGGGTCCGTGACGT-----
------------------------------------------------------------
---------------
>OL781176_1
------------------------------------------------------------
------------------------------------------------------------
------------------------------------------------GCCGAGGCAAAA
CAGCGCCGCATCGAGCTCTTCAAGAAGTTCGACAAGAACGAGACCGGGAAGCTGTGCTAC
GATGAGGTGTACAGCGGCTGCCTCGAGGTGCTGAAGTTGGACGAGTTCACGTCGCGAGTG
CGCGACATCACGAAGCGTGCATTCGACAAGGCGAGGGCCCTGGGCAGCAAGCTGGAGAAC
AAGGGCTCCGAGGACTTTGTTGAATTTCTGGAGTTCCGTCTGATGCTGTGCTACATCTAC
GACTTCTTCGAGCTGACGGTGATGTTCGACGAGATTGACGCCTCCGGCAACATGCTGGTC
GACGAGGAGGAGTTCAAGCGCGCCGTGCCCAAGCTTGAGGCGTGGGGCGCCAAGGTCGAG
GATCCCGCGGCGCTGTTCAAGGAGCTCGATAAGAACGGCACTGGGTCCGTGACGT-----
------------------------------------------------------------
---------------
>OL781175_1
------------------------------------------------------------
------------------------------------------------------------
------------------------------------------------GCCGAGGCAAAA
CAGCGCCGCATCGAGCTCTTCAAGAAGTTCGACAAGAACGAGACCGGGAAGCTGTGCTAC
GATGAGGTGTACAGCGGCTGCCTCGAGGTGCTGAAGTTGGACGAGTTCACGTCGCGAGTG
CGCGACATCACGAAGCGTGCATTCGACAAGGCGAGGGCCCTGGGCAGCAAGCTGGAGAAC
AAGGGCTCCGAGGACTTTGTTGAATTTCTGGAGTTCCGTCTGATGCTGTGCTACATCTAC
GACTTCTTCGAGCTGACGGTGATGTTCGACGAGATTGACGCCTCCGGCAACATGCTGGTC
GACGAGGAGGAGTTCAAGCGCGCCGTGCCCAAGCTTGAGGCGTGGGGCGCCAAGGTCGAG
GATCCCGCGGCGCTGTTCAAGGAGCTCGATAAGAACGGCACTGGGTCCGTGACGT-----
------------------------------------------------------------
---------------
>OL781169_1
------------------------------------------------------------
------------------------------------------------------------
------------------------------------------------GCCGAGGCAAAA
CAGCGCCGCATCGAGCTCTTCAAGAAGTTCGACAAGAACGAGACCGGGAAGCTGTGCTAC
GATGAGGTGTACAGCGGCTGCCTCGAGGTGCTGAAGTTGGACGAGTTCACGTCGCGAGTG
CGCGACATCACGAAGCGTGCATTCGACAAGGCGAGGGCCCTGGGCAGCAAGCTGGAGAAC
AAGGGCTCCGAGGACTTTGTTGAATTTCTGGAGTTCCGTCTGATGCTGTGCTACATCTAC
GACTTCTTCGAGCTGACGGTGATGTTCGACGAGATTGACGCCTCCGGCAACATGCTGGTC
GACGAGGAGGAGTTCAAGCGCGCCGTGCCCAAGCTTGAGGCGTGGGGCGCCAAGGTCGAG
GATCCCGCGGCGCTGTTCAAGGAGCTCGATAAGAACGGCACTGGGTCCGTGACGT-----
------------------------------------------------------------
---------------
>OL781168_1
------------------------------------------------------------
------------------------------------------------------------
------------------------------------------------GCCGAGGCAAAA
CAGCGCCGCATCGAGCTCTTCAAGAAGTTCGACAAGAACGAGACCGGGAAGCTGTGCTAC
GATGAGGTGTACAGCGGCTGCCTCGAGGTGCTGAAGTTGGACGAGTTCACGTCGCGAGTG
CGCGACATCACGAAGCGTGCATTCGACAAGGCGAGGGCCCTGGGCAGCAAGCTGGAGAAC
AAGGGCTCCGAGGACTTTGTTGAATTTCTGGAGTTCCGTCTGATGCTGTGCTACATCTAC
GACTTCTTCGAGCTGACGGTGATGTTCGACGAGATTGACGCCTCCGGCAACATGCTGGTC
GACGAGGAGGAGTTCAAGCGCGCCGTGCCCAAGCTTGAGGCGTGGGGCGCCAAGGTCGAG
GATCCCGCGGCGCTGTTCAAGGAGCTCGATAAGAACGGCACTGGGTCCGTGACGT-----
------------------------------------------------------------
---------------
>OL781167_1
------------------------------------------------------------
------------------------------------------------------------
------------------------------------------------GCCGAGGCAAAA
CAGCGCCGCATCGAGCTCTTCAAGAAGTTCGACAAGAACGAGACCGGGAAGCTGTGCTAC
GATGAGGTGTACAGCGGCTGCCTCGAGGTGCTGAAGTTGGACGAGTTCACGTCGCGAGTG
CGCGACATCACGAAGCGTGCATTCGACAAGGCGAGGGCCCTGGGCAGCAAGCTGGAGAAC
AAGGGCTCCGAGGACTTTGTTGAATTTCTGGAGTTCCGTCTGATGCTGTGCTACATCTAC
GACTTCTTCGAGCTGACGGTGATGTTCGACGAGATTGACGCCTCCGGCAACATGCTGGTC
GACGAGGAGGAGTTCAAGCGCGCCGTGCCCAAGCTTGAGGCGTGGGGCGCCAAGGTCGAG
GATCCCGCGGCGCTGTTCAAGGAGCTCGATAAGAACGGCACTGGGTCCGTGACGT-----
------------------------------------------------------------
---------------
>OL781166_1
------------------------------------------------------------
------------------------------------------------------------
------------------------------------------------GCCGAGGCAAAA
CAGCGCCGCATCGAGCTCTTCAAGAAGTTCGACAAGAACGAGACCGGGAAGCTGTGCTAC
GATGAGGTGTACAGCGGCTGCCTCGAGGTGCTGAAGTTGGACGAGTTCACGTCGCGAGTG
CGCGACATCACGAAGCGTGCATTCGACAAGGCGAGGGCCCTGGGCAGCAAGCTGGAGAAC
AAGGGCTCCGAGGACTTTGTTGAATTTCTGGAGTTCCGTCTGATGCTGTGCTACATCTAC
GACTTCTTCGAGCTGACGGTGATGTTCGACGAGATTGACGCCTCCGGCAACATGCTGGTC
GACGAGGAGGAGTTCAAGCGCGCCGTGCCCAAGCTTGAGGCGTGGGGCGCCAAGGTCGAG
GATCCCGCGGCGCTGTTCAAGGAGCTCGATAAGAACGGCACTGGGTCCGTGACGT-----
------------------------------------------------------------
---------------
>OL781165_1
------------------------------------------------------------
------------------------------------------------------------
------------------------------------------------GCCGAGGCAAAA
CAGCGCCGCATCGAGCTCTTCAAGAAGTTCGACAAGAACGAGACCGGGAAGCTGTGCTAC
GATGAGGTGTACAGCGGCTGCCTCGAGGTGCTGAAGTTGGACGAGTTCACGTCGCGAGTG
CGCGACATCACGAAGCGTGCATTCGACAAGGCGAGGGCCCTGGGCAGCAAGCTGGAGAAC
AAGGGCTCCGAGGACTTTGTTGAATTTCTGGAGTTCCGTCTGATGCTGTGCTACATCTAC
GACTTCTTCGAGCTGACGGTGATGTTCGACGAGATTGACGCCTCCGGCAACATGCTGGTC
GACGAGGAGGAGTTCAAGCGCGCCGTGCCCAAGCTTGAGGCGTGGGGCGCCAAGGTCGAG
GATCCCGCGGCGCTGTTCAAGGAGCTCGATAAGAACGGCACTGGGTCCGTGACGT-----
------------------------------------------------------------
---------------
>OL781164_1
------------------------------------------------------------
------------------------------------------------------------
------------------------------------------------GCCGAGGCAAAA
CAGCGCCGCATCGAGCTCTTCAAGAAGTTCGACAAGAACGAGACCGGGAAGCTGTGCTAC
GATGAGGTGTACAGCGGCTGCCTCGAGGTGCTGAAGTTGGACGAGTTCACGTCGCGAGTG
CGCGACATCACGAAGCGTGCATTCGACAAGGCGAGGGCCCTGGGCAGCAAGCTGGAGAAC
AAGGGCTCCGAGGACTTTGTTGAATTTCTGGAGTTCCGTCTGATGCTGTGCTACATCTAC
GACTTCTTCGAGCTGACGGTGATGTTCGACGAGATTGACGCCTCCGGCAACATGCTGGTC
GACGAGGAGGAGTTCAAGCGCGCCGTGCCCAAGCTTGAGGCGTGGGGCGCCAAGGTCGAG
GATCCCGCGGCGCTGTTCAAGGAGCTCGATAAGAACGGCACTGGGTCCGTGACGT-----
------------------------------------------------------------
---------------
>OL781163_1
------------------------------------------------------------
------------------------------------------------------------
------------------------------------------------GCCGAGGCAAAA
CAGCGCCGCATCGAGCTCTTCAAGAAGTTCGACAAGAACGAGACCGGGAAGCTGTGCTAC
GATGAGGTGTACAGCGGCTGCCTCGAGGTGCTGAAGTTGGACGAGTTCACGTCGCGAGTG
CGCGACATCACGAAGCGTGCATTCGACAAGGCGAGGGCCCTGGGCAGCAAGCTGGAGAAC
AAGGGCTCCGAGGACTTTGTTGAATTTCTGGAGTTCCGTCTGATGCTGTGCTACATCTAC
GACTTCTTCGAGCTGACGGTGATGTTCGACGAGATTGACGCCTCCGGCAACATGCTGGTC
GACGAGGAGGAGTTCAAGCGCGCCGTGCCCAAGCTTGAGGCGTGGGGCGCCAAGGTCGAG
GATCCCGCGGCGCTGTTCAAGGAGCTCGATAAGAACGGCACTGGGTCCGTGACGT-----
------------------------------------------------------------
---------------
>OL781162_1
------------------------------------------------------------
------------------------------------------------------------
------------------------------------------------GCCGAGGCAAAA
CAGCGCCGCATCGAGCTCTTCAAGAAGTTCGACAAGAACGAGACCGGGAAGCTGTGCTAC
GATGAGGTGTACAGCGGCTGCCTCGAGGTGCTGAAGTTGGACGAGTTCACGTCGCGAGTG
CGCGACATCACGAAGCGTGCATTCGACAAGGCGAGGGCCCTGGGCAGCAAGCTGGAGAAC
AAGGGCTCCGAGGACTTTGTTGAATTTCTGGAGTTCCGTCTGATGCTGTGCTACATCTAC
GACTTCTTCGAGCTGACGGTGATGTTCGACGAGATTGACGCCTCCGGCAACATGCTGGTC
GACGAGGAGGAGTTCAAGCGCGCCGTGCCCAAGCTTGAGGCGTGGGGCGCCAAGGTCGAG
GATCCCGCGGCGCTGTTCAAGGAGCTCGATAAGAACGGCACTGGGTCCGTGACGT-----
------------------------------------------------------------
---------------
>OL781161_1
------------------------------------------------------------
------------------------------------------------------------
------------------------------------------------GCCGAGGCAAAA
CAGCGCCGCATCGAGCTCTTCAAGAAGTTCGACAAGAACGAGACCGGGAAGCTGTGCTAC
GATGAGGTGTACAGCGGCTGCCTCGAGGTGCTGAAGTTGGACGAGTTCACGTCGCGAGTG
CGCGACATCACGAAGCGTGCATTCGACAAGGCGAGGGCCCTGGGCAGCAAGCTGGAGAAC
AAGGGCTCCGAGGACTTTGTTGAATTTCTGGAGTTCCGTCTGATGCTGTGCTACATCTAC
GACTTCTTCGAGCTGACGGTGATGTTCGACGAGATTGACGCCTCCGGCAACATGCTGGTC
GACGAGGAGGAGTTCAAGCGCGCCGTGCCCAAGCTTGAGGCGTGGGGCGCCAAGGTCGAG
GATCCCGCGGCGCTGTTCAAGGAGCTCGATAAGAACGGCACTGGGTCCGTGACGT-----
------------------------------------------------------------
---------------
>OL781160_1
------------------------------------------------------------
------------------------------------------------------------
------------------------------------------------GCCGAGGCAAAA
CAGCGCCGCATCGAGCTCTTCAAGAAGTTCGACAAGAACGAGACCGGGAAGCTGTGCTAC
GATGAGGTGTACAGCGGCTGCCTCGAGGTGCTGAAGTTGGACGAGTTCACGTCGCGAGTG
CGCGACATCACGAAGCGTGCATTCGACAAGGCGAGGGCCCTGGGCAGCAAGCTGGAGAAC
AAGGGCTCCGAGGACTTTGTTGAATTTCTGGAGTTCCGTCTGATGCTGTGCTACATCTAC
GACTTCTTCGAGCTGACGGTGATGTTCGACGAGATTGACGCCTCCGGCAACATGCTGGTC
GACGAGGAGGAGTTCAAGCGCGCCGTGCCCAAGCTTGAGGCGTGGGGCGCCAAGGTCGAG
GATCCCGCGGCGCTGTTCAAGGAGCTCGATAAGAACGGCACTGGGTCCGTGACGT-----
------------------------------------------------------------
---------------
>OL781159_1
------------------------------------------------------------
------------------------------------------------------------
------------------------------------------------GCCGAGGCAAAA
CAGCGCCGCATCGAGCTCTTCAAGAAGTTCGACAAGAACGAGACCGGGAAGCTGTGCTAC
GATGAGGTGTACAGCGGCTGCCTCGAGGTGCTGAAGTTGGACGAGTTCACGTCGCGAGTG
CGCGACATCACGAAGCGTGCATTCGACAAGGCGAGGGCCCTGGGCAGCAAGCTGGAGAAC
AAGGGCTCCGAGGACTTTGTTGAATTTCTGGAGTTCCGTCTGATGCTGTGCTACATCTAC
GACTTCTTCGAGCTGACGGTGATGTTCGACGAGATTGACGCCTCCGGCAACATGCTGGTC
GACGAGGAGGAGTTCAAGCGCGCCGTGCCCAAGCTTGAGGCGTGGGGCGCCAAGGTCGAG
GATCCCGCGGCGCTGTTCAAGGAGCTCGATAAGAACGGCACTGGGTCCGTGACGT-----
------------------------------------------------------------
---------------
>OL781158_1
------------------------------------------------------------
------------------------------------------------------------
------------------------------------------------GCCGAGGCAAAA
CAGCGCCGCATCGAGCTCTTCAAGAAGTTCGACAAGAACGAGACCGGGAAGCTGTGCTAC
GATGAGGTGTACAGCGGCTGCCTCGAGGTGCTGAAGTTGGACGAGTTCACGTCGCGAGTG
CGCGACATCACGAAGCGTGCATTCGACAAGGCGAGGGCCCTGGGCAGCAAGCTGGAGAAC
AAGGGCTCCGAGGACTTTGTTGAATTTCTGGAGTTCCGTCTGATGCTGTGCTACATCTAC
GACTTCTTCGAGCTGACGGTGATGTTCGACGAGATTGACGCCTCCGGCAACATGCTGGTC
GACGAGGAGGAGTTCAAGCGCGCCGTGCCCAAGCTTGAGGCGTGGGGCGCCAAGGTCGAG
GATCCCGCGGCGCTGTTCAAGGAGCTCGATAAGAACGGCACTGGGTCCGTGACGT-----
------------------------------------------------------------
---------------
>OL781157_1
------------------------------------------------------------
------------------------------------------------------------
------------------------------------------------GCCGAGGCAAAA
CAGCGCCGCATCGAGCTCTTCAAGAAGTTCGACAAGAACGAGACCGGGAAGCTGTGCTAC
GATGAGGTGTACAGCGGCTGCCTCGAGGTGCTGAAGTTGGACGAGTTCACGTCGCGAGTG
CGCGACATCACGAAGCGTGCATTCGACAAGGCGAGGGCCCTGGGCAGCAAGCTGGAGAAC
AAGGGCTCCGAGGACTTTGTTGAATTTCTGGAGTTCCGTCTGATGCTGTGCTACATCTAC
GACTTCTTCGAGCTGACGGTGATGTTCGACGAGATTGACGCCTCCGGCAACATGCTGGTC
GACGAGGAGGAGTTCAAGCGCGCCGTGCCCAAGCTTGAGGCGTGGGGCGCCAAGGTCGAG
GATCCCGCGGCGCTGTTCAAGGAGCTCGATAAGAACGGCACTGGGTCCGTGACGT-----
------------------------------------------------------------
---------------
>OL781156_1
------------------------------------------------------------
------------------------------------------------------------
------------------------------------------------GCCGAGGCAAAA
CAGCGCCGCATCGAGCTCTTCAAGAAGTTCGACAAGAACGAGACCGGGAAGCTGTGCTAC
GATGAGGTGTACAGCGGCTGCCTCGAGGTGCTGAAGTTGGACGAGTTCACGTCGCGAGTG
CGCGACATCACGAAGCGTGCATTCGACAAGGCGAGGGCCCTGGGCAGCAAGCTGGAGAAC
AAGGGCTCCGAGGACTTTGTTGAATTTCTGGAGTTCCGTCTGATGCTGTGCTACATCTAC
GACTTCTTCGAGCTGACGGTGATGTTCGACGAGATTGACGCCTCCGGCAACATGCTGGTC
GACGAGGAGGAGTTCAAGCGCGCCGTGCCCAAGCTTGAGGCGTGGGGCGCCAAGGTCGAG
GATCCCGCGGCGCTGTTCAAGGAGCTCGATAAGAACGGCACTGGGTCCGTGACGT-----
------------------------------------------------------------
---------------
>OL781155_1
------------------------------------------------------------
------------------------------------------------------------
------------------------------------------------GCCGAGGCAAAA
CAGCGCCGCATCGAGCTCTTCAAGAAGTTCGACAAGAACGAGACCGGGAAGCTGTGCTAC
GATGAGGTGTACAGCGGCTGCCTCGAGGTGCTGAAGTTGGACGAGTTCACGTCGCGAGTG
CGCGACATCACGAAGCGTGCATTCGACAAGGCGAGGGCCCTGGGCAGCAAGCTGGAGAAC
AAGGGCTCCGAGGACTTTGTTGAATTTCTGGAGTTCCGTCTGATGCTGTGCTACATCTAC
GACTTCTTCGAGCTGACGGTGATGTTCGACGAGATTGACGCCTCCGGCAACATGCTGGTC
GACGAGGAGGAGTTCAAGCGCGCCGTGCCCAAGCTTGAGGCGTGGGGCGCCAAGGTCGAG
GATCCCGCGGCGCTGTTCAAGGAGCTCGATAAGAACGGCACTGGGTCCGTGACGT-----
------------------------------------------------------------
---------------
>OL781154_1
------------------------------------------------------------
------------------------------------------------------------
------------------------------------------------GCCGAGGCAAAA
CAGCGCCGCATCGAGCTCTTCAAGAAGTTCGACAAGAACGAGACCGGGAAGCTGTGCTAC
GATGAGGTGTACAGCGGCTGCCTCGAGGTGCTGAAGTTGGACGAGTTCACGTCGCGAGTG
CGCGACATCACGAAGCGTGCATTCGACAAGGCGAGGGCCCTGGGCAGCAAGCTGGAGAAC
AAGGGCTCCGAGGACTTTGTTGAATTTCTGGAGTTCCGTCTGATGCTGTGCTACATCTAC
GACTTCTTCGAGCTGACGGTGATGTTCGACGAGATTGACGCCTCCGGCAACATGCTGGTC
GACGAGGAGGAGTTCAAGCGCGCCGTGCCCAAGCTTGAGGCGTGGGGCGCCAAGGTCGAG
GATCCCGCGGCGCTGTTCAAGGAGCTCGATAAGAACGGCACTGGGTCCGTGACGT-----
------------------------------------------------------------
---------------
>OL781153_1
------------------------------------------------------------
------------------------------------------------------------
------------------------------------------------GCCGAGGCAAAA
CAGCGCCGCATCGAGCTCTTCAAGAAGTTCGACAAGAACGAGACCGGGAAGCTGTGCTAC
GATGAGGTGTACAGCGGCTGCCTCGAGGTGCTGAAGTTGGACGAGTTCACGTCGCGAGTG
CGCGACATCACGAAGCGTGCATTCGACAAGGCGAGGGCCCTGGGCAGCAAGCTGGAGAAC
AAGGGCTCCGAGGACTTTGTTGAATTTCTGGAGTTCCGTCTGATGCTGTGCTACATCTAC
GACTTCTTCGAGCTGACGGTGATGTTCGACGAGATTGACGCCTCCGGCAACATGCTGGTC
GACGAGGAGGAGTTCAAGCGCGCCGTGCCCAAGCTTGAGGCGTGGGGCGCCAAGGTCGAG
GATCCCGCGGCGCTGTTCAAGGAGCTCGATAAGAACGGCACTGGGTCCGTGACGT-----
------------------------------------------------------------
---------------
>OL781152_1
------------------------------------------------------------
------------------------------------------------------------
------------------------------------------------GCCGAGGCAAAA
CAGCGCCGCATCGAGCTCTTCAAGAAGTTCGACAAGAACGAGACCGGGAAGCTGTGCTAC
GATGAGGTGTACAGCGGCTGCCTCGAGGTGCTGAAGTTGGACGAGTTCACGTCGCGAGTG
CGCGACATCACGAAGCGTGCATTCGACAAGGCGAGGGCCCTGGGCAGCAAGCTGGAGAAC
AAGGGCTCCGAGGACTTTGTTGAATTTCTGGAGTTCCGTCTGATGCTGTGCTACATCTAC
GACTTCTTCGAGCTGACGGTGATGTTCGACGAGATTGACGCCTCCGGCAACATGCTGGTC
GACGAGGAGGAGTTCAAGCGCGCCGTGCCCAAGCTTGAGGCGTGGGGCGCCAAGGTCGAG
GATCCCGCGGCGCTGTTCAAGGAGCTCGATAAGAACGGCACTGGGTCCGTGACGT-----
------------------------------------------------------------
---------------
>XM_811906_1
---------------------------------------ATGGGTGCTTGTGGGTCGAAG
GGCTCGACGAGCGACAAGGGGTTGGCGAGCGATAAGGACGGCAAGAACGCCAAGGACCGC
AAGGAAGCGTGGGAGCGCATTCGCCAGGCGATTCCTCGTGAGAAGACCGCCGAGGCAAAA
CAGCGCCGCATCGAGCTCTTCAAGAAGTTCGACAAGAACGAGACCGGGAAGCTGTGCTAC
GATGAGGTGCACAGCGGCTGCCTCGAGGTGCTGAAGTTGGACGAGTTCACGCCGCGAGTG
CGCGACATCACGAAGCGTGCATTCGACAAGGCGAGGGCCCTGGGCAGCAAGCTGGAGAAC
AAGGGCTCCGAGGACTTTGTTGAATTTCTGGAGTTCCGTCTGATGCTGTGCTACATCTAC
GACTTCTTCGAGCTGACGGTGATGTTCGACGAGATTGACGCCTCCGGCAACATGCTGGTC
GACGAGGAGGAGTTCAAGCGCGCCGCGCCCAAGCTTGAGGCGTGGGGCGCCAAGGTCGAG
GATCCCGCGGCGCTGTTCAAGGAGCTCGATAAGAACGGCACTGGGTCCGTGACGTTCGAC
GAGTTTGCTGCGTGGGCTTCTGCAGTCAAACTGGACGCCGACGGCGACCCGGATAACGTG
CCGGAGAGCGCGTGA
>XM_811907_1
---------------------------------------ATGGGTACTTGTGGGTCGAAG
GGCTCGACGAGCGACAAGGGGTTGGCGAGCGATAAGGACGGCAAGAACGCCAAGGACCGC
AAGGAAGCGTGGGAGCGCATTCGCCAGGCGATTCCTCGTGAGAAGACCGCCGAGGCAAAA
CAGCGCCGCATCGAGCTCTTCAAGAAGTTCGACAAGAACGAGACCGGGAAGCTGTGCTAC
GATGAGGTGCACAGCGGCTGCCTCGAGGTGCTGAAGTTGGACGAGTTCACGCCGCGAGTG
CGCGACATCACGAAGCGTGCATTCGACAAGGCGAGGGCCCTGGGCAGCAAGCTGGAGAAC
AAGGGCTCCGAGGACTTTGTTGAATTTCTGGAGTTCCGTCTGATGCTGTGCTACATCTAC
GACTTCTTCGAGCTGACGGTGATGTTCGACGAGATTGACGCCTCCGGCAACATGCTGGTC
GACGAGGAGGAGTTCAAGCGCGCCGCGCCCAAGCTTGAGGCGTGGGGCGCCAAGGTCGAG
GATCCCGCGGCGCTGTTCAAGGAGCTCGATAAGAACGGCACTG-----------------
------------------------------------------------------------
---------------
>OL781174_1
------------------------------------------------------------
------------------------------------------------------------
------------------------------------------------GCCGAGGCAAAA
CAGCGCCGCATCGAGCTCTTCAAGAAGTTCGACAAGAACGAGACCGGGAAGCTGTGCTAC
GATGAGGTGCACAGCGGCTGCCTCGAGGTGCTGAAGTTGGACGAGTTCACGCCGCGAGTG
CGCGACATCACGAAGCGTGCGTTCGACAAGGCGAGGGCCCTGGGCAGCAAGCTGGAGAAC
AAGGGCTCCGAGGACTTTGTTGAATTTCTGGAGTTCCGTCTGATGCTGTGCTACATCTAC
GACTTCTTCGAGCTGACGGTGATGTTCGACGAGATTGACGCCTCCGGCAACATGCTGGTC
GACGAGGAGGAGTTCAAGCGCGCCGTGCCCAAGCTTGAGGCGTGGGGCGCCAAGGTCGAG
GATCCCGCGGCGCTGTTCAAGGAGCTCGATAAGAACGGCACTGGGTCCGTGACGT-----
------------------------------------------------------------
---------------
>OL781173_1
------------------------------------------------------------
------------------------------------------------------------
------------------------------------------------GCCGAGGCAAAA
CAGCGCCGCATCGAGCTCTTCAAGAAGTTCGACAAGAACGAGACCGGGAAGCTGTGCTAC
GATGAGGTGCACAGCGGCTGCCTCGAGGTGCTGAAGTTGGACGAGTTCACGCCGCGAGTG
CGCGACATCACGAAGCGTGCGTTCGACAAGGCGAGGGCCCTGGGCAGCAAGCTGGAGAAC
AAGGGCTCCGAGGACTTTGTTGAATTTCTGGAGTTCCGTCTGATGCTGTGCTACATCTAC
GACTTCTTCGAGCTGACGGTGATGTTCGACGAGATTGACGCCTCCGGCAACATGCTGGTC
GACGAGGAGGAGTTCAAGCGCGCCGTGCCCAAGCTTGAGGCGTGGGGCGCCAAGGTCGAG
GATCCCGCGGCGCTGTTCAAGGAGCTCGATAAGAACGGCACTGGGTCCGTGACGT-----
------------------------------------------------------------
---------------
>DQ183066_1
------------------------------------------------------------
-------------------------------------------------------ACCGC
AAGGAAGCGTGGGAGCGCATTCGCCAGGCGATTCCTCGTGAGAAGACCGCCGAGGCAAAA
CAGCGCCGCATCGAGCTCTTCAAGAAGTTCGACAAGAACGAGACCGGGAAGCTGTGCTAC
GATGAGGTGCACAGCGGCTGCCTCGAGGTGCTGAAGTTGGACGAGTTCACGCCGCGAGTG
CGCGACATCACGAAGCGCGCATTCGACAAGGCGAGGGCCCTGGGCAGCAAGCTGGAGAAC
AAGGGCTCCGAGGACTTTGTTGAATTTCTGGAGTTCCGTCTGATGCTGTGCTACATCTAC
GACTTCTTCGAGCTGACGGTGATGTTCGACGAGATTGACGCCTCCGGCAACATGCTGGTC
GACGAGGAGGAGTTCAAGCGCGCCGTGCCCAAGCTTGAGGCGTGGGGCGCCAAGGTCGAG
GATCCCGCGGCGCTGTTCAAGGAGCTCGATAAGAACGGCACTGGGTCCGTGACGTTCGAC
GAGTTTGCTGCGTGGGCTT-----------------------------------------
---------------
>XM_800481_1
---------------------------------------ATGGGTGCTTGTGGGTCGAAG
GACTCGACGAGCGACAAGGGGTTGGCGAGCGATAAGGACGGCAAGAACGCCAAGGACCGC
AAGGAAGCGTGGGAGCGCATTCGCCAGGCGATTCCTCGTGAGAAGACCGCCGAGGCAAAA
CAGCGCCGCATCGAGCTCTTCAAGAAGTTCGACAAGAACGAGACCGGGAAGCTGTGCTAC
GATGAGGTGCACAGCGGCTGCCTCGAGGTGCTGAAGTTGGACGAGTTCACGCCGCGAGTG
CGCGACATCACGAAGCGTGCATTCGACAAGGCGAGGGTCCTGGGCAGCAAGCTGGAGAAC
AAGGGCTCCGAGGACTTTGTTGAATTTCTGGAGTTCCGTCTGATGCTGTGCTACATCTAC
GACTTCTTCGAGCTGACGGTGATGTTCGACGAGATTGACGCCTCCGGCAACATGCTGGTC
GACGAGGAGGAGTTCAAGCGCGCCGTGCCCAAGCTTGAGGCGTGGGGCGCCAAGGTCGAG
GATCCCGCGGCGCTGTTCAAGGAGCTCGATAAGAACGGCACTGGGTCCGTGACGTTCGAC
GAGTTTGCTGCGTGGGCTTCTGCAGTCAAACTGGACGCCGACGGCGACCCGGACAACGTG
CCGGAGAGCGCGTGA
>XM_800482_1
---------------------------------------ATGGGTGCTTGTGGGTCGAAG
GACTCGACGAGCGACAAGGGGTTGGCGAGCGATAAGGACGGCAAGAACGCCAAGGACCGC
AAGGAAGCGTGGGAGCGCATTCGCCAGGCGATTCCTCGTGAGAAGACCGCCGAGGCAAAA
CAGCGCCGCATCGAGCTCTTCAAGAAGTTCGACAAGAACGAGACCGGGAAGCTGTGCTAC
GATGAGGTGCACAGCGGCTGCCTCGAGGTGCTGAAGTTGGACGAGTTCACGCCGCGAGTG
CGCGACATCACGAAGCGTGCATTCGACAAGGCGAGGGCCCTGGGCAGCAAGCTGGAGAAC
AAGGGCTCCGAGGACTTTGTTGAATTTCTGGAGTTCCGTCTGATGCTGTGCTACATCTAC
GACTTCTTCGAGCTGACGGTGATGTTCGACGAGATTGACGCCTCCGGCAACATGCTGGTC
GACGAGGAGGAGTTCAAGCGCGCCGTGCCCAAGCTTGAGGCGTGGGGCGCCAAGGTCGAG
GATCCCGCGGCGCTGTTCAAGGAGCTCGATAAGAACGGCACTGGGTCCGTGACGTTCGAC
GAGTTTGCTGCGTGGGCTTCTGCAGTCAAACTGGACGCCGACGGCGACCCGGACAACGTG
CCGGAGAGCGCGTGA
>D87512_1
-------CGATAATAAGCCGAGTCAAGGAGAGCAACGAGATGGGTGGTTGTGGGTCGAAG
GGCTCGACGAGCGACAAGGGGTTGGCGAGCGATAAGGACGGCAAGAACGCCAAGGACCGC
AAGGAAGCGTGGGAGCGCATTCGCCAGGCGATTCCTCGTGAGAAGACCGCCGAGGCAAAA
CAGCGCCGCATCGAGCTCTTCAAGAAGTTCGACAAGAACGAGACCGGGAAGCTGTGCTAC
GATGAGGTGCACAGCGGCTGCCTCGAGGTGCTGAAGTTGGACGAGTTCACGCCGCGAGTG
CGCGACATCACGAAGCGTGCATTCGACAAGGCGAGGGCCCTGGGCAGCAAGCTGGAGAAC
AAGGGCTCCGAGGACTTTGTTGAATTTCTGGAGTTCCGTCTGATGCTGTGCTACATCTAC
GACTTCTTCGAGCTGACGGTGATGTTCGACGAGATTGACGCCTCCGGCAACATGCTGGTC
GACGAGGAGGAGTTCAAGCGCGCCGTGCCCAAGCTTGAGGCGTGGGGCGCCAAGGTCGAG
GATCCCGCGGCGCTGTTCAAGGAGCTCGATAAGAACGGCACTGGGTCCGTGACGTTCGAC
GAGTTTGCTGCGTGGGCTTCTGCAGTCAAACTGGACGCCGACGGCGACCCGGATAACGTG
CCGGAGAGCGCGTGA
>OL781172_1
------------------------------------------------------------
------------------------------------------------------------
------------------------------------------------GCCGAGGCAAAA
CAGCGCCGCATCGAGCTCTTCAAGAAGTTCGACAAGAACGAGACCGGGAAGCTGTGCTAC
GATGAGGTGCACAGCGGCTGCCTCGAGGTGCTGAAGTTGGACGAGTTCACGCCGCGAGTG
CGCGACATCACGAAGCGTGCATTCGACAAGGCGAGGGCCCTGGGCAGCAAGCTGGAGAAC
AAGGGCTCCGAGGACTTTGTTGAATTTCTGGAGTTCCGTCTGATGCTGTGCTACATCTAC
GACTTCTTCGAGCTGACGGTGATGTTCGACGAGATTGACGCCTCCGGCAACATGCTGGTC
GACGAGGAGGAGTTCAAGCGCGCCGTGCCCAAGCTTGAGGCGTGGGGCGCCAAGGTCGAG
GATCCCGCGGCGCTGTTCAAGGAGCTCGATAAGAACGGCACTGGGTCCGTGACGT-----
------------------------------------------------------------
---------------
>OL781171_1
------------------------------------------------------------
------------------------------------------------------------
------------------------------------------------GCCGAGGCAAAA
CAGCGCCGCATCGAGCTCTTCAAGAAGTTCGACAAGAACGAGACCGGGAAGCTGTGCTAC
GATGAGGTGCACAGCGGCTGCCTCGAGGTGCTGAAGTTGGACGAGTTCACGCCGCGAGTG
CGCGACATCACGAAGCGTGCATTCGACAAGGCGAGGGCCCTGGGCAGCAAGCTGGAGAAC
AAGGGCTCCGAGGACTTTGTTGAATTTCTGGAGTTCCGTCTGATGCTGTGCTACATCTAC
GACTTCTTCGAGCTGACGGTGATGTTCGACGAGATTGACGCCTCCGGCAACATGCTGGTC
GACGAGGAGGAGTTCAAGCGCGCCGTGCCCAAGCTTGAGGCGTGGGGCGCCAAGGTCGAG
GATCCCGCGGCGCTGTTCAAGGAGCTCGATAAGAACGGCACTGGGTCCGTGACGT-----
------------------------------------------------------------
---------------
