# Supplementary material for: Molecular Markers for the Phylogenetic Reconstruction of Trypanosoma cruzi: A Quantitative Review
Source: Pathogens. 2025 Jan 14;14(1):72. doi: 10.3390/pathogens14010072 (PMC11768369; doi:10.3390/pathogens14010072)
Supplement: Supplementary file 1 [file pathogens-14-00072-s001.zip › 5S_rRNA.fst]

>M59503_1
GGGTACGACCATACTTGGCCGAGTGCACCACATCCCGTCCGATTTGTGAAGTTAAGCGGC
CAC-AGGCCTCG-TTAGTACGGCGATCAGTGATGGCGCTGGAACCCGGGGTGCCGTACCC
TTCCCAC--TTTTTTTCTTCCTTCCGCCACCGCG---CGCCG--CCAGTCGCTTTTTCAC
CGAGCCGGGGCGGGCGGTGGGTGGGCTTTTCGAGCGCGCGGGCGCCGCAGCAAAAAAGAA
AAATTGCTGACGCAGTTCCCGCGCCACATGTGGGGAAGCGACGCGTCCGGAGGCTTCGCG
GCAAAATCCGGAAAAGGGGC--TGCGGAGCTTCATTTT-CCATGCG---TTTTGGAGTCA
GTGAGGAGAATAGATTTATGAGATAAGGCTGCCTTAATT----CCCCCCCCTCCGTCCTA
TTTTCATCATCT-CCCGCGG--CGTCGGTGTTTTGCCTGT------CGACGGCGGGCGAA
CGGTTGCACATCGCGTGGCGCGTCGCC---------------------------------
----------------------
>M59502_1
GGGTACGACCATACTTGGCCGAGTGCACCACATCCCGTCCGATTTGTGAAGTTAAGCGGC
CAC-AGGCCTCG-TTAGTACGGCGATCAGTGATGGCGCTGGAACCCGGGGTGCCGTACCC
TTCCCAC--TTTTTTTCTTCCTTCCGCCACCGCG---CGCCG--CCAGTCGCTTTTTCAC
CGAGCCGGGGCGGGCGGTGGGTGGGCTTTTCGAGCGCGCGGGCGCCGCAGCAAAAAAGAA
AAATTGCTGACGCAGTTCCCGCGCCACATGTGGGGAAGCGACGCGTCCGGGGGCTTCGCG
GCAAAATCCGGAAAAGGGGC--TGCGGAGCTTCATTTT-CCATGCG---TTTTGGAGTCA
GTGAGGAGAATAGATTTATGAGATAAGGCTGCCTTAATT--CCCCCCCCCCTCCGTCCTA
CTTTCATCATCT-CCCGCGG--CGTCGGTGTTTTGCCTGT------CGACGGCGGGCGAA
CGGTTGCACATCGCGTGGCGCGTCGCC---------------------------------
----------------------
>AY540638_1
----------------------------------CCGTCCGATTTGTGAAGTTAAGCGGC
CAC-AGGCCTCG-TTAGTACGGCGATCAGTGATGGCGCTGGAACCCGGGGTGCCGTACCC
TTCCCAC--TTTTTTTCTTCCTTCCGCCACCGCG---CGCCG--CCAGTCGCTTTTTCAC
CGAGCCGGGGCGGGCGGTGGGTGGGCTTTTCGAGCGCGCGGGCGCCGCAGCAAAAAAGAA
AAATTGCTGACGCAGTTCCCGCGCCACATGTGGGGAAGCGACGCGTCCGGGGGCTTCGCG
GCAAAATCCGGAAAAGGGGC--TGCGGAGCTTCATTTT-CCATGCG---TTTTGGAGTCA
GTGAGGAGAATAGATTTATGAGATAAGGCTGCCTTAATT--CCCCCCCCCCTCCGTCCTA
CTTTCATCATCT-CCCGCGG--CGTCGGTGTTTTGCCTGT------CGACGGCGGGCGAA
CGGTTGCACATCGCGTGGCGCGTCGCCGGGTACGACCATACTTGGCCGAGTGCACCACAT
CCCGTCCGATTTGTGAAGT-TA
>DQ182553_1
----------------------------------CCGTCCGATTTGTGAAGTTAAGCGGC
CAC-AGGCCTCG-TTAGTACGGCGATCAGTGATGGCGCTGGAACCCGGGGTGCCGTACCC
TTCCCAC--TTTTTTTCTTCCTTCCGCCACCGCG---CGCCG--CCACTCGCTTTTTCAC
CGAGCCGGGGCGGGCGGTGGGTGGGCTTTTCGAGCGCGCGGGCGCCGCAGCAAAAAAGAA
AAATTGCTGACGCAGTTCCCGCGCCACATGTGGGGAAGCGACGCATCCGGAGGCTTCGCG
GCAAAATCCGGAAAAGGGGC--TGCGGAGCTTCATTTT-CCATGCG---TTTTGGAGTCA
GTGAGGAGAATAGATTTATGAGATAAGGCTGCCTTAATT-CCCCCCCCTCCTCCGTCCTA
TTTTCATCATCT-CCCGCGG--CGTCGGTGTTTTGCCTGT------CGACGGCGGGCGAA
CGGTTGCACATCGCGTGGCGCGTCGCCGGGTACGACCATACTTGGCCGAGTGCACCACAT
CCCGTCCGATTTGTGAAGT-TA
>DQ182557_1
----------------------------------CCGTCCGATTTGTGAAGTTAAGCGGC
CAC-AGGCCTCG-TTAGTACGGCGATCAGTGATGGCGCTGGAACCCGGGGTGCTGTACCC
TTCCCAC--TTTTTTTCTTCCTTCCGCCACCGCG---CGCCG--CCACTCGCTTTTTCAC
CGAGCCGGGGCGGGCGGTGGGTGGGCTTTTCGAGCGCGCGGGCGCCGCAGCAAAAAAGAA
AAATTGCTGACGCAGTTCCCGCGCCACATGTGGGGAAGCGACGCGTCCGGAGGCTTCGCG
GCAAAATCCGGAAAAGGGAC--TGCGGAGCTTCATTTT-CCATGCG---TTTTGGAGTCA
GTGAGGAGAATAGATTTATGAGATAAGGCTGCCTTAATT---CCCCCCCCCTCCGTCCTA
CTTTCATCATCT-CCCGCGG--CGTCGGTGTTTTGCCTGT------CGACGGCGGGCGAA
CGGTTGCACATCGCGTGGCGCGTCGCCGGGTACGACCATACTTGGCCGAGTGCACCACAT
C---------------------
>DQ182554_1
----------------------------------CCGTCCGATTTGTGAAGTTAAGCGGC
CAC-AGGCCTCG-TTAGTACGGCGATCAGTGATGGCGCTGGAACCCGGGGTGCCGTACCC
TTCCCAC--TTTTTTTCTTCCTTCCGCCACCGCG---CGCCG--CCAGTCGCTTTTTCAC
CGAGCCGGGGCGGGCGGTGGGTGGGCTTTTCGAGCGCGCGGGCGCCGCAGCAAAAAAGAA
AAATTGCTGACGCAGTTCCCGCGCCACATGTGGGGAAGCGACGCGTCCGGAGGCTTCGCG
GCAAAATCCGGAAAAGGGAC--TGCGGAGCTTCATTTT-CCATGCG---TTTTGGAGTCA
GTGAGGAGAATAGATTTATGAGATAAGGCTGCCTTAATTCCCCCCCCCCCCTCCGTCCTA
CTTTCATCATCT-CCCGCGG--CGTCGGTGTTTTGCCTGT------CGACGGCGGGCGAA
CGGTTGCACATCGCGTGGCGCGTCGCCGGGTACGACCATACTTGGCCGAGTGCACCACAT
C---------------------
>DQ182558_1
----------------------------------CCGTCCGATTTGTGAAGTTAAGCGGC
CAC-AGGCCTCG-TTAGTACGGCGATCAGTGATGGCGCTGGAACCCGGGGTGCTGTACCC
TTCCCAC--TTTTTTTCTTCCTTCCGCCACCGCG---CGCCG--CCAGTCGCTTTTTCAC
CGAGCCGGGGCGGGCGGTGGGTGGGCTTTTCGAGCGCGCGGGCGCCGCAGCAAAAAAGAA
AAATTGCTGACGCAGTTCCCGCGCCACATGTGGGGAAGCGACGCGTCCGGAGGCTTCGCG
GCAAAATCCGGAAAAGGGAC--TGCGGAGCTTCATTTT-CCATGCG---TTTTGGAGTCA
GTGAGGAGAATAGATTTATGAGATAAGGCTGCCTTAATT--CCCCCCCCCCTCCGTCCTA
CTTTCATCATCTCCCCGCGG--CGTCGGTGTTTTGCCTGT------CGACGGCGGGCGAA
CGGTTGCACATCGCGTGGCGCGTCGCCGGGTACGACCATACTTGGCCGAGTGCACCACAT
C---------------------
>DQ182548_1
----------------------------------CCGTCCGATTTGTGAAGTTAAGCGGC
CAC-AGGCCTCG-TTAGTACGGCGATCAGTGATGGCGCTGGAACCCGGGGTGCCGTACCC
TTCCCAC--TTTTTTTCTTCCTTCCGCCACCGCG---CGCCG--CCAGTCGCTTTTTCAC
CGAGCCGGGGCGGGCGGTGGGTGGGCTTTTCGAGCGCGCGGGCGCCGCAGCAAAAAAGAA
AATTTGCTGACGCAGTTCCCGCGCCACATGTGGGGAAGCGACGCGTCCGGAGGCTTCGCG
GCAAAATCTGGAAAAGGGAC--TGCGGAGCTTCATTTT-CCATGCG---TTTTGGAGTCA
GTGAGGAGAATAGATTTATGAGATAAGGCTGCCCTAATT-CCCCCCCCTCCTCCGTCCTA
TTTTCATCATCT-CCCGCGG--CGTCGGTGTTTTGCCTGT------CGACGGCGGGCGAA
CGGTTGCACATCGCGTGGCGCGTCGCCGGGTACGACCATACTTGGCCGAGTGCACCACAT
CCCGTCCGATTTGTGAAGT-TA
>AF545102_1
----------------------------------CCGTCCGATTTGTGAAGTTAAGCGGC
CAC-AGGCCTCG-TTAGTACGGCGATCAGTGATGGCGCTGGAA-CCGGGGTGCCGTACCC
TTCCCAC--TTTTTTTCTTCCTTCCGTCACCGCG---CGCCG--CCAGTCGCTTTTTCAC
CGAGCCGGG--CGGCGGTGGGTGGGCTTTTCGAGCGCGCGGGCGCCGCAGCAAAAAAGAA
AAATTGCTGACGCAGTTCCCGCGCCACATGTGGGGAAGCGACGCGTCCGGAGGCTTCGCG
GCAAAATCCGGAAAAGGGAC--TGCGGAGCTTCATTTT-CCATGCG---TTTTGGAGTCA
GTGAGGAGAATAGATTTATGAGATAAGGCTGCCTTAATT--CCCCCCCCCCTCCGTCCTA
TTTTCATCATCT-CCCGCGG--CGTCGGTGTTTTGCCTGT------CGACGGCGGGCGAA
CGGTTGCACATCGCGTGGCGCGTCGCCGGGTACGACCATACTTGGCCGAGTGCACCACAT
CCCGTCCGATTTGTGAAGT-TA
>DQ182556_1
----------------------------------CCGTCCGATTTGTGAAGTTAAGCGGC
CAC-AGGCCTCG-TTAGTACGGCGATCAGTGATGGCGCTGGAACCCGGGGTGCCGTACCC
TTCCCAC--TTTTTTTCTTCCTTCCGCCACCGCG---CGCCG--CCAGTCGCTTTTTCAC
CGAGCCGGGGCGGGCGGTGGGTGGGCTTTTCGAGCGCGCGGGCGCCGCAGCAAAAAAGAA
AAACTGCTGACGCAGTTCCCGCGCCAAATGTGGGGAAGCGACGCGTCCGGAGGCTTCGCG
GCAAAATCCGGAAAAGGGAA--TGCGGAGCTTCATTTT-CCATGCG---TTTTGGAGTCA
GTGAGGAGAATAGATTTATGAGATAAGGCTGCCTTAATTCCCCCCCCCCCCTCCGTCCTA
TTTTCATCATCT-CCCGCGG--CGTCGGTGTTTTGCCTGT------CGACGGCGGGCGAA
CGGTTGCACATCGCGTGGCGCGTCGCCGGGTACGACCATACTTGGCCGAGTGCACCACAT
C---------------------
>AF545103_1
----------------------------------CCGTCCGATTTGTGAAGTTAAGCGGC
CAC-AGGCCTCG-TTAGTACGGCGATCAGTGACGGCGCT-GAACCCGGGGTGCCGTACCC
TTCCCAC--TTTTTTTCTTCCTTCCGCCACCGCG---CGCCG--CCAGTCGCTTTTTCAC
CGAGCCGGGGCGGGCGGTGGGTGGGCTTTTCGAGCGCGCGGGCGCCGCAGCAAAAAAGAA
AAACTGCTGACGCAGTTCCCGCGCCAAATGTGGGGAAGCGACGCGTCCGGAGGCTTCGCG
GCAAAATCCGGAAAAGGGAA--TGCGGAGCTTCATTTT-CCATGCG---TTTTGGAGTCA
GTGAGGAGAATAGATTTATGAGATAAGGCTGCCTTAATT--CCCCCCCCCCTCCGTCCTA
TTTTCATCATCT-CCCGCGG--CGTCGGTGTTTTGCCTGT------CGACGGCGGGCGAA
CGGTTGCACATCGCGTGGCGCGTCGCCGGGTACGACCATACTTGGCCGAGTGCACCACAT
CCCGTCCGATTTGTGAAGT-TA
>DQ182555_1
----------------------------------CCGTCCGATTTGTGAAGTTAAGCGGC
CAC-AGGCCTCG-TTAGTACGGCGATCAGTGATGGCGCTGGAACCCGGGGTGCCGTACCC
TTCCCAC--TTTTTTTCTTCCTTCCGCCACCGCG---CGCCG--CCACTCGCTTTTTCAC
CGAGCCGGGGCGGGCGGTGGGTGGGCTTTTCGAGCGCGCGGGCGCCGCAGCAAAAAAGAA
AAACTGCTGACGCAGTTCCCGCGCCAAATGTGGGGAAGCGACGCGTCCGGAGGCTTCGCG
GCAAAATCCGGAAAAGGGAA--TGCGGAGCTTCATTTT-CCATGCG---TTTTGGAGTCA
GTGAGGAGAATAGATTTATGAGATAAGGCTGCCTTAATT-TCCCCCCCCCCTCCGTCCTA
TTTTCATCATCT-CCCGCGG--CGTCGGTGTTTTGCCTGT------CGACGGCGGGCGGA
CGGTTGCACATCGCGTGGCGCGTCGCCGGGTACGACCATACTTGGCCGAGTGCACCACAT
CCCGTCCGATTTGTGAAGT-TA
>AY540640_1
----------------------------------CCGTCCGATTTGTGAAGTTAAGCGGC
CACAAGGCCTCGTTTAGTACGGCGATCAGTGATGGCGCTGGAACCCGGGGTGCTGTACCC
TTCCCAC--TTTTTTTCTTCCTTCCGCCACCGCG---CGCCG--CCAGTCGCTTTTTCAC
CGAGCCGGGGCGGGCGGTGGGTGGGCTTTTCGAGCGCGCGGGCGCCGCAGCAAAAAAGAA
AAATTGCTGA--CAGTTCCCGCGCCACATGTGGGGAAGCGACGCGTCCGGAGGCTTCGCG
GCAAAATCCGGAAAAGGGAC--TGCGGAGCTTCATTTT-CCATGCG---TTTTGGAGTCA
GTGAGGAGAATAGATTTATGAGATAAGGCTGCCTTAATT-CCCCCCCCCCCTCCGTCCTA
CTTTCATCATCT-CCCGCGG--CGTCGGTGTTTTGCCTGT------CGACGGCGGGCGAA
CGGTTGCACATCGCGTGGCGCGTCGCCGGGTACGACCATACTTGGCCGAGTGCACCACAT
CCCGTCCGATTTGTGAAGT-TA
>AF545104_1
----------------------------------CCGTCCGATTTGTGAAGTTAAGCGGC
CAC-AGGCCTCG-TTAGTACGGCGATCAGTGATGGCGCTGGAACCCGGGGTGCCGTACCC
TTCCCAC-TTTTTTTTTTTCTTTCCGCCACCGCG---CGCCG--CCAGTCGCTTTTTCAC
CGAGCCGAGGCGGGCGGTGGGTGGGCTTTTCGAGCGCGCGGGCGCCGCAGCAAAAAAGAA
AAATTGCTGACGCAGTTCCCGCGCCACATGTGGGGAAGCGAAGCGTCCGGAGGCTTCGTG
GCAAAATCCGGAAAGGGGCC--CGCGGAGCCTCATTTT-CCATGTG----TTTTTTTTTC
CTTTTAAAAATTTCTTC-----------TTGCCGTTTTT--CCTAAATTTTTTCCCCCTG
TTTTCATCATCT-CCCGTGG--CGTCGG--------------------------------
CGGTTGCACATCGCGTGGCGCGTCGCCGGGTACGACCATACTTGGCCGAGTGCACCACAT
CCCGTCCGATTTGTGAAGT-TA
>DQ182552_1
----------------------------------CCGTCCGATTTGTGAAGTTAAGCGGC
CAC-AGGCCTCG-TTAGTACGGCGATCAGTGATGGCGCTGGAACCCGGGGTGCCGTACCC
TTCCCAC-TTTTTTTTTTTCTTTCCGCCACCGCG---CGCCG--CCAGTCGCTTTTTCAC
CGAGCCGAGGCGGGCGGTGGGTGGGCTTTTCGAGCGCGCGGGCGCCGCAGCAAAAAAGAA
AAATTGCTGACGCAGTTCCCGCGCCACATGTGGGGAAGCGAAGCGTCCGGAGGTTTCGTG
GCAAAATCCGGAAAGGGGCC--CGCGGAGCCTCATTTT-CCATGTG---TTTTTTTTTTC
CTTTTAAAAATTTCTTC-----------TTGCCGTTTTT--CCTAAATTTTTTCCCCCTG
TTTTCATCATCT-CCCGTGG--CGGCGG--------------------------------
CGGTTGCACATCGCGTGGCGCGTCGCCGGGTACGACCATACTTGGCCGAGTGCACCACAT
C---------------------
>DQ182551_1
----------------------------------CCGTCCGATTTGTGAAGTTAAGCGGC
CAC-AGGCCTCG-TTAGTACGGCGATCAGTGATGGCGCTGGAACCCGGGGTGCCGTACCC
CTCCCAC-TTTTTTTTTTTCTTTCCGCCACCGCG---CGCCG--CCAGTCGCTTTTTCAC
CGAGCCGAGGCGGGCGGTGGGTGGGCTTTTCGAGCGCGCGGGCGCCGCAGCAAAAAAGAA
AAATTGCTGACGCAGTTCCCGCGCCACATGTGGGGAAGCGAAGCGTCCGGAGGTTTCGTG
GCAAAATCCGGAAAGGGGCC--TGCGGAGCCTCATTTT-CCATGTG---TTTTTTTTTTC
CTTTTAAAAATTTCTTC-----------TTGCCGTTTTT--CCTAAATTTTTTCCCCCTG
TTTTCATCATCT-CCCGTGG--CGTCGG--------------------------------
CGGTTGCACATCGCGTGGCGCGTCGCCGGGTACGACCATACTTGGCCGAGTGCACCACAT
CCCGTCCGATTTGTGAAGT-TA
>AY540643_1
----------------------------------CCGT-CGATTTGTGAAGTTAAGCGGC
CAC-AGGCCTCG-TTAGTACGGCGATCAGTGATGGCGCTGGAACCCGGGGTGCCGTACCC
TTCCCAC---TTTTTTTTTTTTTCCGCCACCGCG---CGCCG--CCAGTCGCTTTTTTAC
CGAGCCGGGGCGGGCGGTGGGTGGGCTTTTCGGGCGCGCGGGCGCCGCAGCAAAAAAGCA
AAATCGCTGACGCAGTTCCCGCGCCACATGTGGGGAAGCGAAGCGTCCGGAGGCTTCGTG
GCAAAATCCGGAAAAGGACCTGTGCGGAGCTTCATTTT-CCATGTG-----TTTTTTTTC
TTTTTTAAAATTTCTTC-----------TTGCTGTTTTT---CCCAAATTGTCTTTTCTA
TTTTCATCATCTCCCCGTGG--CGTCGGTGGTTTGCCTGT------CGGCGGC-GGCGGG
CGGCTGCACATCGCGCGGCGCGTCGCCGGGTACGACCATACTTGGCCGAGTGCACCACAT
CCCGT-CGATTTGTGAAGT-TA
>AY540641_1
----------------------------------CCGTCCGATTTGTGAAGCTAAGCGGC
CAC-AGGCCTCG-TTAGTACGGCGATCAGTGATGGCGCTGGAACCCGGGGTGCCGTACCC
TTCCCACTTTTTTTTTTTTTTTTCCGCCACCGCG---CGCCG--CCAGTCGCTTTTTCAC
CGAGCCGGGGCGGGCGGTGGGTGGGCTTTTCGGGCGCGCGGGCGCCGCAGCAAAAAAGCA
AAATCGCTGACGCAGTTCCCGCGCCACATGTGGGGAAGCGAAGCGTCCGGAGGCTTCGTG
GCAAAATCCGGAAAAGGACCTGTGCGGAGCTTCATTTT-CCATGTG----TTTTTTTTTC
TTTTTTAAAATTTCTTC-----------TTGCTGTTTTT---CCCAAATTTTTTATCCTA
TTTTCATCATCTCCCCGTGG--CGTCGGTGGTTTGCCTGTCGGCGGCGGCGGCGGGCGAA
CGGCTGCACATCGCGTGGCGCGTCGCCGGGTACGACCATACTTGGCCGAGTGCACCACAT
CCCGT-CGATTTGTGAAGT-TA
>AY540642_1
----------------------------------CCGTCCGATTTGTGAAGTTAAGCGGC
CAC-AGGCCTCG-TTAGTACGGCGATCAGTGATGGCGCTGGAACCCGGGGTGCCGTACCC
TTCCCAC----TTCTTTTTTTTTCCGCCACCGCG---CGCCG--CCAGTCGCTTTTTCAC
CGAGCCGGGGCGGGCGGTGGGTGGGCTTTTCGGGCGCGCGGGCGCCGCAGCAAAAAAGCA
AAATCGCTGACGCAGTTCCCGCGCCACATGTGGGGAAGCGAAGCGT-CGGAGGCTTCGTG
GCAAAATCCGGAAAAGGACCTGTGCGGAGCTTCATTTT-CCATGTG----TTTTTTTTTC
TTTTTTAAAATTTCTTC-----------TTGCTGTTTTT---CCCAAATTTTTTATCCTA
TTTTCATCATCTCCCCGTGG--CGTCGGTGGTTTGCCTGTCGGCGGCGGCGGCGGGCGGG
CGGCTGCACATCGCGTGGCGCGTCGCCGGGTACGACCATACTTGGCCGGGTGCACCACAT
CCCGTCCGATTTGTGAAGT-TA
>DQ182549_1
----------------------------------CCGTCCGATTTGTGAAGTTAAGCGGC
CAC-AGGCCTCG-TTAGTACGGCGATCAGTGATGGCGCTGGAACCCGGGGTGCCGTACCC
TTCCCACTTTTTTTTTTTTCTTTCCGCCACCGCGCGCCGCCG--CCAGTCGCTTTTTCAC
CGAGCCGGGGCGGGCGGTGGGTGGGCTTTTCGAGCGCACAGGCGCTGCAGCAAAAAAGAA
AAATTGCTGACGCAGTTCCCGCGCCACATGTGGGGAAGCGAAGCGTCCGGAGGCTTCGTG
GCAAAATCCGGAAAGGGGCC--TGCGGAGCCTCATTTT-CCATGTG---TTTTTTTTTTC
CTTTTTAAAATTTCTTC-----------TTGCCGTTTCT--CCTAATTTTTTTCCCCCTG
TTTTCATCATCT-CCCGTGG--CGTCGG--------------------------------
CGGTTGCACATCGCGTGGCGCGTCGCCGGGTACGACCATACTTGGCCGAGTGCACCACAT
CCCGTCCGATTTGTGAAGT-TA
>AY540646_1
----------------------------------CCGTCCGATTTGTGAAGTTAAGCGGC
CAC-AGGCCTCG-TTAGTACGGCGATCAGTGATGGCGCTGGAACCCGGGGTGCCGTACCC
TTCCCAC---TATTTTTTTTTTTCCGCCATCGCG---CGCCG--CCAGTCGCTTCTTCAC
CGCGCCGGGGCGGGCGGTGGGTGGGCTCTCCGAGCGCGCGGGCGCCGCAGCAAAAAAGAA
AAATTACTGACGCAGTTTCCGCGCCACATGTGGGGAAGCGAGGCGTCCGGAGGCTTCATG
GCAAAATCCGGAAAAGGGCC--TGCGGAGCTTCATTTT----------------------
------TAAATTTGTTC-----------TTGCCTTTTTT--CCTACCGTTTTTTTTTCTA
TTTTCATCATCT-CCCGCGGCTCTTCCGTGGCTTGCCTGT------CGCCGGCGGGTGGG
CGGCTGCGCATCGCGTGGCGCGTCGCCGGGTACGACCATACTTGGCCGAGTGCACCACAT
CCCGTCCGATTTGTGAAGT-TA
>AY540644_1
----------------------------------CCGTCCGATTTGTGAAGTTAAGCGGC
CAC-AGGCCTCG-TTAGTACGGCGATCAGTGATGGCGCTGGAACCCGGGGTGCCGTACCC
TTCCCAC-TATTTTTTTTTTTTTCCGCCACCGCG---CGCCG--CCAGTCGCTTCTTCAC
CGTGCCGGGGCGGGCGGTGGGTGGGCTCTCTGAGCGCGCGGGCGCCGCAGCAAAAAAGAA
AAATTACTGACGCAGTTTCCGCGCCACATATGGGGAAGCGAAGCGTCCGGAGGCTTCATG
GCAAAATCCGGAAAAGGGCC--TGCGGAGCTTCATTTT----------------------
------TAAATTTGTTC-----------CTGCCTTTTTT--CCTACCGTTTTTTTTCCTA
TTTTCATCATCT-CCCGCGGCTCTTCCGTGGCTTGCCTGT------CGCCGGCGGGCGGG
CGGCTGCGCATCGCGTGGCGCGTCGCCGGGTACGACCATACTTGGCCGAGTGCACCACAT
CCCGTCCGATTTGTGAAGTTTA
>AF545105_1
----------------------------------CCGTCCGATTTGTGAAGTTAAGCGGC
CAC-AGGCCTCG-TTAGTACGGCGATCAGTGATGGCGCTGGAACCCGGGGTGCCGTACCC
TTCCCAC-TATTTTTTTTTTTTTCCGCCACCGCG---CGCCG--CCAGTCGCTTCTTCAC
CGTGCCGGGGCGGGCGGTGGGTGGGCTCTCTGAGCGCGCGGGCGCCGCAGCAAAAAAGAA
AAATTACTGACGCAGTTTCCGCGCCACATATGGGGAAGCGAAGCGTCCGGAGGCTTCATG
GCAAAATCCGGAAAAGGGCC--TGCGGAGCTTCATTTT----------------------
------TAAATTTGTTC-----------CTGCCTTTTTT--CCTACCGTTTTTTTTCCTA
TTTTCATCATCT-CCCGCGGCTCTTCCGTGGCTTGCCTGT------CGCCGGCGGGCGGG
CGGCTGCGCATCGCGTGGCGCGTCGCCGGGTACGACCATACTTGGCCGAGTGCACCACAT
CCCGTCCGATTTGTGAAGT---
>DQ182550_1
----------------------------------CCGTCCGATTTGTGAAGTTAAGCGGC
CAC-AGGCCTCG-TTAGTACGGCGATCAGTGATGGCGCTGGAACCCGGGGTGCCGTACCC
TTCCCAC----TATTTTTTTTTTCCGCCATCGCG---CGCCG--CCAGTCGCTTCTTCAC
CGCGCCGGGGCGGGCGGTGGGTGGGCTCTCCGAGCGCGCGGGCGCCGCAGCAAAAAAGAA
AAATTACTGACGCAGTTTACGCGCCACATGTGGGGAAGCGAGGCGTCCGGAGGCTTCATG
GCAAAATCCGGAAAAGGGCC--TGCGGAGCTTCATTTT----------------------
------TAAATTTGTTC-----------TTGCCTTTTTT--CCTACCGTTTTTTTTTCTA
TTTTCATCATCT-CCCGCGGCTCTTCCGTGGCTTGCCTGT------CGCCGGCGGGTGGG
CGGCTGCGCATCGCGTGGCGCGTCGCCGGGTACGACCATACTTGGCCGAGTGCACCACAT
CCCGTCCGATTTGTGAAGT-TA
>AY540645_1
----------------------------------CCGTCCGATTTGTGAAGTTAAGCGGC
CAC-AGGCCTCG-TTAGTACGGCGATCAGTGATGGCGCTGGAACCCGCGGTGCCGTACCC
TTCCCAC-TATTTTTTTTTTTTTCCGCCACCGCG---CGCCG--CCAGTCGCTTCTTCAC
CGCGCCGGGGCGGGCGGTGGGTGGGCTCTCCGAGCGCGCGGGCGCCGCAGCAAAAAAGAA
AAATTACTGGCGCAGTTTCCGCGCCACATGTGAGGAAGCGAGGCGTCCGGAGGCTTCATG
GCAAAATCCGGAAAAGGGCC--TGCGGAGCTTCATTTT----------------------
------TAAATTTGTTC-----------TTGCCTTTTTT--CCTACCGTTTTTCTTTCTA
TTTTCATCATCT-CCCGCGGCCCTTCCGTGGCTTGCCTGT------CGCCGGCGGGCGGG
CGGCTGCGCATCGCGTGGCGCGTCGCCGGGTACGACCATACTTGGCCGAGTGCACCACAT
CCCGTCCGATTTGTGAAGT-TA
>AY540650_1
----------------------------------CCGTCCGATTTGTGAAGTTAAGCGGC
CAC--GGCCTCG-TTAGTACGGCGATCAGTGATGGCGCTGGAACCCGGGGTGCCGTACCC
TTCCCACTTTTTTTTTTTTTTTTCCGCCACCGCG---CGCCG--CCAGTTGTTTTTTCAC
CGAACCGAGGCGGGCGGTGGGTGGGCTTTTCGGGCGCGCGGGCGCCGCAGCAAAAAAGAA
AAATTGCTGAAGCAGTTCCCGCGCCACATGTGGGGAAGCGAAGCGTCCGGAGGTTTTGTG
GCAAAATCCGGAAAGGGGCC--CGCGGA-CCTCATTTT-CCATGTG---TTTTTTTTTTC
CTTTTAAAAATTTCTTC-----------TTGCCGTTTTT--CCTAAATTTTTTCCCCCTG
TTTTCATCATCT-CCCGTGG--CGTCGG--------------------------------
CGGTTGCACATCGCGTGGCGCGTCGCCGGGTACGACCATACTTGGCCGAGTGCACCACAT
CCCGTCCGATTTGTGAAGT-TA
>AY540651_1
----------------------------------CCGTCCGATTTGTGAAGTTAAGCGGC
CACAAGGCCTCG-TTAGTACGGCGATCAGTGATGGCGCTGGAACCCGGGGTGCCGTACCC
TTCCCACTTTTTCTTTTTTCTTTC-------------CGCCG--CCAGTCGCTTTTTCAC
CGAGCCGGGGCGGGCGGTGGGTGTGCTTTTCGAGCGCGCGGGCGCCGCAGCAAAAAAGAA
AAATTGCTGACGCAGTTCCCGCGCCACATGTGGGGAAGCGAAGCGTCCGGAGG-TTCGTG
GCAAAATCCGGAAAGGGGCC--TGCGGAGCCTCATTTTCCCATGTG----TTTTTTTTTC
CTTTTTAAAATTTCTTC-----------TTGCCGTTTTT--CCTAAATTTTTTCCCCCTG
TTTCCATCATCT-CCCGCGG--CGTCGG--------------------------------
CGGTTGCACATCGCGTGGCGCGTCGCCGGGTACGACCATACTTGGCCGAGTGCACCACAT
CCCGTCCGATTTGTGAAGT-TA
>AY540649_1
----------------------------------CCGTCCGATTTGTGAAGTTAAGCGGC
CAC-AGGCCTCGTTTAGTACGGCGATCAGTGATGGCGCTGGAACCCGGGGTGCCGTACCC
TTCCCACTTTTTTTTTTTTTTTTCCGCCACCGGGGGCCGCCG--CCAGTTGCTTTTTCAC
CGAACCGGGGCGGGCGGTGGGTGGGCTTTTCGAGCGCGCGGGCGCCGCA-CAAAAAAGAA
AAATTGCTGAACCAGTTCCCGCGCCACATGTGGGGAAACGAAGCGTCCGGAGGGTTTGTG
GCAAAATCCGGAAAGGGGCC--TGCGGAACCTCATTTT-CCAAGGGTTTTTTTTTTTTTC
CTTTTTAAAATTTCTTC-----------TTGCCGTTTTT--CCTAATTTTTTTCCCCCTG
TTTTCATCATCT-CCCGTGG--CGTCGG--------------------------------
CGGTTGCACATCGCGTGGCGCGTCGCCGGGTACGACCATACTTGGCCGAGTGCACCACAT
CCCGTCCGATTTGTGAAGT-TA
>AY540648_1
----------------------------------CCGTCCGATTTGTGAAGTTAAGCGGC
CAC-AGGCCTCG-TTAGTACGGCGATCAGTGATGGCGCTGGAACCCGGGGTGCCGTACCC
TTCCCACTTTTTTTTTTTTTTTTCCGCCACCGCGGGCCGCCG--CCAGTTGTTTTTTTAC
CGAACCGGGGCGGGCGGTGGGTGGGCTTTTCGAGCGCGCGGGCGCCGCAGCAAAAAAAAA
AAATTGCTGAAGCAGTTCCCCCCCCAAATGTGGGGAAACGAAGCGTCCGGAGGCTTTGTG
GCAAAATCCGGAAAGGGGCC--TGCGGAACCTCATTTT-CCAAGGG--TTTTTTTTTTTC
CTTTTTAAAATTTCTTC-----------TTGCCGTTTTT--CCTAATTTTTTTCCCCCTG
TTTTCATCATCT-CCCGTGG--CGTCGG--------------------------------
CGGTTGCACATCGCGTGGCGCGTCGCCGGGTACGACCATACTTGGCCGAGTGCACCACAT
CCCGTCCGATTTGTGAAGT-TA
>AY540647_1
----------------------------------CCGTCCGATTTGTGAAGTTAAGCGGC
CACAAGGCCTCG-TTAGTACGGCGATCAGTGATGGCGCTGGAACCCGGGGTGCCGTACCC
TTCCCACTTTTTTTTTTTTTTTTCCGCCACCGGG---CGCCGCCCCAATTGTTTTTT-AC
C-AACCGGGGCGGGCGGTGGGTGGGCTTTTTGGGGGGGCGGGCGCCGCAACAAAAAA-AA
AAATTGCTGAAGCAGTTCCC-CCCCAAATGTGGGGAAAGAA--CCTCCGGAGGCTTTGCG
GCAAAATCCGGAAAGGGGCC----GGGAACCTCATTTT-CCAAGGG--TTTTTTTTTTTC
CTTTTTAAAATTTCTTC-----------TTGCCGTTTTT--CCTAATTTTTTTCCCCCTG
TTTTCATCATCT-CCCGTGG--CGTCGG--------------------------------
CGGTTGCACATCGCGTGGCGCGTCGCCGGGTACGACCATACTTGGCCGAGTGCACCACAT
CCCGTCCGATTTGTGAAGT-TA
