# Supplementary material for: Molecular Markers for the Phylogenetic Reconstruction of Trypanosoma cruzi: A Quantitative Review
Source: Pathogens. 2025 Jan 14;14(1):72. doi: 10.3390/pathogens14010072 (PMC11768369; doi:10.3390/pathogens14010072)
Supplement: Supplementary file 1 [file pathogens-14-00072-s001.zip › 5S_rRNA_M5.fst]

>X54477_1
CACCCC-GGGTTCCAGCGCCATCACTGATCGCCGTACT-GACGAAGCC-TGTGGGCGCTT
AAC-TTCACAAATCGGACGGGATATGGTGTATTCACTCAAGTATGGTCGTACTCT
>XR_008255677_1
--CCCC-GGGTTCCAGCGCCATCACTGATCGCCGTAAT-AACGAGGCC-TGTGGCCGCTT
AAC-TTCACAAATCGGACGGGATGTGGTGCACTCGGCCAAGTATGGTCGTACCC-
>XR_008254666_1
CACCCCGGGTTTCCAGCGCCATCACTGATCGCCGTACT-AACGAGGCC-TGTGGCCGCTT
AAC-TTCACAAATCGGACGGGATGTGGTGCACTCGGCCAAGTATGGTCGTACCC-
>XR_008255047_1
----CCGGGTTTCCAGCGCCATCACTGATCGCCGTACT-AACGAGGCC-TGTGGCCGCTT
AAC-TTCACAAATCGGACGGGATGTGGTGCACTCGGCCAAGTATGGTCGTACCC-
>XR_008255044_1
CACCCC-GGGTTCCAGCGCCATCACTGATCGCCGTACT-AACGAGGCC-TGTGTCCGCTT
AAC-TTCACAAATCGGACGGGATGTGGTGCACTCGGCCAAGTATGGTCGTACCC-
>XR_008255029_1
--CCCC-GGGTTCCAGCGCCATCACTGATCGCCGTACT-AACGAGGCC-TGTGTCCGCTT
AAC-TTCACAAATCGGACGGGATGTGGTGCACTCGGCCAAGTATGGTCGTACCC-
>XR_008254631_1
CACCCC-GGGTTCCAGCGCCATCACTGATCGCCGTACT-AACGAGGCC-TGTGGCCGCTT
AAA-TTCACAAATCGGACGGGATGTGGTGCACTCGGCCAAGTATGGTCGTACCC-
>XR_008255010_1
CACCCC-GGGTTCCAGCGCCATCACTGATCGCCGTACT-AACGAGGGCCTGTGGCCGCTT
AACTTTCACAAATCGGACGGGATGTGGTGCACTCGGCCAAGTATGGTCGTACCC-
>AF545103_1
CACCCC-GGGTT-CAGCGCCGTCACTGATCGCCGTACT-AACGAGGCC-TGTGGCCGCTT
AAC-TTCACAAATCGGACGG-----------------------------------
>DQ182555_1
CACCCC-GGGTTCCAGCGCCATCACTGATCGCCGTACT-AACGAGGCC-TGTGGCCGCTT
AAC-TTCACAAATCGGACGG-----------------------------------
>5T5H_D
CACCCC-GGGTTCCAGCGCCATCACTGATCGCCGTACT-AACGAGGCC-TGTGGCCGCTT
AAC-TTCACAAATCGGACGGGATGTGGTGCACTCGGCCAAGTATGGTCGTACCN-
>DQ182548_1
CACCCC-GGGTTCCAGCGCCATCACTGATCGCCGTACT-AACGAGGCC-TGTGGCCGCTT
AAC-TTCACAAATCGGACGG-----------------------------------
>DQ182553_1
CACCCC-GGGTTCCAGCGCCATCACTGATCGCCGTACT-AACGAGGCC-TGTGGCCGCTT
AAC-TTCACAAATCGGACGG-----------------------------------
>M59503_1
CACCCC-GGGTTCCAGCGCCATCACTGATCGCCGTACT-AACGAGGCC-TGTGGCCGCTT
AAC-TTCACAAATCGGACGGGATGTGGTGCACTCGGCCAAGTATGGTCGTACCC-
>M59502_1
CACCCC-GGGTTCCAGCGCCATCACTGATCGCCGTACT-AACGAGGCC-TGTGGCCGCTT
AAC-TTCACAAATCGGACGGGATGTGGTGCACTCGGCCAAGTATGGTCGTACCC-
>AY540638_1
CACCCC-GGGTTCCAGCGCCATCACTGATCGCCGTACT-AACGAGGCC-TGTGGCCGCTT
AAC-TTCACAAATCGGACGG-----------------------------------
>AY540644_1
CACCCC-GGGTTCCAGCGCCATCACTGATCGCCGTACT-AACGAGGCC-TGTGGCCGCTT
AAC-TTCACAAATCGGACGG-----------------------------------
>AF545105_1
CACCCC-GGGTTCCAGCGCCATCACTGATCGCCGTACT-AACGAGGCC-TGTGGCCGCTT
AAC-TTCACAAATCGGACGG-----------------------------------
>AY540645_1
CACCGC-GGGTTCCAGCGCCATCACTGATCGCCGTACT-AACGAGGCC-TGTGGCCGCTT
AAC-TTCACAAATCGGACGG-----------------------------------
>AY540646_1
CACCCC-GGGTTCCAGCGCCATCACTGATCGCCGTACT-AACGAGGCC-TGTGGCCGCTT
AAC-TTCACAAATCGGACGG-----------------------------------
>DQ182550_1
CACCCC-GGGTTCCAGCGCCATCACTGATCGCCGTACT-AACGAGGCC-TGTGGCCGCTT
AAC-TTCACAAATCGGACGG-----------------------------------
>DQ182549_1
CACCCC-GGGTTCCAGCGCCATCACTGATCGCCGTACT-AACGAGGCC-TGTGGCCGCTT
AAC-TTCACAAATCGGACGG-----------------------------------
>DQ182551_1
CACCCC-GGGTTCCAGCGCCATCACTGATCGCCGTACT-AACGAGGCC-TGTGGCCGCTT
AAC-TTCACAAATCGGACGG-----------------------------------
>AF545104_1
CACCCC-GGGTTCCAGCGCCATCACTGATCGCCGTACT-AACGAGGCC-TGTGGCCGCTT
AAC-TTCACAAATCGGACGG-----------------------------------
>AY540648_1
CACCCC-GGGTTCCAGCGCCATCACTGATCGCCGTACT-AACGAGGCC-TGTGGCCGCTT
AAC-TTCACAAATCGGACGG-----------------------------------
>AF545102_1
CACCCC--GGTTCCAGCGCCATCACTGATCGCCGTACT-AACGAGGCC-TGTGGCCGCTT
AAC-TTCACAAATCGGACGG-----------------------------------
>AY540641_1
CACCCC-GGGTTCCAGCGCCATCACTGATCGCCGTACT-AACGAGGCC-TGTGGCCGCTT
AGC-TTCACAAATCGGACGG-----------------------------------
>AY540649_1
CACCCC-GGGTTCCAGCGCCATCACTGATCGCCGTACTAAACGAGGCC-TGTGGCCGCTT
AAC-TTCACAAATCGGACGG-----------------------------------
>DQ182552_1
CACCCC-GGGTTCCAGCGCCATCACTGATCGCCGTACT-AACGAGGCC-TGTGGCCGCTT
AAC-TTCACAAATCGGACGG-----------------------------------
>AY540643_1
CACCCC-GGGTTCCAGCGCCATCACTGATCGCCGTACT-AACGAGGCC-TGTGGCCGCTT
AAC-TTCACAAATC-GACGG-----------------------------------
>XR_008254965_1
CACCCC-GGGTTCCAGCGCCATCACTGATCGCCGTACT-AACGAGGCC-TGTGGCCGCTT
AAC-TTCACAAATCGGACGGAATGTGGTGCACTCGGCCAAGTATGGTCGTACCC-
>XR_008254276_1
CACCCC-GGGTTCCAGCGCCATCACTGATCGCCGTACT-AACGAGGCC-TGTGGCCGCTT
AAC-TTCACAAATCGGACGGGATGTGGTGCACTCGGCCATGTATGGTCGTACCC-
>T_rangeli_KJ525767_1
CACCCC-GGGTTCCAGCGCCATCACTGATCGCCGTACT-AACGAGGCC-TGTGGCCGCTT
AAC-TTCACAAATCGGACGGGATGTGGTGCATTCGGCCAAGTATGGTCGTACCC-
>DQ182558_1
CACCCC-GGGTTCCAGCGCCATCACTGATCGCCGTACT-AACGAGGCC-TGTGGCCGCTT
AAC-TTCACAAATCGGACGG-----------------------------------
>DQ182557_1
CACCCC-GGGTTCCAGCGCCATCACTGATCGCCGTACT-AACGAGGCC-TGTGGCCGCTT
AAC-TTCACAAATCGGACGG-----------------------------------
>DQ182554_1
CACCCC-GGGTTCCAGCGCCATCACTGATCGCCGTACT-AACGAGGCC-TGTGGCCGCTT
AAC-TTCACAAATCGGACGG-----------------------------------
>AY540640_1
CACCCC-GGGTTCCAGCGCCATCACTGATCGCCGTACTAAACGAGGCCTTGTGGCCGCTT
AAC-TTCACAAATCGGACGG-----------------------------------
>DQ182556_1
CACCCC-GGGTTCCAGCGCCATCACTGATCGCCGTACT-AACGAGGCC-TGTGGCCGCTT
AAC-TTCACAAATCGGACGG-----------------------------------
>XR_008255200_1
CACCCC-GGGTTCCAGCGCCATCACTGATCGCCGTACT-AACGAGGCC-TGTGGCCGCTT
AAC-TTCACAAATCGGACGGGATGTGGGGCACTCGGCCAAGTATGGTCGTACCC-
>XR_008254507_1
CACCCC-GGGTTCCAGCGCCATCACTGAT-GCCGTACT--ACGAGGCC-TGTGGCCGCTT
A-C-TTCACAAATCGGACGGGATGTGGTGCACTCGGCCAAGTATGGTCGTACCC-
>AY540642_1
CACCCC-GGGTTCCAGCGCCATCACTGATCGCCGTACT-AACGAGGCC-TGTGGCCGCTT
AAC-TTCACAAATCGGACGG-----------------------------------
>XR_008255028_1
CACCCC-GGGTTCCAGCGCCATCA-TGATCGCCGTACT-AACGAGGCC-TGTGGCCGCTT
AAC-TTCACAAATCGGACGGGATGTGGTGCACTCGGCCAAGTATGGTCGTACCC-
>XR_008254586_1
CACCCC-GGGTTCCAGCGCCATCACTGATCGCCGTACT-AACGAGGCC-TGTGGCCGCTT
AAC-TTC-CAAATCGGACGGGATGTGGTGCACTCGGCCAAGTATGGTCGTACCC-
>XR_008254633_1
CACCCC-GGGTTCCAGCGCCATCACTGATCGCCGTACT-AACGAGGCC-TGTGGCCGCTT
AAC-TTCAC-AATCGGACGGGATGTGGTGCACTCGGCCAAGTATGGTC-------
>XR_008255045_1
CACCCC-GGGTTCCAGCGCCATCACTGATCGCCGTACT-AACGAGGCC-TGTGGCCGCTT
AAC-TTCACAAATCGGACGGGATGTGGTGCACTCGGCCAAGTAT-GTCGTACCC-
>XR_008254474_1
CACCCCGGGGTTCCAGCGCCATCACTGATCGCCGTACT-AACGAGGCC-TGTGGCCGCTT
AAC-TTCACAAATCGGACGGGATGTGGTGCACTCGGCCAAGTATGGTCGTACCC-
>XR_008254832_1
CACCCC-GGGTTCCAGCGCCATCACTGATCGCCGTACT-AACGAGGCC-TGTGGCCGCTT
AAC-TTCACAAATCGGACGGGATGTGGTGCACTCGGCCAAGTATGG---------
>XR_008254034_1
CACCCC-GGGTTCCAGCGCCATCACTGATCGCCGTACT-AACGAGGCC-TGTGGCCGCTT
AAC-TTCACAAATCGGACGGGATGTGGTGCACTCGGCCAAGTATGGTC-------
>XR_008255454_1
CACCCC-GGGTTCCAGCGCCATCACTGATCGCCGTACT-AACGAGGCC-TGTGGCCGCTT
AAC-TTCACAAATCGGACGGGATGTGGTGCACTCGGCCAAGTATGGTCGTACCC-
>XR_008255453_1
CACCCC-GGGTTCCAGCGCCATCACTGATCGCCGTACT-AACGAGGCC-TGTGGCCGCTT
AAC-TTCACAAATCGGACGGGATGTGGTGCACTCGGCCAAGTATGGTCGTACCC-
>XR_008255282_1
CACCCC-GGGTTCCAGCGCCATCACTGATCGCCGTACT-AACGAGGCC-TGTGGCCGCTT
AAC-TTCACAAATCGGACGGGATGTGGTGCACTCGGCCAAGTATGGTCGTACCC-
>XR_008255281_1
CACCCC-GGGTTCCAGCGCCATCACTGATCGCCGTACT-AACGAGGCC-TGTGGCCGCTT
AAC-TTCACAAATCGGACGGGATGTGGTGCACTCGGCCAAGTATGGTCGTACCC-
>XR_008255280_1
CACCCC-GGGTTCCAGCGCCATCACTGATCGCCGTACT-AACGAGGCC-TGTGGCCGCTT
AAC-TTCACAAATCGGACGGGATGTGGTGCACTCGGCCAAGTATGGTCGTACCC-
>XR_008255252_1
CACCCC-GGGTTCCAGCGCCATCACTGATCGCCGTACT-AACGAGGCC-TGTGGCCGCTT
AAC-TTCACAAATCGGACGGGATGTGGTGCACTCGGCCAAGTATGGTCGTACCC-
>XR_008255251_1
CACCCC-GGGTTCCAGCGCCATCACTGATCGCCGTACT-AACGAGGCC-TGTGGCCGCTT
AAC-TTCACAAATCGGACGGGATGTGGTGCACTCGGCCAAGTATGGTCGTACCC-
>XR_008255249_1
CACCCC-GGGTTCCAGCGCCATCACTGATCGCCGTACT-AACGAGGCC-TGTGGCCGCTT
AAC-TTCACAAATCGGACGGGATGTGGTGCACTCGGCCAAGTATGGTCGTACCC-
>XR_008255248_1
CACCCC-GGGTTCCAGCGCCATCACTGATCGCCGTACT-AACGAGGCC-TGTGGCCGCTT
AAC-TTCACAAATCGGACGGGATGTGGTGCACTCGGCCAAGTATGGTCGTACCC-
>XR_008255304_1
CACCCC-GGGTTCCAGCGCCATCACTGATCGCCGTACT-AACGAGGCC-TGTGGCCGCTT
AAC-TTCACAAATCGGACGGGATGTGGTGCACTCGGCCAAGTATGGTCGTACCC-
>XR_008255303_1
CACCCC-GGGTTCCAGCGCCATCACTGATCGCCGTACT-AACGAGGCC-TGTGGCCGCTT
AAC-TTCACAAATCGGACGGGATGTGGTGCACTCGGCCAAGTATGGTCGTACCC-
>XR_008255302_1
CACCCC-GGGTTCCAGCGCCATCACTGATCGCCGTACT-AACGAGGCC-TGTGGCCGCTT
AAC-TTCACAAATCGGACGGGATGTGGTGCACTCGGCCAAGTATGGTCGTACCC-
>XR_008255271_1
CACCCC-GGGTTCCAGCGCCATCACTGATCGCCGTACT-AACGAGGCC-TGTGGCCGCTT
AAC-TTCACAAATCGGACGGGATGTGGTGCACTCGGCCAAGTATGGTCGTACCC-
>XR_008254060_1
CACCCC-GGGTTCCAGCGCCATCACTGATCGCCGTACT-AACGAGGCC-TGTGGCCGCTT
AAC-TTCACAAATCGGACGGGATGTGGTGCACTCGGCCAAGTATGGTCGTACCC-
>XR_008254059_1
CACCCC-GGGTTCCAGCGCCATCACTGATCGCCGTACT-AACGAGGCC-TGTGGCCGCTT
AAC-TTCACAAATCGGACGGGATGTGGTGCACTCGGCCAAGTATGGTCGTACCC-
>XR_008254630_1
CACCCC-GGGTTCCAGCGCCATCACTGATCGCCGTACT-AACGAGGCC-TGTGGCCGCTT
AAC-TTCACAAATCGGACGGGATGTGGTGCACTCGGCCAAGTATGGTCGTACCC-
>XR_008254506_1
CACCCC-GGGTTCCAGCGCCATCACTGATCGCCGTACT-AACGAGGCC-TGTGGCCGCTT
AAC-TTCACAAATCGGACGGGATGTGGTGCACTCGGCCAAGTATGGTCGTACCC-
>XR_008254505_1
CACCCC-GGGTTCCAGCGCCATCACTGATCGCCGTACT-AACGAGGCC-TGTGGCCGCTT
AAC-TTCACAAATCGGACGGGATGTGGTGCACTCGGCCAAGTATGGTCGTACCC-
>XR_008255026_1
CACCCC-GGGTTCCAGCGCCATCACTGATCGCCGTACT-AACGAGGCC-TGTGGCCGCTT
AAC-TTCACAAATCGGACGGGATGTGGTGCACTCGGCCAAGTATGGTCGTACCC-
>XR_008255025_1
CACCCC-GGGTTCCAGCGCCATCACTGATCGCCGTACT-AACGAGGCC-TGTGGCCGCTT
AAC-TTCACAAATCGGACGGGATGTGGTGCACTCGGCCAAGTATGGTCGTACCC-
>XR_008254683_1
CACCCC-GGGTTCCAGCGCCATCACTGATCGCCGTACT-AACGAGGCC-TGTGGCCGCTT
AAC-TTCACAAATCGGACGGGATGTGGTGCACTCGGCCAAGTATGGTCGTACCC-
>XR_008254682_1
CACCCC-GGGTTCCAGCGCCATCACTGATCGCCGTACT-AACGAGGCC-TGTGGCCGCTT
AAC-TTCACAAATCGGACGGGATGTGGTGCACTCGGCCAAGTATGGTCGTACCC-
>XR_008254450_1
CACCCC-GGGTTCCAGCGCCATCACTGATCGCCGTACT-AACGAGGCC-TGTGGCCGCTT
AAC-TTCACAAATCGGACGGGATGTGGTGCACTCGGCCAAGTATGGTCGTACCC-
>XR_008254449_1
CACCCC-GGGTTCCAGCGCCATCACTGATCGCCGTACT-AACGAGGCC-TGTGGCCGCTT
AAC-TTCACAAATCGGACGGGATGTGGTGCACTCGGCCAAGTATGGTCGTACCC-
>XR_008253977_1
CACCCC-GGGTTCCAGCGCCATCACTGATCGCCGTACT-AACGAGGCC-TGTGGCCGCTT
AAC-TTCACAAATCGGACGGGATGTGGTGCACTCGGCCAAGTATGGTCGTACCC-
>XR_008254939_1
CACCCC-GGGTTCCAGCGCCATCACTGATCGCCGTACT-AACGAGGCC-TGTGGCCGCTT
AAC-TTCACAAATCGGACGGGATGTGGTGCACTCGGCCAAGTATGGTCGTACCC-
>AY540650_1
CACCCC-GGGTTCCAGCGCCATCACTGATCGCCGTACT-AACGAGGCC--GTGGCCGCTT
AAC-TTCACAAATCGGACGG-----------------------------------
>XR_008255039_1
CACCCC-GGGTTCCAGCGCCATCACTGATCGCCGTACT-AACGAGGCC-TGTGGCCGCTT
AAC-TTCACAAATCGGACGGGATGTGGTGCACTCGGCCAAGTATGGTCGTACCC-
>XR_008254168_1
CACCCC-GGGTTCCAGCGCCATCACTGATCGCCGTACT-AACGAGGCC-TGTGGCCGCTT
AAC-TTCACAAATCGGACGGGATGTGGTGCACTCGGCCAAGTATGGTCGTACCC-
>XR_008255116_1
CACCCC-GGGTTCCAGCGCCATCACTGATCGCCGTACT-AACGAGGCC-TGTGGCCGCTT
AAC-TTCACAAATCGGACGGGATGTGGTGCACTCGGCCAAGTATGGTCGTACCC-
>XR_008255115_1
CACCCC-GGGTTCCAGCGCCATCACTGATCGCCGTACT-AACGAGGCC-TGTGGCCGCTT
AAC-TTCACAAATCGGACGGGATGTGGTGCACTCGGCCAAGTATGGTCGTACCC-
>XR_008254435_1
CACCCC-GGGTTCCAGCGCCATCACTGATCGCCGTACT-AACGAGGCC-TGTGGCCGCTT
AAC-TTCACAAATCGGACGGGATGTGGTGCACTCGGCCAAGTATGGTCGTACCC-
>XR_008254176_1
CACCCC-GGGTTCCAGCGCCATCACTGATCGCCGTACT-AACGAGGCC-TGTGGCCGCTT
AAC-TTCACAAATCGGACGGGATGTGGTGCACTCGGCCAAGTATGGTCGTACCC-
>XR_008254175_1
CACCCC-GGGTTCCAGCGCCATCACTGATCGCCGTACT-AACGAGGCC-TGTGGCCGCTT
AAC-TTCACAAATCGGACGGGATGTGGTGCACTCGGCCAAGTATGGTCGTACCC-
>XR_008254919_1
CACCCC-GGGTTCCAGCGCCATCACTGATCGCCGTACT-AACGAGGCC-TGTGGCCGCTT
AAC-TTCACAAATCGGACGGGATGTGGTGCACTCGGCCAAGTATGGTCGTACCC-
>XR_008255167_1
CACCCC-GGGTTCCAGCGCCATCACTGATCGCCGTACT-AACGAGGCC-TGTGGCCGCTT
AAC-TTCACAAATCGGACGGGATGTGGTGCACTCGGCCAAGTATGGTCGTACCC-
>XR_008254005_1
CACCCC-GGGTTCCAGCGCCATCACTGATCGCCGTACT-AACGAGGCC-TGTGGCCGCTT
AAC-TTCACAAATCGGACGGGATGTGGTGCACTCGGCCAAGTATGGTCGTACCC-
>XR_008254004_1
CACCCC-GGGTTCCAGCGCCATCACTGATCGCCGTACT-AACGAGGCC-TGTGGCCGCTT
AAC-TTCACAAATCGGACGGGATGTGGTGCACTCGGCCAAGTATGGTCGTACCC-
>XR_008254477_1
CACCCC-GGGTTCCAGCGCCATCACTGATCGCCGTACT-AACGAGGCC-TGTGGCCGCTT
AAC-TTCACAAATCGGACGGGATGTGGTGCACTCGGCCAAGTATGGTCGTACCC-
>XR_008254476_1
CACCCC-GGGTTCCAGCGCCATCACTGATCGCCGTACT-AACGAGGCC-TGTGGCCGCTT
AAC-TTCACAAATCGGACGGGATGTGGTGCACTCGGCCAAGTATGGTCGTACCC-
>XR_008254607_1
CACCCC-GGGTTCCAGCGCCATCACTGATCGCCGTACT-AACGAGGCC-TGTGGCCGCTT
AAC-TTCACAAATCGGACGGGATGTGGTGCACTCGGCCAAGTATGGTCGTACCC-
>XR_008253946_1
CACCCC-GGGTTCCAGCGCCATCACTGATCGCCGTACT-AACGAGGCC-TGTGGCCGCTT
AAC-TTCACAAATCGGACGGGATGTGGTGCACTCGGCCAAGTATGGTCGTACCC-
>XR_008254907_1
CACCCC-GGGTTCCAGCGCCATCACTGATCGCCGTACT-AACGAGGCC-TGTGGCCGCTT
AAC-TTCACAAATCGGACGGGATGTGGTGCACTCGGCCAAGTATGGTCGTACCC-
>XR_008254967_1
CACCCC-GGGTTCCAGCGCCATCACTGATCGCCGTACT-AACGAGGCC-TGTGGCCGCTT
AAC-TTCACAAATCGGACGGGATGTGGTGCACTCGGCCAAGTATGGTCGTACCC-
>XR_008254312_1
CACCCC-GGGTTCCAGCGCCATCACTGATCGCCGTACT-AACGAGGCC-TGTGGCCGCTT
AAC-TTCACAAATCGGACGGGATGTGGTGCACTCGGCCAAGTATGGTCGTACCC-
>XR_008254311_1
CACCCC-GGGTTCCAGCGCCATCACTGATCGCCGTACT-AACGAGGCC-TGTGGCCGCTT
AAC-TTCACAAATCGGACGGGATGTGGTGCACTCGGCCAAGTATGGTCGTACCC-
>XR_008254548_1
CACCCC-GGGTTCCAGCGCCATCACTGATCGCCGTACT-AACGAGGCC-TGTGGCCGCTT
AAC-TTCACAAATCGGACGGGATGTGGTGCACTCGGCCAAGTATGGTCGTACCC-
>XR_008254547_1
CACCCC-GGGTTCCAGCGCCATCACTGATCGCCGTACT-AACGAGGCC-TGTGGCCGCTT
AAC-TTCACAAATCGGACGGGATGTGGTGCACTCGGCCAAGTATGGTCGTACCC-
>XR_008254774_1
CACCCC-GGGTTCCAGCGCCATCACTGATCGCCGTACT-AACGAGGCC-TGTGGCCGCTT
AAC-TTCACAAATCGGACGGGATGTGGTGCACTCGGCCAAGTATGGTCGTACCC-
>XR_008254667_1
CACCCC-GGGTTCCAGCGCCATCACTGATCGCCGTACT-AACGAGGCC-TGTGGCCGCTT
AAC-TTCACAAATCGGACGGGATGTGGTGCACTCGGCCAAGTATGGTCGTACCC-
>XR_008255199_1
CACCCC-GGGTTCCAGCGCCATCACTGATCGCCGTACT-AACGAGGCC-TGTGGCCGCTT
AAC-TTCACAAATCGGACGGGATGTGGTGCACTCGGCCAAGTATGGTCGTACCC-
>XR_008255198_1
CACCCC-GGGTTCCAGCGCCATCACTGATCGCCGTACT-AACGAGGCC-TGTGGCCGCTT
AAC-TTCACAAATCGGACGGGATGTGGTGCACTCGGCCAAGTATGGTCGTACCC-
>XR_008254748_1
CACCCC-GGGTTCCAGCGCCATCACTGATCGCCGTACT-AACGAGGCC-TGTGGCCGCTT
AAC-TTCACAAATCGGACGGGATGTGGTGCACTCGGCCAAGTATGGTCGTACCC-
>XR_008254873_1
CACCCC-GGGTTCCAGCGCCATCACTGATCGCCGTACT-AACGAGGCC-TGTGGCCGCTT
AAC-TTCACAAATCGGACGGGATGTGGTGCACTCGGCCAAGTATGGTCGTACCC-
>XR_008254223_1
CACCCC-GGGTTCCAGCGCCATCACTGATCGCCGTACT-AACGAGGCC-TGTGGCCGCTT
AAC-TTCACAAATCGGACGGGATGTGGTGCACTCGGCCAAGTATGGTCGTACCC-
>XR_008254222_1
CACCCC-GGGTTCCAGCGCCATCACTGATCGCCGTACT-AACGAGGCC-TGTGGCCGCTT
AAC-TTCACAAATCGGACGGGATGTGGTGCACTCGGCCAAGTATGGTCGTACCC-
>XR_008254814_1
CACCCC-GGGTTCCAGCGCCATCACTGATCGCCGTACT-AACGAGGCC-TGTGGCCGCTT
AAC-TTCACAAATCGGACGGGATGTGGTGCACTCGGCCAAGTATGGTCGTACCC-
>XR_008255072_1
CACCCC-GGGTTCCAGCGCCATCACTGATCGCCGTACT-AACGAGGCC-TGTGGCCGCTT
AAC-TTCACAAATCGGACGGGATGTGGTGCACTCGGCCAAGTATGGTCGTACCC-
>XR_008255071_1
CACCCC-GGGTTCCAGCGCCATCACTGATCGCCGTACT-AACGAGGCC-TGTGGCCGCTT
AAC-TTCACAAATCGGACGGGATGTGGTGCACTCGGCCAAGTATGGTCGTACCC-
>XR_008254480_1
CACCCC-GGGTTCCAGCGCCATCACTGATCGCCGTACT-AACGAGGCC-TGTGGCCGCTT
AAC-TTCACAAATCGGACGGGATGTGGTGCACTCGGCCAAGTATGGTCGTACCC-
>AY540647_1
CACCCC-GGGTTCCAGCGCCATCACTGATCGCCGTACT-AACGAGGCCTTGTGGCCGCTT
AAC-TTCACAAATCGGACGG-----------------------------------
>XR_008254295_1
CACCCC-GGGTTCCAGCGCCATCACTGATCGCCGTACT-AACGAGGCC-TGTGGCCGCTT
AAC-TTCACAAATCGGACGGGATGTGGTGCACTCGGCCAAGTATGGTCGTACCC-
>XR_008254475_1
CACCCC-GGGTTCCAGCGCCATCACTGATCGCCGTACT-AACGAGGCC-TGTGGCCGCTT
AAC-TTCACAAATCGGACGGGATGTGGTGCACTCGGCCAAGTATGGTCGTACCC-
>XR_008254762_1
CACCCC-GGGTTCCAGCGCCATCACTGATCGCCGTACT-AACGAGGCC-TGTGGCCGCTT
AAC-TTCACAAATCGGACGGGATGTGGTGCACTCGGCCAAGTATGGTCGTACCC-
>XR_008254585_1
CACCCC-GGGTTCCAGCGCCATCACTGATCGCCGTACT-AACGAGGCC-TGTGGCCGCTT
AAC-TTCACAAATCGGACGGGATGTGGTGCACTCGGCCAAGTATGGTCGTACCC-
>XR_008254503_1
CACCCC-GGGTTCCAGCGCCATCACTGATCGCCGTACT-AACGAGGCC-TGTGGCCGCTT
AAC-TTCACAAATCGGACGGGATGTGGTGCACTCGGCCAAGTATGGTCGTACCC-
>XR_008255117_1
CACCCC-GGGTTCCAGCGCCATCACTGATCGCCGTACT-AACGAGGCC-TGTGGCCGCTT
AAC-TTCACAAATCGGACGGGATGTGGTGCACTCGGCCAAGTATGGTCGTACCC-
>XR_008255171_1
CACCCC-GGGTTCCAGCGCCATCACTGATCGCCGTACT-AACGAGGCC-TGTGGCCGCTT
AAC-TTCACAAATCGGACGGGATGTGGTGCACTCGGCCAAGTATGGTCGTACCC-
>XR_008255170_1
CACCCC-GGGTTCCAGCGCCATCACTGATCGCCGTACT-AACGAGGCC-TGTGGCCGCTT
AAC-TTCACAAATCGGACGGGATGTGGTGCACTCGGCCAAGTATGGTCGTACCC-
>XR_008254624_1
CACCCC-GGGTTCCAGCGCCATCACTGATCGCCGTACT-AACGAGGCC-TGTGGCCGCTT
AAC-TTCACAAATCGGACGGGATGTGGTGCACTCGGCCAAGTATGGTCGTACCC-
>XR_008254623_1
CACCCC-GGGTTCCAGCGCCATCACTGATCGCCGTACT-AACGAGGCC-TGTGGCCGCTT
AAC-TTCACAAATCGGACGGGATGTGGTGCACTCGGCCAAGTATGGTCGTACCC-
>XR_008254816_1
CACCCC-GGGTTCCAGCGCCATCACTGATCGCCGTACT-AACGAGGCC-TGTGGCCGCTT
AAC-TTCACAAATCGGACGGGATGTGGTGCACTCGGCCAAGTATGGTCGTACCC-
>XR_008254594_1
CACCCC-GGGTTCCAGCGCCATCACTGATCGCCGTACT-AACGAGGCC-TGTGGCCGCTT
AAC-TTCACAAATCGGACGGGATGTGGTGCACTCGGCCAAGTATGGTCGTACCC-
>XR_008254593_1
CACCCC-GGGTTCCAGCGCCATCACTGATCGCCGTACT-AACGAGGCC-TGTGGCCGCTT
AAC-TTCACAAATCGGACGGGATGTGGTGCACTCGGCCAAGTATGGTCGTACCC-
>XR_008255074_1
CACCCC-GGGTTCCAGCGCCATCACTGATCGCCGTACT-AACGAGGCC-TGTGGCCGCTT
AAC-TTCACAAATCGGACGGGATGTGGTGCACTCGGCCAAGTATGGTCGTACCC-
>XR_008255073_1
CACCCC-GGGTTCCAGCGCCATCACTGATCGCCGTACT-AACGAGGCC-TGTGGCCGCTT
AAC-TTCACAAATCGGACGGGATGTGGTGCACTCGGCCAAGTATGGTCGTACCC-
>XR_008254634_1
CACCCC-GGGTTCCAGCGCCATCACTGATCGCCGTACT-AACGAGGCC-TGTGGCCGCTT
AAC-TTCACAAATCGGACGGGATGTGGTGCACTCGGCCAAGTATGGTCGTACCC-
>XR_008254621_1
CACCCC-GGGTTCCAGCGCCATCACTGATCGCCGTACT-AACGAGGCC-TGTGGCCGCTT
AAC-TTCACAAATCGGACGGGATGTGGTGCACTCGGCCAAGTATGGTCGTACCC-
>XR_008254596_1
CACCCC-GGGTTCCAGCGCCATCACTGATCGCCGTACT-AACGAGGCC-TGTGGCCGCTT
AAC-TTCACAAATCGGACGGGATGTGGTGCACTCGGCCAAGTATGGTCGTACCC-
>XR_008254277_1
CACCCC-GGGTTCCAGCGCCATCACTGATCGCCGTACT-AACGAGGCC-TGTGGCCGCTT
AAC-TTCACAAATCGGACGGGATGTGGTGCACTCGGCCAAGTATGGTCGTACCC-
>XR_008254987_1
CACCCC-GGGTTCCAGCGCCATCACTGATCGCCGTACT-AACGAGGCC-TGTGGCCGCTT
AAC-TTCACAAATCGGACGGGATGTGGTGCACTCGGCCAAGTATGGTCGTACCC-
>XR_008254986_1
CACCCC-GGGTTCCAGCGCCATCACTGATCGCCGTACT-AACGAGGCC-TGTGGCCGCTT
AAC-TTCACAAATCGGACGGGATGTGGTGCACTCGGCCAAGTATGGTCGTACCC-
>XR_008255103_1
CACCCC-GGGTTCCAGCGCCATCACTGATCGCCGTACT-AACGAGGCC-TGTGGCCGCTT
AAC-TTCACAAATCGGACGGGATGTGGTGCACTCGGCCAAGTATGGTCGTACCC-
>XR_008255192_1
CACCCC-GGGTTCCAGCGCCATCACTGATCGCCGTACT-AACGAGGCC-TGTGGCCGCTT
AAC-TTCACAAATCGGACGGGATGTGGTGCACTCGGCCAAGTATGGTCGTACCC-
>XR_008255191_1
CACCCC-GGGTTCCAGCGCCATCACTGATCGCCGTACT-AACGAGGCC-TGTGGCCGCTT
AAC-TTCACAAATCGGACGGGATGTGGTGCACTCGGCCAAGTATGGTCGTACCC-
>XR_008254846_1
CACCCC-GGGTTCCAGCGCCATCACTGATCGCCGTACT-AACGAGGCC-TGTGGCCGCTT
AAC-TTCACAAATCGGACGGGATGTGGTGCACTCGGCCAAGTATGGTCGTACCC-
>XR_008254603_1
CACCCC-GGGTTCCAGCGCCATCACTGATCGCCGTACT-AACGAGGCC-TGTGGCCGCTT
AAC-TTCACAAATCGGACGGGATGTGGTGCACTCGGCCAAGTATGGTCGTACCC-
>XR_008254640_1
CACCCC-GGGTTCCAGCGCCATCACTGATCGCCGTACT-AACGAGGCC-TGTGGCCGCTT
AAC-TTCACAAATCGGACGGGATGTGGTGCACTCGGCCAAGTATGGTCGTACCC-
>XR_008254639_1
CACCCC-GGGTTCCAGCGCCATCACTGATCGCCGTACT-AACGAGGCC-TGTGGCCGCTT
AAC-TTCACAAATCGGACGGGATGTGGTGCACTCGGCCAAGTATGGTCGTACCC-
>XR_008254736_1
CACCCC-GGGTTCCAGCGCCATCACTGATCGCCGTACT-AACGAGGCC-TGTGGCCGCTT
AAC-TTCACAAATCGGACGGGATGTGGTGCACTCGGCCAAGTATGGTCGTACCC-
>XR_008254502_1
CACCCC-GGGTTCCAGCGCCATCACTGATCGCCGTACT-AACGAGGCC-TGTGGCCGCTT
AAC-TTCACAAATCGGACGGGATGTGGTGCACTCGGCCAAGTATGGTCGTACCC-
>XR_008254905_1
CACCCC-GGGTTCCAGCGCCATCACTGATCGCCGTACT-AACGAGGCC-TGTGGCCGCTT
AAC-TTCACAAATCGGACGGGATGTGGTGCACTCGGCCAAGTATGGTCGTACCC-
>XR_008254457_1
CACCCC-GGGTTCCAGCGCCATCACTGATCGCCGTACT-AACGAGGCC-TGTGGCCGCTT
AAC-TTCACAAATCGGACGGGATGTGGTGCACTCGGCCAAGTATGGTCGTACCC-
>XR_008254677_1
CACCCC-GGGTTCCAGCGCCATCACTGATCGCCGTACT-AACGAGGCC-TGTGGCCGCTT
AAC-TTCACAAATCGGACGGGATGTGGTGCACTCGGCCAAGTATGGTCGTACCC-
>AY540651_1
CACCCC-GGGTTCCAGCGCCATCACTGATCGCCGTACT-AACGAGGCCTTGTGGCCGCTT
AAC-TTCACAAATCGGACGG-----------------------------------
>XR_008254376_1
CACCCC-GGGTTCCAGCGCCATCACTGATCGCCGTACT-AACGAGGCC-TGTGGCCGCTT
AAC-TTCACAAATCGGACGGGATGTGGTGCACTCGGCCAAGTATGGTCGTACCC-
>XR_008254359_1
CACCCC-GGGTTCCAGCGCCATCACTGATCGCCGTACT-AACGAGGCC-TGTGGCCGCTT
AAC-TTCACAAATCGGACGGGATGTGGTGCACTCGGCCAAGTATGGTCGTACCC-
>XR_008254941_1
CACCCC-GGGTTCCAGCGCCATCACTGATCGCCGTACT-AACGAGGCC-TGTGGCCGCTT
AAC-TTCACAAATCGGACGGGATGTGGTGCACTCGGCCAAGTATGGTCGTACCC-
>XR_008254940_1
CACCCC-GGGTTCCAGCGCCATCACTGATCGCCGTACT-AACGAGGCC-TGTGGCCGCTT
AAC-TTCACAAATCGGACGGGATGTGGTGCACTCGGCCAAGTATGGTCGTACCC-
>XR_008254657_1
CACCCC-GGGTTCCAGCGCCATCACTGATCGCCGTACT-AACGAGGCC-TGTGGCCGCTT
AAC-TTCACAAATCGGACGGGATGTGGTGCACTCGGCCAAGTATGGTCGTACCC-
>XR_008254703_1
CACCCC-GGGTTCCAGCGCCATCACTGATCGCCGTACT-AACGAGGCC-TGTGGCCGCTT
AAC-TTCACAAATCGGACGGGATGTGGTGCACTCGGCCAAGTATGGTCGTACCC-
>XR_008254871_1
CACCCC-GGGTTCCAGCGCCATCACTGATCGCCGTACT-AACGAGGCC-TGTGGCCGCTT
AAC-TTCACAAATCGGACGGGATGTGGTGCACTCGGCCAAGTATGGTCGTACCC-
>XR_008254864_1
CACCCC-GGGTTCCAGCGCCATCACTGATCGCCGTACT-AACGAGGCC-TGTGGCCGCTT
AAC-TTCACAAATCGGACGGGATGTGGTGCACTCGGCCAAGTATGGTCGTACCC-
>XR_008255012_1
CACCCC-GGGTTCCAGCGCCATCACTGATCGCCGTACT-AACGAGGCC-TGTGGCCGCTT
AAC-TTCACAAATCGGACGGGATGTGGTGCACTCGGCCAAGTATGGTCGTACCC-
>XR_008255051_1
CACCCC-GGGTTCCAGCGCCATCACTGATCGCCGTACT-AACGAGGCC-TGTGGCCGCTT
AAC-TTCACAAATCGGACGGGATGTGGTGCACTCGGCCAAGTATGGTCGTACCC-
>XR_008254126_1
CACCCC-GGGTTCCAGCGCCATCACTGATCGCCGTACT-AACGAGGCC-TGTGGCCGCTT
AAC-TTCACAAATCGGACGGGATGTGGTGCACTCGGCCAAGTATGGTCGTACCC-
>XR_008255050_1
CACCCC-GGGTTCCAGCGCCATCACTGATCGCCGTACT-AACGAGGCC-TGTGGCCGCTT
AAC-TTCACAAATCGGACGGGATGTGGTGCACTCGGCCAAGTATGGTCGTACCC-
>XR_008254928_1
CACCCC-GGGTTCCAGCGCCATCACTGATCGCCGTACT-AACGAGGCC-TGTGGCCGCTT
AAC-TTCACAAATCGGACGGGATGTGGTGCACTCGGCCAAGTATGGTCGTACCC-
>XR_008255048_1
CACCCC-GGGTTCCAGCGCCATCACTGATCGCCGTACT-AACGAGGCC-TGTGGCCGCTT
AAC-TTCACAAATCGGACGGGATGTGGTGCACTCGGCCAAGTATGGTCGTACCC-
>XR_008255052_1
CACCCC-GGGTTCCAGCGCCATCACTGATCGCCGTACT-AACGAGGCC-TGTGGCCGCTT
AAC-TTCACAAATCGGACGGGATGTGGTGCACTCGGCCAAGTATGGTCGTACCC-
>XR_008255036_1
CACCCC-GGGTTCCAGCGCCATCACTGATCGCCGTACT-AACGAGGCC-TGTGGCCGCTT
AAC-TTCACAAATCGGACGGGATGTGGTGCACTCGGCCAAGTATGGTCGTACCC-
>XR_008255027_1
CACCCC-GGGTTCCAGCGCCATCACTGATCGCCGTACT-AACGAGGCC-TGTGGCCGCTT
AAC-TTCACAAATCGGACGGGATGTGGTGCACTCGGCCAAGTATGGTCGTACCC-
>XR_008255376_1
CACCCC-GGGTTCCAGCGCCATCACTGATCGCCGTACT-AACGAGGCC-TGTGGCCGCTT
AAC-TTCACAAATCGGACGGGATGTGGTGCACTCGGCCAAGTATGGTCGTACCC-
>XR_008255375_1
CACCCC-GGGTTCCAGCGCCATCACTGATCGCCGTACT-AACGAGGCC-TGTGGCCGCTT
AAC-TTCACAAATCGGACGGGATGTGGTGCACTCGGCCAAGTATGGTCGTACCC-
>XR_008255374_1
CACCCC-GGGTTCCAGCGCCATCACTGATCGCCGTACT-AACGAGGCC-TGTGGCCGCTT
AAC-TTCACAAATCGGACGGGATGTGGTGCACTCGGCCAAGTATGGTCGTACCC-
>XR_008255614_1
CACCCC-GGGTTCCAGCGCCATCACTGATCGCCGTACT-AACGAGGCC-TGTGGCCGCTT
AAC-TTCACAAATCGGACGGGATGTGGTGCACTCGGCCAAGTATGGTCGTACCC-
>XR_008255613_1
CACCCC-GGGTTCCAGCGCCATCACTGATCGCCGTACT-AACGAGGCC-TGTGGCCGCTT
AAC-TTCACAAATCGGACGGGATGTGGTGCACTCGGCCAAGTATGGTCGTACCC-
>XR_008255612_1
CACCCC-GGGTTCCAGCGCCATCACTGATCGCCGTACT-AACGAGGCC-TGTGGCCGCTT
AAC-TTCACAAATCGGACGGGATGTGGTGCACTCGGCCAAGTATGGTCGTACCC-
>XR_008255617_1
CACCCC-GGGTTCCAGCGCCATCACTGATCGCCGTACT-AACGAGGCC-TGTGGCCGCTT
AAC-TTCACAAATCGGACGGGATGTGGTGCACTCGGCCAAGTATGGTCGTACCC-
>XR_008255616_1
CACCCC-GGGTTCCAGCGCCATCACTGATCGCCGTACT-AACGAGGCC-TGTGGCCGCTT
AAC-TTCACAAATCGGACGGGATGTGGTGCACTCGGCCAAGTATGGTCGTACCC-
>XR_008255040_1
-----C-GGGTTCCAGCGCCATCACTGATCGCCGTACT-AACGAGGCC-TGTGGCCGCTT
AAC-TTCACAAATCGGACGGGATGTGGTGCACTCGGCCAAGTATGGTCGTACCC-
