# Supplementary material for: Molecular Markers for the Phylogenetic Reconstruction of Trypanosoma cruzi: A Quantitative Review
Source: Pathogens. 2025 Jan 14;14(1):72. doi: 10.3390/pathogens14010072 (PMC11768369; doi:10.3390/pathogens14010072)
Supplement: Supplementary file 1 [file pathogens-14-00072-s001.zip › 18S_rRNA.fst]

>KX134663_1
TGGGATAA-CAAAGGAGCAGCCTCT-GGGCCACCGTTTCGGC-TTTTGTTGGTTTTAAAA
GTCCATTGGAGATTATGGGGCAGTGTGACAAGCGGGTGGGTGGTTATTC------CACAC
ACACGCACTCTCT--TTTTTT--GGATGT-TGTGTTTTTTGTGGCTGTG-GCACTCGTCG
CGGGAGAGGGAAATCC--GTGTGGCAC-TTGTTTGGTGTTGTAGTC--AGGTTTTGCTT-
-TCG-CCTTCACAG------CACATGTGTCATGCCTTCCCTCAACTCACGGCATCCAGGA
ATGAAGGAGGGTAGTTCGGGGGAGAACGTACTGGTGCGTCAGAGGTGAAATTCTTAGACC
GCACCAAGACGAACTACAGCGAAGGCATTCTTCAAGGATACCTTCCTCAATCAAGAACCA
AAGTGTGGGGATCGAAGATGATTAGAGACCATTGTAGTCCACACTGCAAACGATGACACC
CATGAATTGGGGAGTTTTTGGTCGTAGGCGTGGTCGGGCTTGATTATATTATTTTTC-AT
CCCGTTCCTCGTCTCGCC-AATGAATATATTAAA-TTTAC-GTGC-ATATTC-TTTTTGG
TCTTCG---TTTTTTTACGGC-GAGGACCTTT--AACGGGA
>PP719873_1
--------------------------GGARA-----TTCGGC-TTTTGTTGGTTTT-AAA
GTCCATTGGAGATTATGGGGCAGTGTGACAAGCGGCTGGGTGGTTATTC----CACACAC
ACACGCACACTCC--TTTTTT--GGATGT-TGTGTTTTCTGTGTGTGTG-GCACTCGTCG
CCTTTGTGGGAAATCC--GTGTGGCAC-TTGTTTGGTGTTGTTGGC--AGACTTCGGTC-
-TTG-CCTTCACACACGTTTCACATGTGTCATGCCTTCCCTCAACTCACGGCATCCAGGA
ATGAAGGAGGGTAGTTCGGGGGARAACGTACTGGTGCGTCARAGGTGAAATYCTTAGACC
GCACCAARACRAACTACAGCGAAGGCATTCTTCAAGGATACCTTCCTCAATCAARAACCA
AAGTGKGGGGATCGAARATGATTARAGACCATTGTAGTCCACMCTGCAAACRATGACMCC
CATGAATTGGGGAGTTTTTGGTCGTAGGCGTGGTCGGGCTTGATTATATTATTTTTC-AT
CCCGTTCCTCGTCTCGCC-AATGAATATATTAAA-TTTAC-GTGC-ATATTC-TTTTTGG
TCTTCG---TTTTTTTACGGC-GAGRACCTTT--AACGGGA
>PP301892_1
----ATAA-ACCAGGAGCAGCCTCT-GGGCCACCGTTTCGGC-TTTTGTTGGTTTT-AAA
GTCCATTGGAGATTATGGGGCAGTGTGACAAGCGGCTGGGTGGTTATTC------CACAC
ACATRCACACTCCCTTTTTTTTGGGACG--TGT---TTGTATGTGTGTG-GCACTCGTCG
CCTTTGTGGGAAATCC--GTGTGGCAC---TGTTTGTGTTGTTGGC--AGACTTCGGTC-
-TTASCCTTCRCA----TCKCACATGTGTCATGCCTTCCCTCAACTCACGGCATCCAGGA
ATGAAGGAGGGTAGTTCGGGGGAGAACGTACTGGTGCGTCAGAGGTGAAATTCTTAGACC
GCACCAAGACGAACTACAGCGAAGGCATTCTTCAAGGATACCTTCCTCAATCAAGAACCA
AAGTGTGGGGATCGAAGATGATTAGAGACCATTGTAGTCCACACTGCAAACGATGACACC
CATGAATTGGGGAGTTTTTGGTCGTAGGCGTGGTCGGGCTTGATTATATTATTTTTC-AT
CCCGTTCCTCGTCTCGCC-AATGAATATATTAAA-TTTAC-GTGC-ATATTC-TTTTTGG
TCTTCG---TCTTTTTACGGC-GAGGACCTTT--AACGGGA
>PQ060149_1
TGGGATAA-CAAAGGAGCAGCCTCT-GGGCCACCGTTTCGGC-TTTTGTTGGTTTTAAAA
GTCCATTGGAGATTATGGGGCAGTGTGACAAGCGGCTGGGTGGTTATTC------CACAC
ACATACACACTCCCTTTTTTTTGGGACG--TGT---TTGTATGTGTGTG-GCACTCGTCG
CCTTTGTGGGAAATCC--GTGTGGCAC---TGTTTGTGTTGTTGGC--AGACTTCGGTC-
-TTACCCTTCGCA----TCTCACATGTGTCATGCCTTCCCTCAACTCACGGCATCCAGGA
ATGAAGGAGGGTAGTTCGGGGGAGAACGTACTGGTGCGTCAGAGGTGAAATTCTTAGACC
GCACCAAGACGAACTACAGCGAAGGCATTCTTCAAGGATACCTTCCTCAATCAAGAACCA
AAGTGTGGGGATCGAAGATGATTAGAGACCATTGTAGTCCACACTGCAAACGATGACACC
CATGAATTGGGGAGTTTTTGGTCGTAGGCGTGGTCGGGTTTGAT--TATTTTTTTTC-AT
CCCGTTCCTCGTCTCGCC-AATGA--ATATTAAAATTTAC-TTTC-ATATTC-TTTTTGG
TCCTCG---TTTTTTTACGGCGGAGGGCCTTT--AACGGGA
>PP301890_1
TGGGATAACCAAAGGAGCAGCCTCT-GGGCCACCG-TTCGGC-TTTTGTTGGTTTT--AA
GTCCATTGGAGATTATGGGGCAGTGTGACAAGCGGCTGGGTGGTYATTC------CWCAC
ACATACACACTCCCTTTTTTTTGGGACG--TGT---TTGTATGTGTGTG-GCACTCGTCG
CCTTTGTGGGAAATCC--GTGTGGCAC---TGTTTGTGTTGTTGGC--AGACTTCGGTC-
-TTACCCTTCGCA----TCTCACATGTGTCATGCCTTCCCTCAACTCACGGCATCCAGGA
ATGAAGGAGGGTAGTTCGGGGGAGAACGTACTGGTGCGTCAGAGGTGAAATTCTTAGACC
GCACCAAGACGAACTACAGCGAAGGCATTCTTCAAGGATACCTTCCTCAATCAAGAACCA
AAGTGTGGGGATCGAAGATGATTAGAGACCATTGTAGTCCACACTGCAAACGATGACACC
CATGAATTGGGGAGTTTTTGGTCGTAGGCGTGGTCGGGTTTGAT--TATTTTTTTTC-AT
CCCGTTCCTCGTCTCGCC-AATGA--ATATTAAAATTTAC-GTGC-ATATTC-TTTTTGG
TCCTCG---TTTTTTTACGGC-GAGGGCCTTT--AACGGGA
>OQ418068_1
TGGGATAA-CAAAGGAGCAGCCTCT-GGGCCACCGTTTCGGC-TTTTGTTGGTTTTAAAA
GTCCATTGGAGATTATGGGGCAGTGTGACAAGCGGCTGGGTGGTTATTC------CACAC
ACATACACACTCCCTTTTTTTTGGGACG--TGT---TTGTATGTGTGTG-GCACTCGTCG
CCTTTGTGGGAAATCC--GTGTGGCAC---TGTTTGTGTTGTTGGC--AGACTTCGGTC-
-TTACCCTTCGCA----TCTCACATGTGTCATGCCTTCCCTCAACTCACGGCATCCAGGA
ATGAAGGAGGGTAGTTCGGGGGAGAACGTACTGGTGCGTCAGAGGTGAAATTCTTAGACC
GCACCAAGACGAACTACAGCGAAGGCATTCTTCAAGGATACCTTCCTCAATCAAGAACCA
AAGTGTGGGGATCGAAGATGATTAGAGACCATTGTAGTCCACACTGCAAACGATGACACC
CATGAATTGGGGAGTTTTTGGTCGTAGGCGTGGTCGGGTTTGAT--TATTTTTTTTC-AT
CCCGTTCCTCGTCTCGCC-AATGA--ATATTAAAATTTAC-GAGC-AAATTC-TTTTTGG
TCCTCG---TTTTTTTACGGC-GAGGGCCTTT--AACGGGA
>AY785563_1
TGGGATAA-CAAAGGAGCAGCCTCT-GGGCCACCGTTTCGGC-TTTTGTTGGTTTTAAAA
GTCCATTGGAGATTATGGGGCAGTGTGACAAGCGGCTGGGTGGTTATTC------CACAC
ACATACACACTCCCTTTTTTTTGGGACG--TGT---TTGTATGTGTGTG-GCACTCGTCG
CCTTTGTGGGAAATCC--GTGTGGCAC---TGTTTGTGTTGTTGGC--AGACTTCGGTC-
-TTACCCTTCGCA----TCTCACATGTGTCATGCCTTCCCTCAACTCACGGCATCCAGGA
ATGAAGGAGGGTAGTTCGGGGGAGAACGTACTGGTGCGTCAGAGGTGAAATTCTTAGACC
GCACCAAGACGAACTACAGCGAAGGCATACTTCAAGGATACCTTCCTCAATCAAGAACCA
AAGTGTGGGGATCGAAGATGATTAGAGACCATTGTAGTCCACACTGCAAACGATGACACC
CATGAATTGGGGAGTTTTTGGTCGTAGGCGTGGTCGGGTTTGAT--TATTTTTTTTC-AT
CCCGTTCCTCGTCTCGCC-AATGA--ATATTAAAATTTAC-GTGC-GTATTC-TTTTTGG
TCCTCG---TTTTTTTACGAC-GAGGGCCTTT--AACGGGA
>OR250711_1
TGGGATAA-CAAAGGAGCAGCCTCT-GGGCCACCGTTTCGGC-TTTTGTTGGTTTTAAAA
GTCCATTGGAGATTATGGGGCAGTGTGACAAGCGGCTGGGTGGTTATTC------CACAC
ACATACACACTCCCTTTTTTTTGGGACG--TGT---TTGTATGTGTGTG-GCACTCGTCG
CCTTTGTGGGAAATCC--GTGTGGCAC---TGTTTGTGTTGTTGGC--AGACTTCGGTC-
-TTACCCTTCGCA----TCTCACATGTGTCATGCCTTCCCTCAACTCACGGCATCCAGGA
ATGAAGGAGGGTAGTTCGGGGGAGAACGTACTGGTGCGTCAGAGGTGAAATTCTTAGACC
GCACCAAGACGAACTACAGCGAAGGCATTCTTCAAGGATACCTTCCTCAATCAAGAACCA
AAGTGTGGGGATCGAAGATGATTAGAGACCATTGTAGTCCACACTGCAAACGATGACACC
CATGAATTGGGGAGTTTTTGGTCGTAGGCGTGGTCGGGTTTGAT--TATTTTTTTTC-AT
CCCGTTCCTCGTCTCGCC-AATGA--ATATTAAAATTTAC-GTGC-TTTTTC-TTTTTGG
TCCTCG---TTTTTTTACGGC-GAGGGCCTTT--AACGGGA
>PP420071_1
------------------------T-GGGCCACCGTTTCGGC-TTTTGTTGGTTTTAAAA
GTCCATTGGAGATTATGGGGCAGTGTGACAAGCGGCTGGGTGGTTATTC------CACAC
ACATACACACTCCCTTTTTTTTGGGACG--TGT---TTGTATGTGTGTG-GCACTCGTCG
CCTTTGTGGGAAATCC--GTGTGGCAC---TGTTTGTGTTGTTGGC--AGACTTCGGTC-
-TTACCCTTCGCA----TCTCACATGTGTCATGCCTTCCCTCAACTCACGGCATCCAGGA
ATGAAGGAGGGTAGTTCGGGGGAGAACGTACTGGTGCGTCAGAGGTGAAATTCTTAGACC
GCACCAAGACGAACTACAGCGAAGGCATTCTTCAAGGATACCTTCCTCAATCAAGAACCA
AAGTGTGGGGATCGAAGATGATTAGAGACCATTGTAGTCCACACTGCAAACGATGACACC
CATGAATTGGGGAGTTTTTGGTCGTAGGCGTGGTCGGGTTTGAT--TATTTTTTTTC-AT
CCCGTTCCTCGTCTCGCC-AATGA--ATATTAAAATTTAC-GTGC-ATTTTC-TTTTTGG
TCCTCG---TTTTTTTACGGC-GAGGGCCTTT--AACGGGA
>OQ418062_1
TGGGATAA-CAAAGGAGCAGCCTCT-GGGCCACCGTTTCGGC-TTTTGTTGGTTTTAAAA
GTCCATTGGAGATTATGGGGCAGTGTGACAAGCGGCTGGGTGGTTATTC------CACAC
ACATACACACTCCCTTTTTTTTGGGACG--TGT---TTGTATGTGTGTG-GCACTCGTCG
CCTTTGTGGGAAATCC--GTGTGGCAC---TGTTTGTGTTGTTGGC--AGACTTCGGTC-
-TTACCCTTCGCA----TCTCACATGTGTCATGCCTTCCCTCAACTCACGGCATCCAGGA
ATGAAGGAGGGTAGTTCGGGGGAGAACGTACTGGTGCGTCAGAGGTGAAATTCTTAGACC
GCACCAAGACGAACTACAGCGAAGGCATTCTTCAAGGATACCTTCCTCAATCAAGAACCA
AAGTGTGGGGATCGAAGATGATTAGAGACCATTGTAGTCCACACTGCAAACGATGACACC
CATGAATTGGGGAGTTTTTGGTCGTAGGCGTGGTCGGGTTTGAT--TATTTTTTTTC-AT
CCCGTTCCTCGTCTCGCC-AATGA--ATATTAAAATTTAC-GTGC-ATGTTC-TTTTTGG
TCCTCG---TTTTTTTACGGC-GAGGGCCTTT--AACGGGA
>OR625668_1
TGGGATAA-CAAAGGAGCAGCCTCT-GGGCCACCGTTTCGGC-TTTTGTTGGTTTTAAAA
GTCCATTGGAGATTATGGGGCAGTGTGACAAGCGGCTGGGTGGTTATTC------CACAC
ACATACACACTCCCTTTTTTTTGGGACG--TGT---TTGTATGTGTGTG-GCACTCGTCG
CCTTTGTGGGAAATCC--GTGTGGCAC---TGTTTGTGTTGTTGGC--AGACTTCGGTC-
-TTACCCTTCGCA----TCTCACATGTGTCATGCCTTCCCTCAACTCACGGCATCCAGGA
ATGAAGGAGGGTAGTTCGGGGGAGAACGTACTGGTGCGTCAGAGGTGAAATTCTTAGACC
GCACCAAGACGAACTACAGCGAAGGCATTCTTCAAGGATACCTTCCTCAATCAAGAACCA
AAGTGTGGGGATCGAAGATGATTAGAGACCATTGTAGTCCACACTGCAAACGATGACACC
CATGAATTGGGGAGTTTTTGGTCGTAGGCGTGGTCGGGTTTGAT--TATTTTTTTTC-AT
CSCGTTCCTCGTCTCGCC-AATGA--ATATTAAAATTTAC-GTGC-ATATTC-TTTTTGG
TCCTCG---TTTTTTTACGGC-GAGGGCCTTT--AACGGGA
>AY785567_1
TGGGATAA-CAAAGGAGCAGCCTCT-GGGCCACCGTTTCGGC-TTTTGTTGGTTTTAAAA
GTCCATTGGAGATTATGGGGCAGTGTGACAAGCGGCTGGGTGGTTATTC------CACAC
ACATACACACTCCCTTTTTTT-GGGACG--TGT---TTGTATGTGTGTG-GCACTCGTCG
CCTTTGTGGGAAATCC--GTGTGGCAC---TGTTTGTGTTGTTGGC--AGACTTCGGTC-
-TTACCCTTCGCA----TCTCACATGTGTCATGCCTTCCCTCAACTCACGGCATCCAGGA
ATGAAGGAGGGTAGTTCGGGGGAGAACGTACTGGTGCGTCAGAGGTGAAATTCTTAGACC
GCACCAAGACGAACTACAGCGAAGGCATTCTTCAAGGATACCTTCCTCAATCAAGAACCA
AAGTGTGGGGATCGAAGATGATTAGAGACCATTGTAGTCCACACTGCAAACGATGACACC
CATGAATTGGGGAGTTTTTGGTCGTAGGCGTGGTCAGGTTTGAT--TATTTTTTTTC-AT
CCCGTTCCTCGTCTCGCC-AATGA--ATATTAAAATTTAC-GTGC-ATATTC-TTTTTGG
TCCTCG---TTTTTTTACGGC-GAGGGCCTTT--AACGGGA
>KR905437_1
TGGGATAA-CAAAGGAGCAGCCTCT-GGGCCACCGTTTCGGC-TTTTGTTGGTTTTAAAA
GTCCATTGGAGATTATGGGGCAGTGTGACAAGCGGCTGGGTGGTTATTC------CATAC
ACATACACACTCCCTTTTTTTTGGGACG--TGT---TTGTATGTGTGTG-GCACTCGTCG
CCTTTGTGGGAAATCC--GTGTGGCAC---TGTTTGTGTTGTTGGC--AGACTTCGGTC-
-TTACCCTTCGCA----TCTCACATGTGTCATGCCTTCCCTCAACTCACGGCATCCAGGA
ATGAAGGAGGGTAGTTCGGGGGAGAACGTACTGGTGCGTCAGAGGTGAAATTCTTAGACC
GCACCAAGACGAACTACAGCGAAGGCATTCTTCAAGGATACCTTCCTCAATCAAGAACCA
AAGTGTGGGGATCGAAGATGATTAGAGACCATTGTAGTCCACACTGCAAACGATGACACC
CATGAATTGGGGAGTTTTTGGTCGTAGGCGTGGTCGGGTTTGAT--TATTTTTTTTC-AT
CCCGTTCCTCGTCTCGCC-AATGA--ATATTAAAATTTAC-GTGC-ATATTC-TTTTTGG
TCCTCG---TTTTTTTACGGC-GAGGGCCTTT--AACGGGA
>OR250710_1
TGGGATAA-CAAAGGAGCAGCCTCT-GGGCCACCGTTTCGGC-TTTTGTTGGTTTTAAAA
GTCCATTGGAGATTATGGGGCAGTGTGACAAGCGGCTGGGTGGTTATTC------CACAC
ACATACACACTCCCTTTTTTTTGGGACG--TGT---TTGTATGTGTGTG-GCACTCGTCG
CCTTTGTGGGAAATCC--GTGTGGCAC---TGTTTGTGTTGTTGGC--AGACTTCGGTC-
-TTACCCTTCGCA----TCTCACATGTGTCATGCCTTCCCTCAACTCACGGCATCCAGGA
ATGAAGGAGGGTAGTTCGGGGGAGAACGTACTGGTGCGTCAGAGGTGAAATTCTTAGACC
GCACCAAGACGAACTACAGCGAAGGCATTCTTCAAGGATACCTTCCTCAATCAAGAACCA
AAGTGTGGGGATCGAAGATGATTAGAGACCATTGTAGTCCACACTGCAAACGATGACACC
CATGAATTGGGGAGTTTTTGGTCGTAGGCGTGGTCGGGTTTGAT--TATTTTTTTTC-AT
CCCGTTCCTCGTCTCGCC-AATGA--ATATTAAAATTTAC-GTGC-ATATTC-TTTTTGG
TCCTCG---TTTTTTTACGGC-GAGGGCCTTT--AACGGGA
>PP061013_1
TGGGATAA-CAAAGGAGCAGCCTCT-GGGCCACCGTTTCGGC-TTTTGTTGGTTTTAAAA
GTCCATTGGAGATTATGGGGCAGTGTGACAAGCGGCTGGGTGGTTATTC------CACAC
ACATACACACTCCCTTTTTTTTGGGACG--TGT---TTGTATGTGTGTG-GCACTCGTCG
CCTTTGTGGGAAATCC--GTGTGGCAC---TGTTTGTGTTGTTGGC--AGACTTCGGTC-
-TTACCCTTCGCA----TCTCACATGTGTCATGCCTTCCCTCAACTCACGGCATCCAGGA
ATGAAGGAGGGTAGTTCGGGGGAGAACGTACTGGTGCGTCAGAGGTGAAATTCTTAGACC
GCACCAAGACGAACTACAGCGAAGGCATTCTTCAAGGATACCTTCCTCAATCAAGAACCA
AAGTGTGGGGATCGAAGATGATTAGAGACCATTGTAGTCCACACTGCAAACGATGACACC
CATGAATTGGGGAGTTTTTGGTCGTAGGCGTGGTCGGGTTTGAT--TATTTTTTTTC-AT
CCCGTTCCTCGTCTCGCC-AATGA--ATATTAAAATTTAC-GTGC-ATATTC-TTTTTGG
TCCTCG---TTTTTTTACGGC-GAGGGCCTTT--AACGGGA
>PP061009_1
TGGGATAA-CAAAGGAGCAGCCTCT-GGGCCACCGTTTCGGC-TTTTGTTGGTTTTAAAA
GTCCATTGGAGATTATGGGGCAGTGTGACAAGCGGCTGGGTGGTTATTC------CACAC
ACATACACACTCCCTTTTTTTTGGGACG--TGT---TTGTATGTGTGTG-GCACTCGTCG
CCTTTGTGGGAAATCC--GTGTGGCAC---TGTTTGTGTTGTTGGC--AGACTTCGGTC-
-TTACCCTTCGCA----TCTCACATGTGTCATGCCTTCCCTCAACTCACGGCATCCAGGA
ATGAAGGAGGGTAGTTCGGGGGAGAACGTACTGGTGCGTCAGAGGTGAAATTCTTAGACC
GCACCAAGACGAACTACAGCGAAGGCATTCTTCAAGGATACCTTCCTCAATCAAGAACCA
AAGTGTGGGGATCGAAGATGATTAGAGACCATTGTAGTCCACACTGCAAACGATGACACC
CATGAATTGGGGAGTTTTTGGTCGTAGGCGTGGTCGGGTTTGAT--TATTTTTTTTC-AT
CCCGTTCCTCGTCTCGCC-AATGA--ATATTAAAATTTAC-GTGC-ATATTC-TTTTTGG
TCCTCG---TTTTTTTACGGC-GAGGGCCTTT--AACGGGA
>OR625671_1
TGGGATAA-CAAAGGAGCAGCCTCT-GGGCCACCGTTTCGGC-TTTTGTTGGTTTTAAAA
GTCCATTGGAGATTATGGGGCAGTGTGACAAGCGGCTGGGTGGTTATTC------CACAC
ACATACACACTCCCTTTTTTTTGGGACG--TGT---TTGTATGTGTGTG-GCACTCGTCG
CCTTTGTGGGAAATCC--GTGTGGCAC---TGTTTGTGTTGTTGGC--AGACTTCGGTC-
-TTACCCTTCGCA----TCTCACATGTGTCATGCCTTCCCTCAACTCACGGCATCCAGGA
ATGAAGGAGGGTAGTTCGGGGGAGAACGTACTGGTGCGTCAGAGGTGAAATTCTTAGACC
GCACCAAGACGAACTACAGCGAAGGCATTCTTCAAGGATACCTTCCTCAATCAAGAACCA
AAGTGTGGGGATCGAAGATGATTAGAGACCATTGTAGTCCACACTGCAAACGATGACACC
CATGAATTGGGGAGTTTTTGGTCGTAGGCGTGGTCGGGTTTGAT--TATTTTTTTTC-AT
CCCGTTCCTCGTCTCGCC-AATGA--ATATTAAAATTTAC-GTGC-ATATTC-TTTTTGG
TCCTCG---TTTTTTTACGGC-GAGGGCCTTT--AACGGGA
>KT305915_1
--------------GAGCAGCCTCT-GGGCCACCGTTTCGGC-TTTTGTTGGTTTTAAAA
GTCCATTGGAGATTATGGGGCAGTGTGACAAGCGGCTGGGTGGTTATTC------CACAC
ACATACACACTCCCTTTTTTTTGGGACG--TGT---TTGTATGTGTGTG-GCACTCGTCG
CCTTTGTGGGAAATCC--GTGTGGCAC---TGTTTGTGTTGTTGGC--AGACTTCGGTC-
-TTACCCTTCGCA----TCTCACATGTGTCATGCCTTCCCTCAACTCACGGCATCCAGGA
ATGAAGGAGGGTAGTTCGGGGGAGAACGTACTGGTGCGTCAGAGGTGAAATTCTTAGACC
GCACCAAGACGAACTACAGCGAAGGCATTCTTCAAGGATACCTTCCTCAATCAAGAACCA
AAGTGTGGGGATCGAAGATGATTAGAGACCATTGTAGTCCACACTGCAAACGATGACACC
CATGAATTGGGGAGTTTTTGGTCGTAGGCGTGGTCGGGTTTGAT--TATTTTTTTTC-AT
CCCGTTCCTCGTCTCGCC-AATGA--ATATTAAAATTTAC-GTGC-ATATTC-TTTTTGG
TCCTCG---TTTTTTTACGGC-GAGGGCCTTT--AACGGGA
>OR142667_1
TGGGATAA-CAAAGGAGCAGCCTCT-GGGCCACCGTTTCGGC-TTTTGTTGGTTTTAAAA
GTCCATTGGAGATTATGGGGCAGTGTGACAAGCGGCTGGGTGGTTATTC------CACAC
ACATACACACTCCCTTTTTTTTGGGACG--TGT---TTGTATGTGTGTG-GCACTCGTCG
CCTTTGTGGGAAATCC--GTGTGGCAC---TGTTTGTGTTGTTGGC--AGACTTCGGTC-
-TTACCCTTCGCA----TCTCACATGTGTCATGCCTTCCCTCAACTCACGGCATCCAGGA
ATGAAGGAGGGTAGTTCGGGGGAGAACGTACTGGTGCGTCAGAGGTGAAATTCTTAGACC
GCACCAAGACGAACTACAGCGAAGGCATTCTTCAAGGATACCTTCCTCAATCAAGAACCA
AAGTGTGGGGATCGAAGATGATTAGAGACCATTGTAGTCCACACTGCAAACGATGACACC
CATGAATTGGGGAGTTTTTGGTCGTAGGCGTGGTCGGGTTTGAT--TATTTTTTTTC-AT
CCCGTTCCTCGTCTCGCC-AATGA--ATATTAAAATTTAC-GTGC-ATATTC-TTTTTGG
TCCTCG---TTTTTTTACGGC-GAGGGCCTTT--AACGGGA
>OR625672_1
TGGGATAA-CAAAGGAGCAGCCTCT-GGGCCACCGTTTCGGC-TTTTGTTGGTTTTAAAA
GTCCATTGGAGATTATGGGGCAGTGTGACAAGCGGCTGGGTGGTTATTC------CACAC
ACATACACACTCCCTTTTTTTTGGGACG--TGT---TTGTATGTGTGTG-GCACTCGTCG
CCTTTGTGGGAAATCC--GTGTGGCAC---TGTTTGTGTTGTTGGC--AGACTTCGGTC-
-TTACCCTTCGCA----TCTCACATGTGTCATGCCTTCCCTCAACTCACGGCATCCAGGA
ATGAAGGAGGGTAGTTCGGGGGAGAACGTACTGGTGCGTCAGAGGTGAAATTCTTAGACC
GCACCAAGACGAACTACAGCGAAGGCATTCTTCAAGGATACCTTCCTCAATCAAGAACCA
AAGTGTGGGGATCGAAGATGATTAGAGACCATTGTAGTCCACACTGCAAACGATGACACC
CATGAATTGGGGAGTTTTTGGTCGTAGGCGTGGTCGGGTTTGAT--TATTTTTTTTC-AT
CCCGTTCCTCGTCTCGCC-AATGA--ATATTAAAATTTAC-GTGCTATATTC-TTTTTGG
TCCTCG---TTTTTTTACGGC-GAGGGCCTTT--AACGGGA
>OQ418065_1
TGGGATAA-CAAAGGAGCAGCCTCT-GGGCCACCGTTTCGGC-TTTTGTTGGTTTTAAAA
GTCCATTGGAGATTATGGGGCAGTGTGACAAGCGGCTGGGTGGTTATTC------CACAC
ACATACACACTCCCTTTTTTTTGGGACG--TGT---TTGTATGTGTGTG-GCACTCGTCG
CCTTTGTGGGAAATCC--GTGTGGCAC---TGTTTGTGTTGTTGGC--AGACTTCGGTC-
-TTACCCTTCGCA----TCTCACATGTGTCATGCCTTCCCTCAACTCACGGCATCCAGGA
ATGAAGGAGGGTAGTTCGGGGGAGAACGTACTGGTGCGTCAGAGGTGAAATTCTTAGACC
GCACCAAGACGAACTACAGCGAAGGCATTCTTCAAGGATACCTTCCTCAATCAAGAACCA
AAGTGTGGGGATCGAAGATGATTAGAGACCATTGTAGTCCACACTGCAAACGATGACACC
CATGAATTGGGGAGTTTTTGGTCGTAGGCGTGGTCGGGTTTGAT--TATTTTTTTTC-AT
CCCGTTCCTCGTCTCGCC-AATGA--ATATTAAAATTTAC-GTGCGATATTC-TTTTTGG
TCCTCG---TTTTTTTACGGC-GAGGGCCTTT--AACGGGA
>OQ418061_1
TGGGATAA-CAAAGGAGCAGCCTCT-GGGCCACCGTTTCGGC-TTTTGTTGGTTTTAAAA
GTCCATTGGAGATTATGGGGCAGTGTGACAAGCGGCTGGGTGGTTATTC------CACAC
ACATACACACTCCCTTTTTTTTGGGACG--TGT---TTGTATGTGTGTG-GCACTCGTCG
CCTTTGTGGGAAATCC--GTGTGGCAC---TGTTTGTGTTGTTGGC--AGACTTCGGTC-
-TTACCCTTCGCA----TCTCACATGTGTCATGCCTTCCCTCAACTCACGGCATCCAGGA
ATGAAGGAGGGTAGTTCGGGGGAGAACGTACTGGTGCGTCAGAGGTGAAATTCTTAGACC
GCACCAAGACGAACTACAGCGAAGGCATTCTTCAAGGATACCTTCCTCAATCAAGAACCA
AAGTGTGGGGATCGAAGATGATTAGAGACCATTGTAGTCCACACTGCAAACGATGACACC
CATGAATTGGGGAGTTTTTGGTCGTAGGCGTGGTCGGGTTTGAT--TATTTTTTTTC-AT
CCCGTTCCTCGTCTCGCC-AATGA--ATATTAAAATTTAC-GTGC-ATATTC-TTTTTGG
TCCTCG---TTTTTTTACGGC-GAGGGCCTTT--AACGGGA
>PP301891_1
-----------AAGGAGCAGCCTCT-GGGCCACCG-TTCGGC---TTGTTGGTTTT-AAA
GTCCATTGGAGATTATGGGGCAGTGTGACAAGCGGCTGGGTGGTTATTC------CACAC
ACATACACACTCCCTTTTTTTTGGGACG--TGT---TTGTATGTGTGTG-GCACTCGTCG
CCTTTGTGGGAAATCC--GTGTGGCAC---TGTTTGTGTTGTTGGC--AGACTTCGGTC-
-TTACCCTTCGCA----TCTCACATGTGTCATGCCTTCCCTCAACTCACGGCATCCAGGA
ATGAAGGAGGGTAGTTCGGGGGAGAACGTACTGGTGCGTCAGAGGTGAAATTCTTAGACC
GCACCAAGACGAACTACAGCGAAGGCATTCTTCAAGGATACCTTCCTCAATCAAGAACCA
AAGTGTGGGGATCGAAGATGATTAGAGACCATTGTAGTCCACACTGCAAACGATGACACC
CATGAATTGGGGAGTTTTTGGTCGTAGGCGTGGTCGGGTTTGAT--TATTTTTTTTC-AT
CCCGTTCCTCGTCTCGCC-AATGA--ATATTAAAATTTAC-GTGC-ATATTC-TTTTTGG
TCCTCG---TTTTTTTACGGC-GAGGGCCTTT--AACGGGA
>MH411634_1
---------AAAAGGAGCAGCCTCT-GGGCCACCGTTTCGGC-TTTTGTTGGTTTTAAAA
GTCCATTGGAGATTATGGGGCAGTGTGACAAGCGGCTGGGTGGTTATTC------CACAC
ACATACACACTCCCTTTTTTTTGGGACG--TGT---TTGTATGTGTGTG-GCACTCGTCG
CCTTTGTGGGAAATCC--GTGTGGCAC---TGTTTGTGTTGTTGGC--AGACTTCGGTC-
-TTACCCTTCGCA----TCTCACATGTGTCATGCCTTCCCTCAACTCACGGCATCCAGGA
ATGAAGGAGGGTAGTTCGGGGGAGAACGTACTGGTGCGTCAGAGGTGAAATTCTTAGACC
GCACCAAGACGAACTACAGCGAAGGCATTCTTCAAGGATACCTTCCTCAATCAAGAACCA
AAGTGTGGGGATCGAAGATGATTAGAGACCATTGTAGTCCACACTGCAAACGATGACACC
CATGAATTGGGGAGTTTTTGGTCGTAGGCGTGGTCGGGTTTGAT--TATTTTTTTTC-AT
CCCGTTCCTCGTCTCGCC-AATGA--ATATTAAAATTTAC-GTGC-ATATTC-TTTTTGG
TCCTCG---TTTTTTTACGGC-GAGGGCCTTT--AACGGGA
>MH411635_1
---------AAAAGGAGCAGCCTCT-GGGCCACCGTTTCGGC-TTTTGTTGGTTTTAAAA
GTCCATTGGAGATTATGGGGCAGTGTGACAAGCGGCTGGGTGGTTATTC------CACAC
ACATACACACTCCCTTTTTTTTGGGACG--TGT---TTGTATGTGTGTG-GCACTCGTCG
CCTTTGTGGGAAATCC--GTGTGGCAC---TGTTTGTGTTGTTGGC--AGACTTCGGTC-
-TTACCCTTCGCA----TCTCACATGTGTCATGCCTTCCCTCAACTCACGGCATCCAGGA
ATGAAGGAGGGTAGTTCGGGGGAGAACGTACTGGTGCGTCAGAGGTGAAATTCTTAGACC
GCACCAAGACGAACTACAGCGAAGGCATTCTTCAAGGATACCTTCCTCAATCAAGAACCA
AAGTGTGGGGATCGAAGATGATTAGAGACCATTGTAGTCCACACTGCAAACGATGACACC
CATGAATTGGGGAGTTTTTGGTCGTAGGCGTGGTCGGGTTTGAT--TATTTTTTTTC-AT
CCCGTTCCTCGTCTCGCC-AATGA--ATATTAAAATTTAC-GTGC-ATATTC-TTTTTGG
TCCTCG---TTTTTTTACGGC-GAGGGCCTTT--AACGGGA
>MH411637_1
---------AAAAGGAGCAGCCTCT-GGGCCACCGTTTCGGC-TTTTGTTGGTTTTAAAA
GTCCATTGGAGATTATGGGGCAGTGTGACAAGCGGCTGGGTGGTTATTC------CACAC
ACATACACACTCCCTTTTTTTTGGGACG--TGT---TTGTATGTGTGTG-GCACTCGTCG
CCTTTGTGGGAAATCC--GTGTGGCAC---TGTTTGTGTTGTTGGC--AGACTTCGGTC-
-TTACCCTTCGCA----TCTCACATGTGTCATGCCTTCCCTCAACTCACGGCATCCAGGA
ATGAAGGAGGGTAGTTCGGGGGAGAACGTACTGGTGCGTCAGAGGTGAAATTCTTAGACC
GCACCAAGACGAACTACAGCGAAGGCATTCTTCAAGGATACCTTCCTCAATCAAGAACCA
AAGTGTGGGGATCGAAGATGATTAGAGACCATTGTAGTCCACACTGCAAACGATGACACC
CATGAATTGGGGAGTTTTTGGTCGTAGGCGTGGTCGGGTTTGAT--TATTTTTTTTC-AT
CCCGTTCCTCGTCTCGCC-AATGA--ATATTAAAATTTAC-GTGC-ATATTC-TTTTTGG
TCCTCG---TTTTTTTACGGC-GAGGGCCTTT--AACGGGA
>OR237562_1
TGGGATAA-CAAAGGAGCAGCCTCT-GGGCCACCGTTTCGGC-TTTTGTTGGTTTTAAAA
GTCCATTGGAGATTATGGGGCAGTGTGACAAGCGGCTGGGTGGTTATTC------CACAC
ACATACACACTCCCTTTTTTTTGGGACG--TGT---TTGTATGTGTGTG-GCACTCGTCG
CCTTTGTGGGAAATCC--GTGTGGCAC---TGTTTGTGTTGTTGGC--AGACTTCGGTC-
-TTACCCTTCGCA----TCTCACATGTGTCATGCCTTCCCTCAACTCACGGCATCCAGGA
ATGAAGGAGGGTAGTTCGGGGGAGAACGTACTGGTGCGTCAGAGGTGAAATTCTTAGACC
GCACCAAGACGAACTACAGCGAAGGCATTCTTCAAGGATACCTTCCTCAATCAAGAACCA
AAGTGTGGGGATCGAAGATGATTAGAGACCATTGTAGTCCACACTGCAAACGATGACACC
CATGAATTGGGGAGTTTTTGGTCGTAGGCGTGGTCGGGTTTGAT--TATTTTTTTTC-AT
CCCGTTCCTCGTCTCGCC-AATGA--ATATTAAAATTTAC-GTGC-ATATTC-TTTTTGG
TCCTCG---TTTTTTTACGGC-GAGGGCCTTT--AACGGGA
>OQ928741_1
----------CAAGGAGCAGCCTCT-GGGCCACCGTTTCGGC-TTTTGTTGGTTTTAAAA
GTCCATTGGAGATTATGGGGCAGTGTGACAAGCGGCTGGGTGGTTATTC------CACAC
ACATACACACTCCCTTTTTTTTGGGACG--TGT---TTGTATGTGTGTG-GCACTCGTCG
CCTTTGTGGGAAATCC--GTGTGGCAC---TGTTTGTGTTGTTGGC--AGACTTCGGTC-
-TTACCCTTCGCA----TCTCACATGTGTCATGCCTTCCCTCAACTCACGGCATCCAGGA
ATGAAGGAGGGTAGTTCGGGGGAGAACGTACTGGTGCGTCAGAGGTGAAATTCTTAGACC
GCACCAAGACGAACTACAGCGAAGGCATTCTTCAAGGATACCTTCCTCAATCAAGAACCA
AAGTGTGGGGATCGAAGATGATTAGAGACCATTGTAGTCCACACTGCAAACGATGACACC
CATGAATTGGGGAGTTTTTGGTCGTAGGCGTGGTCGGGTTTGAT--TATTTTTTTTC-AT
CCCGTTCCTCGTCTCGCC-AATGA--ATATTAAAATTTAC-GTGC-ATATTC-TTTTTGG
TCCTCG---TTTTTTTACGGC-GAGGGCCTTT--AACGGGA
>AY785561_1
TGGGATAA-CAAAGGAGCAGCCTCT-GGGCCACCGTTTCGGC-TTTTGTTGGTTTTAAAA
GTCCATTGGAGATTATGGGGCAGTGTGACAAGCGGCTGGGTGGTTATTC------CACAC
ACATACACACTCCCTTTTTTTTGGGACG--TGT---TTGTATGTGTGTG-GCACTCGTCG
CCTTTGTGGGAAATCC--GTGTGGCAC---TGTTTGTGTTGTTGGC--AGACTTCGGTC-
-TTACCCTTCGCA----TCTCACATGTGTCATGCCTTCCCTCAACTCACGGCATCCAGGA
ATGAAGGAGGGTAGTTCGGGGGAGAACGTACTGGTGCGTCAGAGGTGAAATTCTTAGACC
GCACCAAGACGAACTACAGCGAAGGCATTCTTCAAGGATACCTTCCTCAATCAAGAACCA
AAGTGTGGGGATCGAAGATGATTAGAGACCATTGTAGTCCACACTGCAAACGATGACACC
CATGAATTGGGGAGTTTTTGGTCGTAGGCGTGGTCGGGTTTGAT--TATTTTTTTTC-AT
CCCGTTCCTCGTCTCGCC-AATGA--ATATTAAAATTTAC-GTGC-ATATTC-TTTTTGG
TCCTCG---TTTTTTTACGGC-GAGGGCCTTT--AACGGGA
>AY785564_1
TGGGATAA-CAAAGGAGCAGCCTCT-GGGCCACCGTTTCGGC-TTTTGTTGGTTTTAAAA
GTCCATTGGAGATTATGGGGCAGTGTGACAAGCGGCTGGGTGGTTATTC------CACAC
ACATACACACTCCCTTTTTTTTGGGACG--TGT---TTGTATGTGTGTG-GCACTCGTCG
CCTTTGTGGGAAATCC--GTGTGGCAC---TGTTTGTGTTGTTGGC--AGACTTCGGTC-
-TTACCCTTCGCA----TCTCACATGTGTCATGCCTTCCCTCAACTCACGGCATCCAGGA
ATGAAGGAGGGTAGTTCGGGGGAGAACGTACTGGTGCGTCAGAGGTGAAATTCTTAGACC
GCACCAAGACGAACTACAGCGAAGGCATTCTTCAAGGATACCTTCCTCAATCAAGAACCA
AAGTGTGGGGATCGAAGATGATTAGAGACCATTGTAGTCCACACTGCAAACGATGACACC
CATGAATTGGGGAGTTTTTGGTCGTAGGCGTGGTCGGGTTTGAT--TATTTTTTTTC-AT
CCCGTTCCTCGTCTCGCC-AATGA--ATATTAAAATTTAC-GTGC-ATATTC-TTTTTGG
TCCTCG---TTTTTTTACGGC-GAGGGCCTTT--AACGGGA
>AY785568_1
TGGGATAA-CAAAGGAGCAGCCTCT-GGGCCACCGTTTCGGC-TTTTGTTGGTTTTAAAA
GTCCATTGGAGATTATGGGGCAGTGTGACAAGCGGCTGGGTGGTTATTC------CACAC
ACATACACACTCCCTTTTTTTTGGGACG--TGT---TTGTATGTGTGTG-GCACTCGTCG
CCTTTGTGGGAAATCC--GTGTGGCAC---TGTTTGTGTTGTTGGC--AGACTTCGGTC-
-TTACCCTTCGCA----TCTCACATGTGTCATGCCTTCCCTCAACTCACGGCATCCAGGA
ATGAAGGAGGGTAGTTCGGGGGAGAACGTACTGGTGCGTCAGAGGTGAAATTCTTAGACC
GCACCAAGACGAACTACAGCGAAGGCATTCTTCAAGGATACCTTCCTCAATCAAGAACCA
AAGTGTGGGGATCGAAGATGATTAGAGACCATTGTAGTCCACACTGCAAACGATGACACC
CATGAATTGGGGAGTTTTTGGTCGTAGGCGTGGTCGGGTTTGAT--TATTTTTTTTC-AT
CCCGTTCCTCGTCTCGCC-AATGA--ATATTAAAATTTAC-GTGC-ATATTC-TTTTTGG
TCCTCG---TTTTTTTACGGC-GAGGGCCTTT--AACGGGA
>JN942610_1
TGGGATAA-CAAAGGAGCAGCCTCT-GGGCCACCGTTTCGGC-TTTTGTTGGTTTTAAAA
GTCCATTGGAGATTATGGGGCAGTGTGACAAGCGGCTGGGTGGTTATTC------CACAC
ACATACACACTCCCTTTTTTTTGGGACG--TGT---TTGTATGTGTGTG-GCACTCGTCG
CCTTTGTGGGAAATCC--GTGTGGCAC---TGTTTGTGTTGTTGGC--AGACTTCGGTC-
-TTACCCTTCGCA----TCTCACATGTGTCATGCCTTCCCTCAACTCACGGCATCCAGGA
ATGAAGGAGGGTAGTTCGGGGGAGAACGTACTGGTGCGTCAGAGGTGAAATTCTTAGACC
GCACCAAGACGAACTACAGCGAAGGCATTCTTCAAGGATACCTTCCTCAATCAAGAACCA
AAGTGTGGGGATCGAAGATGATTAGAGACCATTGTAGTCCACACTGCAAACGATGACACC
CATGAATTGGGGAGTTTTTGGTCGTAGGCGTGGTCGGGTTTGAT--TATTTTTTTTC-AT
CCCGTTCCTCGTCTCGCC-AATGA--ATATTAAAATTTAC-GTGC-ATATTC-TTTTTGG
TCCTCG---TTTTTTTACGGC-GAGGGCCTTT--AACGGGA
>AY785583_1
TGGGATAA-CAAAGGAGCAGCCTCT-GGGCCACCGTTTCGGC-TTTTGTTGGTTTTAAAA
GTCCATTGGAGATTATGGGGCAGTGTGACAAGCGGCTGGGTGGTTATTC------CACAC
ACATACACACTCCCTTTTTTTTGGGACG--TGT---TTGTATGTGTGTG-GCACTCGTCG
CCTTTGTGGGAAATCC--GTGTGGCAC---TGTTTGTGTTGTTGGC--AGACTTCGGTC-
-TTACCCTTCGCA----TCTCACATGTGTCATGCCTTCCCTCAACTCACGGCATCCAGGA
ATGAAGGAGGGTAGTTCGGGGGAGAACGTACTGGTGCGTCAGAGGTGAAATTCTTAGACC
GCACCAAGACGAACTACAGCGAAGGCATTCTTCAAGGATACCTTCCTCAATCAAGAACCA
AAGTGTGGGGATCGAAGATGATTAGAGACCATTGTAGTCCACACTGCAAACGATGACACC
CATGAATTGGGGAGTTTTTGGTCGTAGGCGTGGTCGGGTTTGAT--TATTTTTTTTC-AT
CCCGTTCCTCGTCTCGCC-AATGA--ATATTAAAATTTAC-GTGC-ATATTC-TTTTTGG
TCCTCG---TTTTTTTACGGC-GAGGGCCTTT--AACGGGA
>AY785575_1
TGGGATAA-CAAAGGAGCAGCCTCT-GGGCCACCGTTTCGGC-TTTTGTTGGTTTTAAAA
GTCCATTGGAGATTATGGGGCAGTGTGACAAGCGGCTGGGTGGTTATTC------CACAC
ACATACACACTCCCTTTTTTTTGGGACG--TGT---TTGTATGTGTGTG-GCACTCGTCG
CCTTTGTGGGAAATCC--GTGTGGCAC---TGTTTGTGTTGTTGGC--AGACTTCGGTC-
-TTACCCTTCGCA----TCTCACATGTGTCATGCCTTCCCTCAACTCACGGCATCCAGGA
ATGAAGGAGGGTAGTTCGGGGGAGAACGTACTGGTGCGTCAGAGGTGAAATTCTTAGACC
GCACCAAGACGAACTACAGCGAAGGCATTCTTCAAGGATACCTTCCTCAATCAAGAACCA
AAGTGTGGGGATCGAAGATGATTAGAGACCATTGTAGTCCACACTGCAAACGATGACACC
CATGAATTGGGGAGTTTTTGGTCGTAGGCGTGGTCGGGTTTGAT--TATTTTTTTTC-AT
CCCGTTCCTCGTCTCGCC-AATGA--ATATTAAAATTTAC-GTGC-ATATTC-TTTTTGG
TCCTCG---TTTTTTTACGGC-GAGGGCCTTT--AACGGGA
>AF301912_1
TGGGATAA-CAAAGGAGCAGCCTCT-GGGCCACCGTTTCGGC-TTTTGTTGGTTTTAAAA
GTCCATTGGAGATTATGGGGCAGTGTGACAAGCGGCTGGGTGGTTATTC------CACAC
ACATACACACTCCCTTTTTTTTGGGACG--TGT---TTGTATGTGTGTG-GCACTCGTCG
CCTTTGTGGGAAATCC--GTGTGGCAC---TGTTTGTGTTGTTGGC--AGACTTCGGTC-
-TTACCCTTCGCA----TCTCACATGTGTCATGCCTTCCCTCAACTCACGGCATCCAGGA
ATGAAGGAGGGTAGTTCGGGGGAGAACGTACTGGTGCGTCAGAGGTGAAATTCTTAGACC
GCACCAAGACGAACTACAGCGAAGGCATTCTTCAAGGATACCTTCCTCAATCAAGAACCA
AAGTGTGGGGATCGAAGATGATTAGAGACCATTGTAGTCCACACTGCAAACGATGACACC
CATGAATTGGGGAGTTTTTGGTCGTAGGCGTGGTCGGGTTTGAT--TATTTTTTTTC-AT
CCCGTTCCTCGTCTCGCC-AATGA--ATATTAAAATTTAC-GTGC-ATATTC-TTTTTGG
TCCTCG---TTTTTTTACGGC-GAGGGCCTTT--AACGGGA
>PP719874_1
TGGGATAA-CAAAGGAGCAGCCTYT-GGGCCACCGTTTCGGC-TTTTGTTGGTTTTAAAA
GTCCATTGGAGATTATGGGGCAGTGTGACAAGCGGCTGGGTGGTTATTC------CACAC
ACATACACACTCCCTTTTTTTTGGGACG--TGT---TTGTATGTGTGTG-GCACTCGTCG
CCTTTGTGGGAAATCC--GTGTGGCAC---TGTTTGTGTTGTTGGC--AGACTTCGGTC-
-TTACCCTTCGCA----TCTCACATGTGTCATGCCTTCCCTCAACTCACGGCATCCAGGA
ATGAAGGAGGGTAGTTCGGGGGAGAACGTACTGGTGCGTCAGAGGTGAAATTCTTAGACC
GCACCAAGACGAACTACAGCGAAGGCATTCTTCAAGGATACCTTCCTCAATCAAGAACCA
AAGTGTGGGGATCGAAGATGATTAGAGACCATTGTAGTCCACACTGCAAACGATGACACC
CATGAATTGGGGAGTTTTTGGTCGTAGGCGTGGTCGGGTTTGAT--TATTTTTTTTC-AT
CCCGTTCCTCGTCTCGCC-AATGA--ATATTAAAATTTAC-GTGC-ATATTC-TTTTTGG
TCCTCG---TTTTTTTACGGC-GAGGGCCTTT--AACGGGA
>OR625675_1
TGGGATAA-CAAAGGAGCAGCCTCT-GGGCCACCGTTTCGGC-TTTTGTTGGTTTTAAAA
GTCCATTGGAGATTATGGGGCAGTGTGACAAGCGGCTGGGTGGTTATTC------CACAC
ACATACACACTCCCTTTTTTTTGGGACG--TGT---TTGTATGTGTGTG-GCACTCGTCG
CCTTTGTGGGAAATCC--GTGTGGCAC---TGTTTGTGTTGTTGGC--AGACTTCGGTC-
-TTACCCTTCGCA----TCTCACATGTGTCATGCCTTCCCTCAACTCACGGCATCCAGGA
ATGAAGGAGGGTAGTTCGGGGGAGAACGTACTGGTGCGTCAGAGGTGAAATTCTTAGACC
GCACCAAGACGAACTACAGCGAAGGCATTCTTCAAGGATACCTTCCTCAATCAAGAACCA
AAGTGTGGGGATCGAAGATGATTAGAGACCATTGTAGTCCACACTGCAAACGATGACACC
CATGAATTGGGGAGTTTTTGGTCGTAGGCGTGGTCGGGTTTGAT--TATTTTTTTTC-AT
CCCGTTCCTCGTCTCGCC-AATGA--ATATTAAAATTTAC-GTGC-ATATTC-TTTTTGG
TCCTCG---TTTTTTTACGGC-GAGGGCCTTT--AACGGGA
>OQ572398_1
-------------AGAGCAGCCTCT-GGGCCACCGTTTCGGC-TTTTGTTGGTTTTAAAA
GTCCATTGGAGATTATGGGGCAGTGTGACAAGCGGCTGGGTGGTTATTC------CACAC
ACATACACACTCCCTTTTTTTTGGGACG--TGT---TTGTATGTGTGTG-GCACTCGTCG
CCTTTGTGGGAAATCC--GTGTGGCAC---TGTTTGTGTTGTTGGC--AGACTTCGGTC-
-TTACCCTTCGCA----TCTCACATGTGTCATGCCTTCCCTCAACTCACGGCATCCAGGA
ATGAAGGAGGGTAGTTCGGGGGAGAACGTACTGGTGCGTCAGAGGTGAAATTCTTAGACC
GCACCAAGACGAACTACAGCGAAGGCATTCTTCAAGGATACCTTCCTCAATCAAGAACCA
AAGTGTGGGGATCGAAGATGATTAGAGACCATTGTAGTCCACACTGCAAACGATGACACC
CATGAATTGGGGAGTTTTTGGTCGTAGGCGTGGTCGGGTTTGAT--TATTTTTTTTC-AT
CCCGTTCCTCGTCTCGCC-AATGA--ATATTAAAATTTAC-GTGC-ATATTC-TTTTTGG
TCCTCG---TTTTTTTACGGC-GAGGGCCTTT--AACGGGA
>OR625670_1
TGGGATAA-CAAAGGAGCAGCCTCT-GGGCCACCGTTTCGGC-TTTTGTTGGTTTTAAAA
GTCCATTGGAGATTATGGGGCAGTGTGACAAGCGGCTGGGTGGTTATTC------CACAC
ACATACACACTCCCTTTTTTTTGGGACG--TGT---TTGTATGTGTGTG-GCACTCGTCG
CCTTTGTGGGAAATCC--GTGTGGCAC---TGTTTGTGTTGTTGGC--AGACTTCGGTC-
-TTACCCTTCGCA----TCTCACATGTGTCATGCCTTCCCTCAACTCACGGCATCCAGGA
ATGAAGGAGGGTAGTTCGGGGGAGAACGTACTGGTGCGTCAGAGGTGAAATTCTTAGACC
GCACCAAGACGAACTACAGCGAAGGCATTCTTCAAGGATACCTTCCTCAATCAAGAACCA
AAGTGTGGGGATCGAAGATGATTAGAGACCATTGTAGTCCACACTGCAAACGATGACACC
CATGAATTGGGGAGTTTTTGGTCGTAGGCGTGGTCGGGTTTGAT--TATTTTTTTTC-AT
CCCGTTCCTCGTCTCGCC-AATGA--ATATTAAAATTTAC-GTGC-ATATTC-TTTTTGG
TCCTCG---TTTTTTTACGGC-GAGGGCCTTT--AACGGGA
>MK640442_1
-----------------------CT-GGGCCACCGTTTCGGC-TTTTGTTGGTTTTAAAA
GTCCATTGGAGATTATGGGGCAGTGTGACAAGCGGCTGGGTGGTTATTC------CACAC
ACATACACACTCCCTTTTTTTTGGGACG--TGT---TTGTATGTGTGTG-GCACTCGTCG
CCTTTGTGGGAAATCC--GTGTGGCAC---TGTTTGTGTTGTTGGC--AGACTTCGGTC-
-TTACCCTTCGCA----TCTCACATGTGTCATGCCTTCCCTCAACTCACGGCATCCAGGA
ATGAAGGAGGGTAGTTCGGGGGAGAACGTACTGGTGCGTCAGAGGTGAAATTCTTAGACC
GCACCAAGACGAACTACAGCGAAGGCATTCTTCAAGGATACCTTCCTCAATCAAGAACCA
AAGTGTGGGGATCGAAGATGATTAGAGACCATTGTAGTCCACACTGCAAACGATGACACC
CATGAATTGGGGAGTTTTTGGTCGTAGGCGTGGTCGGGTTTGAT--TATTTTTTTTC-AT
CCCGTTCCTCGTCTCGCC-AATGA--ATATTAAAATTTAC-GTGC-ATATTC-TTTTTGG
TCCTCG---TTTTTTTACGGC-GAGGGCCTTT--AACGGGA
>MH411629_1
------AA-CAAAGGAGCAGCCTCT-GGGCCACCGTTTCGGC-TTTTGTTGGTTTTAAAA
GTCCATTGGAGATTATGGGGCAGTGTGACAAGCGGCTGGGTGGTTATTC------CACAC
ACATACACACTCCCTTTTTTTTGGGACG--TGT---TTGTATGTGTGTG-GCACTCGTCG
CCTTTGTGGGAAATCC--GTGTGGCAC---TGTTTGTGTTGTTGGC--AGACTTCGGTC-
-TTACCCTTCGCA----TCTCACATGTGTCATGCCTTCCCTCAACTCACGGCATCCAGGA
ATGAAGGAGGGTAGTTCGGGGGAGAACGTACTGGTGCGTCAGAGGTGAAATTCTTAGACC
GCACCAAGACGAACTACAGCGAAGGCATTCTTCAAGGATACCTTCCTCAATCAAGAACCA
AAGTGTGGGGATCGAAGATGATTAGAGACCATTGTAGTCCACACTGCAAACGATGACACC
CATGAATTGGGGAGTTTTTGGTCGTAGGCGTGGTCGGGTTTGAT--TATTTTTTTTC-AT
CCCGTTCCTCGTCTCGCC-AATGA--ATATTAAAATTTAC-GTGC-ATATTC-TTTTTGG
TCCTCG---TTTTTTTACGGC-GAGGGCCTTT--AACGGGA
>MH411630_1
--------------GAGCAGCCTCT-GGGCCACCGTTTCGGC-TTTTGTTGGTTTTAAAA
GTCCATTGGAGATTATGGGGCAGTGTGACAAGCGGCTGGGTGGTTATTC------CACAC
ACATACACACTCCCTTTTTTTTGGGACG--TGT---TTGTATGTGTGTG-GCACTCGTCG
CCTTTGTGGGAAATCC--GTGTGGCAC---TGTTTGTGTTGTTGGC--AGACTTCGGTC-
-TTACCCTTCGCA----TCTCACATGTGTCATGCCTTCCCTCAACTCACGGCATCCAGGA
ATGAAGGAGGGTAGTTCGGGGGAGAACGTACTGGTGCGTCAGAGGTGAAATTCTTAGACC
GCACCAAGACGAACTACAGCGAAGGCATTCTTCAAGGATACCTTCCTCAATCAAGAACCA
AAGTGTGGGGATCGAAGATGATTAGAGACCATTGTAGTCCACACTGCAAACGATGACACC
CATGAATTGGGGAGTTTTTGGTCGTAGGCGTGGTCGGGTTTGAT--TATTTTTTTTC-AT
CCCGTTCCTCGTCTCGCC-AATGA--ATATTAAAATTTAC-GTGC-ATATTC-TTTTTGG
TCCTCG---TTTTTTTACGGC-GAGGGCCTTT--AACGGGA
>MH411627_1
--------------------------GGGCCACCGTTTCGGC-TTTTGTTGGTTTTAAAA
GTCCATTGGAGATTATGGGGCAGTGTGACAAGCGGCTGGGTGGTTATTC------CACAC
ACATACACACTCCCTTTTTTTTGGGACG--TGT---TTGTATGTGTGTG-GCACTCGTCG
CCTTTGTGGGAAATCC--GTGTGGCAC---TGTTTGTGTTGTTGGC--AGACTTCGGTC-
-TTACCCTTCGCA----TCTCACATGTGTCATGCCTTCCCTCAACTCACGGCATCCAGGA
ATGAAGGAGGGTAGTTCGGGGGAGAACGTACTGGTGCGTCAGAGGTGAAATTCTTAGACC
GCACCAAGACGAACTACAGCGAAGGCATTCTTCAAGGATACCTTCCTCAATCAAGAACCA
AAGTGTGGGGATCGAAGATGATTAGAGACCATTGTAGTCCACACTGCAAACGATGACACC
CATGAATTGGGGAGTTTTTGGTCGTAGGCGTGGTCGGGTTTGAT--TATTTTTTTTC-AT
CCCGTTCCTCGTCTCGCC-AATGA--ATATTAAAATTTAC-GTGC-ATATTC-TTTTTGG
TCCTCG---TTTTTTTACGGC-GAGGGCCTTT--AACGGGA
>AY785570_1
TGGGATAA-CAAAGGAGCAGCCTCT-GGGCCACCGTTTCGGC-TTTTGTTGGTTTTAAAA
GTCCATTGGAGATTATGGGGCAGTGTGACAAGCGGCTGGGTGGTTATTC------CACAC
ACATACACACTCCCTTTTTTTTGGGACG--TGT---TTGTATGTGTGTG-GCACTCGTCG
CCTTTGTGGGAAATCC--GTGTGGCAC---TGTTTGTGTTGTTGGC--AGACTTCGGTC-
-TTACCCTTCGCA----TCTCACATGTGTCATGCCTTTCCTCAACTCACGGCATCCAGGA
ATGAAGGAGGGTAGTTCGGGGGAGAACGTACTGGTGCGTCAGAGGTGAAATTCTTAGACC
GCACCAAGACGAACTACAGCGAAGGCATTCTTCAAGGATACCTTCCTCAATCAAGAACCA
AAGTGTGGGGATCGAAGATGATTAGAGACCATTGTAGTCCACACTGCAAACGATGACACC
CATGAATTGGGGAGTTTTTGGTCGTAGGCGTGGTCGGGTTTGAT--TATTTTTTTTC-AT
CCCGTTCCTCGTCTCGCC-AATGA--ATATTAAAATTTAC-GTGC-ATATTC-TTTTTGG
TCCTCG---TTTTTTTACGAC-GAGGGCCTTT--AACGGGA
>XR_008254488_1 Trypanosoma cruzi ribosomal RNA small subunit, 5' & 3' partial (Tc00.1047053445323.10), rRNA
TGGGATAA-CAAAGGAGCAGCCTCT-GGGCCACCGTTTCGGC-TTTTGTTGGTTTTAAAA
GTCCATTGGAGATTATGGGGCAGTGTGACAAGCGGCTGGGTGGTTATTC------CACAC
ACATACACACTCCCTTTTTTTTGGGACG--TGT---TTGTATGTGTGTG-GCACTCGTCG
CCTTTGTGGGAAATCC--GTGTGGCAC---TGTTTGTGTTGTTGGC--AGACTTCGGTC-
-TTACCCTTCGCA----TCTCACATGTGTCATGCCTTCCCTCAACTCACGGCATCCAGGA
ATGAAGGAGGGTAGTTCGGGGGAGAACGTACTGGTGCGTCAGAGGTGAAATTCTTAGACC
GCACCAAGACGAACTACAGCGAAGGCATTCTTCAAGGATACCTTCCTCAATCAAGAACCA
AAGTGTGGGGATCGAAGATGATTAGAGACCATTGTAGTCCACACTGCAAACGATGACACC
CATGAATTGGGGAGTTTTTGGTCGTAGGCGTGGTCGGGTTTGAT--TATTTTTTTTC-AT
CCCGTTCCTCGTCTCGCC-AATGA--ATATTAAAATTTAC-GTGC-ATATTC-TTTTTGG
TCCTCG---TTTTTTTACGAC-GAGGGCCTTT--AACGGGA
>JN942611_1
TGGGATAA-CAAAGGAGCAGCCTCT-GGGCCACCGTTTCGGC-TTTTGTTGGTTTTAAAA
GTCCATTGGAGATTATGGGGCAGTGTGACAAGCGGCTGGGTGGTTATTC------CACAC
ACATACACACTCCCTTTTTTTTGGGACG--TGT---TTGTATGTGTGTG-GCACTCGTCG
CCTTTGTGGGAAATCC--GTGTGGCAC---TGTTTGTGTTGTTGGC--AGACTTCGGTC-
-TTACCCTTCGCA----TCTCACATGTGTCATGCCTTCCCTCAACTCACGGCATCCAGGA
ATGAAGGAGGGTAGTTCGGGGGAGAACGTACTGGTGCGTCAGAGGTGAAATTCTTAGACC
GCACCAAGACGAACTACAGCGAAGGCATTCTTCAAGGATACCTTCCTCAATCAAGAACCA
AAGTGTGGGGATCGAAGATGATTAGAGACCATTGTAGTCCACACTGCAAACGATGACACC
CATGAATTGGGGAGTTTTTGGTCGTAGGCGTGGTCGGGTTTGAT--TATTTTTTTTC-AT
CCCGTTCCTCGTCTCGCC-AATGA--ATATTAAAATTTAC-GTGC-ATATTC-TTTTTGG
TCCTCG---TTTTTTTACGAC-GAGGGCCTTT--AACGGGA
>AY785569_1
TGGGATAA-CAAAGGAGCAGCCTCT-GGGCCACCGTTTCGGC-TTTTGTTGGTTTTAAAA
GTCCATTGGAGATTATGGGGCAGTGTGACAAGCGGCTGGGTGGTTATTC------CACAC
ACATACACACTCCCTTTTTTTTGGGACG--TGT---TTGTATGTGTGTG-GCACTCGTCG
CCTTTGTGGGAAATCC--GTGTGGCAC---TGTTTGTGTTGTTGGC--AGACTTCGGTC-
-TTACCCTTCGCA----TCTCACATGTGTCATGCCTTCCCTCAACTCACGGCATCCAGGA
ATGAAGGAGGGTAGTTCGGGGGAGAACGTACTGGTGCGTCAGAGGTGAAATTCTTAGACC
GCACCAAGACGAACTACAGCGAAGGCATTCTTCAAGGATACCTTCCTCAATCAAGAACCA
AAGTGTGGGGATCGAAGATGATTAGAGACCATTGTAGTCCACACTGCAAACGATGACACC
CATGAATTGGGGAGTTTTTGGTCGTAGGCGTGGTCGGGTTTGAT--TATTTTTTTTC-AT
CCCGTTCCTCGTCTCGCC-AATGA--ATATTAAAATTTAC-GTGC-ATATTC-TTTTTGG
TCCTCG---TTTTTTTACGAC-GAGGGCCTTT--AACGGGA
>X53917_1
TGGGATAA-CAAAGGAGCAGCCTCT-GGGCCACCGTTTCGGC-TTTTGTTGGTTTTAAAA
GTCCATTGGAGATTATGGGGCAGTGTGACAAGCGGCTGGGTGGTTATTC------CACAC
ACATACACACTCCCTTTTTTTTGGGACG--TGT---TTGTATGTGTGTG-GCACTCGTCG
CCTTTGTGGGAAATCC--GTGTGGCAC---TGTTTGTGTTGTTGGC--AGACTTCGGTC-
-TTACCCTTCGCA----TCTCACATGTGTCATGCCTTCCCTCAACTCACGGCATCCAGGA
ATGAAGGAGGGTAGTTCGGGGGAGAACGTACTGGTGCGTCAGAGGTGAAATTCTTAGACC
GCACCAAGACGAACTACAGCGAAGGCATTCTTCAAGGATACCTTCCTCAATCAAGAACCA
AAGTGTGGGGATCGAAGATGATTAGAGACCATTGTAGTCCACACTGCAAACGATGACACC
CATGAATTGGGGAGTTTTTGGTCGTAGGCGTGGTCGGGTTTGAT--TATTTTTTTTC-AT
CCCGTTCCTCGTCTCGCC-AATGA--ATATTAAAATTTAC-GTGC-ATATTC-TTTTTGG
TCCTCG---TTTTTTTACGAC-GAGGGCCTTT--AACGGGA
>AF245383_1
TGGGATAA-CAAAGGAGCAGCCTCT-GGGCCACCGTTTCGGC-TTTTGTTGGTTTTAAAA
GTCCATTGGAGATTATGGGGCAGTGTGACAAGCGGCTGGGTGGTTATTC------CACAC
ACATACACACTCCCTTTTTTTTGGGACG--TGT---TTGTATGTGTGTG-GCACTCGTCG
CCTTTGTGGGAAATCC--GTGTGGCAC---TGTTTGTGTTGTTGGC--AGACTTCGGTC-
-TTACCCTTCGCA----TCTCACATGTGTCATGCCTTCCCTCAACTCACGGCATCCAGGA
ATGAAGGAGGGTAGTTCGGGGGAGAACGTACTGGTGCGTCAGAGGTGAAATTCTTAGACC
GCACCAAGACGAACTACAGCGAAGGCATTCTTCAAGGATACCTTCCTCAATCAAGAACCA
AAGTGTGGGGATCGAAGATGATTAGAGACCATTGTAGTCCACACTGCAAACGATGACACC
CATGAATTGGGGAGTTTTTGGTCGTAGGCGTGGTCGGGTTTGAT--TATTTTTTTTC-AT
CCCGTTCCTCGTCTCGCC-AATGA--ATATTAAAATTTAC-GTGC-ATATTC-TTTTTGG
TCCTCG---TTTTTTTACGAC-GAGGGCCTTT--AACGGGA
>KY748353_1
------------AGGAGCAGCCTCT-GGGCCACCGTTTCGGC-TTTTGTTGGTTTTAAAA
GTCCATTGGAGATTATGGGGCAGTGTGACAAGCGGCTGGGTGGTTATTC------CACAC
ACATACACACTCCCTTTTTTTTGGGACG--TGT---TTGTATGTGTGTG-GCACTCGTCG
CCTTTGTGGGAAATCC--GTGTGGCAC---TGTTTGTGTTGTTGGC--AGACTTCGGTC-
-TTACCCTTCGCA----TCTCACATGTGTCATGCCTTCCCTCAACTCACGGCATCCAGGA
ATGAAGGAGGGTAGTTCGGGGGAGAACGTACTGGTGCGTCAGAGGTGAAATTCTTAGACC
GCACCAAGACGAACTACAGCGAAGGCATTCTTCAAGGATACCTTCCTCAATCAAGAACCA
AAGTGTGGGGATCGAAGATGATTAGAGACCATTGTAGTCCACACTGCAAACGATGACACC
CATGAATTGGGGAGTTTTTGGTCGTAGGCGTGGTCGGGTTTGAT--TATTTTTTTTC-AT
CCCGTTCCTCGTCTCGCC-AATGA--ATATTAAAATTTAC-GTGC-ATATTC-TTTTTGG
TCCTCG---TTTTTTTACGAC-GAGGGCCTTT--AACGGGA
>T_c_marinkellei_ON687560_1
TGGGATAA-CAAAGGAGCAGCCTAT-GGGCCACCGTTTCGGC-TTTTGTTGGTTTTAAAA
GTCCATTGGAGATTATGGGGCAGTGTGACAAGCGGCTGGGTGGTTATTC----------C
ACACACACGCTCC--TTTTTT--GGACGT-------------GTGTGTG-GCACTCGTCG
CCTTTGTGGGAAATCC--GTGTGGCAC-----TGTTTGTTGTTGGC--AGACTTCGGTC-
-TTG-CCTTCGCA----TCTCACACGTGTCATGCCTTCCCTCAACTCACGGCATCCAGGA
ATGAAGGAGGGTAGTTCGGGGGAGAACGTACTGGTGCGTCAGAGGTGAAATTCTTAGACC
GCACCAAGACGAACTACAGCGAAGGCATTCTTCAAGGATACCTTCCTCAATCAAGAACCA
AAGTGTGGGGATCGAAGATGATTAGAGACCATTGTAGTCCACACTGCAAACGATGACACC
CATGAATTGGGGAGTTTTTGGTCGTAGGCGTGGTCGGGTTTGATTAC----TTTTTC-AT
CCCGTTCCTCGTCTCGCC-AATGA--ATATCAA--TTTAC-GTGC-ATATTC-TTTTTGG
TCCTCG-----TTTTTACGGC-GAGGGCCTTT--AACGGGA
>T_c_marinkellei_FJ001664_2
TGGGATAA-CAAAGGAGCAGCCTAT-GGGCCACCGTTTCGGC-TTTTGTTGGTTTTAAAA
GTCCATTGGAGATTATGGGGCAGTGTGACAAGCGGCTGGGTGGTTATTC----------C
ACACACACGCTCC----TTTT--GGACGT-------------GTGTGTG-GCACTCGTCG
CCTTTGTGGGAAATCC--GTGTGGCAC-----TGTTTGTTGTTGGC--AGACTTCGGTC-
-TTG-CCTTCGCA----TCTCACACGTGTCATGCCTTCCCTCAACTCACGGCATCCAGGA
ATGAAGGAGGGTAGTTCGGGGGAGAACGTACTGGTGCGTCAGAGGTGAAATTCTTAGACC
GCACCAAGACGAACTACAGCGAAGGCATTCTTCAAGGATACCTTCCTCAATCAAGAACCA
AAGTGTGGGGATCGAAGATGATTAGAGACCATTGTAGTCCACACTGCAAACGATGACACC
CATGAATTGGGGAGTTTTTGGTCGTAGGCGTGGTCGGGTTTGATTAC----TTTTTC-AT
CCCGTTCCTCGTCTCGCC-AATGA--ATATCAA--TTTAC-GTGC-ATATTC-TTTTTGG
TCCTCG---TTTTTTTACGGC-GAGGGCCTTT--AACGGGA
>KY748354_1
--------------------------------CCCTTTCGGC-TTTTGTTGGTTTTAAAA
GTCCATTGGAGATTATGGGGCAGTGTGACAAGCGGCTGGGTGGTTATTC-----------
-CACACACACTCC--TTTTTT--GGACG--TGT----------TGTGTG-GCACTCGTCG
CCTTTGTGGGAAATCC--GTGTGGCAC---TGTTTGTGTTGTTGGC--AGACTTCGGTC-
-TTG-CCTTCGCATA--TTTCACATGTGTCATGCCTTCCCTCAACTCACGGCATCCAGGA
ATGAAGGAGGGTAGTTCGGGGGAGAACGTACTGGTGCGTCAGAGGTGAAATTCTTAGACC
GCACCAAGACGAACTACAGCGAAGGCATTCTTCAAGGATACCTTCCTCAATCAAGAACCA
AAGTGTGGGGATCGAAGATGATTAGAGACCATTGTAGTCCACACTGCAAACGATGACACC
CATGAATTGGGGAGTTTTTGGTCGTAGGCGTGTTCGGGCTTGAT--TATTATTTTTC-AT
CCCGTTCCTCGTCTCGCC-AATGA--ATATTAAA-TTTAC-GTGC-ATATTC-TTTTTGG
TCCTCG---TTTTTTTACGGC-AAGGGCCTTT--AACGGGA
>KT829451_1
---------------AGCAGCCTCT-GGGCCACCGTTTCGGC-TTTTGTTGGTTTTAAAA
GTCCATTGGAGATTATGGGGCAGTGTGACAAGCGGCTGGGTGGTTATTCCACACACACAC
ACACACACGCTCCTTTTTTTT--GGACG--TGTTTTGTGTGTGTATGTG-GCACTCGTCG
CCTTTGTGGGAAATCC--GTGTGGCACTGTGTTTGGTGTTGTTGGCAGAGACTTCGGTCT
TTTG-CCTTCGCATATTTCACACATGTGTCATGCCTTCCCTCAACTCACGGCATCCAGGA
ATGAAGGAGGGTAGTTCGGGGGAGAACGTACTGGTGCGTCAGAGGTGAAATTCTTAGACC
GCACCAAGACGAACTACAGCGAAGGCATTCTTCAAGGATACCTTCCTCAATCAAGAACCA
AAGTGTGGGGATCGAAGATGATTAGAGACCATTGTAGTCCACACTGCAAACGATGACACC
CATGAATTGGGGAGTTTTTGGTCGTAGGCGTGGTCGGGCTTGAT--TATTATTTTTC-AT
CCCGTTCCTCGTCTCGCC-AATGA--ATATTAAA-TTTAC-GTGC-ATATTC-TTTTTGG
TCTTCG---TTTTTTTACGGC-GAGGGCCTTT--AACGGGA
>5OPT_E Chain E, 18S rRNA
TGGGATAA-CAAAGGAGCAGCCTCT-GGGCCACCGTTTCGGC-TTTTGTTGGTTTTAAAA
GTCCATTGGAGATTATGGGGCAGTGTGACAAGCGGCTGGGTGGTTATTC--CACACACAC
ACACACACGCTCCTTTTTTTT--GGACG--TGTTTTGTGTGTGTATGTG-GCACTCGTCG
CCTTTGTGGGAAATCC--GTGTGGCACTGTGTTTGATGTTGTTGGCAGAGACTTCGGTCT
TTTG-CCTTCGCATATTTCACACATGTGTCATGCCTTCCCTCAACTCACGGCATCCAGGA
ATGAAGGAGGGTAGTTCGGGGGAGAACGTACTGGTGCGTCAGAGGTGAAATTCTTAGACC
GCACCAAGACGAACTACAGCGAAGGCATTCTTCAAGGATACCTTCCTCAATCAAGAACCA
AAGTGTGGGGATCGAAGATGATTAGAGACCATTGTAGTCCACACTGCAAACGATGACACC
CATGAATTGGGGAGTTTTTGGTCGTAGGCGTGGTCGGGCTTGAT--TATTATTTTTC-AT
CCCGTTCCTCGTCTCGCC-AATGA--ATATTAAA-TTTAC-GTGC-ATATTC-TTTTTGG
TCTTCG---TTTTTTTACGGC-GAGGGCCTTT--AACGGGA
>FJ900241_2
TGGGATAA-CAAAGGAGCAGCCTCT-GGGCCACCGTTTCGGC-TTTTGTTGGTTTTAAAA
GTCCATTGGAGATTATGGGGCAGTGTGACAAGCGGCTGGGTGGTTATTC--CACACACAC
ACACACACGCTCCTTTTTTTT--GGACG--TGTTTTGTGTGTGTATGTG-GCACTCGTCG
CCTTTGTGGGAAATCC--GTGTGGCACTGTGTTTGATGTTGTTGGCAGAGACTTCGGTCT
TTTG-CCTTCGCATATTTCACACATGTGTCATGCCTTCCCTCAACTCACGGCATCCAGGA
ATGAAGGAGGGTAGTTCGGGGGAGAACGTACTGGTGCGTCAGAGGTGAAATTCTTAGACC
GCACCAAGACGAACTACAGCGAAGGCATTCTTCAAGGATACCTTCCTCAATCAAGAACCA
AAGTGTGGGGATCGAAGATGATTAGAGACCATTGTAGTCCACACTGCAAACGATGACACC
CATGAATTGGGGAGTTTTTGGTCGTAGGCGTGGTCGGGCTTGAT--TATTATTTTTC-AT
CCCGTTCCTCGTCTCGCC-AATGA--ATATTAAA-TTTAC-GTGC-ATATTC-TTTTTGG
TCTTCG---TTTTTTTACGGC-GAGGGCCTTT--AACGGGA
>OP104301_1
-------------AGAGCAGCCTCT-GGGCCACCGTTTCGGC-TTTTGTTGGTTTTAAAA
GTCCATTGGAGATTATGGGGCAGTGTGACAAGCGGCTGGGTGGTTATTC--CACACACAC
ACACACACGCTCCTTTTTTTT--GGACG--TGTTTTGTGTGTGTATGTG-GCACTCGTCG
CCTTTGTGGGAAATCC--GTGTGGCACTGTGTTTGATGTTGTTGGCAGAGACTTCGGTCT
TTTG-CCTTCGCATATTTCACACATGTGTCATGCCTTCCCTCAACTCACGGCATCCAGGA
ATGAAGGAGGGTAGTTCGGGGGAGAACGTACTGGTGCGTCAGAGGTGAAATTCTTAGACC
GCACCAAGACGAACTACAGCGAAGGCATTCTTCAAGGATACCTTCCTCAATCAAGAACCA
AAGTGTGGGGATCGAAGATGATTAGAGACCATTGTAGTCCACACTGCAAACGATGACACC
CATGAATTGGGGAGTTTTTGGTCGTAGGCGTGGTCGGGCTTGAT--TATTATTTTTC-AT
CCCGTTCCTCGTCTCGCC-AATGA--ATATTAAA-TTTAC-GTGC-ATATTC-TTTTTGG
TCTTCG---TTTTTTTACGGC-GAGGGCCTTT--AACGGGA
>MT994571_1
TGGGATAA-CAAAGGAGCAGCCTCT-GGGCCACCGTTTCGGC-TTTTGTTGGTTTTAAAA
GTCCATTGGAGATTATGGGGCAGTGTGACAAGCGGCTGGGTGGTTATTC--CACACACAC
ACACACACGCTCCTTTTTTTT--GGACG--TGTTTTGTGTGTGTATGTG-GCACTCGTCG
CCTTTGTGGGAAATCC--GTGTGGCACTGTGTTTGATGTTGTTGGCAGAGACTTCGGTCT
TTTG-CCTTCGCATATTTCACACATGTGTCATGCCTTCCCTCAACTCACGGCATCCAGGA
ATGAAGGAGGGTAGTTCGGGGGAGAACGTACTGGTGCGTCAGAGGTGAAATTCTTAGACC
GCACCAAGACGAACTACAGCGAAGGCATTCTTCAAGGATACCTTCCTCAATCAAGAACCA
AAGTGTGGGGATCGAAGATGATTAGAGACCATTGTAGTCCACACTGCAAACGATGACACC
CATGAATTGGGGAGTTTTTGGTCGTAGGCGTGGTCGGGCTTGAT--TATTATTTTTC-AT
CCCGTTCCTCGTCTCGCC-AATGA--ATATTAAA-TTTAC-GTGC-ATATTC-TTTTTGG
TCTTCG---TTTTTTTACGGC-GAGGGCCTTT--AACGGGA
>KR653214_1
TGGGATAA-CAAAGGAGCAGCCTCT-GGGCCACCGTTTCGGC-TTTTGTTGGTTTTAAAA
GTCCATTGGAGATTATGGGGCAGTGTGACAAGCGGCTGGGTGGTTATTC--CACACACAC
ACACACACGCTCCTTTTTTTT--GGACG--TGTTTTGTGTGTGTATGTG-GCACTCGTCG
CCTTTGTGGGAAATCC--GTGTGGCACTGTGTTTGATGTTGTTGGCAGAGACTTCGGTCT
TTTG-CCTTCGCATATTTCACACATGTGTCATGCCTTCCCTCAACTCACGGCATCCAGGA
ATGAAGGAGGGTAGTTCGGGGGAGAACGTACTGGTGCGTCAGAGGTGAAATTCTTAGACC
GCACCAAGACGAACTACAGCGAAGGCATTCTTCAAGGATACCTTCCTCAATCAAGAACCA
AAGTGTGGGGATCGAAGATGATTAGAGACCATTGTAGTCCACACTGCAAACGATGACACC
CATGAATTGGGGAGTTTTTGGTCGTAGGCGTGGTCGGGCTTGAT--TATTATTTTTC-AT
CCCGTTCCTCGTCTCGCC-AATGA--ATATTAAA-TTTAC-GTGC-ATATTC-TTTTTGG
TCTTCG--TTTTTTTTACGGC-GAGGGCCTTT--AACGGGA
>FJ001634_1
TGGGATAA-CAAAGGAGCAGCCTCT-GGGCCACCGTTTCGGC-TTTTGTTGGTTTTAAAA
GTCCATTGGAGATTATGGGGCAGTGTGACAAGCGGCTGGGTGGTTATTC--CACACACAC
ACACACACGCTCCTTTTTTTT--GGACG--TGTTTTGTGTGTGTATGTG-GCACTCGTCG
CCTTTGTGGGAAATCC--GTGTGGCACTGTGTTTGATGTTGTTGGCAGAGACTTCGGTCT
TTTG-CCTTCGCATATTTCACACATGTGTCATGCCTTCCCTCAACTCACGGCATCCAGGA
ATGAAGGAGGGTAGTTCGGGGGAGAACGTACTGGTGCGTCAGAGGTGAAATTCTTAGACC
GCACCAAGACGAACTACAGCGAAGGCATTCTTCAAGGATACCTTCCTCAATCAAGAACCA
AAGTGTGGGGATCGAAGATGATTAGAGACCATTGTAGTCCACACTGCAAACGATGACACC
CATGAATTGGGGAGTTTTTGGTCGTAGGCGTGGTCGGGCTTGAT--TATTATTTTTC-AT
CCCGTTCCTCGTCTCGCC-AATGA--ATATTAAA-TTTAC-GTGC-ATATTC-TTTTTGG
TCTTCG---TTTTTTTACGGC-GAGGGCCTTT--AACGGGA
>MT994569_1
TGGGATAA-CAAAGGAGCAGCCTCT-GGGCCACCGTTTCGGC-TTTTGTTGGTTTTAAAA
GTCCATTGGAGATTATGGGGCAGTGTGACAAGCGGCTGGGTGGTTATTC--CACACACAC
ACACACACGCTCCTTTTTTTT--GGACG--TGTTTTGTGTGTGTATGTG-GCACTCGTCG
CCTTTGTGGGAAATCC--GTGTGGCACTGTGTTTGATGTTGTTGGCAGAGACTTCGGTCT
TTTG-CCTTCGCATATTTCACACATGTGTCATGCCTTCCCTCAACTCACGGCATCCAGGA
ATGAAGGAGGGTAGTTCGGGGGAGAACGTACTGGTGCGTCAGAGGTGAAATTCTTAGACC
GCACCAAGACGAACTACAGCGAAGGCATTCTTCAAGGATACCTTCCTCAATCAAGAACCA
AAGTGTGGGGATCGAAGATGATTAGAGACCATTGTAGTCCACACTGCAAACGATGACACC
CATGAATTGGGGAGTTTTTGGTCGTAGGCGTGGTCGGGCTTGAT--TATTATTTTTC-AT
CCCGTTCCTCGTCTCGCC-AATGA--ATATTAAA-TTTAC-GTGCGATATTC-TTTTTGG
TCTTCG---TTTTTTTACGGC-GAGGGCCTTT--AACGGGA
>OP104313_1
-----------------------CT-GGGCCACCGTTTCGGC-TTTTGTTGGTTTTAAAA
GTCCATTGGAGATTATGGGGCAGTGTGACAAGCGGCTGGGTGGTTATTC--CACACACAC
ACACACACGCTCCTTTTTTTT--GGACG--TGTTTTGTGTGTGTATGTG-GCACTCGTCG
CCTTTGTGGGAAATCC--GTGTGGCACTGTGTTTGATGTTGTTGGCAGAGAC-TCGGTCT
TTTG-CCTTCGCATATTTCACACATGTGTCATGCCTTCCCTCAACTCACGGCATCCAGGA
ATGAAGGAGGGTAGTTCGGGGGAGAACGTACTGGTGCGTCAGAGGTGAAATTCTTAGACC
GCACCAAGACGAACTACAGCGAAGGCATTCTTCAAGGATACCTTCCTCAATCAAGAACCA
AAGTGTGGGGATCGAAGATGATTAGAGACCATTGTAGTCCACACTGCAAACGATGACACC
CATGAATTGGGGAGTTTTTGGTCGTAGGCGTGGTCGGGCTTGAT--TATTATTTTTC-AT
CCCGTTCCTCGTCTCGCC-AATGA--ATATTAAA-TTTAC-GTGC-ATATTC-TTTTTGG
TCTTCG---TTTTTTTACGGC-GAGGGCCTTT--AACGGGA
>JQ965535_1
------------------------T-GGGCCACCGTTTCGGC-TTTTGTTGGTTTTAAAA
GTCCATTGGAGATTATGGGGCAGTGTGACAAGCGGCTGGGTGGTTATTC--CACACACAC
ACACACACGCTCCTTTTTTTT--GGACG--TGTTTTGTGTGTGTATGTG-GCACTCGTCG
CCTTTGTGGGAAATCC--GTGTGGCACTGTGTTTGATGTTGTTGGCAGAGACTTCGGTCT
TTTG-CCTTCGCATATTTCACACATGTGTCATGCCTTCCCTCAACTCACGGCATCCAGGA
ATGAAGGAGGGTAGTTCGGGGGAGAACGTACTGGTGCGTCAGAGGTGAAATTCTTAGACC
GCACCAAGACGAACTACAGCGAAGGCATTCTTCAAGGATACCTTCCTCAATCAAGAACCA
AAGTGTGGGGATCGAAGATGATTAGAGACCATTGTAGTCCACACTGCAAACGATGACACC
CATGAATTGGGGAGTTTTTGGTCGTAGGCGTGGTCGGGCTTGAT--TATTATTTTTC-AT
CCCGTTCCTCGTCTCGCC-AATGA--ATATTAAA-TTTAC-GTGC-ATATTC--TTTTGG
TCTTCG-----TTTTTACGGC-GAGG-CCTTT--AACGGGA
>EU867804_1
TGGGATAA-CAAAGGAGCAGCCTCT-GGGCCACCGTTTCGGC-TTTTGTTGGTTTTAAAA
GTCCATTGGAGATTATGGGGCAGTGTGACAAGCGGCTGGGTGGTTATTC--CACACACAC
ACACACACGCTCCTTTTTTTT--GGACG--TGTTTTGTGTGTGTATGTG-GCACTCGTCG
CCTTTGTGGGAAATCC--GTGTGGCACTGTGTTTGATGTTGTTGGCAGAGACTTCGGTCT
TTTG-CCTTCGCATATTTCACACATGTGTCATGCCTTCCCTCAACTCACGGCATCCAGGA
ATGAAGGAGGGTAGTTCGGGGGAGAACGTACTGGTGCGTCAGAGGTGAAATTCTTAGACC
GCACCAAGACGAACTACAGCGAAGGCATTCTTCAAGGATACCTTCCTCAATCAAGAACCA
AAGTGTGGGGATCGAAGATGATTAGAGACCATTGTAGTCCACACTGCAAACGATGACACC
CATGAATTGGGGAGTTTTTGGTCGTAGGCGTGGTCGGGCTTGAT--TATTATTTTTC-AT
CCCGTTCCTCGTCTCGCC-AATGA--ATATTAAA-TTTAC-GTGC-ATATTC-TTTTTGG
TCTTCG---TTTTTTTACGGC-GAGGGCCTTT--AACGGGA
>JQ965548_1
-----------------------CT-GGGCCACCGTTTCGGC-TTTTGTTGGTTTTAAAA
GTCCATTGGAGATTATGGGGCAGTGTGACAAGCGGCTGGGTGGTTATTC--CACACACAC
ACACACACGCTCCTTTTTTTT--GGACG--TGTTTTGTGTGTGTATGTG-GCACTCGTCG
CCTTTGTGGGAAATCC--GTGTGGCACTGTGTTTGATGTTGTTGGCAGAGACTTCGGTCT
TTTG-CCTTCGCATATTTCACACATGTGTCATGCCTTCCCTCAACTCACGGCATCCAGGA
ATGAAGGAGGGTAGTTCGGGGGAGAACGTACTGGTGCGTCAGAGGTGAAATTCTTAGACC
GCACCAAGACGAACTACAGCGAAGGCATTCTTCAAGGATACCTTCCTCAATCAAGAACCA
AAGTGTGGGGATCGAAGATGATTAGAGACCATTGTAGTCCACACTGCAAACGATGACACC
CATGAATTGGGGAGTTTTTGGTCGTAGGCGTGGTCGGGCTTGAT--TATTATTTTTC-AT
CCCGTTCCTCGTCTCGCC-AATGA--ATATTAAA-TTTAC-GTGC-ATATTC-TTTTTGG
TCTTCG-----TTTTTACGGC-GAGGGCCTTT--AACGGGA
>OP104262_1
TGGGATAA-CAAAGGAGCAGCCTCT-GGGCCACCGTTTCGGC-TTTTGTTGGTTTTAAAA
GTCCATTGGAGATTATGGGGCAGTGTGACAAGCGGCTGGGTGGTTATTC--CACACACAC
ACACACACGCTCCTTTTTTTT--GGACG--TGTTTTGTGTGTGTATGTG-GCACTCGTCG
CCTTTGTGGGAAATCC--GTGTGGCACTGTGTTTGATGTTGTTGGCAGAGACTTCGGTCT
TTTG-CCTTCGCATATTTCACACATGTGTCATGCCTTCCCTCAACTCACGGCATCCAGGA
ATGAAGGAGGGTAGTTCGGGGGAGAACGTACTGGTGCGTCAGAGGTGAAATTCTTAGACC
GCACCAAGACGAACTACAGCGAAGGCATTCTTCAAGGATACCTTCCTCAATCAAGAACCA
AAGTGTGGGGATCGAAGATGATTAGAGACCATTGTAGTCCACACTGCAAACGATGACACC
CATGAATTGGGGAGTTTTTGGTCGTAGGCGTGGTCGGGCTTGAT--TATTATTTTTC-AT
CCCGTTCCTCGTCTCGCC-AATGA--ATATTAAA-TTTAC-GTGC-ATATTC-TTTTTGG
TCTTCG---TTTTTTTACGGC-GAGGGCCTTT--AACGGGA
>MW618877_1
----------------------TCT-GGGCCACCGTTTCGGC-TTTTGTTGGTTTTAAAA
GTCCATTGGAGATTATGGGGCAGTGTGACAAGCGGCTGGGTGGTTATTC--CACACACAC
ACACACACGCTCCTTTTTTTT--GGACG--TGTTTTGTGTGTGTATGTG-GCACTCGTCG
CCTTTGTGGGAAATCC--GTGTGGCACTGTGTTTGATGTTGTTGGCAGAGACTTCGGTCT
TTTG-CCTTCGCATATTTCACACATGTGTCATGCCTTCCCTCAACTCACGGCATCCAGGA
ATGAAGGAGGGTAGTTCGGGGGAGAACGTACTGGTGCGTCAGAGGTGAAATTCTTAGACC
GCACCAAGACGAACTACAGCGAAGGCATTCTTCAAGGATACCTTCCTCAATCAAGAACCA
AAGTGTGGGGATCGAAGATGATTAGAGACCATTGTAGTCCACACTGCAAACGATGACACC
CATGAATTGGGGAGTTTTTGGTCGTAGGCGTGGTCGGGCTTGAT--TATTATTTTTC-AT
CCCGTTCCTCGTCTCGCC-AATGA--ATATTAAA-TTTAC-GTGC-ATATTC-TTTTTGG
TCTTCG---TTTTTTTACGGC-GAGGGCCTTT--AACGGGA
>JQ965547_1
-----------------------CT-GGGCCACCGTTTCGGC-TTTTGTTGGTTTTAAAA
GTCCATTGGAGATTATGGGGCAGTGTGACAAGCGGCTGGGTGGTTATTC--CACACACAC
ACACACACGCTCCTTTTTTTT--GGACG--TGTTTTGTGTGTGTATGTG-GCACTCGTCG
CCTTTGTGGGAAATCC--GTGTGGCACTGTGTTTGATGTTGTTGGCAGAGACTTCGGTCT
TTTG-CCTTCGCATATTTCACACATGTGTCATGCCTTCCCTCAACTCACGGCATCCAGGA
ATGAAGGAGGGTAGTTCGGGGGAGAACGTACTGGTGCGTCAGAGGTGAAATTCTTAGACC
GCACCAAGACGAACTACAGCGAAGGCATTCTTCAAGGATACCTTCCTCAATCAAGAACCA
AAGTGTGGGGATCGAAGATGATTAGAGACCATTGTAGTCCACACTGCAAACGATGACACC
CATGAATTGGGGAGTTTTTGGTCGTAGGCGTGGTCGGGCTTGAT--TATTATTTTTC-AT
CCCGTTCCTCGTCTCGCC-AATGA--ATATTAAA-TTTAC-GTGC-ATATTC-TTTTTGG
TCTTCG-----TTTTTACGGC-GAGGGCCTTT--AACGGGA
>MT548890_1
-------------------GCCTCT-GGGCCACCGTTTCAGC-TTTTGTTGGTTTTAAAA
GTCCATTGGAGATTATGGGGCAGTGTGACAAGCGGCTGGGTGGTTATTC-----------
-CACACACACTCCTTTTTTTT--GGACG--TGT----------TGTGTG-GCACTCGTCG
CCTTTGTGGGAAATCC--GTGTGGCAC---TGTTTGTGTTGTTGGC--GGACTTCGGTC-
-TTG-CCTTCGCATA--TTTCGCATGTGTCATGCCTTCCCTCAACTCACGGCATCCAGGA
ATGAAGGAGGGTAGTTCGGGGGAGAACGTACTGGTGCGTCAGAGGTGAAATTCTTAGACC
GCACCAAGACGAACTACAGCGAAGGCATTCTTCAAGGATACCTTCCTCAATCAAGAACCA
AAGTGTGGGGATCGAAGATGATTAGAGACCATTGTAGTCCACACTGCAAACGATGACACC
CATGAATTGGGGAGTTTTTGGTCGTAGGCGTGGTCGGGCTTGATTATATTATTTTTC-AT
CCCGTTCCTCGTCTCGCC-AATGAATATATTAAA-TTTAC-GTGC-ATATTC-TTTTTGG
TCTTCG-TTTTTTTTTACGGC-GAGGACCTTT--AACGGGA
>MT548867_1
------------------------------------TTCAGC---TTGTTGGTTTTAAAA
GTCCATTGGAGATTATGGGGCAGTGTGACAAGCGGCTGGGTGGTTATTC-----------
-CACACACACTCCTTTTTTTT--GGACG--TGT----------TGTGTG-GCACTCGTCG
CCTTTGTGGGAAATCC--GTGTGGCAC---TGTTTGTGTTGTTGGC--GGACTTCGGTC-
-TTG-CCTTCGCATA--TTTCGCATGTGTCATGCCTTCCCTCAACTCACGGCATCCAGGA
ATGAAGGAGGGTAGTTCGGGGGAGAACGTACTGGTGCGTCAGAGGTGAAATTCTTAGACC
GCACCAAGACGAACTACAGCGAAGGCATTCTTCAAGGATACCTTCCTCAATCAAGAACCA
AAGTGTGGGGATCGAAGATGATTAGAGACCATTGTAGTCCACACTGCAAACGATGACACC
CATGAATTGGGGAGTTTTTGGTCGTAGGCGTGGTCGGGCTTGAT--TATTATTTTTC-AT
CCCGTTCCTCGTCTCGCC-AATGA--ATATTAAA-TTTAC-GTGC-ATATTC-TTTTTGG
TCTTCG--TTTTTTTTACGGC-GAGGGCCTTT--AACGGGA
>MT548879_1
-----------------------------------------C-TTTTGTTGGTTTTAAAA
GTCCATTGGAGATTATGGGGCAGTGTGACAAGCGGCTGGGTGGTTATTC-----------
-CACACACACTCCTTTTTTTT--GGACG--TGT----------TGTGTG-GCACTCGTCG
CCTTTGTGGGAAATCC--GTGTGGCAC---TGTTTGTGTTGTTGGC--GGACTTCGGTC-
-TTG-CCTTCGCATA--TTTCGCATGTGTCATGCCTTCCCTCAACTCACGGCATCCAGGA
ATGAAGGAGGGTAGTTCGGGGGAGAACGTACTGGTGCGTCAGAGGTGAAATTCTTAGACC
GCACCAAGACGAACTACAGCGAAGGCATTCTTCAAGGATACCTTCCTCAATCAAGAACCA
AAGTGTGGGGATCGAAGATGATTAGAGACCATTGTAGTCCACACTGCAAACGATGACACC
CATGAATTGGGGAGTTTTTGGTCGTAGGCGTGGTCGGGCTTGAT--TATTATTTTTC-AT
CCCGTTCCTCGTCTCGCC-AATGA--ATATTAAA-TTTAC-GTGC-ATATTC-TTTTTGG
TCTTCG--TTTTTTTTACGGC-GAGGGCCTTT--AACGGGA
>MT548856_1
-------------------GCCTCT-GGGCCACCGTTTCGGC-TTTTGTTGGTTTTAAAA
GTCCATTGGAGATTATGGGGCAGTGTGACAAGCGGCTGGGTGGTTATTC-----------
-CACACACACTCCTTTTTTTT--GGACG--TGT----------TGTGTG-GCACTCGTCG
CCTTTGTGGGAAATCC--GTGTGGCAC---TGTTTGTGTTGTTGGC--GGACTTCGGTC-
-TTG-CCTTCGCATA--TTTCGCATGTGTCATGCCTTCCCTCAACTCACGGCATCCAGGA
ATGAAGGAGGGTAGTTCGGGGGAGAACGTACTGGTGCGTCAGAGGTGAAATTCTTAGACC
GCACCAAGACGAACTACAGCGAAGGCATTCTTCAAGGATACCTTCCTCAATCAAGAACCA
AAGTGTGGGGATCGAAGATGATTAGAGACCATTGTAGTCCACACTGCAAACGATGACACC
CATGAATTGGGGAGTTTTTGGTCGTAGGCGTGGTCGGGCTTGAT--TATTATTTTTC-AT
CCCGTTCCTCGTCTCGCC-AATGA--ATATTAAA-TTTAC-GTGC-ATATTC-TTTTTGG
TCTTCG--TTTTTTTTACGGC-GAGGGCCTTT--AACGGGA
>MT548857_1
-------------------GCCTCT-GGGCCACCGTTTCGGC-TTTTGTTGGTTTTAAAA
GTCCATTGGAGATTATGGGGCAGTGTGACAAGCGGCTGGGTGGTTATTC-----------
-CACACACACTCCTTTTTTTT--GGACG--TGT----------TGTGTG-GCACTCGTCG
CCTTTGTGGGAAATCC--GTGTGGCAC---TGTTTGTGTTGTTGGC--GGACTTCGGTC-
-TTG-CCTTCGCATA--TTTCGCATGTGTCATGCCTTCCCTCAACTCACGGCATCCAGGA
ATGAAGGAGGGTAGTTCGGGGGAGAACGTACTGGTGCGTCAGAGGTGAAATTCTTAGACC
GCACCAAGACGAACTACAGCGAAGGCATTCTTCAAGGATACCTTCCTCAATCAAGAACCA
AAGTGTGGGGATCGAAGATGATTAGAGACCATTGTAGTCCACACTGCAAACGATGACACC
CATGAATTGGGGAGTTTTTGGTCGTAGGCGTGGTCGGGCTTGAT--TATTATTTTTC-AT
CCCGTTCCTCGTCTCGCC-AATGA--ATATTAAA-TTTAC-GTGC-ATATTC-TTTTTGG
TCTTCG--TTTTTTTTACGGC-GAGGGCCTTT--AACGGGA
>MT548859_1
-------------------GCCTCT-GGGCCACCGTTTCGGC-TTTTGTTGGTTTTAAAA
GTCCATTGGAGATTATGGGGCAGTGTGACAAGCGGCTGGGTGGTTATTC-----------
-CACACACACTCCTTTTTTTT--GGACG--TGT----------TGTGTG-GCACTCGTCG
CCTTTGTGGGAAATCC--GTGTGGCAC---TGTTTGTGTTGTTGGC--GGACTTCGGTC-
-TTG-CCTTCGCATA--TTTCGCATGTGTCATGCCTTCCCTCAACTCACGGCATCCAGGA
ATGAAGGAGGGTAGTTCGGGGGAGAACGTACTGGTGCGTCAGAGGTGAAATTCTTAGACC
GCACCAAGACGAACTACAGCGAAGGCATTCTTCAAGGATACCTTCCTCAATCAAGAACCA
AAGTGTGGGGATCGAAGATGATTAGAGACCATTGTAGTCCACACTGCAAACGATGACACC
CATGAATTGGGGAGTTTTTGGTCGTAGGCGTGGTCGGGCTTGAT--TATTATTTTTC-AT
CCCGTTCCTCGTCTCGCC-AATGA--ATATTAAA-TTTAC-GTGC-ATATTC-TTTTTGG
TCTTCG--TTTTTTTTACGGC-GAGGGCCTTT--AACGGGA
>MT548862_1
-------------------GCCTCT-GGGCCACCGTTTCGGC-TTTTGTTGGTTTTAAAA
GTCCATTGGAGATTATGGGGCAGTGTGACAAGCGGCTGGGTGGTTATTC-----------
-CACACACACTCCTTTTTTTT--GGACG--TGT----------TGTGTG-GCACTCGTCG
CCTTTGTGGGAAATCC--GTGTGGCAC---TGTTTGTGTTGTTGGC--GGACTTCGGTC-
-TTG-CCTTCGCATA--TTTCGCATGTGTCATGCCTTCCCTCAACTCACGGCATCCAGGA
ATGAAGGAGGGTAGTTCGGGGGAGAACGTACTGGTGCGTCAGAGGTGAAATTCTTAGACC
GCACCAAGACGAACTACAGCGAAGGCATTCTTCAAGGATACCTTCCTCAATCAAGAACCA
AAGTGTGGGGATCGAAGATGATTAGAGACCATTGTAGTCCACACTGCAAACGATGACACC
CATGAATTGGGGAGTTTTTGGTCGTAGGCGTGGTCGGGCTTGAT--TATTATTTTTC-AT
CCCGTTCCTCGTCTCGCC-AATGA--ATATTAAA-TTTAC-GTGC-ATATTC-TTTTTGG
TCTTCG--TTTTTTTTACGGC-GAGGGCCTTT--AACGGGA
>MT548874_1
-------------------GCCTCT-GGGCCACCGTTTCGGC-TTTTGTTGGTTTTAAAA
GTCCATTGGAGATTATGGGGCAGTGTGACAAGCGGCTGGGTGGTTATTC-----------
-CACACACACTCCTTTTTTTT--GGACG--TGT----------TGTGTG-GCACTCGTCG
CCTTTGTGGGAAATCC--GTGTGGCAC---TGTTTGTGTTGTTGGC--GGACTTCGGTC-
-TTG-CCTTCGCATA--TTTCGCATGTGTCATGCCTTCCCTCAACTCACGGCATCCAGGA
ATGAAGGAGGGTAGTTCGGGGGAGAACGTACTGGTGCGTCAGAGGTGAAATTCTTAGACC
GCACCAAGACGAACTACAGCGAAGGCATTCTTCAAGGATACCTTCCTCAATCAAGAACCA
AAGTGTGGGGATCGAAGATGATTAGAGACCATTGTAGTCCACACTGCAAACGATGACACC
CATGAATTGGGGAGTTTTTGGTCGTAGGCGTGGTCGGGCTTGAT--TATTATTTTTC-AT
CCCGTTCCTCGTCTCGCC-AATGA--ATATTAAA-TTTAC-GTGC-ATATTC-TTTTTGG
TCTTCG--TTTTTTTTACGGC-GAGGGCCTTT--AACGGGA
>MT548881_1
-------------------GCCTCT-GGGCCACCGTTTCGGC-TTTTGTTGGTTTTAAAA
GTCCATTGGAGATTATGGGGCAGTGTGACAAGCGGCTGGGTGGTTATTC-----------
-CACACACACTCCTTTTTTTT--GGACG--TGT----------TGTGTG-GCACTCGTCG
CCTTTGTGGGAAATCC--GTGTGGCAC---TGTTTGTGTTGTTGGC--GGACTTCGGTC-
-TTG-CCTTCGCATA--TTTCGCATGTGTCATGCCTTCCCTCAACTCACGGCATCCAGGA
ATGAAGGAGGGTAGTTCGGGGGAGAACGTACTGGTGCGTCAGAGGTGAAATTCTTAGACC
GCACCAAGACGAACTACAGCGAAGGCATTCTTCAAGGATACCTTCCTCAATCAAGAACCA
AAGTGTGGGGATCGAAGATGATTAGAGACCATTGTAGTCCACACTGCAAACGATGACACC
CATGAATTGGGGAGTTTTTGGTCGTAGGCGTGGTCGGGCTTGAT--TATTATTTTTC-AT
CCCGTTCCTCGTCTCGCC-AATGA--ATATTAAA-TTTAC-GTGC-ATATTC-TTTTTGG
TCTTCG--TTTTTTTTACGGC-GAGGGCCTTT--AACGGGA
>MT548882_1
-------------------GCCTCT-GGGCCACCGTTTCGGC-TTTTGTTGGTTTTAAAA
GTCCATTGGAGATTATGGGGCAGTGTGACAAGCGGCTGGGTGGTTATTC-----------
-CACACACACTCCTTTTTTTT--GGACG--TGT----------TGTGTG-GCACTCGTCG
CCTTTGTGGGAAATCC--GTGTGGCAC---TGTTTGTGTTGTTGGC--GGACTTCGGTC-
-TTG-CCTTCGCATA--TTTCGCATGTGTCATGCCTTCCCTCAACTCACGGCATCCAGGA
ATGAAGGAGGGTAGTTCGGGGGAGAACGTACTGGTGCGTCAGAGGTGAAATTCTTAGACC
GCACCAAGACGAACTACAGCGAAGGCATTCTTCAAGGATACCTTCCTCAATCAAGAACCA
AAGTGTGGGGATCGAAGATGATTAGAGACCATTGTAGTCCACACTGCAAACGATGACACC
CATGAATTGGGGAGTTTTTGGTCGTAGGCGTGGTCGGGCTTGAT--TATTATTTTTC-AT
CCCGTTCCTCGTCTCGCC-AATGA--ATATTAAA-TTTAC-GTGC-ATATTC-TTTTTGG
TCTTCG--TTTTTTTTACGGC-GAGGGCCTTT--AACGGGA
>MT548884_1
-------------------GCCTCT-GGGCCACCGTTTCGGC-TTTTGTTGGTTTTAAAA
GTCCATTGGAGATTATGGGGCAGTGTGACAAGCGGCTGGGTGGTTATTC-----------
-CACACACACTCCTTTTTTTT--GGACG--TGT----------TGTGTG-GCACTCGTCG
CCTTTGTGGGAAATCC--GTGTGGCAC---TGTTTGTGTTGTTGGC--GGACTTCGGTC-
-TTG-CCTTCGCATA--TTTCGCATGTGTCATGCCTTCCCTCAACTCACGGCATCCAGGA
ATGAAGGAGGGTAGTTCGGGGGAGAACGTACTGGTGCGTCAGAGGTGAAATTCTTAGACC
GCACCAAGACGAACTACAGCGAAGGCATTCTTCAAGGATACCTTCCTCAATCAAGAACCA
AAGTGTGGGGATCGAAGATGATTAGAGACCATTGTAGTCCACACTGCAAACGATGACACC
CATGAATTGGGGAGTTTTTGGTCGTAGGCGTGGTCGGGCTTGAT--TATTATTTTTC-AT
CCCGTTCCTCGTCTCGCC-AATGA--ATATTAAA-TTTAC-GTGC-ATATTC-TTTTTGG
TCTTCG--TTTTTTTTACGGC-GAGGGCCTTT--AACGGGA
>MT548885_1
-------------------GCCTCT-GGGCCACCGTTTCGGC-TTTTGTTGGTTTTAAAA
GTCCATTGGAGATTATGGGGCAGTGTGACAAGCGGCTGGGTGGTTATTC-----------
-CACACACACTCCTTTTTTTT--GGACG--TGT----------TGTGTG-GCACTCGTCG
CCTTTGTGGGAAATCC--GTGTGGCAC---TGTTTGTGTTGTTGGC--GGACTTCGGTC-
-TTG-CCTTCGCATA--TTTCGCATGTGTCATGCCTTCCCTCAACTCACGGCATCCAGGA
ATGAAGGAGGGTAGTTCGGGGGAGAACGTACTGGTGCGTCAGAGGTGAAATTCTTAGACC
GCACCAAGACGAACTACAGCGAAGGCATTCTTCAAGGATACCTTCCTCAATCAAGAACCA
AAGTGTGGGGATCGAAGATGATTAGAGACCATTGTAGTCCACACTGCAAACGATGACACC
CATGAATTGGGGAGTTTTTGGTCGTAGGCGTGGTCGGGCTTGAT--TATTATTTTTC-AT
CCCGTTCCTCGTCTCGCC-AATGA--ATATTAAA-TTTAC-GTGC-ATATTC-TTTTTGG
TCTTCG--TTTTTTTTACGGC-GAGGGCCTTT--AACGGGA
>MT548887_1
-------------------GCCTCT-GGGCCACCGTTTCGGC-TTTTGTTGGTTTTAAAA
GTCCATTGGAGATTATGGGGCAGTGTGACAAGCGGCTGGGTGGTTATTC-----------
-CACACACACTCC-TTTTTTT--GGACG--TGT----------TGTGTG-GCACTCGTCG
CCTTTGTGGGAAATCC--GTGTGGCAC---TGTTTGTGTTGTTGGC--GGACTTCGGTC-
-TTG-CCTTCGCATA--TTTCGCATGTGTCATGCCTTCCCTCAACTCACGGCATCCAGGA
ATGAAGGAGGGTAGTTCGGGGGAGAACGTACTGGTGCGTCAGAGGTGAAATTCTTAGACC
GCACCAAGACGAACTACAGCGAAGGCATTCTTCAAGGATACCTTCCTCAATCAAGAACCA
AAGTGTGGGGATCGAAGATGATTAGAGACCATTGTAGTCCACACTGCAAACGATGACACC
CATGAATTGGGGAGTTTTTGGTCGTAGGCGTGGTCGGGCTTGAT--TATTATTTTTC-AT
CCCGTTCCTCGTCTCGCC-AATGA--ATATTAAA-TTTAC-GTGC-ATATTC-TTTTTGG
TCTTCG--TTTTTTTTACGGC-GAGGGCCTTT--AACGGGA
>MT548889_1
-------------------GCCTCT-GGGCCACCGTTTCGGC-TTTTGTTGGTTTTAAAA
GTCCATTGGAGATTATGGGGCAGTGTGACAAGCGGCTGGGTGGTTATTC-----------
-CACACACACTCCTTTTTTTT--GGACG--TGT----------TGTGTG-GCACTCGTCG
CCTTTGTGGGAAATCC--GTGTGGCAC---TGTTTGTGTTGTTGGC--GGACTTCGGTC-
-TTG-CCTTCGCATA--TTTCGCATGTGTCATGCCTTCCCTCAACTCACGGCATCCAGGA
ATGAAGGAGGGTAGTTCGGGGGAGAACGTACTGGTGCGTCAGAGGTGAAATTCTTAGACC
GCACCAAGACGAACTACAGCGAAGGCATTCTTCAAGGATACCTTCCTCAATCAAGAACCA
AAGTGTGGGGATCGAAGATGATTAGAGACCATTGTAGTCCACACTGCAAACGATGACACC
CATGAATTGGGGAGTTTTTGGTCGTAGGCGTGGTCGGGCTTGAT--TATTATTTTTC-AT
CCCGTTCCTCGTCTCGCC-AATGA--ATATTAAA-TTTAC-GTGC-ATATTC-TTTTTGG
TCTTCG--TTTTTTTTACGGC-GAGGGCCTTT--AACGGGA
>MT548901_1
-------------------GCCTCT-GGGCCACCGTTTCGGC-TTTTGTTGGTTTTAAAA
GTCCATTGGAGATTATGGGGCAGTGTGACAAGCGGCTGGGTGGTTATTC-----------
-CACACACACTCCTTTTTTTT--GGACG--TGT----------TGTGTG-GCACTCGTCG
CCTTTGTGGGAAATCC--GTGTGGCAC---TGTTTGTGTTGTTGGC--GGACTTCGGTC-
-TTG-CCTTCGCATA--TTTCGCATGTGTCATGCCTTCCCTCAACTCACGGCATCCAGGA
ATGAAGGAGGGTAGTTCGGGGGAGAACGTACTGGTGCGTCAGAGGTGAAATTCTTAGACC
GCACCAAGACGAACTACAGCGAAGGCATTCTTCAAGGATACCTTCCTCAATCAAGAACCA
AAGTGTGGGGATCGAAGATGATTAGAGACCATTGTAGTCCACACTGCAAACGATGACACC
CATGAATTGGGGAGTTTTTGGTCGTAGGCGTGGTCGGGCTTGAT--TATTATTTTTC-AT
CCCGTTCCTCGTCTCGCC-AATGA--ATATTAAA-TTTAC-GTGC-ATATTC-TTTTTGG
TCTTCG--TTTTTTTTACGGC-GAGGGCCTTT--AACGGGA
>MT548902_1
-------------------GCCTCT-GGGCCACCGTTTCGGC-TTTTGTTGGTTTTAAAA
GTCCATTGGAGATTATGGGGCAGTGTGACAAGCGGCTGGGTGGTTATTC-----------
-CACACACACTCCTTTTTTTT--GGACG--TGT----------TGTGTG-GCACTCGTCG
CCTTTGTGGGAAATCC--GTGTGGCAC---TGTTTGTGTTGTTGGC--GGACTTCGGTC-
-TTG-CCTTCGCATA--TTTCGCATGTGTCATGCCTTCCCTCAACTCACGGCATCCAGGA
ATGAAGGAGGGTAGTTCGGGGGAGAACGTACTGGTGCGTCAGAGGTGAAATTCTTAGACC
GCACCAAGACGAACTACAGCGAAGGCATTCTTCAAGGATACCTTCCTCAATCAAGAACCA
AAGTGTGGGGATCGAAGATGATTAGAGACCATTGTAGTCCACACTGCAAACGATGACACC
CATGAATTGGGGAGTTTTTGGTCGTAGGCGTGGTCGGGCTTGAT--TATTATTTTTC-AT
CCCGTTCCTCGTCTCGCC-AATGA--ATATTAAA-TTTAC-GTGC-ATATTC-TTTTTGG
TCTTCG--TTTTTTTTACGGC-GAGGGCCTTT--AACGGGA
>LT220281_1
TGGGATAA-CAAAGGAGCAGCCTCT-GGGCCACCGTTTCGGC-TTTTGTTGGTTTTAAAA
GTCCATTGGAGATTATGGGGCAGTGTGACAAGCGGCTGGGTGGTTATTC-----------
-CACACACACTCCTTTTTTTT--GGACG--TGT----------TGTGTG-GCACTCGTCG
CCTTTGTGGGAAATCC--GTGTGGCAC---TGTTTGTGTTGTTGGC--GGACTTCGGTC-
-TTG-CCTTCGCATA--TTTCGCATGTGTCATGCCTTCCCTCAACTCACGGCATCCAGGA
ATGAAGGAGGGTAGTTCGGGGGAGAACGTACTGGTGCGTCAGAGGTGAAATTCTTAGACC
GCACCAAGACGAACTACAGCGAAGGCATTCTTCAAGGATACCTTCCTCAATCAAGAACCA
AAGTGTGGGGATCGAAGATGATTAGAGACCATTGTAGTCCACACTGCAAACGATGACACC
CATGAATTGGGGAGTTTTTGGTCGTAGGCGTGGTCGGGCTTGAT--TATTATTTTTC-AT
CCCGTTCCTCGTCTCGCC-AATGA--ATATTAAA-TTTAC-GTGC-ATATTC-TTTTTGG
TCTTCG--TTTTTTTTACGGC-GAGGGCCTTT--AACGGGA
>LT220280_1
TGGGATAA-CAAAGGAGCAGCCTCT-GGGCCACCGTTTCGGC-TTTTGTTGGTTTTAAAA
GTCCATTGGAGATTATGGGGCAGTGTGACAAGCGGCTGGGTGGTTATTC-----------
-CACACACACTCCTTTTTTTT--GGACG--TGT----------TGTGTG-GCACTCGTCG
CCTTTGTGGGAAATCC--GTGTGGCAC---TGTTTGTGTTGTTGGC--GGACTTCGGTC-
-TTG-CCTTCGCATA--TTTCGCATGTGTCATGCCTTCCCTCAACTCACGGCATCCAGGA
ATGAAGGAGGGTAGTTCGGGGGAGAACGTACTGGTGCGTCAGAGGTGAAATTCTTAGACC
GCACCAAGACGAACTACAGCGAAGGCATTCTTCAAGGATACCTTCCTCAATCAAGAACCA
AAGTGTGGGGATCGAAGATGATTAGAGACCATTGTAGTCCACACTGCAAACGATGACACC
CATGAATTGGGGAGTTTTTGGTCGTAGGCGTGGTCGGGCTTGAT--TATTATTTTTC-AT
CCCGTTCCTCGTCTCGCC-AATGA--ATATTAAA-TTTAC-GTGC-ATATTC-TTTTTGG
TCTTCG--TTTTTTTTACGGC-GAGGGCCTTT--AACGGGA
>LT220267_1
TGGGATAA-CAAAGGAGCAGCCTCT-GGGCCACCGTTTCGGC-TTTTGTTGGTTTTAAAA
GTCCATTGGAGATTATGGGGCAGTGTGACAAGCGGCTGGGTGGTTATTC-----------
-CACACACACTCCTTTTTTTT--GGACG--TGT----------TGTGTG-GCACTCGTCG
CCTTTGTGGGAAATCC--GTGTGGCAC---TGTTTGTGTTGTTGGC--GGACTTCGGTC-
-TTG-CCTTCGCATA--TTTCGCATGTGTCATGCCTTCCCTCAACTCACGGCATCCAGGA
ATGAAGGAGGGTAGTTCGGGGGAGAACGTACTGGTGCGTCAGAGGTGAAATTCTTAGACC
GCACCAAGACGAACTACAGCGAAGGCATTCTTCAAGGATACCTTCCTCAATCAAGAACCA
AAGTGTGGGGATCGAAGATGATTAGAGACCATTGTAGTCCACACTGCAAACGATGACACC
CATGAATTGGGGAGTTTTTGGTCGTAGGCGTGGTCGGGCTTGAT--TATTATTTTTC-AT
CCCGTTCCTCGTCTCGCC-AATGA--ATATTAAA-TTTAC-GTGC-ATATTC-TTTTTGG
TCTTCG--TTTTTTTTACGGC-GAGGGCCTTT--AACGGGA
>LT220266_1
TGGGATAA-CAAAGGAGCAGCCTCT-GGGCCACCGTTTCGGC-TTTTGTTGGTTTTAAAA
GTCCATTGGAGATTATGGGGCAGTGTGACAAGCGGCTGGGTGGTTATTC-----------
-CACACACACTCCTTTTTTTT--GGACG--TGT----------TGTGTG-GCACTCGTCG
CCTTTGTGGGAAATCC--GTGTGGCAC---TGTTTGTGTTGTTGGC--GGACTTCGGTC-
-TTG-CCTTCGCATA--TTTCGCATGTGTCATGCCTTCCCTCAACTCACGGCATCCAGGA
ATGAAGGAGGGTAGTTCGGGGGAGAACGTACTGGTGCGTCAGAGGTGAAATTCTTAGACC
GCACCAAGACGAACTACAGCGAAGGCATTCTTCAAGGATACCTTCCTCAATCAAGAACCA
AAGTGTGGGGATCGAAGATGATTAGAGACCATTGTAGTCCACACTGCAAACGATGACACC
CATGAATTGGGGAGTTTTTGGTCGTAGGCGTGGTCGGGCTTGAT--TATTATTTTTC-AT
CCCGTTCCTCGTCTCGCC-AATGA--ATATTAAA-TTTAC-GTGC-ATATTC-TTTTTGG
TCTTCG--TTTTTTTTACGGC-GAGGGCCTTT--AACGGGA
>LT220265_1
TGGGATAA-CAAAGGAGCAGCCTCT-GGGCCACCGTTTCGGC-TTTTGTTGGTTTTAAAA
GTCCATTGGAGATTATGGGGCAGTGTGACAAGCGGCTGGGTGGTTATTC-----------
-CACACACACTCCTTTTTTTT--GGACG--TGT----------TGTGTG-GCACTCGTCG
CCTTTGTGGGAAATCC--GTGTGGCAC---TGTTTGTGTTGTTGGC--GGACTTCGGTC-
-TTG-CCTTCGCATA--TTTCGCATGTGTCATGCCTTCCCTCAACTCACGGCATCCAGGA
ATGAAGGAGGGTAGTTCGGGGGAGAACGTACTGGTGCGTCAGAGGTGAAATTCTTAGACC
GCACCAAGACGAACTACAGCGAAGGCATTCTTCAAGGATACCTTCCTCAATCAAGAACCA
AAGTGTGGGGATCGAAGATGATTAGAGACCATTGTAGTCCACACTGCAAACGATGACACC
CATGAATTGGGGAGTTTTTGGTCGTAGGCGTGGTCGGGCTTGAT--TATTATTTTTC-AT
CCCGTTCCTCGTCTCGCC-AATGA--ATATTAAA-TTTAC-GTGC-ATATTC-TTTTTGG
TCTTCG--TTTTTTTTACGGC-GAGGGCCTTT--AACGGGA
>LT220264_1
TGGGATAA-CAAAGGAGCAGCCTCT-GGGCCACCGTTTCGGC-TTTTGTTGGTTTTAAAA
GTCCATTGGAGATTATGGGGCAGTGTGACAAGCGGCTGGGTGGTTATTC-----------
-CACACACACTCCTTTTTTTT--GGACG--TGT----------TGTGTG-GCACTCGTCG
CCTTTGTGGGAAATCC--GTGTGGCAC---TGTTTGTGTTGTTGGC--GGACTTCGGTC-
-TTG-CCTTCGCATA--TTTCGCATGTGTCATGCCTTCCCTCAACTCACGGCATCCAGGA
ATGAAGGAGGGTAGTTCGGGGGAGAACGTACTGGTGCGTCAGAGGTGAAATTCTTAGACC
GCACCAAGACGAACTACAGCGAAGGCATTCTTCAAGGATACCTTCCTCAATCAAGAACCA
AAGTGTGGGGATCGAAGATGATTAGAGACCATTGTAGTCCACACTGCAAACGATGACACC
CATGAATTGGGGAGTTTTTGGTCGTAGGCGTGGTCGGGCTTGAT--TATTATTTTTC-AT
CCCGTTCCTCGTCTCGCC-AATGA--ATATTAAA-TTTAC-GTGC-ATATTC-TTTTTGG
TCTTCG--TTTTTTTTACGGC-GAGGGCCTTT--AACGGGA
>LT220263_1
TGGGATAA-CAAAGGAGCAGCCTCT-GGGCCACCGTTTCGGC-TTTTGTTGGTTTTAAAA
GTCCATTGGAGATTATGGGGCAGTGTGACAAGCGGCTGGGTGGTTATTC-----------
-CACACACACTCCTTTTTTTT--GGACG--TGT----------TGTGTG-GCACTCGTCG
CCTTTGTGGGAAATCC--GTGTGGCAC---TGTTTGTGTTGTTGGC--GGACTTCGGTC-
-TTG-CCTTCGCATA--TTTCGCATGTGTCATGCCTTCCCTCAACTCACGGCATCCAGGA
ATGAAGGAGGGTAGTTCGGGGGAGAACGTACTGGTGCGTCAGAGGTGAAATTCTTAGACC
GCACCAAGACGAACTACAGCGAAGGCATTCTTCAAGGATACCTTCCTCAATCAAGAACCA
AAGTGTGGGGATCGAAGATGATTAGAGACCATTGTAGTCCACACTGCAAACGATGACACC
CATGAATTGGGGAGTTTTTGGTCGTAGGCGTGGTCGGGCTTGAT--TATTATTTTTC-AT
CCCGTTCCTCGTCTCGCC-AATGA--ATATTAAA-TTTAC-GTGC-ATATTC-TTTTTGG
TCTTCG--TTTTTTTTACGGC-GAGGGCCTTT--AACGGGA
>LT220262_1
TGGGATAA-CAAAGGAGCAGCCTCT-GGGCCACCGTTTCGGC-TTTTGTTGGTTTTAAAA
GTCCATTGGAGATTATGGGGCAGTGTGACAAGCGGCTGGGTGGTTATTC-----------
-CACACACACTCCTTTTTTTT--GGACG--TGT----------TGTGTG-GCACTCGTCG
CCTTTGTGGGAAATCC--GTGTGGCAC---TGTTTGTGTTGTTGGC--GGACTTCGGTC-
-TTG-CCTTCGCATA--TTTCGCATGTGTCATGCCTTCCCTCAACTCACGGCATCCAGGA
ATGAAGGAGGGTAGTTCGGGGGAGAACGTACTGGTGCGTCAGAGGTGAAATTCTTAGACC
GCACCAAGACGAACTACAGCGAAGGCATTCTTCAAGGATACCTTCCTCAATCAAGAACCA
AAGTGTGGGGATCGAAGATGATTAGAGACCATTGTAGTCCACACTGCAAACGATGACACC
CATGAATTGGGGAGTTTTTGGTCGTAGGCGTGGTCGGGCTTGAT--TATTATTTTTC-AT
CCCGTTCCTCGTCTCGCC-AATGA--ATATTAAA-TTTAC-GTGC-ATATTC-TTTTTGG
TCTTCG--TTTTTTTTACGGC-GAGGGCCTTT--AACGGGA
>LT220261_1
TGGGATAA-CAAAGGAGCAGCCTCT-GGGCCACCGTTTCGGC-TTTTGTTGGTTTTAAAA
GTCCATTGGAGATTATGGGGCAGTGTGACAAGCGGCTGGGTGGTTATTC-----------
-CACACACACTCCTTTTTTTT--GGACG--TGT----------TGTGTG-GCACTCGTCG
CCTTTGTGGGAAATCC--GTGTGGCAC---TGTTTGTGTTGTTGGC--GGACTTCGGTC-
-TTG-CCTTCGCATA--TTTCGCATGTGTCATGCCTTCCCTCAACTCACGGCATCCAGGA
ATGAAGGAGGGTAGTTCGGGGGAGAACGTACTGGTGCGTCAGAGGTGAAATTCTTAGACC
GCACCAAGACGAACTACAGCGAAGGCATTCTTCAAGGATACCTTCCTCAATCAAGAACCA
AAGTGTGGGGATCGAAGATGATTAGAGACCATTGTAGTCCACACTGCAAACGATGACACC
CATGAATTGGGGAGTTTTTGGTCGTAGGCGTGGTCGGGCTTGAT--TATTATTTTTC-AT
CCCGTTCCTCGTCTCGCC-AATGA--ATATTAAA-TTTAC-GTGC-ATATTC-TTTTTGG
TCTTCG--TTTTTTTTACGGC-GAGGGCCTTT--AACGGGA
>LT220260_1
TGGGATAA-CAAAGGAGCAGCCTCT-GGGCCACCGTTTCGGC-TTTTGTTGGTTTTAAAA
GTCCATTGGAGATTATGGGGCAGTGTGACAAGCGGCTGGGTGGTTATTC-----------
-CACACACACTCCTTTTTTTT--GGACG--TGT----------TGTGTG-GCACTCGTCG
CCTTTGTGGGAAATCC--GTGTGGCAC---TGTTTGTGTTGTTGGC--GGACTTCGGTC-
-TTG-CCTTCGCATA--TTTCGCATGTGTCATGCCTTCCCTCAACTCACGGCATCCAGGA
ATGAAGGAGGGTAGTTCGGGGGAGAACGTACTGGTGCGTCAGAGGTGAAATTCTTAGACC
GCACCAAGACGAACTACAGCGAAGGCATTCTTCAAGGATACCTTCCTCAATCAAGAACCA
AAGTGTGGGGATCGAAGATGATTAGAGACCATTGTAGTCCACACTGCAAACGATGACACC
CATGAATTGGGGAGTTTTTGGTCGTAGGCGTGGTCGGGCTTGAT--TATTATTTTTC-AT
CCCGTTCCTCGTCTCGCC-AATGA--ATATTAAA-TTTAC-GTGC-ATATTC-TTTTTGG
TCTTCG--TTTTTTTTACGGC-GAGGGCCTTT--AACGGGA
>LT220259_1
TGGGATAA-CAAAGGAGCAGCCTCT-GGGCCACCGTTTCGGC-TTTTGTTGGTTTTAAAA
GTCCATTGGAGATTATGGGGCAGTGTGACAAGCGGCTGGGTGGTTATTC-----------
-CACACACACTCCTTTTTTTT--GGACG--TGT----------TGTGTG-GCACTCGTCG
CCTTTGTGGGAAATCC--GTGTGGCAC---TGTTTGTGTTGTTGGC--GGACTTCGGTC-
-TTG-CCTTCGCATA--TTTCGCATGTGTCATGCCTTCCCTCAACTCACGGCATCCAGGA
ATGAAGGAGGGTAGTTCGGGGGAGAACGTACTGGTGCGTCAGAGGTGAAATTCTTAGACC
GCACCAAGACGAACTACAGCGAAGGCATTCTTCAAGGATACCTTCCTCAATCAAGAACCA
AAGTGTGGGGATCGAAGATGATTAGAGACCATTGTAGTCCACACTGCAAACGATGACACC
CATGAATTGGGGAGTTTTTGGTCGTAGGCGTGGTCGGGCTTGAT--TATTATTTTTC-AT
CCCGTTCCTCGTCTCGCC-AATGA--ATATTAAA-TTTAC-GTGC-ATATTC-TTTTTGG
TCTTCG--TTTTTTTTACGGC-GAGGGCCTTT--AACGGGA
>LT220258_1
TGGGATAA-CAAAGGAGCAGCCTCT-GGGCCACCGTTTCGGC-TTTTGTTGGTTTTAAAA
GTCCATTGGAGATTATGGGGCAGTGTGACAAGCGGCTGGGTGGTTATTC-----------
-CACACACACTCCTTTTTTTT--GGACG--TGT----------TGTGTG-GCACTCGTCG
CCTTTGTGGGAAATCC--GTGTGGCAC---TGTTTGTGTTGTTGGC--GGACTTCGGTC-
-TTG-CCTTCGCATA--TTTCGCATGTGTCATGCCTTCCCTCAACTCACGGCATCCAGGA
ATGAAGGAGGGTAGTTCGGGGGAGAACGTACTGGTGCGTCAGAGGTGAAATTCTTAGACC
GCACCAAGACGAACTACAGCGAAGGCATTCTTCAAGGATACCTTCCTCAATCAAGAACCA
AAGTGTGGGGATCGAAGATGATTAGAGACCATTGTAGTCCACACTGCAAACGATGACACC
CATGAATTGGGGAGTTTTTGGTCGTAGGCGTGGTCGGGCTTGAT--TATTATTTTTC-AT
CCCGTTCCTCGTCTCGCC-AATGA--ATATTAAA-TTTAC-GTGC-ATATTC-TTTTTGG
TCTTCG--TTTTTTTTACGGC-GAGGGCCTTT--AACGGGA
>AJ620544_1
TGGGATAA-CAAAGGAGCAGCCTCT-GGGCCACCGTTTCGGC-TTTTGTTGGTTTTAAAA
GTCCATTGGAGATTATGGGGCAGTGTGACAAGCGGCTGGGTGGTTATTC-----------
-CACACACACTCCTTTTTTTT--GGACG--TGT----------TGTGTG-GCACTCGTCG
CCTTTGTGGGAAATCC--GTGTGGCAC---TGTTTGTGTTGTTGGC--GGACTTCGGTC-
-TTG-CCTTCGCATA--TTTCGCATGTGTCATGCCTTCCCTCAACTCACGGCATCCAGGA
ATGAAGGAGGGTAGTTCGGGGGAGAACGTACTGGTGCGTCAGAGGTGAAATTCTTAGACC
GCACCAAGACGAACTACAGCGAAGGCATTCTTCAAGGATACCTTCCTCAATCAAGAACCA
AAGTGTGGGGATCGAAGATGATTAGAGACCATTGTAGTCCACACTGCAAACGATGACACC
CATGAATTGGGGAGTTTTTGGTCGTAGGCGTGGTCGGGCTTGAT--TATTATTTTTC-AT
CCCGTTCCTCGTCTCGCC-AATGA--ATATTAAA-TTTAC-GTGC-ATATTC-TTTTTGG
TCTTCG--TTTTTTTTACGGC-GAGGGCCTTT--AACGGGA
>MH538964_1
------------------------T-GGGCCACCGTTTCGGC-TTTTGTTGGTTTTAAAA
GTCCATTGGAGATTATGGGGCAGTGTGACAAGCGGCTGGGTGGTTATTC-----------
-CACACACACTCCTTTTTTTT--GGACG--TGT----------TGTGTG-GCACTCGTCG
CCTTTGTGGGAAATCC--GTGTGGCAC---TGTTTGTGTTGTTGGC--GGACTTCGGTC-
-TTG-CCTTCGCATA--TTTCGCATGTGTCATGCCTTCCCTCAACTCACGGCATCCAGGA
ATGAAGGAGGGTAGTTCGGGGGAGAACGTACTGGTGCGTCAGAGGTGAAATTCTTAGACC
GCACCAAGACGAACTACAGCGAAGGCATTCTTCAAGGATACCTTCCTCAATCAAGAACCA
AAGTGTGGGGATCGAAGATGATTAGAGACCATTGTAGTCCACACTGCAAACGATGACACC
CATGAATTGGGGAGTTTTTGGTCGTAGGCGTGGTCGGGCTTGAT--TATTATTTTTC-AT
CCCGTTCCTCGTCTCGCC-AATGA--ATATTAAA-TTTAC-GTGC-ATATTC-TTTTTGG
TCTTCG--TTTTTTTTACGGC-GAGGGCCTTT--AACGGGA
>MH538963_1
------------------------T-GGGCCACCGTTTCGGC-TTTTGTTGGTTTTAAAA
GTCCATTGGAGATTATGGGGCAGTGTGACAAGCGGCTGGGTGGTTATTC-----------
-CACACACACTCCTTTTTTTT--GGACG--TGT----------TGTGTG-GCACTCGTCG
CCTTTGTGGGAAATCC--GTGTGGCAC---TGTTTGTGTTGTTGGC--GGACTTCGGTC-
-TTG-CCTTCGCATA--TTTCGCATGTGTCATGCCTTCCCTCAACTCACGGCATCCAGGA
ATGAAGGAGGGTAGTTCGGGGGAGAACGTACTGGTGCGTCAGAGGTGAAATTCTTAGACC
GCACCAAGACGAACTACAGCGAAGGCATTCTTCAAGGATACCTTCCTCAATCAAGAACCA
AAGTGTGGGGATCGAAGATGATTAGAGACCATTGTAGTCCACACTGCAAACGATGACACC
CATGAATTGGGGAGTTTTTGGTCGTAGGCGTGGTCGGGCTTGAT--TATTATTTTTC-AT
CCCGTTCCTCGTCTCGCC-AATGA--ATATTAAA-TTTAC-GTGC-ATATTC-TTTTTGG
TCTTCG--TTTTTTTTACGGC-GAGGGCCTTT--AACGGGA
>MH538962_1
------------------------T-GGGCCACCGTTTCGGC-TTTTGTTGGTTTTAAAA
GTCCATTGGAGATTATGGGGCAGTGTGACAAGCGGCTGGGTGGTTATTC-----------
-CACACACACTCCTTTTTTTT--GGACG--TGT----------TGTGTG-GCACTCGTCG
CCTTTGTGGGAAATCC--GTGTGGCAC---TGTTTGTGTTGTTGGC--GGACTTCGGTC-
-TTG-CCTTCGCATA--TTTCGCATGTGTCATGCCTTCCCTCAACTCACGGCATCCAGGA
ATGAAGGAGGGTAGTTCGGGGGAGAACGTACTGGTGCGTCAGAGGTGAAATTCTTAGACC
GCACCAAGACGAACTACAGCGAAGGCATTCTTCAAGGATACCTTCCTCAATCAAGAACCA
AAGTGTGGGGATCGAAGATGATTAGAGACCATTGTAGTCCACACTGCAAACGATGACACC
CATGAATTGGGGAGTTTTTGGTCGTAGGCGTGGTCGGGCTTGAT--TATTATTTTTC-AT
CCCGTTCCTCGTCTCGCC-AATGA--ATATTAAA-TTTAC-GTGC-ATATTC-TTTTTGG
TCTTCG--TTTTTTTTACGGC-GAGGGCCTTT--AACGGGA
>MH538961_1
------------------------T-GGGCCACCGTTTCGGC-TTTTGTTGGTTTTAAAA
GTCCATTGGAGATTATGGGGCAGTGTGACAAGCGGCTGGGTGGTTATTC-----------
-CACACACACTCCTTTTTTTT--GGACG--TGT----------TGTGTG-GCACTCGTCG
CCTTTGTGGGAAATCC--GTGTGGCAC---TGTTTGTGTTGTTGGC--GGACTTCGGTC-
-TTG-CCTTCGCATA--TTTCGCATGTGTCATGCCTTCCCTCAACTCACGGCATCCAGGA
ATGAAGGAGGGTAGTTCGGGGGAGAACGTACTGGTGCGTCAGAGGTGAAATTCTTAGACC
GCACCAAGACGAACTACAGCGAAGGCATTCTTCAAGGATACCTTCCTCAATCAAGAACCA
AAGTGTGGGGATCGAAGATGATTAGAGACCATTGTAGTCCACACTGCAAACGATGACACC
CATGAATTGGGGAGTTTTTGGTCGTAGGCGTGGTCGGGCTTGAT--TATTATTTTTC-AT
CCCGTTCCTCGTCTCGCC-AATGA--ATATTAAA-TTTAC-GTGC-ATATTC-TTTTTGG
TCTTCG--TTTTTTTTACGGC-GAGGGCCTTT--AACGGGA
>MH538960_1
------------------------T-GGGCCACCGTTTCGGC-TTTTGTTGGTTTTAAAA
GTCCATTGGAGATTATGGGGCAGTGTGACAAGCGGCTGGGTGGTTATTC-----------
-CACACACACTCCTTTTTTTT--GGACG--TGT----------TGTGTG-GCACTCGTCG
CCTTTGTGGGAAATCC--GTGTGGCAC---TGTTTGTGTTGTTGGC--GGACTTCGGTC-
-TTG-CCTTCGCATA--TTTCGCATGTGTCATGCCTTCCCTCAACTCACGGCATCCAGGA
ATGAAGGAGGGTAGTTCGGGGGAGAACGTACTGGTGCGTCAGAGGTGAAATTCTTAGACC
GCACCAAGACGAACTACAGCGAAGGCATTCTTCAAGGATACCTTCCTCAATCAAGAACCA
AAGTGTGGGGATCGAAGATGATTAGAGACCATTGTAGTCCACACTGCAAACGATGACACC
CATGAATTGGGGAGTTTTTGGTCGTAGGCGTGGTCGGGCTTGAT--TATTATTTTTC-AT
CCCGTTCCTCGTCTCGCC-AATGA--ATATTAAA-TTTAC-GTGC-ATATTC-TTTTTGG
TCTTCG--TTTTTTTTACGGC-GAGGGCCTTT--AACGGGA
>MH538959_1
------------------------T-GGGCCACCGTTTCGGC-TTTTGTTGGTTTTAAAA
GTCCATTGGAGATTATGGGGCAGTGTGACAAGCGGCTGGGTGGTTATTC-----------
-CACACACACTCCTTTTTTTT--GGACG--TGT----------TGTGTG-GCACTCGTCG
CCTTTGTGGGAAATCC--GTGTGGCAC---TGTTTGTGTTGTTGGC--GGACTTCGGTC-
-TTG-CCTTCGCATA--TTTCGCATGTGTCATGCCTTCCCTCAACTCACGGCATCCAGGA
ATGAAGGAGGGTAGTTCGGGGGAGAACGTACTGGTGCGTCAGAGGTGAAATTCTTAGACC
GCACCAAGACGAACTACAGCGAAGGCATTCTTCAAGGATACCTTCCTCAATCAAGAACCA
AAGTGTGGGGATCGAAGATGATTAGAGACCATTGTAGTCCACACTGCAAACGATGACACC
CATGAATTGGGGAGTTTTTGGTCGTAGGCGTGGTCGGGCTTGAT--TATTATTTTTC-AT
CCCGTTCCTCGTCTCGCC-AATGA--ATATTAAA-TTTAC-GTGC-ATATTC-TTTTTGG
TCTTCG--TTTTTTTTACGGC-GAGGGCCTTT--AACGGGA
>MH538958_1
------------------------T-GGGCCACCGTTTCGGC-TTTTGTTGGTTTTAAAA
GTCCATTGGAGATTATGGGGCAGTGTGACAAGCGGCTGGGTGGTTATTC-----------
-CACACACACTCCTTTTTTTT--GGACG--TGT----------TGTGTG-GCACTCGTCG
CCTTTGTGGGAAATCC--GTGTGGCAC---TGTTTGTGTTGTTGGC--GGACTTCGGTC-
-TTG-CCTTCGCATA--TTTCGCATGTGTCATGCCTTCCCTCAACTCACGGCATCCAGGA
ATGAAGGAGGGTAGTTCGGGGGAGAACGTACTGGTGCGTCAGAGGTGAAATTCTTAGACC
GCACCAAGACGAACTACAGCGAAGGCATTCTTCAAGGATACCTTCCTCAATCAAGAACCA
AAGTGTGGGGATCGAAGATGATTAGAGACCATTGTAGTCCACACTGCAAACGATGACACC
CATGAATTGGGGAGTTTTTGGTCGTAGGCGTGGTCGGGCTTGAT--TATTATTTTTC-AT
CCCGTTCCTCGTCTCGCC-AATGA--ATATTAAA-TTTAC-GTGC-ATATTC-TTTTTGG
TCTTCG--TTTTTTTTACGGC-GAGGGCCTTT--AACGGGA
>MH538957_1
------------------------T-GGGCCACCGTTTCGGC-TTTTGTTGGTTTTAAAA
GTCCATTGGAGATTATGGGGCAGTGTGACAAGCGGCTGGGTGGTTATTC-----------
-CACACACACTCCTTTTTTTT--GGACG--TGT----------TGTGTG-GCACTCGTCG
CCTTTGTGGGAAATCC--GTGTGGCAC---TGTTTGTGTTGTTGGC--GGACTTCGGTC-
-TTG-CCTTCGCATA--TTTCGCATGTGTCATGCCTTCCCTCAACTCACGGCATCCAGGA
ATGAAGGAGGGTAGTTCGGGGGAGAACGTACTGGTGCGTCAGAGGTGAAATTCTTAGACC
GCACCAAGACGAACTACAGCGAAGGCATTCTTCAAGGATACCTTCCTCAATCAAGAACCA
AAGTGTGGGGATCGAAGATGATTAGAGACCATTGTAGTCCACACTGCAAACGATGACACC
CATGAATTGGGGAGTTTTTGGTCGTAGGCGTGGTCGGGCTTGAT--TATTATTTTTC-AT
CCCGTTCCTCGTCTCGCC-AATGA--ATATTAAA-TTTAC-GTGC-ATATTC-TTTTTGG
TCTTCG--TTTTTTTTACGGC-GAGGGCCTTT--AACGGGA
>MH538956_1
------------------------T-GGGCCACCGTTTCGGC-TTTTGTTGGTTTTAAAA
GTCCATTGGAGATTATGGGGCAGTGTGACAAGCGGCTGGGTGGTTATTC-----------
-CACACACACTCCTTTTTTTT--GGACG--TGT----------TGTGTG-GCACTCGTCG
CCTTTGTGGGAAATCC--GTGTGGCAC---TGTTTGTGTTGTTGGC--GGACTTCGGTC-
-TTG-CCTTCGCATA--TTTCGCATGTGTCATGCCTTCCCTCAACTCACGGCATCCAGGA
ATGAAGGAGGGTAGTTCGGGGGAGAACGTACTGGTGCGTCAGAGGTGAAATTCTTAGACC
GCACCAAGACGAACTACAGCGAAGGCATTCTTCAAGGATACCTTCCTCAATCAAGAACCA
AAGTGTGGGGATCGAAGATGATTAGAGACCATTGTAGTCCACACTGCAAACGATGACACC
CATGAATTGGGGAGTTTTTGGTCGTAGGCGTGGTCGGGCTTGAT--TATTATTTTTC-AT
CCCGTTCCTCGTCTCGCC-AATGA--ATATTAAA-TTTAC-GTGC-ATATTC-TTTTTGG
TCTTCG--TTTTTTTTACGGC-GAGGGCCTTT--AACGGGA
>MH538955_1
------------------------T-GGGCCACCGTTTCGGC-TTTTGTTGGTTTTAAAA
GTCCATTGGAGATTATGGGGCAGTGTGACAAGCGGCTGGGTGGTTATTC-----------
-CACACACACTCCTTTTTTTT--GGACG--TGT----------TGTGTG-GCACTCGTCG
CCTTTGTGGGAAATCC--GTGTGGCAC---TGTTTGTGTTGTTGGC--GGACTTCGGTC-
-TTG-CCTTCGCATA--TTTCGCATGTGTCATGCCTTCCCTCAACTCACGGCATCCAGGA
ATGAAGGAGGGTAGTTCGGGGGAGAACGTACTGGTGCGTCAGAGGTGAAATTCTTAGACC
GCACCAAGACGAACTACAGCGAAGGCATTCTTCAAGGATACCTTCCTCAATCAAGAACCA
AAGTGTGGGGATCGAAGATGATTAGAGACCATTGTAGTCCACACTGCAAACGATGACACC
CATGAATTGGGGAGTTTTTGGTCGTAGGCGTGGTCGGGCTTGAT--TATTATTTTTC-AT
CCCGTTCCTCGTCTCGCC-AATGA--ATATTAAA-TTTAC-GTGC-ATATTC-TTTTTGG
TCTTCG--TTTTTTTTACGGC-GAGGGCCTTT--AACGGGA
>MH538954_1
------------------------T-GGGCCACCGTTTCGGC-TTTTGTTGGTTTTAAAA
GTCCATTGGAGATTATGGGGCAGTGTGACAAGCGGCTGGGTGGTTATTC-----------
-CACACACACTCCTTTTTTTT--GGACG--TGT----------TGTGTG-GCACTCGTCG
CCTTTGTGGGAAATCC--GTGTGGCAC---TGTTTGTGTTGTTGGC--GGACTTCGGTC-
-TTG-CCTTCGCATA--TTTCGCATGTGTCATGCCTTCCCTCAACTCACGGCATCCAGGA
ATGAAGGAGGGTAGTTCGGGGGAGAACGTACTGGTGCGTCAGAGGTGAAATTCTTAGACC
GCACCAAGACGAACTACAGCGAAGGCATTCTTCAAGGATACCTTCCTCAATCAAGAACCA
AAGTGTGGGGATCGAAGATGATTAGAGACCATTGTAGTCCACACTGCAAACGATGACACC
CATGAATTGGGGAGTTTTTGGTCGTAGGCGTGGTCGGGCTTGAT--TATTATTTTTC-AT
CCCGTTCCTCGTCTCGCC-AATGA--ATATTAAA-TTTAC-GTGC-ATATTC-TTTTTGG
TCTTCG--TTTTTTTTACGGC-GAGGGCCTTT--AACGGGA
>MH538953_1
------------------------T-GGGCCACCGTTTCGGC-TTTTGTTGGTTTTAAAA
GTCCATTGGAGATTATGGGGCAGTGTGACAAGCGGCTGGGTGGTTATTC-----------
-CACACACACTCCTTTTTTTT--GGACG--TGT----------TGTGTG-GCACTCGTCG
CCTTTGTGGGAAATCC--GTGTGGCAC---TGTTTGTGTTGTTGGC--GGACTTCGGTC-
-TTG-CCTTCGCATA--TTTCGCATGTGTCATGCCTTCCCTCAACTCACGGCATCCAGGA
ATGAAGGAGGGTAGTTCGGGGGAGAACGTACTGGTGCGTCAGAGGTGAAATTCTTAGACC
GCACCAAGACGAACTACAGCGAAGGCATTCTTCAAGGATACCTTCCTCAATCAAGAACCA
AAGTGTGGGGATCGAAGATGATTAGAGACCATTGTAGTCCACACTGCAAACGATGACACC
CATGAATTGGGGAGTTTTTGGTCGTAGGCGTGGTCGGGCTTGAT--TATTATTTTTC-AT
CCCGTTCCTCGTCTCGCC-AATGA--ATATTAAA-TTTAC-GTGC-ATATTC-TTTTTGG
TCTTCG--TTTTTTTTACGGC-GAGGGCCTTT--AACGGGA
>MT548877_1
------------------------T-GGGCCACCGTTTCGGC-TTTTGTTGGTTTTAAAA
GTCCATTGGAGATTATGGGGCAGTGTGACAAGCGGCTGGGTGGTTATTC-----------
-CACACACACTCCTTTTTTTT--GGACG--TGT----------TGTGTG-GCACTCGTCG
CCTTTGTGGGAAATCC--GTGTGGCAC---TGTTTGTGTTGTTGGC--GGACTTCGGTC-
-TTG-CCTTCGCATA--TTTCGCATGTGTCATGCCTTCCCTCAACTCACGGCATCCAGGA
ATGAAGGAGGGTAGTTCGGGGGAGAACGTACTGGTGCGTCAGAGGTGAAATTCTTAGACC
GCACCAAGACGAACTACAGCGAAGGCATTCTTCAAGGATACCTTCCTCAATCAAGAACCA
AAGTGTGGGGATCGAAGATGATTAGAGACCATTGTAGTCCACACTGCAAACGATGACACC
CATGAATTGGGGAGTTTTTGGTCGTAGGCGTGGTCGGGCTTGAT--TATTATTTTTC-AT
CCCGTTCCTCGTCTCGCC-AATGA--ATATTAAA-TTTAC-GTGC-ATATTC-TTTTTGG
TCTTCG--TTTTTTTTACGGC-GAGGGCCTTT--AACGGGA
>MT548888_1
---------------------------------------GGC-TTTTGTTGGTTTTAAAA
GTCCATTGGAGATTATGGGGCAGTGTGACAAGCGGCTGGGTGGTTATTC-----------
-CACACACACTCCTTTTTTTT--GGACG--TGT----------TGTGTG-GCACTCGTCG
CCTTTGTGGGAAATCC--GTGTGGCAC---TGTTTGTGTTGTTGGC--GGACTTCGGTC-
-TTG-CCTTCGCATA--TTTCGCATGTGTCATGCCTTCCCTCAACTCACGGCATCCAGGA
ATGAAGGAGGGTAGTTCGGGGGAGAACGTACTGGTGCGTCAGAGGTGAAATTCTTAGACC
GCACCAAGACGAACTACAGCGAAGGCATTCTTCAAGGATACCTTCCTCAATCAAGAACCA
AAGTGTGGGGATCGAAGATGATTAGAGACCATTGTAGTCCACACTGCAAACGATGACACC
CATGAATTGGGGAGTTTTTGGTCGTAGGCGTGGTCGGGCTTGAT--TATTATTTTTC-AT
CCCGTTCCTCGTCTCGCC-AATGA--ATATTAAA-TTTAC-GTGC-ATATTC-TTTTTGG
TCTTCG--TTTTTTTTACGGC-GAGGGCCTTT--AACGGGA
>OQ418066_1
TGGGATAA-CAAAGGAGCAGCCTCT-GGGCCACCGTTTCGGC-TTTTGTTGGTTTTAAAA
GTCCATTGGAGATTATGGGGCAGTGTGACAAGCGGCTGGGTGGTTATTC-----------
-CACACACACTCC--TTTTTT--GGACG--TGT----------TGTGTG-GCACTCGTCG
CCTTTGTGGGAAATCC--GTGTGGCAC---TGTTTGTGTTGTTGGC--AGACTTCGGTC-
-TTG-CCTTCGCATA--TTTCACATGTGTCATGCCTTCCCTCAACTCACGGCATCCAGGA
ATGAAGGAGGGTAGTTCGGGGGAGAACGTACTGGTGCGTCAGAGGTGAAATTCTTAGACC
GCACCAAGACGAACTACAGCGAAGGCATTCTTCAAGGATACCTTCCTCAATCAAGAACCA
AAGTGTGGGGATCGAAGATGATTAGAGACCATTGTAGTCCACACTGCAAACGATGACACC
CATGAATTGGGGAGTTTTTGGTCGTAGGCGTGGTCGGGCTTGAT--TATTATTTTTC-AT
CCCGTTCCTCGTCTCGCC-AATGA--ATATTAAA-TTTAC-GTGC-AGAGTC-TTTTTGG
TCCTCG---TTTTTTTACGGC-GAGGGCCTTT--AACGGGA
>MH410818_1
--------------------------GG----------CGGTCGCTTGTTGGTTTT--AA
GTCCATTGGAGATTATGGGGCAGTGTGACAAGCGGCTGGGTGGTTATTC-----------
-CACACACACTCC--TTTTTT--GGACG--TGT----------TGTGTG-GCACTCGTCG
CCTTTGTGGGAAATCC--GTGTGGCAC---TGTTTGTGTTGTTGGC--AGACTTCGGTC-
-TTG-CCTTCGCATA--TTTCACATGTGTCATGCCTTCCCTCAACTCACGGCATCCAGGA
ATGAAGGAGGGTAGTTCGGGGGAGAACGTACTGGTGCGTCAGAGGTGAAATTCTTAGACC
GCACCAAGACGAACTACAGCGAAGGCATTCTTCAAGGATACCTTCCTCAATCAAGAACCA
AAGTGTGGGGATCGAAGATGATTAGAGACCATTGTAGTCCACACTGCAAACGATGACACC
CATGAATTGGGGAGTTTTTGGTCGTAGGCGTGGTCGGGCTTGAT--TATTATTTTTC-AT
CCCGTTCCTCGTCTCGCC-AATGA--ATATTAAA-TTTAC-GTGC-ATATTC-TTTTTGG
TCTTCG---TTTTTTTACGGC-GAGGGCCTTT--AACGGGA
>KR905434_1
TGGGATAA-CAAAGGAGCAGCCTCT-GGGCCACCGTTTCGGC-TTTTGTTGGTTTTAAAA
GTCCATTGGAGATTATGGGGCAGTGTGACAAGCGGCTGGGTGGTTATTC-----------
-CACACACACTCC--TTTTTT--GGACG--TGT----------TGTGTG-GCACTCGTCG
CCTTTGTGGGAAATCC--GTGTGGCAC---TGTTTGTGTTGTTGGC--AGACTTCGGTC-
-TTG-CCTTCGCATA--TTTCACATGTGTCATGCCTTCCCTCAACTCACGGCATCCAGGA
ATGAAGGAGGGTAGTTCGGGGGAGAACGTACTGGTGCGTCAGAGGTGAAATTCTTAGACC
GCACCAAGACGAACTACAGCGAAGGCATTCTTCAAGGATACCTTCCTCAATCAAGAACCA
AAGTGTGGGGATCGAAGATGATTAGAGACCATTGTAGTCCACACTGCAAACGACGACACC
CATGAATTGGGGAGTTTTTGGTCGTAGGCGTGGTCGGGCTTGAT--TATTATTTTTC-AT
CCCGTTCCTCGTCTCGCC-AATGA--ATATTAAA-TTTAC-GTGC-ATATTC-TTTTTGG
TCCTCG---TTTTTTTACGGC-GAGGGCCTTT--AACGGGA
>KR905438_1
TGGGATAA-CAAAGGAGCAGCCTCT-GGGCCACCGTTTCGGC-TTTTGTTGGTTTTAAAA
GTCCATTGGAGATTATGGGGCAGTGTGACAAGCGGCTGGGTGGTTATTC-----------
-CACACACACTCC--TTTTTT--GGACG--TGT----------TGTGTG-GCACTCGTCG
CCTTTGTGGGAAATCC--GTGTGGCAC---TGTTTGTGTTGTTGGC--AGACTTCGGTC-
-TTG-CCTTCGCATA--TTTCACATGTGTCATGCCTTCCCTCAACTCACGGCATCCAGGA
ATGAAGGAGGGTAGTTCGGGGGAGAACGTACTGGTGCGTCAGAGGTGAAATTCTTAGACC
GCACCAAGACGAACTACAGCGAAGGCATTCTTCAAGGATACCTTCCTCAATCAAGAACCA
AAGTGTGGGGATCGAAGATGATTAGAGACCATTGTAGTCCACACTGCAAACGACGACACC
CATGAATTGGGGAGTTTTTGGTCGTAGGCGTGGTCGGGCTTGAT--TATTATTTTTC-AT
CCCGTTCCTCGTCTCGCC-AATGA--ATATTAAA-TTTAC-GTGC-ATATTC-TTTTTGG
TCCTCG---TTTTTTTACGGC-GAGGGCCTTT--AACGGGA
>KR905433_1
TGGGATAA-CAAAGGAGCAGCCTCT-GGGCCACCGTTTCGGC-TTTTGTTGGTTTTAAAA
GTCCATTGGAGATTATGGGGCAGTGTGACAAGCGGCTGGGTGGTTATTC-----------
-CACACACACTCC--TTTTTT--GGACG--TGT----------TGTGTG-GCACTCGTCG
CCTTTGTGGGAAATCC--GTGTGGCAC---TGTTTGTGTTGTTGGC--AGACTTCGGTC-
-TTG-CCTTCGCATA--TTTCACATGTGTCATGCCTTCCCTCAACTCACGGCATCCAGGA
ATGAAGGAGGGTAGTTCGGGGGAGAACGTACTGGTGCGTCAGAGGTGAAATTCTTAGACC
GCACCAAGACGAACTACAGCGAAGGCATTCTTCAAGGATACCTTCCTCAATCAAGAACCA
AAGTGTGGGGATCGAAGATGATTAGAGACCATTGTAGTCCACACTGCAAACGATGACACC
CATGAATTGGGGAGTTTTTGGTCGTAGGCGTGGTCGGGCTTGAT--TATTATTTTTC-AT
CCCTTTCCTCGTCTCGCC-AATGA--ATATTAAA-TTTAC-GTGC-ATATTC-TTTTTGG
TCCTCG---TTTTTTTACGGC-GAGGGCCTTT--AACGGGA
>OM654759_1
TGGGATAA-CAAAGGAGCAGCCTCT-GGGCCACCGTTTCGGC-TTTTGTTGGTTTTAAAA
GTCCATTGGAGATTATGGGGCAGTGTGACAAGCGGCTGGGTGGTTATTC-----------
-CACACACACTCC--TTTTTT--GGACG--TGT----------TGTGTG-GCACTCGTCG
CCTTTGTGGGAAATCC--GTGTGGCAC---TGTTTGTGTTGTTGGC--AGACTTCGGTC-
-TTG-CCTTCGCATA--TTTCACATGTGTCATGCCTTCCCTCAACTCACGGCATCCAGGA
ATGAAGGAGGGTAGTTCGGGGGAGAACGTACTGGTGCGTCAGAGGTGAAATTCTTAGACC
GCACCAAGACGAACTACAGCGAAGGCATTCTTCAAGGATACCTTCCTCAATCAAGAACCA
AAGTGTGGGGATCGAAGATGATTAGAGACCATTGTAGTCCACACTGCAAACGATGACACC
CATGAATTGGGGAGTTTTTGGTCGTAGGCGTGGTCGGGCTTGAT--TATTATTTTTC-AT
CCCGTTCCTCGTCTCGCC-AATGA--ATATTAAA-TTTAC-GTGC-ATATTC-TTTTTGG
TCCTCG---TTTTTTTACGGC-GAGGGCCTTT--AACGGGA
>MZ541899_1
------------------------T-GGGCCACCGTTTCGGC-TTTTGTTGGTTTTAAAA
GTCCATTGGAGATTATGGGGCAGTGTGACAAGCGGCTGGGTGGTTATTC-----------
-CACACACACTCC--TTTTTT--GGACG--TGT----------TGTGTG-GCACTCGTCG
CCTTTGTGGGAAATCC--GTGTGGCAC---TGTTTGTGTTGTTGGC--AGACTTCGGTC-
-TTG-CCTTCGCATA--TTTCACATGTGTCATGCCTTCCCTCAACTCACGGCATCCAGGA
ATGAAGGAGGGTAGTTCGGGGGAGAACGTACTGGTGCGTCAGAGGTGAAATTCTTAGACC
GCACCAAGACGAACTACAGCGAAGGCATTCTTCAAGGATACCTTCCTCAATCAAGAACCA
AAGTGTGGGGATCGAAGATGATTAGAGACCATTGTAGTCCACACTGCAAACGATGACACC
CATGAATTGGGGAGTTTTTGGTCGTAGGCGTGGTCGGGCTTGAT--TATTATTTTTC-AT
CCCGTTCCTCGTCTCGCC-AATGA--ATATTAAA-TTTAC-GTGC-ATATTC-TTTTTGG
TCCTCG---TTTTTTTACGGC-GAGGGCCTTT--AACGGGA
>AY491762_1
TGGGATAA-CAAAGGAGCAGCCTCT-GGGCCACCGTTTCGGC-TTTTGTTGGTTTTAAAA
GTCCATTGGAGATTATGGGGCAGTGTGACAAGCGGCTGGGTGGTTATTC-----------
-CACACACACTCC--TTTTTT--GGACG--TGT----------TGTGTG-GCACTCGTCG
CCTTTGTGGGAAATCC--GTGTGGCAC---TGTTTGTGTTGTTGGC--AGACTTCGGTC-
-TTG-CCTTCGCATA--TTTCACATGTGTCATGCCTTCCCTCAACTCACGGCATCCAGGA
ATGAAGGAGGGTAGTTCGGGGGAGAACGTACTGGTGCGTCAGAGGTGAAATTCTTAGACC
GCACCAAGACGAACTACAGCGAAGGCATTCTTCAAGGATACCTTCCTCAATCAAGAACCA
AAGTGTGGGGATCGAAGATGATTAGAGACCATTGTAGTCCACACTGCAAACGATGACACC
CATGAATTGGGGAGTTTTTGGTCGTAGGCGTGGTCGGGCTTGAT--TATTATTTTTC-AT
CCCGTTCCTCGTCTCGCC-AATGA--ATATTAAA-TTTAC-GTGC-ATATTC-TTTTTGG
TCTTCG---TTTTTTTACGGC-GAGGGCCTTT--AACGGGA
>AY491761_1
TGGGATAA-CAAAGGAGCAGCCTCT-GGGCCACCGTTTCGGC-TTTTGTTGGTTTTAAAA
GTCCATTGGAGATTATGGGGCAGTGTGACAAGCGGCTGGGTGGTTATTC-----------
-CACACACACTCC--TTTTTT--GGACG--TGT----------TGTGTG-GCACTCGTCG
CCTTTGTGGGAAATCC--GTGTGGCAC---TGTTTGTGTTGTTGGC--AGACTTCGGTC-
-TTG-CCTTCGCATA--TTTCACATGTGTCATGCCTTCCCTCAACTCACGGCATCCAGGA
ATGAAGGAGGGTAGTTCGGGGGAGAACGTACTGGTGCGTCAGAGGTGAAATTCTTAGACC
GCACCAAGACGAACTACAGCGAAGGCATTCTTCAAGGATACCTTCCTCAATCAAGAACCA
AAGTGTGGGGATCGAAGATGATTAGAGACCATTGTAGTCCACACTGCAAACGATGACACC
CATGAATTGGGGAGTTTTTGGTCGTAGGCGTGGTCGGGCTTGAT--TATTATTTTTC-AT
CCCGTTCCTCGTCTCGCC-AATGA--ATATTAAA-TTTAC-GTGC-ATATTC-TTTTTGG
TCTTCG---TTTTTTTACGGC-GAGGGCCTTT--AACGGGA
>AF288661_1
TGGGATAA-CAAAGGAGCAGCCTCT-GGGCCACCGTTTCGGC-TTTTGTTGGTTTTAAAA
GTCCATTGGAGATTATGGGGCAGTGTGACAAGCGGCTGGGTGGTTATTC-----------
-CACACACACTCC--TTTTTT--GGACG--TGT----------TGTGTG-GCACTCGTCG
CCTTTGTGGGAAATCC--GTGTGGCAC---TGTTTGTGTTGTTGGC--AGACTTCGGTC-
-TTG-CCTTCGCATA--TTTCACATGTGTCATGCCTTCCCTCAACTCACGGCATCCAGGA
ATGAAGGAGGGTAGTTCGGGGGAGAACGTACTGGTGCGTCAGAGGTGAAATTCTTAGACC
GCACCAAGACGAACTACAGCGAAGGCATTCTTCAAGGATACCTTCCTCAATCAAGAACCA
AAGTGTGGGGATCGAAGATGATTAGAGACCATTGTAGTCCACACTGCAAACGATGACACC
CATGAATTGGGGAGTTTTTGGTCGTAGGCGTGGTCGGGCTTGAT--TATTATTTTTC-AT
CCCGTTCCTCGTCTCGCC-AATGA--ATATTAAA-TTTAC-GTGC-ATATTC-TTTTTGG
TCTTCG---TTTTTTTACGGC-GAGGGCCTTT--AACGGGA
>AJ009148_1
TGGGATAA-CAAAGGAGCAGCCTCT-GGGCCACCGTTTCGGC-TTTTGTTGGTTTTAAAA
GTCCATTGGAGATTATGGGGCAGTGTGACAAGCGGCTGGGTGGTTATTC-----------
-CACACACACTCC--TTTTTT--GGACG--TGT----------TGTGTG-GCACTCGTCG
CCTTTGTGGGAAATCC--GTGTGGCAC---TGTTTGTGTTGTTGGC--AGACTTCGGTC-
-TTG-CCTTCGCATA--TTTCACATGTGTCATGCCTTCCCTCAACTCACGGCATCCAGGA
ATGAAGGAGGGTAGTTCGGGGGAGAACGTACTGGTGCGTCAGAGGTGAAATTCTTAGACC
GCACCAAGACGAACTACAGCGAAGGCATTCTTCAAGGATACCTTCCTCAATCAAGAACCA
AAGTGTGGGGATCGAAGATGATTAGAGACCATTGTAGTCCACACTGCAAACGATGACACC
CATGAATTGGGGAGTTTTTGGTCGTAGGCGTGGTCGGGCTTGAT--TATTATTTTTC-AT
CCCGTTCCTCGTCTCGCC-AATGA--ATATTAAA-TTTAC-GTGC-ATATTC-TTTTTGG
TCCTCG---TTTTTTTACGGC-GAGGGCCTTT--AACGGGA
>PP719869_1
TGGNATAA-CAAAGGAGCAGCCTCT-GGGCCACCGTTTCGGC-TTTTGTTGGTTTTAAAA
GTCCATTGGAGATTATGGGGCAGTGTGACAAGCGGCTGGGTGGTTATTC-----------
-CACACACACTCC--TTTTTT--GGACG--TGT----------TGTGTG-GCACTCGTCG
CCTTTGTGGGAAATCC--GTGTGGCAC---TGTTTGTGTTGTTGGC--AGACTTCGGTC-
-TTG-CCTTCGCATA--TTTCACATGTGTCATGCCTTCCCTCAACTCACGGCATCCAGGA
ATGAAGGAGGGTAGTTCGGGGGAGAACGTACTGGTGCGTCAGAGGTGAAATTCTTAGACC
GCACCAAGACGAACTACAGCGAAGGCATTCTTCAAGGATACCTTCCTCAATCAAGAACCA
AAGTGTGGGGATCGAAGATGATTAGAGACCATTGTAGTCCACACTGCAAACGATGACACC
CATGAATTGGGGAGTTTTTGGTCGTAGGCGTGGTCGGGCTTGAT--TATTATTTTTC-AT
CCCGTTCCTCGTCTCGCC-AATGA--ATATTAAA-TTTAC-GTGC-ATATTC-TTTTTGG
TCCTCG---TTTTTTTACGGC-GAGGGCCTTT--AACGGGA
>PP719867_1
TGGGATAA-CAAAGGAGCAGCCTCT-GGGCCACCGTTTCGGC-TTTTGTTGGTTTTAAAA
GTCCATTGGAGATTATGGGGCAGTGTGACAAGCGGCTGGGTGGTTATTC-----------
-CACACACACTCC--TTTTTT--GGACG--TGT----------TGTGTG-GCACTCGTCG
CCTTTGTGGGAAATCC--GTGTGGCAC---TGTTTGTGTTGTTGGC--AGACTTCGGTC-
-TTG-CCTTCGCATA--TTTCACATGTGTCATGCCTTCCCTCAACTCACGGCATCCAGGA
ATGAAGGAGGGTAGTTCGGGGGAGAACGTACTGGTGCGTCAGAGGTGAAATTCTTAGACC
GCACCAAGACGAACTACAGCGAAGGCATTCTTCAAGGATACCTTCCTCAATCAAGAACCA
AAGTGTGGGGATCGAAGATGATTAGAGACCATTGTAGTCCACACTGCAAACGATGACACC
CATGAATTGGGGAGTTTTTGGTCGTAGGCGTGGTCGGGCTTGAT--TATTATTTTTC-AT
CCCGTTCCTCGTCTCGCC-AATGA--ATATTAAA-TTTAC-GTGC-ATATTC-TTTTTGG
TCCTCG---TTTTTTTACGGC-GAGGGCCTTT--AACGGGA
>MT994566_1
TGGGATAA-CAAAGGAGCAGCCTCT-GGGCCACCGTTTCGGC-TTTTGTTGGTTTTAAAA
GTCCATTGGAGATTATGGGGCAGTGTGACAAGCGGCTGGGTGGTTATTC-----------
-CACACACACTCC--TTTTTT--GGACG--TGT----------TGTGTG-GCACTCGTCG
CCTTTGTGGGAAATCC--GTGTGGCAC---TGTTTGTGTTGTTGGC--AGACTTCGGTC-
-TTG-CCTTCGCATA--TTTCACATGTGTCATGCCTTCCCTCAACTCACGGCATCCAGGA
ATGAAGGAGGGTAGTTCGGGGGAGAACGTACTGGTGCGTCAGAGGTGAAATTCTTAGACC
GCACCAAGACGAACTACAGCGAAGGCATTCTTCAAGGATACCTTCCTCAATCAAGAACCA
AAGTGTGGGGATCGAAGATGATTAGAGACCATTGTAGTCCACACTGCAAACGATGACACC
CATGAATTGGGGAGTTTTTGGTCGTAGGCGTGGTCGGGCTTGAT--TATTATTTTTC-AT
CCCGTTCCTCGTCTCGCC-AATGA--ATATTAAA-TTTAC-GTGC-ATATTC-TTTTTGG
TCCTCG---TTTTTTTACGGC-GAGGGCCTTT--AACGGGA
>KY748356_1
---------CAAAGGAGCAGCCTCT-GGGCCACCGTTTCGGC-TTTTGTTGGTTTTAAAA
GTCCATTGGAGATTATGGGGCAGTGTGACAAGCGGCTGGGTGGTTATTC-----------
-CACACACACTCC--TTTTTT--GGACG--TGT----------TGTGTG-GCACTCGTCG
CCTTTGTGGGAAATCC--GTGTGGCAC---TGTTTGTGTTGTTGGC--AGACTTCGGTC-
-TTG-CCTTCGCATA--TTTCACATGTGTCATGCCTTCCCTCAACTCACGGCATCCAGGA
ATGAAGGAGGGTAGTTCGGGGGAGAACGTACTGGTGCGTCAGAGGTGAAATTCTTAGACC
GCACCAAGACGAACTACAGCGAAGGCATTCTTCAAGGATACCTTCCTCAATCAAGAACCA
AAGTGTGGGGATCGAAGATGATTAGAGACCATTGTAGTCCACACTGCAAACGATGACACC
CATGAATTGGGGAGTTTTTGGTCGTAGGCGTGGTCGGGCTTGAT--TATTATTTTTC-AT
CCCGTTCCTCGTCTCGCC-AATGA--ATATTAAA-TTTAC-GTGC-ATATTC-TTTTTGG
TCCTCG---TTTTTTTACGGC-GAGGGCCTTT--AACGGGA
>KY748355_1
------------AGGAGCAGCCTCT-GGGCCACCGTTTCGGC-TTTTGTTGGTTTTAAAA
GTCCATTGGAGATTATGGGGCAGTGTGACAAGCGGCTGGGTGGTTATTC-----------
-CACACACACTCC--TTTTTT--GGACG--TGT----------TGTGTG-GCACTCGTCG
CCTTTGTGGGAAATCC--GTGTGGCAC---TGTTTGTGTTGTTGGC--AGACTTCGGTC-
-TTG-CCTTCGCATA--TTTCACATGTGTCATGCCTTCCCTCAACTCACGGCATCCAGGA
ATGAAGGAGGGTAGTTCGGGGGAGAACGTACTGGTGCGTCAGAGGTGAAATTCTTAGACC
GCACCAAGACGAACTACAGCGAAGGCATTCTTCAAGGATACCTTCCTCAATCAAGAACCA
AAGTGTGGGGATCGAAGATGATTAGAGACCATTGTAGTCCACACTGCAAACGATGACACC
CATGAATTGGGGAGTTTTTGGTCGTAGGCGTGGTCGGGCTTGAT--TATTATTTTTC-AT
CCCGTTCCTCGTCTCGCC-AATGA--ATATTAAA-TTTAC-GTGC-ATATTC-TTTTTGG
TCCTCG---TTTTTTTACGGC-GAGGGCCTTT--AACGGGA
>AF359487_1
TGGGATAA-CAAAGGAGCAGCCTCT--GGCCACCGTTTCGGC-TTTTGTTGGTTTTAAAA
GTCCATTGGAGATTATGAGGCAGTGTGACAAGCGGCTGGGTGGTTATTC-----------
-CACACACACTCCCCTTTTTTT-GGACG--TGT----TGTTGTTGTGTG-GCACTCGTCG
CCTTTGTGGGAAATCC--GTGTGGCAC-TGTTTGTGAGTTGTTGGC--AGACTTCGGTC-
-TTG-CCTCCGCATAT-TTTTACATGAGTCATGCCTTCCCTCAACTCACGGCATCCAGGA
ATGGAGGAGGGTAGTTCGGGGGAGAACGTACTGGTGCGTCAGAGGTGAAATTCTTAGACC
GCACCAAGACGAACTACAGCGAAGGCATTCTTCAAGGATACCTTCCTCAATCAAGAACCA
AAGTGTGGGGATCGAAGATGATTAGAGACCATTGTAGTCCACACTGCAAACGATGACACC
CATGGATTGGGGAGTTTTTGGTCGCAGGCGTGGTCGGGCTTGAT--TATTATTTTTC-AT
CCCGTTCCTCGTCTCGCC-AATGA--GTATTAAA-TTTGC-GTGC-ATATTC-TTTTTGG
TCTTCG-----TTTTTACGGC-GAGGGCCTTT--AACGGGA
>AF359481_1
TGGGATAA-CAAAGGAGCAGCCTCT--GGCCACCGTTTCGGC-TTTTGTTGGTTTTAAAA
GTCCATTGGAGATTATGGGGCAGTGTGACAAGCGGCTGGGTGGTTATTC----------C
ACACACACACTCCCTTTTTTTT-GGACG--TGT----TGTCGTTGTGTG-GCACTCGTCG
CCTTTGTGGGAAATCC--GTGTGGCAC-TGTTTGTGAGTTGTTGGC--AGACTTCGGTC-
-TTG-CCTCCGCATAT-TTTTACATGTGTCATGCCTTCCCCCAACTCACGGCATCCAGGA
ATGAAGGAGGGTAGTTCGGGGGAGAACGTACTGGTGCGTCAGAGGTGAAATTCTTAGACC
GCACCAAGACGAACTGCAGCGAAGGCATTCTTCAAGGATACCTTCCTCAATCAAGAACCA
AAGTGTGGGGATCGAAGATGATTAGAGACCATTGTAGTCCACACTGCAAACGATGACACC
CATGGATTGGGGAGTTTTTGGTCGCAGGCGTGGTCGGGCCTGAT--TATTATTTTTC-AT
CCCGTTCCTCGTCTCGCC-AATGA--ATATTAAA-TTTGC-GTGC-ATATTC-TTTTTGG
TCTTCG-----TTTTTACGGC-GAGGGCCTTT--AACGGGA
>AF359482_1
TGGGATAA-CAAAGGAGCAGCCTCT--GGCCACCGTTTCGGC-TTTTGTTGGTTTTAAAA
GTCCATTGGAGATTATGGGGCAGTGTGACAAGCGGCTGGGTGGTTATTC----------C
GCACACACACTCCCTTTTTTTT-GGACG--TGT----TGTCGTTGTGTG-GCACTCGTCG
CCTTTGTGGGAAATCC--GTGTGGCAC-TGTTTGTGAGTTGTTGGC--AGACTTCGGTC-
-TTG-CCTCCGCATAT-TTTTACATGTGTCATGCCTTCCCCCAACTCACGGCATCCAGGA
ATGAAGGAGGGTAGTTCGGGGGAGAACGTACTGGTGCGTCAGAGGTGAAATTCTTAGACC
GCATCAAGACGAACTACAGCGAAGGCATTCTTCAAGGATACCTTCCTCAATCAAGAACCA
AAGTGTGGGGATCGAAGATGATTAGAGACCATTGTAGTCCACACTGCAAACGATGACACC
CATGGATTGGGGAGTTTTTGGTCGCAGGCGTGGTCGGGCTTGAT--TATTATTTTTC-AT
CCCGTTCCTCGTCTCGCC-AATGA--ATATTAAA-TTTGC-GTGC-ATATTC-TTTTTGG
TCTTCG-----TTTTTACGGC-GAGGGCCTTT--AACGGGA
>AF359467_1
TGGGATAA-CAAAGGAGCAGCCTCT--GGCCACCGTTTCGGC-TTTTGTTGGTTTTAAAA
GTCCATTGGAGATTATGGGGCAGTGTGACAAGCGGCTGGGTGGTTATTC--------CAC
ACACACACTCCCCTTTTTTTT--GGACG--TGT----TGTTGTTGTGTG-GCACTCGTCG
CCTTTGTGGGAAATCC--GTGTGGCAC-TGTTTGTGAGTTGTTGGC--AGACTTCGGTC-
-TTG-CCTCCGCATAT-TTTTACATGTGTCATGCCTTCCCTCAACTCACGGCATCCAGGA
ATGAAGGAGGGTAGTTCGGGGGAGAACGTACTGGTGCGTCAGAGGTGAAATTCTTAGACC
GCACCAAGACGAACTACAGCGAAGGCATTCTTCAAGGATACCTTCCTCAATCAAGAACCA
AAGTGTGGGGATCGAAGATGATTAGAGACCATTGTAGTCCACACTGCAAACGATGACACC
CATGGATTGGGGAGTTTTTGGTCGCAGGCGTGGTCGGGCTTGAT--TATTATTTTTC-AT
CCCGTTCCTCGTCTCGCC-AATGA--ATATTAAA-TTTGC-GTGC-ATATTC-TTTTTGG
TCTTCG-----TTTTTACGGC-GAGGGCCTTT--AACGGGA
>AF359484_1
TGGGATAA-CAAAGGAGCAGCCTCT--GGCCACCGTTTCGGC-TTTTGTTGGTTTTAAAA
GTCCATTGGAGATTATGGGGCAGTGTGACAAGCGGCTGGGTGGTTATTC----------C
ACACACACACTCCCTTTTTTTT-GGACG--TGT----TGTTGTTGTGTG-GCACTCGTCG
CCTTTGTGGGAAATCC--GTGTGGCAC-TGTTTGTGAGTTGTTGGC--AGACTTCGGTC-
-TTG-CCTCCGCATAT-TTTTACATGTGTCATGCCTTCCCCCAACTCACGGCATCCAGGA
ATGAAGGAGGGTAGTTCGGGGGAGAACGTACTGGTGCGTCAGAGGTGAAATTCTTAGACC
GCACCAAGACGAACTACAGCGAAGGCATTCTTCAAGGATACCTTCCTCAATCAAGAACCA
AAGTGTGGGGATCGAAGATGATTAGAGACCATTGTAGTCCACACTGCAAACGATGACACC
CATGGATTGGGGAGTTTTTGGTCGCAGGCGTGGTCGGGCTTGAT--TATTATTTTTC-AT
CCCGTTCCTCGTCTCGCC-AATGA--ATATTAAA-TTTGC-GTGC-ATATTC-TTTTTGG
TCTTCG-----TTTTTACGGC-GAGGGCCTTT--AACGGGA
>AF359483_1
TGGGATAA-CAAAGGAGCAGCCTCT--GGCCACCGTTTCGGC-TTTTGTTGGCTTTAAAA
GTCCATTGGAGATTATGGGGCAGTGTGACAAGCGGCTGGGTGGTTATTC----------C
ACACACACACTCCCTTTTTTTT-GGACG--TGT----TGTTGTTGTGTG-GCACTCGTCG
CCTTTGTGGGAAATCC--GTGTGTCAC-TGTTTGTGAGTTGTTGGC--AGACTTCGGTC-
-TTG-CCTCCGCATAT-TTTTACATGTGTCAAGCCTTCCCCCAACTCACGGCATCCAGGA
ATGAAGGAGGGTAGTTCGGGGGAGAACGTACTGGTGCGTCAGAGGTGAAATTCTTAGACC
GCACCAAGACGAACTACAGCGAAGGCATTCTTCAAGGATACCTTCCTCAATCAAGAACCA
AAGTGTGGGGATCGAAGATGATTAGAGACCATTGTAGTCCACACTGCAAACGATGACACC
CATGGATTGGGGAGTTTTTGGTTGCAGGCGTGGTCGGGCTTGAT--TATTATTTTTC-AT
CCCGTTCCTCGTCTCGCC-AATGA--ATATTAAA-TTTGC-GTGC-ATATTC-TTTTTGG
TCTTCG-----TTTTTACGGC-GAGGGCCTTT--AACGGGA
>AF359474_1
TGGGATAA-CAAAGGAGCAGCCTCT--GGCCACCGTTTCGGC-TTTTGTTGGTTTTAAAA
GTCCATTGGAGATTATGGGGCAGTGTGACAAGCGGCTGGGTGGTTATTC--------CAC
ACACACACTCCCT-TTTTTTT--GGACG--TGT----TGTTGTTGTGTG-GCACTCGTCG
CCTTTGTGGGAAATCC--GTGTGGCAC-TGTTTGTGAGTTGTTGGC--AGACTTCGGTC-
-TTG-CCTCCGCATAT-TTTTACATGTGTCATGCCTTCCCCCAACTCACGGCATCCAGGA
ATGAAGGAGGGTAGTTCGGGGGAGAACGTACTGGTGCGTCAGAGGTGAAATTCTTAGACC
GCACCAAGACGAACTACAGCGAAGGCATTCTTCAAGGATACCTTCCTCAATCAAGAACCA
AAGTGTGGGGATCGAAGATGATTAGAGACCATTGTAGTCCACACTGCAAACGATGACACC
CATGGATTGGGGAGTTTTTGGTCGCAGGCGTGGTCGGGCTTGAT--TATTATTTTTC-AT
CCCGTTCCTCGTCTCGCC-AATGA--ATATTAAA-TTTGC-GTGC-ATATTC-TTTTTGG
TCTTCG-----TTTTTACGGC-GAGGGCCTTT--AACGGGA
>AF359473_1
TGGGATAA-CAAAGGAGCAGCCTCT--GGCCACCGTTTCGGC-TTTTGTTGGTTTTAAAA
GTCCATTGGAGATTATGGGGCAGTGTGACAAGCGGCTGGGTGGTTATTC--------CAC
ACACACACTCCCT-TTTTTTT--GGACG--TGT----TGTCGTTGTGTG-GCACTCGTCG
CCTTTGTGGGAAATCC--GTGTGGCAC-TGTTTGTGAGTTGTTGGC--AGACTTCGGTC-
-TTG-CCTCCGCATAT-TTTTACATGTGTCATGCCTTCCCCCAACTCACGGCATCCAGGA
ATGAAGGAGGGTAGTTCGGGGGAGAACGTACTGGTGCGTCAGAGGTGAAATTCTTAGACC
GCACCAAGACGAACTACAGCGAAGGCATTCTTCAAGGATACCTTCCTCAATCAAGAACCA
AAGTGTGGGGATCGAAGATGATTAGAGACCATTGTAGTCCACACTGCAAACGATGACACC
CATGGATTGGGGAGTTTTTGGTCGCAGGCGTGGTCGGGCTTGAT--TATTATTTTTC-AT
CCCGTTCCTCGTCTCGCC-AATGA--ATATTAAA-TTTGC-GTGC-ATATTC-TTTTTGG
TCTTCG-----TTTTTACGGC-GAGGGCCTTT--AACGGGA
>AF359469_1
TGGGATAA-CAAAGGAGCAGCCTCT--GGCCACCGTTTCGGC-TTTTGTTGGTTTTAAAA
GTCCATTGGAGATTATGGGGCAGTGTGACAAGCGGCTGGGTGGTTATTC--------CAC
ACACACACTCCCT-TTTTTTT--GGACG--TGT----TGTTGTTGTGTG-GCACTCGTCG
CCTTTGTGGGAAATCC--GTGTGGCAC-TGTTTGTGAGTTGTTGGC--AGACTTCGGTC-
-TTG-CCTCCGCATAT-TTTTACATGTGTCATGCCTTCCCCCAACTCACGGCATCCAGGA
ATGAAGGAGGGTAGTTCGGGGGAGAACGTACTGGTGCGTCAGAGGTGAAATTCTTAGACC
GCACCAAGACGAACTACAGCGAAGGCATTCTTCAAGGATACCTTCCTCAATCAAGAACCA
AAGTGTGGGGATCGAAGATGATTAGAGACCATTGTAGTCCACACTGCAAACGATGACACC
CATGGATTGGGGAGTTTTTGGTCGCAGGCGTGGTCGGGCTTGAT--TATTATTTTTC-AT
CCCGTTCCTCGTCTCGCC-AATGA--ATATTAAA-TTTGC-GTGC-ATATTC-TTTTTGG
TCTTCG-----TTTTTACGGC-GAGGGCCTTT--AACGGGA
>AF359486_1
TGGGATAA-CAAAGGAGCAGCCTCT--GGCCACCGTTTCGGC-TTTTGTTGGTTTTAAAA
GTCCATTGGAGATTATGAGGCAGTGTGACAAGCGGCTGGGTGGTTATTC-----------
-CACACACACTCCCTTTTTTT--GGACG--TGT----TGTTGTTGTGTG-GCACTCGTCG
CCTTTGTGGGAAATCC--GTGTGGCAC-TGTTTGTGAGTTGTTGGC--AGACTTCGGTC-
-TTG-CCTCCGCATAT-TTTTACATGTGTCATGCCTTCCCTCAACTCACGGCATCCAGGA
ATGAAGGAGGGTAGTTCGGGGGAGAACGTACTGGTGCGTCGGAGGTGAAATTCTTAGACC
GCACCAAGACGAACTACAGCGAAGGCATTCTTCAAGGATACCTTCCTCAATCAAGAACCA
AAGTGTGGGGATCGAAGATGATTAGAGACCATTGAAGTCCACACTGCAAACGATGACACC
CATGGATTGGGGAGTTTTTGGTCGCAGGCGTGGTCGGGCTTGAT--TATTATTTTTC-AT
CCCGTTCCTCGTCTCGCC-AATGA--ATATTAAA-TTTGC-GTGC-ATATTC-TTTTCGG
TCTTCG-----TTTTTACGGC-GAGGGCCTTT--AACGGGA
>AF359488_1
TGGGATAA-CAAAGGAGCAGCCTCT--GGCCACCGTTTCGGC-TTTTGTTGGTTTTAAAA
GTCCATTGGAGATTATGAGGCAGTGTGACAAGCGGCTGGGTGGTTATTC----------C
ACACACACTCCCCTTTTTTTT--GGACG--TGT----TGTTGTTGTGTG-GCACTCGTCG
CCTTTGTGGGAAATCC--GTGTGGCAC-TGTTTGTGAGTTGTTGGC--AGACTTCGGTC-
-TTG-CCTCCGCATAT-TTTTACATGAGTCATGCCTTCCCTCAACTCACGGCATCCAGGA
ATGAAGGAGGGTAGTTCGGGGGAGAACGTACTGGTGCGTCAGAGGTGAAATTCTTAGACC
GCACCAAGACGAACTACAGCGAAGGCATTCTTCAAGGATACCTTCCTCAATCAAGAACCA
AAGTGTGGGGATCGAAGATGATTAGAGACCATTGTAGTCCACACTGCAAACGATGACACC
CATGGATTGGGGAGTTTTTGGTCGCAGGCGTGGTCGGGCTTGAT--TATTATTTTTC-AT
CCCGTTCCTCGTCTCGCC-AATGA--ATATTAAA-TTTGC-GTGC-ATATTC-TTTTTGG
TCTTCG-----TTTTTACGGC-GAGGGCCTTT--AACGGGA
>AF359476_1
TGGGATAA-CAAAGGAGCAGCCTCT--GGCCACCGTTTCGGC-TTTTGTTGGTTTTAAAA
GTCCATTGGAGATTATGAGGCAGTGTGACAAGCGGCTGGGTGGTTATTC----------C
ACACACACTCCCCTTTTTTTT--GGACG--TGT----TGTTGTTGTGTG-GCACTCGTCG
CCTTTGTGGGAAATCC--GTGTGGCAC-TGTTTGTGAGTTGTTGGC--AGACTTCGGTC-
-TTG-CCTCCGCATAT-TTTTACATGAGTCATGCCTTCCCTCAACTCACGGCATCCAGGA
ATGAAGGAGGGTAGTTCGGGGGAGAACGTACTGGTGCGTCAGAGGTGAAATTCTTAGACC
GCACCAAGACGAACTACAGCGAAGGCATTCTTCAAGGATACCTTCCTCAATCAAGAACCA
AAGTGTGGGGATCGAAGATGATTAGAGACCATTGTAGTCCACACTGCAAACGATGACACC
CATGGATTGGGGAGTTTTTGGTCGCAGGCGTGGTCGGGCTTGAT--TATTATTTTTC-AT
CCCGTTCCTCGTCTCGCC-AATGA--ATATTAAA-TTTGC-GTGC-ATATTC-TTTTTGG
TCTTCG-----TTTTTACGGC-GAGGGCCTTT--AACGGGA
>AF359470_1
TGGGATAA-CAAAGGAGCAGCCTCT--GGCCACCGTTTCGGC-TTTTGTTGGTTTTAAAA
GTCCATTGGAGATTATGAGGCAGTGTGACAAGCGGCTGGGTGGTTATTC----------C
ACACACACTCCCCTTTTTTTT--GGACG--TGT----TGTTGTTGTGTG-GCACTCGTCG
CCTTTGTGGGAAATCC--GTGTGGCAC-TGTTTGTGAGTTGTTGGC--AGACTTCGGTC-
-TTG-CCTCCGCATAT-TTTTACATGTGTCATGCCTTCCCTCAACTCACGGCATCCAGGA
ATGAAGGAGGGTAGTTCGGGGGAGAACGTACTGGTGCGTCAGAGGTGAAATTCTTAGACC
GCACCAAGACGAACTACAGCGAAGGCATTCTTCAAGGATACCTTCCTCAATCAAGAACCA
AAGTGTGGGGATCGAAGATGATTAGAGACCATTGTAGTCCACACTGCAAACGATGACACC
CATGGATTGGGGAGTTTTTGGTCGCAGGCGTGGTCGGGCTTGAT--TATTATTTTTC-AT
CCCGTTCCTCGTCTCGCC-AATGA--ATATTAAA-TTTGC-GTGC-ATATTC-TTTTTGG
TCTTCG-----TTTTTACGGC-GAGGGCCTTT--AACGGGA
>AF359485_1
TGGGATAA-CAAAGGAGCAGCCTCT--GGCCACCGTTTCGGC-TTTTGTTGGTTTTAAAA
GTCCATTGGAGATTATGAGGCAGTGTGACAAGCGGCTGGGTGGTTATTC----------C
ACACACACTCCCC-TTTTTTT--GGACG--TGT----TGTTGTTGTGTG-GCACTCGTCG
CCTTTGTGGGAAATCC--GTGTGGCAC-TGTTTGTGAGTTGTTGGC--AGACTTCGGTC-
-TTG-CCTCCGCATAT-TTTTACATGTGTCATGCCTTCCCTCAACTCACGGCATCCAGGA
ATGAAGGAGGGTAGTTCGGGGGAGAACGTACTGGTGCGTCGGAGGTGAAATTCTTAGACC
GCACCAAGACGAACTACAGCGAAGGCATTCTTCAAGGATACCTTCCTCAATCAAGAACCA
AAGTGTGGGGATCGAAGATGATTAGAGACCATTGAAGTCCACACTGCAAACGATGACACC
CATGGATTGGGGAGTTTTTGGTCGCAGGCGTGGTCGGGCTTGAT--TATTATTTTTC-AT
CCCGTTCCTCGTCTCGCC-AATGA--ATATTAAA-TTTGC-GTGC-ATATTC-TTTTTGG
TCTTCG-----TTTTTACGGC-GAGGGCCTTT--AACGGGA
>AF359475_1
TGGGATAA-CAAAGGAGCAGCCTCT--GGCCACCGTTTCGGC-TTTTGTTGGTTTTAAAA
GTCCATTGGAGATTATGAGGCAGTGTGACAAGCGGCTGGGTGGTTATTC----------C
ACACACACTCCCC-TTTTTTT--GGACG--TGT----TGTTGTTGTGTG-GCACTCGTCG
CCTTTGTGGGAAATCC--GTGTGGCAC-TGTTTGTGAGTTGTTGGC--AGACTTCGGTC-
-TTG-CCTCCGCATAT-TTTTACATGTGTCATGCCTTCCCTCAACTCACGGCATCCAGGA
ATGAAGGAGGGTAGTTCGGGGGAGAACGTACTGGTGCGTCGGAGGTGAAATTCTTAGACC
GCACCAAGACGAACTACAGCGAAGGCATTCTTCAAGGATACCTTCCTCAATCAAGAACCA
AAGTGTGGGGATCGAAGATGATTAGAGACCATTGAAGTCCACACTGCAAACGATGACACC
CATGGATTGGGGAGTTTTTGGTCGCAGGCGTGGTCGGGCTTGAT--TATTATTTTTC-AT
CCCGTTCCTCGTCTCGCC-AATGA--ATATTAAA-TTTGC-GTGC-ATATTC-TTTTTGG
TCTTCG-----TTTTTACGGC-GAGGGCCTTT--AACGGGA
>AF359492_1
TGGGATAA-CAAAGGAGCAGCCTCT-GGGCCACCGTTTCGGC-TTTTGTTGGTTTTAAAA
GACCATTGGAGATTATGGGGCAGTGTGACAAGCGGCTGGGTGGTTATTC--------CAC
ATACACACTCTCC-TTTTTTT--GGACG--TGT----TGTTGTTGTGTG-GCACTCGTCG
CCTTTGTGGGAAATCC--GTGTGGCAC-TGTTTGTGTGTTGTTGGC--AGACTTCAGTC-
-TTG-CCTCCGCATAT-TTTTACATGTGTCACGCCTTCCCTCAACTCACGGCATCCAGGA
ATGAAGGAGGGTAGTTCGGGGGAGAACGTACTGGTGCGTCAGAGGTGAAATTCTTAGACC
GCATCAAGACGAACTACAGCGAAGGCATTCTTCAAGGATACCTTCCTCAATCAAGAACCA
AAGTGTGGGGATCGAAGATGATTAGAGACCATTGTAGTCCACACTGCAAACGATGACACC
CATGAATTGGGGAGTTTTTGGTCGCAGGCGTGGTCGGGCTTGAT--TATTATTTTTC-AT
CCCGTTCCTTGTCTCGCC-AATGA--ATATTAAA-TTTAC-GTGC-ATATTC-TTTTTGG
TCTTCG-----TTTTTACGGC-GAGGGCCTTT--AACGGGA
>AF359478_1
TGGGATAA-CAAAGGAGCAGCCTCT-GGGCCACCGTTTCGGC-TTTTGTTGGTTTTAAAA
GACCATTGGAGATTATGGGGCAGTGTGACAAGCGGCTGGGTGGTTATTC--------CAC
ACACACACTCTCC-TTTTTTT--GGACG--TGT----TGTTGTTGTGTG-GCACTCGTCG
CCTTTGTGGGAAATCC--GTGTGGCAC-TGTTTGTGTGTTGTTGGC--AGACTTCAGTC-
-TTG-CCTCCGCATAT-TTTTACATGTGTCACGCCTTCCCTCAACTCACGGCATCCAGGA
ATGAAGGAGGGTAGTTCGGGGGAGAACGTACTGGTGCGTCAGAGGTGAAATTCTTAGACC
GCATCAAGACGAACTACAGCGAAGGCATTCTTCAAGGATACCTTCCTCAATCAAGAACCA
AAGTGTGGGGATCGAAGATGATTAGAGACCATTGTAGTCCACACTGCAAACGATGACACC
CATGAATTGGGGAGTTTTTGGTCGCAGGCGTGGTCGGGCTTGAT--TATTATTTTTC-AT
CCCGTTCCTTGTCTCGCC-AATGA--ATATTAAA-TTTAC-GTGC-ATATTC-TTTTTGG
TCTTCG-----TTTTTACGGC-GAGGGCCTTT--AACGGGA
>AF359491_1
TGGGATAA-CAAAGGAGCAGCCTCT-GGGCCACCGTTTCGGC-TTTTGTTGGTTTTAAAA
GACCATTGGAGATTATGGGGCAGTGTGACAAGCGGCTGGGTGGTTATTC--------CAC
ACACACACTCTCC-TTTTTTT--GGACG--TGT----TGTTGTTGTGTG-GCACTCGTCG
CCTTTGTGGGAAATCC--GTGTGGCAC-TGTTTGTGTGTTGTTGGC--AGACTTCAGTC-
-TTG-CCTCCGCATAT-TTTTACATGTGTCACGCCTTCCCTCAACTCACGGCATCCAGGA
ATGAAGGAGGGTAGTTCGGGGGAGAACGTACTGGTGCGTCAGAGGTGAAATTCTTAGACC
GCATCAAGACGAACTACAGCGAAGGCATTCTTCAAGGATACCTTCCTCAATCAAGAACCA
AAGCGTGGGGATCGAAGATGATTAGAGACCATTGTAGTCCACACTGCAAACGATGACACC
CATGAATTGGGGAGTTTTTGGTCGCAGGCGTGGTCGGGCTTGAT--TATTATTTTTC-AT
CCCGTTCCTTGTCTCGCC-AATGA--ATATTAAA-TTTAC-GTGC-ATATTC-TTTTTGG
TCTTCG-----TTTTTACGGC-GAGGGCCTTT--AACGGGA
>JQ912642_1
--------------------ACTCT-GGGCC-CCGTTTCGGC-TTTTGTTGGTTTT-CAA
GTCCATTGGAGATTATGGGGCAGTGTGACAAGCGGCTGGGTGGTTATTC--------CAC
ACACACACTCTCCTTTTTTTT--GGACG--TGT----TGTTGTTGTGTG-GCACTCGTCG
CCTTTGTGGGAAATCC--GTGTGGCAC-TGTTTGTGTGTTGTTGGC--AGACTTCGGTC-
-TTG-CCTCCGCATAT-TTTCACATGTGTCATGCCTTCCCTCAACTCACGGCATCCAGGA
ATGAAGGAGGGTAGTTCGGGGGAGAACGTACTGGTGCGTCAGAGGTGAAATTCTTAGACC
GCACCAAGACGAACTACAGCGAAGGCATTCTTCAAGGATACCTTCCTCAATCAAGAACCA
AAGTGTGGGGATCGAAGATGATTAGAGACCATTGTAGTCCACACTGCAAACGATGACACC
CATGAATTGGGGAGTTTTTGGTCGTAGGCGTGGTCGGGCTTGAT--TATTATTTTTC-AT
CCCGTTCCTCGTCTCGCC-AATGA--ATATTAAA-TTTAC-GTGC-ATATTC-TTTTTGG
TCTTCG-----TTTTTACGGC-GAGGGCCTTT--AACGGGA
>AF359466_1
TGGGATAA-CAAAGGAGCAGCCTCT-GGGCCACCGTTTCGGC-TTTTGTTGGTTTTAAAA
GTCCATTGGAGATTATGGGGCAGTGTGACAAGCGGCTGGGTGGTTATTC--------CAC
ACACACACTCTCCTTTTTTTT--GGACG--TGT----TGTTGTTGTGTG-GCACTCGTCG
TCTTTGTGGGAAATCC--GTGTGGCAC-TGTTTGTGTGTTGTTGGC--AGACTTCGGTC-
-TTG-CCTCCGCATAT-TTTTACATGTGTCATGCCTTCCCTCAACTCACGGCATCCAGGA
ATGAAGGAGGGTAGTTCGGGGGAGAACGTACTGGTGCGTCAGAGGTGAAATTCTTAGGCC
GCACCAAGACGAACTACAGCGAAGGCATTCTTCAAGGATACCTTCCTCAATCAAGAACCA
AAGTGTGGGGATCGAAGATGATTAGAGACCATTGTAGTCCACACTGCAAACGATGACACC
CATGAATTGGGGAGTTTTTGGTCGCAGGCGTGGTCGGGCTTGAT--TATTATTTTTC-AT
CCCGTTCCTCGTCTCGCC-AATGA--ATATTAAA-TTTAC-GTGC-ATATTC-TTTTTGG
TCTTCG-----TTTTTACGGC-GAGGGCCTTT--AACGGGA
>AF359464_1
TGGGATAA-CAAAGGAGCAGCCTCT-GGGCCACCGTTTCGGC-TTTTGTTGGTTTTAAAA
GTCCATTGGAGATTATGGGGCAGTGTGACAAGCGGCTGGGTGGTTATTC--------CAC
ACACACACTCTCCTTTTTTTT--GGACG--TGT----TGTTGTTGTGTG-GCACTCGTCG
CCTTTGTGGGAAATCC--GTGTGGCAC-TGTTTGTGTGTTGTTGGC--AGACTTCGGTC-
-TTG-CCTCCGCATAT-TTTTACATGTGTCATGCCTTCCCTCAACTCACGGCATCCAGGA
ATGAAGGAGGGTAGTTCGGGGGAGAACGTACTGGTGCGTCAGAGGTGAAATTCTTAGACC
GCACCAAGACGAACTACAGCGTAGGCATTCTTCAAGGATACCTTCCTCAATCAAGAACCA
AAGTGTGGGGATCGAAGATGATTAGAGACCATTGTAGTCCACACTGCAAACGATGACACC
CATGAATTGGGGAGTTTTTGGTCGCAGGCGTGGTCGGGCTTGAT--TATTATTTTTC-AT
CCCGTTCCTCGTCTCGCC-AATGA--ATATTAAA-TTTAC-GTGC-ATATTC-TTTTTGG
TCTTCG-----TTTTTACGGC-GAGGGCCTTT--AACGGGA
>AF359461_1
TGGGATAA-CAAAGGAGCAGCCTCT-GGGCCACCGTTTCGGC-TTTTGTTGGTTTTAAAA
GTCCATTGGAGATTATGGGGCAGTGTGACAAGCGGCTGGGTGGTTATTC--------CAC
ACACACACTCTCCTTTCTTTT--GGACG--TGT----TGTTGTTGTGTG-GCACTCGTCG
CCTTTGTGGGAAATCC--GTGTGGCAC-TGTTTGTGTGTTGTTGGC--AGACTTCGGTC-
-TTG-CCTCCGCATAT-TTTTACATGTGTCATGCCTTCCCTCAACTCACGGCATCCAGGA
ATGAAGGAGGGTAGTTCGGGGGAGAACGTACTGGTGCGTCAGAGGTGAAATTCTTAGACC
GCACCAAGACGAACTACAGCGAAGGCATTCTTCAAGGATACCTTCCTCAATCAAGAACCA
AAGTGTGGGGATCGAAGATGATTAGAGACCATTGTAGTCCACACTGCAAACGATGACACC
CATGAATTGGGGAGTTTTTGGTCGCAGGCGTGGTCGGGCTTGAT--TATTATCTTTC-AT
CCCGTTCCTCGTCTCGCC-AATGA--ATATTAAA-TTTAC-GTGC-ATATTC-TTTTTGG
TCTTCG-----TTTTTACGGC-GAGGGCCTTT--AACGGGA
>AF359462_1
TGGGATAA-CAAAGGAGCAGCCTCT-GGGCCACCGTTTCGGC-TTTTGTTGGTTTTAAAA
GTCCATTGGAGATTATGGGGCAGTGTGACAAGCGGCTGGGTGGTTATTC--------CAC
ACACACACTCTCCTTTTTTTT--GGACG--TGT----TGTTGTTGTGTG-GCACTCGTCG
CCTTCGTGGGAAATCC--GTGTGGCAC-TGTTTGTGTGTTGTTGGC--AGACTTCGGTC-
-TTG-CCTCCGCATAT-TTTTACATGTGTCATGCCTTCCCTCAACTCACGGCATCCAGGA
ATGAAGGAGGGTAGTTCGGGGGAGAACGTACTGGTGCGTCAGAGGTGAAATTCTTAGACC
GCACCAAGACGAACTACAGCGAAGGCATTCTTCAAGGATACCTTCCTCAATCAAGAACCA
AAGTGTGGGGATCGAAGATGATTAGAGACCATTGTAGTCCACACTGCAAACGATGACACC
CATGAATTGGGGAGTTTTTGGTCGCAGGCGTGGTCGGGCTTGAT--TATTATTTTTC-AT
CCCGTTCCTCGTCTCGCC-AATGA--ATATTAAA-TTTAC-GTGC-ATATTC-TTTTTGG
TCTTCG-----TTTTTACGGC-GAGGGCCTTT--AACGGGA
>MF141868_1
------------------------T-GGGCCACCGTTTCGGC-TTTTGTTGGTTTTAAAA
GTCCATTGGAGATTATGGGGCAGTGTGACAAGCGGCTGGGTGGTTATTC--------CAC
ACACACACTCTCCTTTTTTTT--GGACG--TGT----TGTTGTTGTGTG-GCACTCGTCG
CCTTTGTGGGAAATCC--GTGTGGCAC-TGTTTGTGTGTTGTTGGC--AGACTTCGGTC-
-TTG-CCTCCGCATAT-TTTCACATGTGTCATGCCTTCCCTCAACTCACGGCATCCAGGA
ATGAAGGAGGGTAGTTCGGGGGAGAACGTACTGGTGCGTCAGAGGTGAAATTCTTAGACC
GCACCAAGACGAACTACAGCGAAGGCATTCTTCAAGGATACCTTCCTCAATCAAGAACCA
AAGTGTGGGGATCGAAGATGATTAGAGACCATTGTAGTCCACACTGCAAACGATGACACC
CATGAATTGGGGAGTTTTTGGTCGCAGGCGTGGTCGGGCTTGAT--TATTATTTTTC-AT
CCCGTTCCTCGTCTCGCC-AATGA--ATATTAAA-TTTAC-GTGC-ATATTT-TTTTTGG
TCTTCG-----TTTTTACGGC-GAGGGCCTTT--AACGGGA
>JQ912643_1
-------------------TCGTCTGGGGCCACCGTTTCGGC-TTTTGTTGGTTTTAAAA
GTCCATTGGAGATTATGGGGCAGTGTGACAAGCGGCTGGGTGGTTATTC--------CAC
ACACACACTCTCCTTTTTTTT--GGACG--TGT----TGTTGTTGTGTG-GCACTCGTCG
CCTTTGTGGGAAATCC--GTGTGGCAC-TGTTTGTGTGTTGTTGGC--AGACTTCGGTC-
-TTG-CCTCCGCATAT-TTTCACATGTGTCATGCCTTCCCTCAACTCACGGCATCCAGGA
ATGAAGGAGGGTAGTTCGGGGGAGAACGTACTGGTGCGTCAGAGGTGAAATTCTTAGACC
GCACCAAGACGAACTACAGCGAAGGCATTCTTCAAGGATACCTTCCTCAATCAAGAACCA
AAGTGTGGGGATCGAAGATGATTAGAGACCATTGTAGTCCACACTGCAAACGATGACACC
CATGAATTGGGGAGTTTTTGGTCGTAGGCGTGGTCGGGCTTGAT--TATTATTTTTC-AT
CCCGTTCCTCGTCTCGCC-AATGA--ATATTAAA-TTTAC-GTGC-ATATTC-TTTTTGG
TCTTCG-----TTTTTACGGC-GAGGGCCTTT--AACGGGA
>AY785577_1
TGGGATAA-CAAAGGAGCAGCCTCT-GGGCCATCGTTTCGGC-TTTTGTTGGTTTTAAAA
GTCCATTGGAGATTATGGGGCAGTGTGACAAGCGGCTGGGTGGTTATTC--------CAC
ACACACACTCTCCTTTTTTTT--GGACG--TGT----TGTTGTTGTGTG-GCACTCGTCG
CATTTGTGGGAAATCC--GTGTGGCAC-TGTTTGTGTGTTGTTGGC--AGACTTCGGTC-
-TTG-CCTCCGCATAT-TTTCACATGTGTCATGCCTTCCCTCAACTCACGGCATCCAGGA
ATGAAGGAGGGTAGTTCGGGGGAGAACGTACTGGTGCGTCAGAGGTGAAATTCTTAGACC
GCACCAAGACGAACTACAGCGAAGGCATTCTTCAAGGATACCTTCCTCAATCAAGAACCA
AAGTGTGGGGATCGAAGATGATTAGAGACCATTGTAGTCCACACTGCAAACGATGACACC
CATGAATTGGGGAGTTTTTGGTCGCAGGCGTGGTCGGGCTTGAT--TATTATTTTTC-AT
CCCGTTCCTCGTCTCTCC-AATGA--ATATTAAA-TTTAC-GTGC-ATATTC-TTTTTGG
TCTTCG-----TTTTTACGGC-GAGGGCCTTT--AACGGGA
>AF359463_1
TGGGATAA-CAAAGGAGCAGCCTCT-GGGCCACCGTTTCGGC-TTTTGTTGGTTTTAAAA
GTCCATTGGAGATTATG-GGCAGTGTGACAAGCGGCTGGGTGGTTATTC--------CAC
ACACACACTCTCCTTTTTTTT--GGACG--TGT----TGTTGTTGTGTG-GCACTCGTCG
CCTTTGTGGGAAATCC--GTGTGGCAC-TGTTTGTGTGTTGTTGGC--AGACTTCGGTC-
-TTG-CCTCCGCATAT-TTTTACATGTGTCATGCCTTCCCTCAACTCACGGCATCCAGGA
ATGAAGGAGGGTAGTTCGGGGGAGAACGTACTGGTGCGTCAGAGGTGAAATTCTTAGACC
GCACCAAGACGAACTACAGCGAAGGCATTCTTCAAGGATACCTTCCTCAATCAAGAACCA
AAGTGTGGGGATCGAAGATGATTAGAGACCATTGTAGTCCACACTGCAAACGATGACACC
CATGAATTGGGGAGTTTTTGGTCGCAGGCGTGGTCGGGCTTGAT--TATTATTTTTC-AT
CCCGTTCCTCGTCTCGCC-AATGA--ATATTAAA-TTTAC-GTGC-ATATTC-TTTTTGG
TCTTCG-----TTTTTACGGC-GAGGGCCTTT--AACGGGA
>KR905436_1
TGGGATAA-CAAAGGAGCAGCCTCT-GGGCCACCGTTTCGGC-TTTTGTTGGTTTTAAAA
GTCCATTGGAGATTATGGGGCAGTGTGACAAGCGGCTGGGTGGTTATTC--------CAC
ACACACACTCTCCTTTTTTTT--GGACG--TGT----TGTTGATGTGTG-GCACTCGTCG
CCTTTGTGGGAAATCC--GTGTGGCAC-TGTTTGTGTGTTGTTGGC--AGACTTCGGTC-
-TTG-CCTCCGCATAT-TTTCACATGTGTCATGCCTTCCCTCAACTCACGGCATCCAGGA
ATGAAGGAGGGTAGTTCGGGGGAGAACGTACTGGTGCGTCAGAGGTGAAATTCTTAGACC
GCACCAAGACGAACTACAGCGAAGGCATTCTTCAAGGATACCTTCCTCAATCAAGAACCA
AAGTGTGGGGATCGAAGATGATTAGAGACCATTGTAGTCCACACTGCAAACGATGACACC
CATGAATTGGGGAGTTTTTGGTCGCAGGCGTGGTCGGGCTTGAT--TATTATTTTTC-AT
CCCGTTCCTCGTCTCGCC-AATGA--ATATTAAATTTTAC-GTGC-ATATTC-TTTTTGG
TCTTCG-----TTTTTACGGC-GAGGGCCTTT--AACGGGA
>AF359465_1
TGGGATAA-CAAAGGAGCAGCCTCT-GGGCCACCGTTTCGGC-TTTTGTTGGTTTTAAAA
GTCCATTGGAGATTATGGGGCAGTGTGACAAGCGGCTGGGTGGTTATTC--------CAC
ACACACACTCTCCTTTTTTTT--GGACG--TGT----TGTTGTTGTGTG-GCACTCGTCG
CCTTTGTGGGAAATCC--GTGTGGCAC-TGTTTGTGTGTTGTTGGC--AGACTTCGGTC-
-TTG-CCTCCGCATAT-TTTTACATGTGTCATGCCTTCCCTCAACTCACGGCATCCAGGA
ATGAAGGAGGGTAGTTCGGGGGAGAACGTACTGGTGCGTCAGAGGTGAAATTCTTAGACC
GCACCAAGACGAACTACAGCGAAGGCATTCTTCAAGGATACCTTCCTCAATCAAGAACCA
AAGTGTGGGGATCGAAGATGATTAGAGACCATTGTAGTCCACACTGCAAACGATGACACC
CATGAATTGGGGAGTTTTTGGTCGCAGGCGTGGTCGGGCTTGAT--TATTATTTTTC-AT
CCCGTTCCTCGTCTCGCC-AATGA--ATATTAAA-TTTAC-GTGC-ATATTC-TTTTTGG
TCTTCG-----TTTTTACGGC-GAGGGCCTTT--AACGGGA
>AY785580_1
TGGGATAA-CAAAGGAGCAGCCTCT-GGGCCACCGTTTCGGC-TTTTGTTGGTTTTAAAA
GTCCATTGGAGATTATGGGGCAGTGTGACAAGCGGCTGGGTGGTTATTC--------CAC
ACACACACTCTCC-TTTTTTT--GGACG--TGT----TGTTGTTGTGTG-GCACTCGTCG
CCTTTGTGGGAAATCC--GTGTGGCAC-TGTTTGTGTGTTGTTGGC--AGACTTCGGTC-
-TTG-CCTCCGCATAT-TTTCACATGTGTCATGCCTTCCCTCAACTCACGGCATCCAGGA
ATGAAGGAGGGTAGTTCGGGGGAGAACGTACTGGTGCGTCAGAGGTGAAATTCTTAGACC
GCACCAAGACGAACTACAGCGAAGGCATTCTTCAAGGATACCTTCCTCAATCAAGAACCA
AAGTGTGGGGATCGAAGATGATTAGAGACCATTGTAGTCCACACTGCAAACGATGACACC
CATGAATTGGGGAGTTTTTGGTCGCAGGCGTGGTCGGGCTTGAT--TATTATTTTTC-AT
CCCGTTCCTCGTCTCGCC-AATGA--ATATTAAA-TTTAC-GTGC-ATATTC-TTTTTGG
TCTTCG-----TTTTTACGGC-GAGGGCCTTT--AACGGGA
>AF228685_1
TGGGATAA-CAAAGGAGCAGCCTCT-GGGCCACCGTTTCGGC-TTTTGTTGGTTTTAAAA
GTCCATTGGAGATTATGGGGCAGTGTGACAAGCGGCTGGGTGGTTATTC--------CAC
ACACACACTCTCC-TTTTTTT--GGACG--TGT----TGTTGTTGTGTG-GCACTCGTCG
CCTTTGTGGGAAATCC--GTGTGGCAC-TGTTTGTGTGTTGTTGGC--AGACTTCGGTC-
-TTG-CCTCCGCATAT-TTTCACATGTGTCATGCCTTCCCTCAACTCACGGCATCCAGGA
ATGAAGGAGGGTAGTTCGGGGGAGAACGTACTGGTGCGTCAGAGGTGAAATTCTTAGACC
GCACCAAGACGAACTACAGCGAAGGCATTCTTCAAGGATACCTTCCTCAATCAAGAACCA
AAGTGTGGGGATCGAAGATGATTAGAGACCATTGTAGTCCACACTGCAAACGATGACACC
CATGAATTGGGGAGTTTTTGGTCGCAGGCGTGGTCGGGCTTGAT--TATTATTTTTC-AT
CCCGTTCCTCGTCTCGCC-AATGA--ATATTAAA-TTTAC-GTGC-ATATTC-TTTTTGG
TCTTCG-----TTTTTACGGC-GAGGGCCTTT--AACGGGA
>AF232214_1
TGGGATAA-CAAAGGAGCAGCCTCT-GGGCCACCGTTTCGGC-TTTTGTTGGTTTTAAAA
GTCCATTGGAGATTATGGGGCAGTGTGACAAGCGGCTGGGTGGTTATTC--------CAC
ACACACACTCTCC-TTTTTTT--GGACG--TGT----TGTTGTTGTGTG-GCACTCGTCG
CCTTTGTGGGAAATCC--GTGTGGCAC-TGTTTGTGTGTTGTTGGC--AGACTTCGGTC-
-TTG-CCTCCGCATAT-TTTCACATGTGTCATGCCTTCCCTCAACTCACGGCATCCAGGA
ATGAAGGAGGGTAGTTCGGGGGAGAACGTACTGGTGCGTCAGAGGTGAAATTCTTAGACC
GCACCAAGACGAACTACAGCGAAGGCATTCTTCAAGGATACCTTCCTCAATCAAGAACCA
AAGTGTGGGGATCGAAGATGATTAGAGACCATTGTAGTCCACACTGCAAACGATGACACC
CATGAATTGGGGAGTTTTTGGTCGCAGGCGTGGTCGGGCTTGAT--TATTATTTTTC-AT
CCCGTTCCTCGTCTCGCC-AATGA--ATATTAAA-TTTAC-GTGC-ATATTC-TTTTTGG
TCTTCG-----TTTTTACGGC-GAGGGCCTTT--AACGGGA
>AY785579_1
TGGGATAA-CAAAGGAGCAGCCTCT-GGGCCACCGTTTCGGC-TTTTGTTGGTTTTAAAA
GTCCATTGGAGATTATGGGGCAGTGTGACAAGCGGCTGGGTGGTTATTC--------CAC
ACACACACTCTCC-TTTTTTT--GGACG--TGT----TGTTGTTGTGTG-GCACTCGTCG
CCTTTGTGGGAAATCC--GTGTGGCAC-TGTTTGTGTGTTGTTGGC--AGACTTCGGTC-
-TTG-CCTCCGCATAT-TTTCACATGTGTCATGCCTTCCCTCAACTCACGGCATCCAGGA
ATGAAGGAGGGTAGTTCGGGGGAGAACGTACTGGTGCGTCAGAGGTGAAATTCTTAGACC
GCACCAAGACGAACTACAGCGAAGGCATTCTTCAAGGATACCTTCCTCAATCAAGAACCA
AAGTGTGGGGATCGAAGATGATTAGAGACCATTGTAGTCCACACTGCAAACGATGACACC
CATGAATTGGGGAGTTTTTGGTCGCAGGCGTGGTCGGGCTTGAT--TATTATTTTTC-AT
CCCGTTCCTCGTCTCGCC-AATGA--ATATTAAA-TTTAC-GTGC-ATATTC-TTTTTGG
TCTTCG-----TTTTTACGGC-GAGGGCCTTT--AACGGGA
>AF288660_1
TGGGATAA-CAAAGGAGCAGCCTCT-GGGCCACCGTTTCGGC-TTTTGTTGGTTTTAAAA
GTCCATTGGAGATTATGGGGCAGTGTGACAAGCGGCTGGGTGGTTATTC--------CAC
ACACACACTCTCCTTTTTTTT--GGACG--TGT----TGTTGTTGTGTG-GCACTCGTCG
CCTTTGTGGGAAATCC--GTGTGGCAC-TGTTTGTGTGTTGTTGGC--AGACTTCGGTC-
-TTG-CCTCCGCATAT-TTTCACATGTGTCATGCCTTCCCTCAACTCACGGCATCCAGGA
ATGAAGGAGGGTAGTTCGGGGGAGAACGTACTGGTGCGTCAGAGGTGAAATTCTTAGACC
GCACCAAGACGAACTACAGCGAAGGCATTCTTCAAGGATACCTTCCTCAATCAAGAACCA
AAGTGTGGGGATCGAAGATGATTAGAGACCATTGTAGTCCACACTGCAAACGATGACACC
CATGAATTGGGGAGTTTTTGGTCGCAGGCGTGGTCGGGCTTGAT--TATTATTTTTC-AT
CCCGTTCCTCGTCTCGCC-AATGA--ATATTAAA-TTTAC-GTGC-ATATTC-TTTTTGG
TCTTCG-----TTTTTACGGC-GAGGGCCTTT--AACGGGA
>AY785578_1
TGGGATAA-CAAAGGAGCAGCCTCT-GGGCCACCGTTTCGGC-TTTTGTTGGTTTTAAAA
GTCCATTGGAGATTATGGGGCAGTGTGACAAGCGGCTGGGTGGTTATTC--------CAC
ACACACACTCTCCTTTTTTTT--GGACG--TGT----TGTTGTTGTGTG-GCACTCGTCG
CCTTTGTGGGAAATCC--GTGTGGCAC-TGTTTGTGTGTTGTTGGC--AGACTTCGGTC-
-TTG-CCTCCGCATAT-TTTCACATGTGTCATGCCTTCCCTCAACTCACGGCATCCAGGA
ATGAAGGAGGGTAGTTCGGGGGAGAACGTACTGGTGCGTCAGAGGTGAAATTCTTAGACC
GCACCAAGACGAACTACAGCGAAGGCATTCTTCAAGGATACCTTCCTCAATCAAGAACCA
AAGTGTGGGGATCGAAGATGATTAGAGACCATTGTAGTCCACACTGCAAACGATGACACC
CATGAATTGGGGAG-TTTTGGTCGCAGGCGTGGTCGGGCTTGAT--TATTATTTTTC-AT
CCCGTTCCTCGTCTCGCC-AATGA--ATATTAAA-TTTAC-GTGC-ATATTC-TTTTTGG
TCTTCG-----TTTTTACGGC-GAGGGCCTTT--AACGGGA
>KR905439_1
TGGGATAA-CAAAGGAGCAGCCTCT-GGGCCACCGTTTCGGC-TTTTGTTGGTTTTAAAA
GTCCATTGGAGATTATGGGGCAGTGTGACAAGCGGCTGGGTGGTTATTC--------CAC
ACACACACTCTCCTTTTTTTT--GGACG--TGT----TGTTGTTGTGTG-GCACTCGTCG
CCTTTGTGGGAAATCC--GTGTGGCAC-TGTTTGTGTGTTGTTGGC--AGACTTCGGTC-
-TTG-CCTCCGCATAT-TTTCACATGTGTCATGCCTTCCCTCAACTCACGGCATCCAGGA
ATGAAGGAGGGTAGTTCGGGGGAGAACGTACTGGTGCGTCAGAGGTGAAATTCTTAGACC
GCACCAAGACGAACTACAGCGAAGGCATTCTTCAAGGATACCTTCCTCAATCAAGAACCA
AAGTGTGGGGATCGAAGATGATTAGAGACCATTGTAGTCCACACTGCAAACGATGACACC
CATGAATTGGGGAGTTTTTGGTCGCAGGCGTGGTCGGGCTTGAT--TATTATTTTTC-AT
CCCGTTCCTCGTCTCGCC-AATGA--ATATTAAATTTTAC-GTGC-ATATTC-TTTTTGG
TCTTCG-----TTTTTACGGC-GAGGGCCTTT--AACGGGA
>AJ009149_1
TGGGATAA-CAAAGGAGCAGCCTCTGGGGCCACCGTTTCGGC-TTTTGTTGGTTTTAAAA
GTCCATTGGAGATTATGGGGCAGTGTGACAAGCGGCTGGGTGGTTATTC--------CAC
ACACACACTCTCC-TTTTTTT--GGACG--TGT----TGTTGTTGTGTG-GCACTCGTCG
CCTTTGTGGGAAATCC--GTGTGGCAC-TGTTTGTGTGTTGTTGGC--AGACTTCGGTC-
-TTG-CCTCCGCATAT-TTTCACATGTGTCATGCCTTCCCTCAACTCACGGCATCCAGGA
ATGAAGGAGGGTAGTTCGGGGGAGAACGTACTGGTGCGTCAGAGGTGAAATTCTTAGACC
GCACCAAGACGAACTACAGCGAAGGCATTCTTCAAGGATACCTTCCTCAATCAAGAACCA
AAGTGTGGGGATCGAAGATGATTAGAGACCATTGTAGTCCACACTGCAAACGATGACACC
CATGAATTGGGGAGTTTTTGGTCGCAGGCGTGGTCGGGCTTGAT--TATTATTTTTC-AT
CCCGTTCCTCGTCTCGCC-AATGA--ATATTAAA-TTTAC-GTGC-ATATTC-TTTTTGG
TCTTCG-----TTTTTACGGC-GAGGGCCTTT--AACGGGA
>MT705719_1
----------------------TCT-GGGCCACCGTTTCGGC-TTTTGTTGGTTTTAAAA
GTCCATTGGAGATTATGGGGCAGTGTGACAAGCGGCTGGGTGGTTATTC--------CAC
ACACACACTCTCCTTTTTTTT--GGACG--TGT----TGTTGTTGTGTG-GCACTCGTCG
CCTTTGTGGGAAATCC--GTGTGGCAC-TGTTTGTGTGTTGTTGGC--AGACTTCGGTC-
-TTG-CCTCCGCATAT-TTTCACATGTGTCATGCCTTCCCTCAACTCACGGCATCCAGGA
ATGAAGGAGGGTAGTTCGGGGGAGAACGTACTGGTGCGTCAGAGGTGAAATTCTTAGACC
GCACCAAGACGAACTACAGCGAAGGCATTCTTCAAGGATACCTTCCTCAATCAAGAACCA
AAGTGTGGGGATCGAAGATGATTAGAGACCATTGTAGTCCACACTGCAAACGATGACACC
CATGAATTGGGGAGTTTTTGGTCGCAGGCGTGGTCGGGCTTGAT--TATTATTTTTC-AT
CCCGTTCCTCGTCTCGCC-AATGA--ATATTAAA-TTTAC-GTGC-ATATTC-TTTTTGG
TCTTCG-----TTTTTACGGC-GAGGGCCTTT--AACGGGA
>FJ001630_1
TGGGATAA-CAAAGGAGCAGCCTCT-GGGCCACCGTTTCGGC-TTTTGTTGGTTTTAAAA
GTCCATTGGAGATTATGGGGCAGTGTGACAAGCGGCTGGGTGGTTATTC--------CAC
ACACACACTCTCC-TTTTTTT--GGACG--TGT----TGTTGTTGTGTG-GCACTCGTCG
CCTTTGTGGGAAATCC--GTGTGGCAC-TGTTTGTGTGTTGTTGGC--AGACTTCGGTC-
-TTG-CCTCCGCATAT-TTTCACATGTGTCATGCCTTCCCTCAACTCACGGCATCCAGGA
ATGAAGGAGGGTAGTTCGGGGGAGAACGTACTGGTGCGTCAGAGGTGAAATTCTTAGACC
GCACCAAGACGAACTACAGCGAAGGCATTCTTCAAGGATACCTTCCTCAATCAAGAACCA
AAGTGTGGGGATCGAAGATGATTAGAGACCATTGTAGTCCACACTGCAAACGATGACACC
CATGAATTGGGGAGTTTTTGGTCGCAGGCGTGGTCGGGCTTGAT--TATTATTTTTC-AT
CCCGTTCCTCGTCTCGCC-AATGA--ATATTAAA-TTTAC-GTGC-ATATTC-TTTTTGG
TCTTCG-----TTTTTACGGC-GAGGGCCTTT--AACGGGA
>MT253589_1
-------------GGAGCAGCCTCT-GGGCCACCGTTTCGGC-TTTTGTTGGTTTTAAAA
GTCCATTGGAGATTATGGGGCAGTGTGACAAGCGGCTGGGTGGTTATTC--------CAC
ACACACACTCTCC-TTTTTTT--GGACG--TGT----TGTTGTTGTGTG-GCACTCGTCG
CCTTTGTGGGAAATCC--GTGTGGCAC-TGTTTGTGTGTTGTTGGC--AGACTTCGGTC-
-TTG-CCTCCGCATAT-TTTCACATGTGTCATGCCTTCCCTCAACTCACGGCATCCAGGA
ATGAAGGAGGGTAGTTCGGGGGAGAACGTACTGGTGCGTCAGAGGTGAAATTCTTAGACC
GCACCAAGACGAACTACAGCGAAGGCATTCTTCAAGGATACCTTCCTCAATCAAGAACCA
AAGTGTGGGGATCGAAGATGATTAGAGACCATTGTAGTCCACACTGCAAACGATGACACC
CATGAATTGGGGAGTTTTTGGTCGCAGGCGTGGTCGGGCTTGAT--TATTATTTTTC-AT
CCCGTTCCTCGTCTCGCC-AATGA--ATATTAAA-TTTAC-GTGC-ATATTC-TTTTTGG
TCTTCG-----TTTTTACGGC-GAGGGCCTTT--AACGGGA
>MT705720_1
---------------AGCAGCCTCT-GGGCCACCGTTTCGGC-TTTTGTTGGTTTTAAAA
GTCCATTGGAGATTATGGGGCAGTGTGACAAGCGGCTGGGTGGTTATTC--------CAC
ACACACACTCTCC-TTTTTTT--GGACG--TGT----TGTTGTTGTGTG-GCACTCGTCG
CCTTTGTGGGAAATCC--GTGTGGCAC-TGTTTGTGTGTTGTTGGC--AGACTTCGGTC-
-TTG-CCTCCGCATAT-TTTCACATGTGTCATGCCTTCCCTCAACTCACGGCATCCAGGA
ATGAAGGAGGGTAGTTCGGGGGAGAACGTACTGGTGCGTCAGAGGTGAAATTCTTAGACC
GCACCAAGACGAACTACAGCGAAGGCATTCTTCAAGGATACCTTCCTCAATCAAGAACCA
AAGTGTGGGGATCGAAGATGATTAGAGACCATTGTAGTCCACACTGCAAACGATGACACC
CATGAATTGGGGAGTTTTTGGTCGCAGGCGTGGTCGGGCTTGAT--TATTATTTTTC-AT
CCCGTTCCTCGTCTCGCC-AATGA--ATATTAAA-TTTAC-GTGC-ATATTC-TTTTTGG
TCTTCG-----TTTTTACGGC-GAGGGCCTTT--AACGGGA
>AF359496_2
TGGGATAA-CAAAGGAGCAGCCTCT-GGGCCACCGTTTCGGC-TTTTGTTGGTTTTAAAA
GACCATTGGAGATTATGGGGCAGTGTGACAAACGGCTGGGTGGTTATTC--------CAC
ACACACACTCTCCTTTTTTTT--GTACG--TGT----TGTTGTTGTGTG-GTACTCGTCG
CCTTTGTGGGAAATCC--GTGTGGCAC-TGTTTGTGTGTTGTTGGC--AGACTTCGGTC-
-TTG-CCTCCGCATAT-TTTTACATGTGTCATGCCTTCCCTCAACTCACGGCATCCAGGA
ATGAAGGAGGGTAGTTCGGGGGAGAACGTACTGGTGCGTCAGAGGTGAAATTCTTAGACC
GCACCAAGACGAACTACAGCGAAGGCACTCTTCAAGTATACCTTCCTCAATCAAGAACCA
AAGTGTGGGGATCGAAGATGATTAGAGACCATTGTAGTCCACACTGCAAACGATGACACC
CATGAATTGGGGAGTTTTTGGTCGCAGGCGTGGTCGGGCTTGAT--TATTATTTTTC-AT
CCCGTTCCTTGTCTCGCC-AATGA--ATATTAAA-TTTAC-ATGC-ATATTC-TTTTTGG
TCATCA-----TTTTTACGGC-GAGGGCCTTT--AACGGGA
>AF359480_1
TGGGATAA-CAAAGGAGCAGCCTCT-GGGCCACCGTTTCGGC-TTTTGTTGGTTTTAAAA
GACCATTGGAGATTATGGGGCAGTGTGACAAACGGCTGGGTGGTTATTC--------CAC
ACACACACTCTCCTTTTTTTT--GTACG--TGT----TGTTGTTGTGTG-GCACTCGTCG
CCTTTGTGGGAAATCC--GTGTGGCAC-TGTTTGTGTGTTGTTGGC--AGACTTCGGTC-
-TTG-CCTCCGCATAT-TTTTACATGTGTCATGCCTTCCCTCAACTCACGGCATCCAGGA
ATGAAGGAGGGTAGTTCGGGGGAGAACGTACTGGTGCGTCAGAGGTGAAATTCTTAGACC
GCACCAAGACGAACTACAGCGAAGGCACTCTTCAAGTATACCTTCCTCAATCAAGAACCA
AAGTGTGGGGATCGAAGATGATTAGAGACCATTGTAGTCCACACTGCAAACGATGACACC
CATGAATTGGGGAGTTTTTGGTCGCAGGCGTGGTCGGGCTTGAT--TATTATTTTTC-AT
CCCGTTCCTTGTCTCGCC-AATGA--ATATTAAA-TTTAC-ATGC-ATATTC-TTTTTGG
TCATCA-----TTTTTACGGC-GAGGGCCTTT--AACGGGA
>AF359495_1
TGGGATAA-CAAAGGAGCAGCCTCT-GGGCCACCGTTTCGGC-TTTTGTTGGTTTTAAAA
GACCATTGGAGATTATGGGGCAGTGTGACAAACGGCTGGGTGGTTATTC--------CAC
ACTCACACTCTCCTTTTTTTT--GTACG--TGT----TGTTGTTGTGTG-GCACTCGTCG
CCTTTGTGGGAAATCC--GTGTGGCAC-TGTTTGTGTGTTGTTGGC--AGACTTCGGTC-
-TTG-CCTCCGCATAT-TTTTACATGTGTCATGCCTTCCCTCAACTCACGGCATCCAGGA
ATGAAGGAGGGTAGTTCGGGGGAGAACGTACTGGTGCGTCAGAGGTGAAATTCTTAGACC
GCACCAAGACGAACTACAGCGAAGGCACTCTTCAAGTATACCTTCCTCAATCAAGAACCA
AAGTGTGGGGATCGAAGATGATTAGAGACCATTGTAGTCCACACTGCAAACGATGACACC
CATGAATTGGGGAGTTTTTGGTCGCAGGCGTGGTCGGGCTTGAT--TATTATTTTTC-AT
CCCGTTCCTTGTCTCGCC-AATGA--ATATTAAA-TTTAC-ATGC-ATATTC-TTTTTGG
TCATCA-----TTTTTACGGC-GAGGGCCTTT--AACGGGA
>AF359493_1
TGGGATAA-CAAAGGAGCAGCCTCT-GGGCCACCGTTTCGGC-TTTTGTTGGTTTTAAAA
GACCATTGGAGATTATGGGGCAGTGTGACAAACGGCTGGGTGGTTATTC--------CAC
ACACACACTCTCCTTTTTTTT--GGACG--TGT----TGTTGTTGTGTG-GCACTCGTCG
CCTTTGTGGGAAATCC--GTGTGGCAC-TGTTTGTGTGTTGTTGGC--AGACTTCGGTC-
-TTG-CCTCCGCATAT-TTTTACATGTGTCATGCCTTCCCTCAACTCACGGCATCCAGGA
ATGAAGGAGGGTAGTTCGGGGGAGAACGTACTGGTGCGTCAGAGGTGAAATTCTTAGACC
GCACCAAGACGAACTACAGCGAAGGCATTCTTCAAGTATACCTTCCTCAATCAAGAACCA
AAGTGTGGGGATCGAAGATGATTAGAGACCATTGTAGTCCACACTGCAAACGACGACACC
CATGAATCGGGGAGTTTTTGGTCGCAGGCGTGGTCGGGCTTGAT--TATTATTTTTC-AT
CCCGTTCCTTGTCTCGCC-AATGA--ATATTAAA-TTTAC-GTGC-ACATTC-TTTTTGG
TCTTCA-----TTTTTACGGC-GAGGGCCTTT--AACGGGA
>AF359494_1
TGGGATAA-CAAAGGAGCAGCCTCT-GGGCCACCGTTTCGGC-TTTTGTTGGTTTTAAAA
GACCATTGGAGATTATGGGGCAGTGTGACAAACGGCTGGGTGGTTATTC--------CAC
ACACACACTCTCCTTTTTTTT--GGACG--TGT----TGTTGTTGTGTG-GCACTCGTCG
CCTTTGTGGGAAATCC--GTGTGGCAC-TGTTTGTGTGTTGTTGGC--AGACTTCGGTC-
-TTG-CCTCCGCATAT-TTTTACATGTGTCATGCCTTCCCTCAACTCACGGCATCCAGGA
ATGAAGGAGGGTAGTTCGGGGGAGAACGCACTGGTGCGTCAGAGGTGAAATTCTTAGACC
GCACCAAGACGAACTACAGCGAAGGCATTCTTCAAGTATACCTTCCTCAATCAAGAACCA
AAGTGTGGGGATCGAAGATGATTAGAGACCATTGTAGTCCACACTGCAAACGACGACACC
CATGAATCGGGGAGTTTTTGGTCGCAGGCGTGGTCGGGCTTGAT--TATTATTTTTC-AT
CCCGTTCCTCGTCTCGCC-AATGA--ATATTAAA-TTTAC-GTGC-ATATTC-TTTTTGG
TCTTCA-----TTTTTACGGC-GAGGGCCTTT--AACGGGA
>AF359479_1
TGGGATAA-CAAAGGAGCAGCCTCT-GGGCCACCGTTTCGGC-TTTTGTTGGTTTTAAAA
GACCATTGGAGATTATGGGGCAGTGTGACAAACGGCTGGGTGGTTATTC--------CAC
ACACACACTCTCCTTTTTTTT--GGACG--TGT----TGTTGTTGTGTG-GCACTCGTCG
CCTTTGTGGGAAATCC--GTGTGGCAC-TGTTTGTGTGTTGTTGGC--AGACTTCGGTC-
-TTG-CCTCCGCATAT-TTTTACATGTGTCATGCCTTCCCTCAACTCACGGCATCCAGGA
ATGAAGGAGGGTAGTTCGGGGGAGAACGTACTGGTGCGTCAGAGGTGAAATTCTTAGACC
GCACCAAGACGAACTACAGCGAAGGCATTCTTCAAGTATACCTTCCTCAATCAAGAACCA
AAGTGTGGGGATCGAAGATGATTAGAGACCATTGTAGTCCACACTGCAAACGACGACACC
CATGAATCGGGGAGTTTTTGGTCGCAGGCGTGGTCGGGCTTGAT--TATTATTTTTC-AT
CCCGTTCCTTGTCTCGCC-AATGA--ATATTAAA-TTTAC-GTGC-ATATTC-TTTTTGG
TCTTCA-----TTTTTACGGC-GAGGGCCTTT--AACGGGA
>AF359468_1
TGGGATAA-CAAAGGAGCAGCCTCT-GGGCCACCGTTTCGGC-TTTTGTTGGTTTTAAAA
GACCATTGGAGATTATGGGGCAGTGTGACAAGCGGCTGGGTGGTTATTC--------CAC
ACACACACTCTCCTTTTTTTT--GGACG--TGT----TGTTGTTGTGTG-GCACTCGTCG
CCTTTGTGGGAAATCC--GTGTGGCAC-TGTTTGTGTGTTGTTGGC--AGACTTCGGTC-
-TTG-CCTCCGCATAT-TTTTACATGTGTCATGCCTTCCCTCAACTCACGGCATCCAGGA
ATGAAGGAGGGTAGTTCGGGGGAGAACGTACTGGTGCGTCAGAGGTGAAATTCTTAGACC
GCACCAAGACGAACTACAGCGAAGGCATTCTTCAAGGATACCTTCCTCAATCAAGAACCA
AAGTGTGGGGATCGAAGATGATTAGAGACCATTGTAGTCCACACTGCAAACGATGACACC
CATGAATTGGGGAGTTTTTGGTCGCAGGCGTGGTCGGGCTTGAT--TATTATTTTTC-AT
CCCGTTCCTTGTCTCGCC-AATGA--ATATTAAA-TTTAC-GTGC-ATATTC-TTTTTGG
TCTTCG-----TTTTTACGGC-GAGGGCCTTT--AACGGGA
>AF359472_1
TGGGATAA-CAAAGGAGCAGCCTCT-GGGCCACCGTTTCGGC-TTTTGTTGGTTTTAAAA
GACCATTGGAGATTATGGGGCAGTGTGACAAACGGCTGGGTGGTTATTC--------CAC
ACACACACTCTCCTTTTTTTT--GGACG--TGT----TGTTGTTGTGTG-GCACTCGTCG
CCTTTGTGGGAAATCC--GTGTGGCAC-TGTTTGTGTGTTGTTGGC--AGACTTCGGTC-
-TTG-CCTCCGCATAT-TTTTACATGTGTCATGCCTTCCCTCAACTCACGGCATCCAGGA
ATGAAGGAGGGTAGTTCGGGGGAGAACGTACTGGTGCGTCAGAGGTGAAATTCTTAGACC
GCACCAAGACGAACTACAGCGAAGGCATTCTTCAAGTATACCTTCCTCAATCAAGAACCA
AAGTGTGGGGATCGAAGATGATTAGAGACCATTGTAGTCCACACTGCAAACGATGACACC
CATGAATTGGGGAGTTTTTGGTCGCAGGCGTGGTCGGGCTTGAT--TATTATTTTTC-AT
CCCGTTCCTTGTCTCGCC-AATGA--ATATTAAA-TTTAC-GTGC-ATATTC-TTTTTGG
TCTTCA-----TTTTTACGGC-GAGGGCCTTT--AACGGGA
>AF359489_1
TGGGATAA-CAAAGGAGCAGCCTCT-GGGCCACCGTTTCGGC-TTTTGTTGGTTTTAAAA
GACCATTGGAGATTATGGGGCAGTGTGACAAGCGGCTGGGTGGTTATTC--------CAC
ACACACACTCTCC-TTTTTTT--GGACG--CGT----TGTTGTTGTGTG-GCACTCGTCG
CCTTTGTGGGAAATCC--GTGTGGCAC-TGTTTGTGTGTTGTTGGC--AGACTTCGGTC-
-TTG-CCTCCGCATAT-TTTTACATGTGTCACGCCTTCCCTCAACTCACGGCATCCAGGA
ATGAAGGAGGGTAGTTCGGGGGAGAACGTACTGGTGCGTCAGAGGTGAAATTCTTAGACC
GCACCAAGACGAACTACAGCGAAGGCATTCTTCAAGGATACCTTCCTCAATCAAGAACCA
AAGTGTGGGGATCGAAGATGATTAGAGACCATTGTAGT-CACACTGCAAACGATGACACC
CATGAATTGGGGAGTTTTTGGTCGCAGGCGTGGTCGGGCTTAAT--TATTATTTTTC-AT
CCCGTTCCTTGTCTCGCC-AATGA--ATATTAAA-TTTAC-GTGC-ATATTC-TTTTTGG
TCTTTG-----TTTTTACGGC-GAGGGCCTTT--AACGGGA
>AF359471_1
TGGGATAA-CAAAGGAGCAGCCTCT-GGGCCACCGTTTCGGC-TTTTGTTGGTTTTAAAA
GACCATTGGAGATTATGGGGCAGTGTGACAAGCGGCTGGGTGGTTATTC--------CAC
ACACACACTCTCC-TTTTTTT--GGACG--TGT----TGTTGTTGTGTG-GCACTCGTCG
CCTTTGTGGGAAATCC--GTGTGGCAC-TGTTTGTGTGTTGTTGGC--AGACTTCGGTC-
-TTG-CCTCCGCATAT-TTTTACATGTGTCACGCCTTCCCTCAACTCACGGCATCCAGGA
ATGAAGGAGGGTAGTTCGGGGGAGAACGTACTGGTGCGTCAGAGGTGAAATTCTTAGACC
GCACCAAGACGAACTACAGCGAAGGCATTCTTCAAGGATACCTTCCTCAATCAAGAACCA
AAGTGTGGGGATCGAAGATGATTAGAGACCATTGTAGTCCACACTGCAAACGATGACACC
CATGAATTGGGGAGTTTTTGGTCGCAGGCGTGGTCGGGCTTGAT--TATTATTTTTC-AT
CCCGTTCCTTGTCTCGCC-AATGA--ATATTAAA-TTTAC-GTGC-ATATTC-TTTTTGG
TCTTCG-----TTTTTACGGC-GAGGGCCTTT--AACGGGA
>AF359477_1
TGGGATAA-CAAAGGAGCAGCCTCT-GGGCCACCGTTTCGGC-TTTTGTTGGTTTTAAAA
GACCATTGGAGATTATGGGGCAGTGTGACAAGCGGCTGGGTGGTTATTC--------CAC
ACACACACTCTCC-TTTTTTT--GGACG--CGT----TGTTGTTGTGTG-GCACTCGTCG
CCTTTGTGGGAAATCC--GTGTGGCAC-TGTTTGTGTGTTGTTGGC--AGACTTCGGTC-
-TTG-CCTCCGCATAT-TTTTACATGTGTCACGCCTTCCCTCAACTCACGGCATCCAGGA
ATGAAGGAGGGTAGTTCGGGGGAGAACGTACTGGTGCGTCAGAGGTGAAATTCTTAGACC
GCACCAAGACGAACTACAGCGAAGGCATTCTTCAAGGATACCTTCCTCAATCAAGAACCA
AAGTGTGGGGATCGAAGATGATTAGAGACCATTGTAGT-CACACTGCAAACGATGACACC
CATGAATTGGGGAGTTTTTGGTCGCAGGCGTGGTCGGGCTTGAT--TATTATTTTTC-AT
CCCGTTCCTTGTCTCGCC-AATGA--ATATTAAA-TTTAC-GTGC-ATATTC-TTTTTGG
TCTTTG-----TTTTTACGGC-GAGGGCCTTT--AACGGGA
>AF359490_1
TGGGATAA-CAAAGGAGCAGCCTCT-GGGCCACCGTTTCGGC-TTTTGTTGGTTTTAAAA
GACCATTGGAGATTATGGGGCAGTGTGACAAGCGGCTGGGTGGTTATTC--------CAC
ACACACACTCTCC-TTTTTTT--GGACG--CGT----TGTTGTTGTGTG-GCACTCGTCG
CCTTTGTGGGAAATCC--GTGTGGCAC-TGTTTGTGTGTTGTTGGC--AGACTTCGGTC-
-TTG-CCTCCGCATAT-TTTTACATGTGTCACGCCTTCCCTCAACTCACGGCATCCAGGA
ATGAAGGGGGGTAGTTCGGGGGAGAACGTACTGGTGCGTCAGAGGTGAAATTCTTAGACC
GCACCAAGACGAACTACAGCGAAGGCATTCTTCAAGGATACCTTCCTCAATCAAGAACCA
AAGTGTGGGGATCGAAGATGATTAGAGACCATTGTAGT-CACACTGCAAACGATGACACC
CATGAATTGGGGAGTTTTTGGTCGCAGGCGTGGTCGGGCTTGAT--TATTATTTTTC-AT
CCCGTTCCTTGTCTCGCC-AATGA--ATATTAAA-TTTAC-GTGC-ATATTC-TTTTTGG
TCTTTG-----TTTTTACGGC-GAGGGCCTTT--AACGGGA
>KX134667_1
TGGGATAA-CAAAGGAGCAGCCTCT-GGGCCACCGTTTCGGC-TTTTGTTGGTTTTAAAA
GTCCATTGGAGATTATGGGGCAGTGTGACAAGCGGCTGGGTGGTTATTC------CACAC
ACACTCACACTCC--TTTTTT--GGATGT-TGTGTTTTGTGTGTGTGTG-GCACTCGTCG
CCTTTGAGGGAAATCC--CAGTGGCAC-GGGTTTGGTGTTGTTGGC--AGATTTCGGTC-
-TCG-CCTTCACAG------CACATGTGTCATGCCTTCCCTCAACTCACGGCATCCAGGA
ATGAAGGAGGGTAGTTCGGGGGAGAACGTACTGGTGCGTCAGAGGTGAAATTCTTAGACC
GCACCAAGACGAACTACAGCGAAGGCATTCTTCAAGGATACCTTCCTCAATCAAGAACCA
AAGTGTGGGGATCGAAGATGATTAGAGACCATTGTAGTCCACACTGCAAACGATGACACC
CATGAATTGGGGAGTTTTTGGTCGTAGGCGTGGTCGGGCTTGATTATATTATTTTTC-AT
CCCGTTCCTCGTCTCGCC-AATGAATATATTAAA-TTTAC-GTGC-ATATTC-TTTTTGG
TCTTCG---TTTTTTTACGGC-GAGGACCTTT--AACGGGA
>OL314530_1
-------A-CCAAGGAGCAGCCTCT-GGGCCGCCGTTTCGGC-TCTTGTTGGTTTTAAAA
GTCCATTGGAGATTATGGGGCAGTGTGACAAGCGGCTGGATGGTTATTC------CACAC
ACACGCACACTCC--TTTTTT--GGATGT-TGTGTTTTCTGTGTGTGTG-GCACTCGTCG
CCTTTGTGGGAAATCC--GTGTGGCAC-TTGTTTGGTGTTGTTGGC--AGACTTCGGGC-
-TTG-CCTTCACACACGTTTCACATGTGTCATGCCTTCCCTCAACTCACGGCATCCAGGA
ATGAAGGAGGGTAGTTCGGGGGAGAACGTACTGGTGCGTCAGAGGTGAAATTCTTAGACC
GCACCAAGACGAACTACAGCGAAGGCATTCTTCAAGGATACCTTCCTCAATCAAGAACCA
AAGTGTGGGGATCGAAGATGATTAGAGACCATTGTAGTCCACACTGCAAACGATGACACC
CATGAATTGGGGAGTTTTTGGTCGTAGGCGTGGTCGGGCTTGATTATATTATTTTTC-AT
CCCGTTCCTCGTCTCGCC-AATGAATATATTAAA-TTTAC-GTGC-ATATTC-TCTTTGG
TCTTCG---TTTTTTTACGGC-GAGGACCTTT--AACGGGA
>KP197167_1
TGGGATAA-CAAAGGAGCAGCCTCT-GGGCCACCGTTTCGGC-TTTTGTTGGTTTTAAAA
GTCCATTGGAGATTATGGGGCAGTGTGACAAGCGGCTGGGTGGTTATTC------CACAC
ACACGCACACTCC--TTTTTT--GGATGT-TGTGTGTTTTGTGTGTGTG-GCACTCGTCG
CCTTTGTGGGAAATCC--GTGTGGCAC-TTGTTTGGTGTTGTTGGC--AGACTTCGGTC-
-TTG-CCTTCACAA------CACATGTGTCATGCCTTCCCTCAACTCACGGCATCCAGGA
ATGAAGGAGGGTAGTTCGGGGGAGAACGTACTGGTGCGTCAGAGGTGAAATTCTTAGACC
GCACCAAGACGAACTACAGCGAAGGCATTCTTCAAGGATACCTTCCTCAATCAAGAACCA
AAGTGTGGGGATCGAAGATGATTAGAGACCATTGTAGTCCACACTGCAAACGATGACACC
CATGAATTGGGGAGTTTTTGGTCGTAGGCGTGGTCGGGCTTGATTATATTATTTTTC-AT
CCCGTTCCTCGTCTCGCC-AATGAATATATTAAA-TTTAC-GTGC-ATATTC-TTTTTGG
TCTTCG---TCTTTTTACGGC-GAGGACCTTT--AACGGGA
>PP061017_1
TGGGATAA-CAAAGGAGCAGCCTCT-GGGCCACCGTTTCGGC-TTTTGTTGGTTTTAAAA
GTCCATTGGAGATTATGGGGCAGTGTGACAAGCGGCTGGGTGGTTATTC------CACAC
ACACGCACACTCC--TTTTTT--GGATGT-TGTGTCTTCTGTGTGTGTG-GCACTCGTCG
CCTTTGTGGGAAATCC--GTGTGGCAC-TTGTTTGGTGTTGTTGGC--AGACTTCGGTC-
-TTG-CCTTCACAA------CACATGTGTCATGCCTTCCCTCAACTCACGGCATCCAGGA
ATGAAGGAGGGTAGTTCGGGGGAGAACGTACTGGTGCGTCAGAGGTGAAATTCTTAGACC
GCACCAAGACGAACTACAGCGAAGGCATTCTTCAAGGATACCTTCCTCAATCAAGAACCA
AAGTGTGGGGATCGAAGATGATTAGAGACCATTGTAGTCCACACTGCAAACGATGACACC
CATGAATTGGGGAGTTTTTGGTCGTAGGCGTGGTCGGGCTTGATTATATTATTTTTC-AT
CCCGTTCCTCGTCTCGCC-AATGAATATATTAAA-TTTAC-GTGC-ATATTC-TTTTTGG
TCTTCG---TCTTTTTACGGC-GAGGACCTTT--AACGGGA
>PP061020_1
TGGGATAA-CAAAGGAGCAGCCTCT-GGGCCACCGTTTCGGC-TTTTGTTGGTTTTAAAA
GTCCATTGGAGATTATGGGGCAGTGTGACAAGCGGCTGGGTGGTTATTC------CACAC
ACACGCACACTCC--TTTTTT--GGATGT-TGTGTCTTCTGTGTGTGTG-GCACTCGTCG
CCTTTGTGGGAAATCC--GTGTGGCAC-TTGTTTGGTGTTGTTGGC--AGACTTCGGTC-
-TTG-CCTTCACAG------CACATGTGTCATGCCTTCCCTCAACTCACGGCATCCAGGA
ATGAAGGAGGGTAGTTCGGGGGAGAACGTACTGGTGCGTCAGAGGTGAAATTCTTAGACC
GCACCAAGACGAACTACAGCGAAGGCATTCTTCAAGGATACCTTCCTCAATCAAGAACCA
AAGTGTGGGGATCGAAGATGATTAGAGACCATTGTAGTCCACACTGCAAACGATGACACC
CATGAATTGGGGAGTTTTTGGTCGTAGGCGTGGTCGGGCTTGATTATATTATTTTTC-AT
CCCGTTCCTCGTCTCGCC-AATGAATATATTAAA-TTTAC-GTGC-ATATTC-TTTTTGG
TCTTCG---TCTTTTTACGGC-GAGGACCTTT--AACGGGA
>OR859755_1
TGGGATAA-CAAAGGAGCAGCCTCT-GGGCCACCGTTTCGGC-TTTTGTTGGTTTTAAAA
GTCCATTGGAGATTATGGGGCAGTGTGACAAGCGGCTGGGTGGTTATTC--------CAC
ACACGCGCACTCC--TTTTTT--GGATG--TGTGTCTC----GTGTGTG-GCACTCGTCG
CCTTTGTGGGAAATCC--GTGTGGCAC-TTGTTTGGTGTTGTTGGC--AGACTTCGGTC-
-TTG-CCTTCACA------GCACATGTGTCATGCCTTCCCTCAACTCACGGCATCCAGGA
ATGAAGGAGGGTAGTTCGGGGGAGAACGTACTGGTGCGTCAGAGGTGAAATTCTTAGACC
GCACCAAGACGAACTACAGCGAAGGCATTCTTCAAGGATACCTTCCTCAATCAAGAACCA
AAGTGTGGGGATCGAAGATGATTAGAGACCATTGTAGTCCACACTGCAAACGATGACACC
CATGAATTGGGGAGTTTTTGGTCGTAGGCGTGGTCGGGCTTGATTATATTATTTTTC-AT
CCCGTTCCTCGTCTCGCC-AATGAATATATTAAA-TTTAC-GTGC-ATATTC-TTTTTGG
TCTTCG---TCTTTTTACGGC-GAGGACCTTT--AACGGGA
>PP061012_1
TGGGATAA-CAAAGGAGCAGCCTCT-GGGCCACCGTTTCGGC-TTTTGTTGGTTTTAAAA
GTCCATTGGAGATTATGGGGCAGTGTGACAAGCGGCTGGGTGGTTATTC--------CAC
ACACGCGCACTCC--TTTTTT--GGATG--TGTGTCTC----GTGTGTG-GCACTCGTCG
CCTTTGTGGGAAATCC--GTGTGGCAC-TTGTTTGGTGTTGTTGGC--AGACTTCGGTC-
-TTG-CCTTCACA------GCACATGTGTCATGCCTTCCCTCAACTCACGGCATCCAGGA
ATGAAGGAGGGTAGTTCGGGGGAGAACGTACTGGTGCGTCAGAGGTGAAATTCTTAGACC
GCACCAAGACGAACTACAGCGAAGGCATTCTTCAAGGATACCTTCCTCAATCAAGAACCA
AAGTGTGGGGATCGAAGATGATTAGAGACCATTGTAGTCCACACTGCAAACGATGACACC
CATGAATTGGGGAGTTTTTGGTCGTAGGCGTGGTCGGGCTTGATTATATTATTTTTC-AT
CCCGTTCCTCGTCTCGCC-AATGAATATATTAAA-TTTAC-GTGC-ATATTC-TTTTTGG
TCTTCG---TCTTTTTACGGC-GAGGACCTTT--AACGGGA
>OP265716_1
--------------------CCTCT-GGGCCACC--TTCGGC--TTTGTTGGTTTT--AA
GTCCATTGGAGATTATGGGGCAGTGTGACAAGCGGCTGGGTGGTTACCC---------AC
ACACGCACACTCC--TTTTTT--GGATG--TGTGTCTC--GTGTGTGTG-GCACTCGTCG
CCTTTGTGGGAAATCC--GTGTGGCAC-TTGTTTGGTGTTGTTGGC--AGACTTCGGTC-
-TTG-CCTTCACAA------CACATGTGTCATGCCTTCCCTCAACTCACGGCATCCAGGA
ATGAAGGAGGGTAGTTCGGGGGAGAACGTACTGGTGCGTCAGAGGTGAAATTCTTAGACC
GCACCAAGACGAACTACAGCGAAGGCATTCTTCAAGGATACCTTCCTCAATCAAGAACCA
AAGTGTGGGGATCGAAGATGATTAGAGACCATTGTAGTCCACACTGCAAACGATGACACC
CATGAATTGGGGAGTTTTTGGTCGTAGGCGTGGTCGGGCTTGATTATATTATTTTTC-AT
CCCGTTCCTCGTCTCGCC-AATGAATATATTAAA-TTTAC-GTGC-ATATTC-TTTTTGG
TCTTCG-TTTTTTTTTACGGC-GAGGACCTTT--AACGGGA
>OP265717_1
------------CAGAGCAGCCTCT-GGGCCACCGTTTCGGC--TTTGTTGGTTTT--AA
GTCCATTGGAGATTATGGGGCAGTGTGACAAGCGGCTGGGTGGTTAYTC------CACAC
ACACGCACACTCC--TTTTTT--GGATG--TGTGTCTC--GTGTGTGTG-GCACTCGTCG
CCTTTGTGGGAAATCC--GTGTGGCAC-TTGTTTGGTGTTGTTGGC--AGACTTCGGTC-
-TTG-CCTTCACAA------CACATGTGTCATGCCTTCCCTCAACTCACGGCATCCAGGA
ATGAAGGAGGGTAGTTCGGGGGAGAACGTACTGGTGCGTCAGAGGTGAAATTCTTAGACC
GCACCAAGACGAACTACAGCGAAGGCATTCTTCAAGGATACCTTCCTCAATCAAGAACCA
AAGTGTGGGGATCGAAGATGATTAGAGACCATTGTAGTCCACACTGCAAACGATGACACC
CATGAATTGGGGAGTTTTTGGTCGTAGGCGTGGTCGGGCTTGATTATATTATTTTTC-AT
CCCGTTCCTCGTCTCGCC-AATGAATATATTAAA-TTTAC-GTGC-ATATTC-TTTTTGG
TCTTCG-TTTTTTTTTACGGC-GAGGACCTTT--AACGGGA
>OR625667_1
TGGGATAA-CAAAGGAGCAGCCTCT-GGGCCACCGTTTCGGC-TTTTGTTGGTTTTAAAA
GTCCATTGGAGATTATGGGGCAGTGTGACAAGCGGCTGGGTGGTTATTC------CACAC
ACACGCACACTCC--TTTTTT--GGATG--TGTGTCTC--GTGTGTGTG-GCACTCGTCG
CCTTTGTGGGAAATCC--GTGTGGCAC-TTGTTTGGTGTTGTTGGC--AGACTTCGGTC-
-TTG-CCTTCACAA------CACATGTGTCATGCCTTCCCTCAACTCACGGCATCCAGGA
ATGAAGGAGGGTAGTTCGGGGGAGAACGTACTGGTGCGTCAGAGGTGAAATTCTTAGACC
GCACCAAGACGAACTACAGCGAAGGCATTCTTCAAGGATACCTTCCTCAATCAAGAACCA
AAGTGTGGGGATCGAAGATGATTAGAGACCATTGTAGTCCACACTGCAAACGATGACACC
CATGAATTGGGGAGTTTTTGGTCGTAGGCGTGGTCGGGCTTGATTATATTATTTTTC-AT
MCCGTTCCTCGTCTCGCC-AATGAATATATTAAA-TTTAC-GTGC-ATATTC-TTTTTGG
TCTTCG---TCTTTTTACGGC-GAGGACCTTT--AACGGGA
>OR625678_1
TGGGATAA-CAAAGGAGCAGCCTCT-GGGCCACCGTTTCGGC-TTTTGTTGGTTTTAAAA
GTCCATTGGAGATTATGGGGCAGTGTGACAAGCGGCTGGGTGGTTATTC------CACAC
ACACGCACACTCC--TTTTTT--GGATG--TGTGTCTC--GTGTGTGTG-GCACTCGTCG
CCTTTGTGGGAAATCC--GTGTGGCAC-TTGTTTGGTGTTGTTGGC--AGACTTCGGTC-
-TTG-CCTTCACAA------CACATGTGTCATGCCTTCCCTCAACTCACGGCATCCAGGA
ATGAAGGAGGGTAGTTCGGGGGAGAACGTACTGGTGCGTCAGAGGTGAAATTCTTAGACC
GCACCAAGACGAACTACAGCGAAGGCATTCTTCAAGGATACCTTCCTCAATCAAGAACCA
AAGTGTGGGGATCGAAGATGATTAGAGACCATTGTAGTCCACACTGCAAACGATGACACC
CATGAATTGGGGAGTTTTTGGTCGTAGGCGTGGTCGGGCTTGATTATATTATTTTTC-AT
CCCGTTCCTCGTCTCGCC-AATGAATATATTAAA-TTTAC-GTGC-TTATTC-TTTTTGG
TCTTCG---TCTTTTTACGGC-GAGGACCTTT--AACGGGA
>KY748349_1
----------AAAGGAGCAGCCTCT-GGGCCACCGTTTCGGCTTTTTGTTGGTTTTAAAA
GTCCATTGGAGATTATGGGGCAGTGTGACAAGCGGCTGGGTGGTTATTC------CACAC
ACACGCACACTCC--TTTTTT--GGATG--TGTGTCTC----GTGTGTG-GCACTCGTCG
CCTTTGTGGGAAATCC--GTGTGGCAC-TTGTTTGGTGTTGTTGGC--AGACTTCGGTC-
-TTG-CCTTCACAA------CACATGTGTCATGCCTTCCCTCAACTCACGGCATCCAGGA
ATGAAGGAGGGTAGTTCGGGGGAGAACGTACTGGTGCGTCAGAGGTGAAATTCTTAGACC
GCACCAAGACGAACTACAGCGAAGGCATTCTTCAAGGATACCTTCCTCAATCAAGAACCA
AAGTGTGGGGATCGAAGATGATTAGAGACCATTGTAGTCCACACTGCAAACGATGACACC
CATGAATTGGGGAGTTTTTGGTCGTAGGCGTGGTCGGGCTTGATTATATTATTTTTC-AT
CCCGTTCCTCGTCTCGCC-AATGAATATATTAAA-TTTAC-GTGC-ATATTC-TTTTTGG
TCTTCG---TCTTTTTACGGC-GAGGACCTTT--AACGGGA
>OR625677_1
TGGGATAA-CAAAGGAGCAGCCTCT-GGGCCACCGTTTCGGC-TTTTGTTGGTTTTAAAA
GTCCATTGGAGATTATGGGGCAGTGTGACAAGCGGCTGGGTGGTTATTC--------CAC
ACACGCACACTCC--TTTTTT--GGATG--TGTGTCTC----GTGTGTG-GCACTCGTCG
CCTTTGTGGGAAATCC--GTGTGGCAC-TTGTTTGGTGTTGTTGGC--AGACTTCGGTC-
-TTG-CCTTCACAA------CACATGTGTCATGCCTTCCCTCAACTCACGGCATCCAGGA
ATGAAGGAGGGTAGTTCGGGGGAGAACGTACTGGTGCGTCAGAGGTGAAATTCTTAGACC
GCACCAAGACGAACTACAGCGAAGGCATTCTTCAAGGATACCTTCCTCAATCAAGAACCA
AAGTGTGGGGATCGAAGATGATTAGAGACCATTGTAGTCCACACTGCAAACGATGACACC
CATGAATTGGGGAGTTTTTGGTCGTAGGCGTGGTCGGGCTTGATTATATTATTTTTC-AT
CCCGTTCCTCGTCTCGCC-AATGAATATATTAAA-TTTAC-GTGC-ATATTC-TTTTTGG
TCTTCG---TCTTTTTACGGC-GAGGACCTTT--AACGGGA
>PP061011_1
-----------CAAGAGCAGCCTCT-GGGCCACCGTTTCGGC-TTTTGTTGGTTTT-AAA
GTCCATTGGAGATTATGGGGCAGTGTGACAAGCGGCTGGGTGGTTATTC------CACAC
ACACGCACACTCC--TTTTTT--GGATG--TGTGTCTC--GTGTGTGTG-GCACTCGTCG
CCTTTGTGGGAAATCC--GTGTGGCAC-TTGTTTGGTGTTGTTGGC--AGACTTCGGTC-
-TTG-CCTTCACAA------CACATGTGTCATGCCTTCCCTCAACTCACGGCATCCAGGA
ATGAAGGAGGGTAGTTCGGGGGAGAACGTACTGGTGCGTCAGAGGTGAAATTCTTAGACC
GCACCAAGACGAACTACAGCGAAGGCATTCTTCAAGGATACCTTCCTCAATCAAGAACCA
AAGTGTGGGGATCGAAGATGATTAGAGACCATTGTAGTCCACACTGCAAACGATGACACC
CATGAATTGGGGAGTTTTTGGTCGTAGGCGTGGTCGGGCTTGATTATATTATTTTTC-AT
CCCGTTCCTCGTCTCGCC-AATGAATATATTAAA-TTTAC-GTGC-ATATTC-TTTTTGG
TCTTCG---TCTTTTTACGGC-GAGGACCTTT--AACGGGA
>MZ541905_1
--------------------CCTCT-GGGCCACCGTTTCGGC-TTTTGTTGGTTTTAAAA
GTCCATTGGAGATTATGGGGCAGTGTGACAAGCGGCTGGGTGGTTATTC------CACAC
ACACGCACACTCC--TTTTTT--GGATG--TGTGTCTC--GTGTGTGTG-GCACTCGTCG
CCTTTGTGGGAAATCC--GTGTGGCAC-TTGTTTGGTGTTGTTGGC--AGACTTCGGTC-
-TTG-CCTTCACAA------CACATGTGTCATGCCTTCCCTCAACTCACGGCATCCAGGA
ATGAAGGAGGGTAGTTCGGGGGAGAACGTACTGGTGCGTCAGAGGTGAAATTCTTAGACC
GCACCAAGACGAACTACAGCGAAGGCATTCTTCAAGGATACCTTCCTCAATCAAGAACCA
AAGTGTGGGGATCGAAGATGATTAGAGACCATTGTAGTCCACACTGCAAACGATGACACC
CATGAATTGGGGAGTTTTTGGTCGTAGGCGTGGTCGGGCTTGATTATATTATTTTTC-AT
CCCGTTCCTCGTCTCGCC-AATGAATATATTAAA-TTTAC-GTGC-ATATTC-TTTTTGG
TCTTCG---TCTTTTTACGGC-GAGGACCTTT--AACGGGA
>OR625669_1
TGGGATAA-CAAAGGAGCAGCCTCT-GGGCCACCGTTTCGGC-TTTTGTTGGTTTTAAAA
GTCCATTGGAGATTATGGGGCAGTGTGACAAGCGGCTGGGTGGTTATTC------CACAC
ACACGCACACTCC--TTTTTT--GGATG--TGTGTCTC--GTGTGTGTG-GCACTCGTCG
CCTTTGTGGGAAATCC--GTGTGGCAC-TTGTTTGGTGTTGTTGGC--AGACTTCGGTC-
-TTG-CCTTCACAA------CACATGTGTCATGCCTTCCCTCAACTCACGGCATCCAGGA
ATGAAGGAGGGTAGTTCGGGGGAGAACGTACTGGTGCGTCAGAGGTGAAATTCTTAGACC
GCACCAAGACGAACTACAGCGAAGGCATTCTTCAAGGATACCTTCCTCAATCAAGAACCA
AAGTGTGGGGATCGAAGATGATTAGAGACCATTGTAGTCCACACTGCAAACGATGACACC
CATGAATTGGGGAGTTTTTGGTCGTAGGCGTGGTCGGGCTTGATTATATTATTTTTC-AT
CCCGTTCCTCGTCTCGCC-AATGAATATATTAAA-TTTAC-GTGC-ATATTC-TTTTTGG
TCTTCG---TCTTTTTACGGC-GAGGACCTTT--AACGGGA
>KP197166_1
TGGGATAA-CAAAGGAGCAGCCTCT-GGGCCACCGTTTCGGC-TTTTGTTGGTTTTAAAA
GTCCATTGGAGATTATGGGGCAGTGTGACAAGCGGCTGGGTGGTTATTC------CACAC
ACACGCACACTCC--TTTTTT--GGATG--TGTGTCTC--GTGTGTGTG-GCACTCGTCG
CCTTTGTGGGAAATCC--GTGTGGCAC-TTGTTTGGTGTTGTTGGC--AGACTTCGGTC-
-TTG-CCTTCACAA------CACATGTGTCATGCCTTCCCTCAACTCACGGCATCCAGGA
ATGAAGGAGGGTAGTTCGGGGGAGAACGTACTGGTGCGTCAGAGGTGAAATTCTTAGACC
GCACCAAGACGAACTACAGCGAAGGCATTCTTCAAGGATACCTTCCTCAATCAAGAACCA
AAGTGTGGGGATCGAAGATGATTAGAGACCATTGTAGTCCACACTGCAAACGATGACACC
CATGAATTGGGGAGTTTTTGGTCGTAGGCGTGGTCGGGCTTGATTATATTATTTTTC-AT
CCCGTTCCTCGTCTCGCC-AATGAATATATTAAA-TTTAC-GTGC-ATATTC-TTTTTGG
TCTTCG---TCTTTTTACGGC-GAGGACCTTT--AACGGGA
>KP197165_1
TGGGATAA-CAAAGGAGCAGCCTCT-GGGCCACCGTTTCGGC-TTTTGTTGGTTTTAAAA
GTCCATTGGAGATTATGGGGCAGTGTGACAAGCGGCTGGGTGGTTATTC------CACAC
ACACGCACACTCC--TTTTTT--GGATG--TGTGTCTC--GTGTGTGTG-GCACTCGTCG
CCTTTGTGGGAAATCC--GTGTGGCAC-TTGTTTGGTGTTGTTGGC--AGACTTCGGTC-
-TTG-CCTTCACAA------CACATGTGTCATGCCTTCCCTCAACTCACGGCATCCAGGA
ATGAAGGAGGGTAGTTCGGGGGAGAACGTACTGGTGCGTCAGAGGTGAAATTCTTAGACC
GCACCAAGACGAACTACAGCGAAGGCATTCTTCAAGGATACCTTCCTCAATCAAGAACCA
AAGTGTGGGGATCGAAGATGATTAGAGACCATTGTAGTCCACACTGCAAACGATGACACC
CATGAATTGGGGAGTTTTTGGTCGTAGGCGTGGTCGGGCTTGATTATATTATTTTTC-AT
CCCGTTCCTCGTCTCGCC-AATGAATATATTAAA-TTTAC-GTGC-ATATTC-TTTTTGG
TCTTCG---TCTTTTTACGGC-GAGGACCTTT--AACGGGA
>KP197164_1
TGGGATAA-CAAAGGAGCAGCCTCT-GGGCCACCGTTTCGGC-TTTTGTTGGTTTTAAAA
GTCCATTGGAGATTATGGGGCAGTGTGACAAGCGGCTGGGTGGTTATTC------CACAC
ACACGCACACTCC--TTTTTT--GGATG--TGTGTCTC--GTGTGTGTG-GCACTCGTCG
CCTTTGTGGGAAATCC--GTGTGGCAC-TTGTTTGGTGTTGTTGGC--AGACTTCGGTC-
-TTG-CCTTCACAA------CACATGTGTCATGCCTTCCCTCAACTCACGGCATCCAGGA
ATGAAGGAGGGTAGTTCGGGGGAGAACGTACTGGTGCGTCAGAGGTGAAATTCTTAGACC
GCACCAAGACGAACTACAGCGAAGGCATTCTTCAAGGATACCTTCCTCAATCAAGAACCA
AAGTGTGGGGATCGAAGATGATTAGAGACCATTGTAGTCCACACTGCAAACGATGACACC
CATGAATTGGGGAGTTTTTGGTCGTAGGCGTGGTCGGGCTTGATTATATTATTTTTC-AT
CCCGTTCCTCGTCTCGCC-AATGAATATATTAAA-TTTAC-GTGC-ATATTC-TTTTTGG
TCTTCG---TCTTTTTACGGC-GAGGACCTTT--AACGGGA
>KP197163_1
TGGGATAA-CAAAGGAGCAGCCTCT-GGGCCACCGTTTCGGC-TTTTGTTGGTTTTAAAA
GTCCATTGGAGATTATGGGGCAGTGTGACAAGCGGCTGGGTGGTTATTC------CACAC
ACACGCACACTCC--TTTTTT--GGATG--TGTGTCTC--GTGTGTGTG-GCACTCGTCG
CCTTTGTGGGAAATCC--GTGTGGCAC-TTGTTTGGTGTTGTTGGC--AGACTTCGGTC-
-TTG-CCTTCACAA------CACATGTGTCATGCCTTCCCTCAACTCACGGCATCCAGGA
ATGAAGGAGGGTAGTTCGGGGGAGAACGTACTGGTGCGTCAGAGGTGAAATTCTTAGACC
GCACCAAGACGAACTACAGCGAAGGCATTCTTCAAGGATACCTTCCTCAATCAAGAACCA
AAGTGTGGGGATCGAAGATGATTAGAGACCATTGTAGTCCACACTGCAAACGATGACACC
CATGAATTGGGGAGTTTTTGGTCGTAGGCGTGGTCGGGCTTGATTATATTATTTTTC-AT
CCCGTTCCTCGTCTCGCC-AATGAATATATTAAA-TTTAC-GTGC-ATATTC-TTTTTGG
TCTTCG---TCTTTTTACGGC-GAGGACCTTT--AACGGGA
>KP197162_1
TGGGATAA-CAAAGGAGCAGCCTCT-GGGCCACCGTTTCGGC-TTTTGTTGGTTTTAAAA
GTCCATTGGAGATTATGGGGCAGTGTGACAAGCGGCTGGGTGGTTATTC------CACAC
ACACGCACACTCC--TTTTTT--GGATG--TGTGTCTC--GTGTGTGTG-GCACTCGTCG
CCTTTGTGGGAAATCC--GTGTGGCAC-TTGTTTGGTGTTGTTGGC--AGACTTCGGTC-
-TTG-CCTTCACAA------CACATGTGTCATGCCTTCCCTCAACTCACGGCATCCAGGA
ATGAAGGAGGGTAGTTCGGGGGAGAACGTACTGGTGCGTCAGAGGTGAAATTCTTAGACC
GCACCAAGACGAACTACAGCGAAGGCATTCTTCAAGGATACCTTCCTCAATCAAGAACCA
AAGTGTGGGGATCGAAGATGATTAGAGACCATTGTAGTCCACACTGCAAACGATGACACC
CATGAATTGGGGAGTTTTTGGTCGTAGGCGTGGTCGGGCTTGATTATATTATTTTTC-AT
CCCGTTCCTCGTCTCGCC-AATGAATATATTAAA-TTTAC-GTGC-ATATTC-TTTTTGG
TCTTCG---TCTTTTTACGGC-GAGGACCTTT--AACGGGA
>KP197161_1
TGGGATAA-CAAAGGAGCAGCCTCT-GGGCCACCGTTTCGGC-TTTTGTTGGTTTTAAAA
GTCCATTGGAGATTATGGGGCAGTGTGACAAGCGGCTGGGTGGTTATTC------CACAC
ACACGCACACTCC--TTTTTT--GGATG--TGTGTCTC--GTGTGTGTG-GCACTCGTCG
CCTTTGTGGGAAATCC--GTGTGGCAC-TTGTTTGGTGTTGTTGGC--AGACTTCGGTC-
-TTG-CCTTCACAA------CACATGTGTCATGCCTTCCCTCAACTCACGGCATCCAGGA
ATGAAGGAGGGTAGTTCGGGGGAGAACGTACTGGTGCGTCAGAGGTGAAATTCTTAGACC
GCACCAAGACGAACTACAGCGAAGGCATTCTTCAAGGATACCTTCCTCAATCAAGAACCA
AAGTGTGGGGATCGAAGATGATTAGAGACCATTGTAGTCCACACTGCAAACGATGACACC
CATGAATTGGGGAGTTTTTGGTCGTAGGCGTGGTCGGGCTTGATTATATTATTTTTC-AT
CCCGTTCCTCGTCTCGCC-AATGAATATATTAAA-TTTAC-GTGC-ATATTC-TTTTTGG
TCTTCG---TCTTTTTACGGC-GAGGACCTTT--AACGGGA
>AY785566_1
TGGGATAA-CAAAGGAGCAGCCTCT-GGGCCACCGTTTCGGC-TTTTGTTGGTTTTAAAA
GTCCATTGGAGATTATGGGGCAGTGTGACAAGCGGCTGGGTGGTTATTC------CACAC
ACACGCACACTCC--TTTTTT--GGATG--TGTGTCTC--GTGTGTGTG-GCACTCGTCG
CCTTTGTGGGAAATCC--GTGTGGCAC-TTGTTTGGTGTTGTTGGC--AGACTTCGGTC-
-TTG-CCTTCACAA------CACATGTGTCATGCCTTCCCTCAACTCACGGCATCCAGGA
ATGAAGGAGGGTAGTTCGGGGGAGAACGTACTGGTGCGTCAGAGGTGAAATTCTTAGACC
GCACCAAGACGAACTACAGCGAAGGCATTCTTCAAGGATACCTTCCTCAATCAAGAACCA
AAGTGTGGGGATCGAAGATGATTAGAGACCATTGTAGTCCACACTGCAAACGATGACACC
CATGAATTGGGGAGTTTTTGGTCGTAGGCGTGGTCGGGCTTGATTATATTATTTTTC-AT
CCCGTTCCTCGTCTCGCC-AATGAATATATTAAA-TTTAC-GTGC-ATATTC-TTTTTGG
TCTTCGTTTTTTTTTTACGGC-GAGGACCTTT--AACGGGA
>MZ221940_1
-------------AGAGCAGCCTCT-GGGCCACCGTTTCGGC-TTTTGTTGGTTTTAAAA
GTCCATTGGAGATTATGGGGCAGTGTGACAAGCGGCTGGGTGGTTATTC------CACAC
ACACGCACACTCC--TTTTTT--GGATG--TGTGTCTC--GTGTGTGTG-GCACTCGTCG
CCTTTGTGGGAAATCC--GTGTGGCAC-TTGTTTGGTGTTGTTGGC--AGACTTCGGTC-
-TTG-CCTTCACAA------CACATGTGTCATGCCTTCCCTCAACTCACGGCATCCAGGA
ATGAAGGAGGGTAGTTCGGGGGAGAACGTACTGGTGCGTCAGAGGTGAAATTCTTAGACC
GCACCAAGACGAACTACAGCGAAGGCATTCTTCAAGGATACCTTCCTCAATCAAGAACCA
AAGTGTGGGGATCGAAGATGATTAGAGACCATTGTAGTCCACACTGCAAACGATGACACC
CATGAATTGGGGAGTTTTTGGTCGTAGGCGTGGTCGGGCTTGATTATATTATTTTTC-AT
CCCGTTCCTCGTCTCGCC-AATGAATATATTAAA-TTTAC-GTGC-ATATTC-TTTTTGG
TCTTCG-TTTTTTTTTACGGC-GAGGACCTTT--AACGGGA
>KR653215_1
TGGGATAA-CAAAGGAGCAGCCTCT-GGGCCACCGTTTCGGC-TTTTGTTGGTTTTAAAA
GTCCATTGGAGATTATGGGGCAGTGTGACAAGCGGCTGGGTGGTTATTC------CACAC
ACACGCACACTCC--TTTTTT--GGATG--TGTGTCTC--GTGTGTGTG-GCACTCGTCG
CCTTTGTGGGAAATCC--GTGTGGCAC-TTGTTTGGTGTTGTTGGC--AGACTTCGGTC-
-TTG-CCTTCACA-------CACATGTGTCATGCCTTCCCTCAACTCACGGCATCCAGGA
ATGAAGGAGGGTAGTTCGGGGGAGAACGTACTGGTGCGTCAGAGGTGAAATTCTTAGACC
GCACCAAGACGAACTACAGCGAAGGCATTCTTCAAGGATACCTTCCTCAATCAAGAACCA
AAGTGTGGGGATCGAAGATGATTAGAGACCATTGTAGTCCACACTGCAAACGATGACACC
CATGAATTGGGGAGTTTTTGGTCGTAGGCGTGGTCGGGCTTGATTATATTATTTTTC-AT
CCCGTTCCTCGTCTCGCC-AATGAATATATTAAA-TTTAC-GTGC-ATATTC-TTTTTGG
TCTTCG---TTTTTTTACGGC-GAGGACCTTT--AACGGGA
>OQ726375_1
--------------------------GGGCCACCGTTTCGGC-TTTTGTTGGTTTTAAAA
GTCCATTGGAGATTATGGGGCAGTGTGACAAGCGGCTGGGTGGTTATTC------CACAC
ACACGCACACTCC--TTTTTT--GGATG--TGTGTCTC--GTGTGTGTG-GCACTCGTCG
CCTTTGTGGGAAATCC--GTGTGGCAC-TTGTTTGGTGTTGTTGGC--AGACTTCGGTC-
-TTG-CCTTCACA------ACACATGTGTCATGCCTTCCCTCAACTCACGGCATCCAGGA
ATGAAGGAGGGTAGTTCGGGGGAGAACGTACTGGTGCGTCAGAGGTGAAATTCTTAGACC
GCACCAAGACGAACTACAGCGAAGGCATTCTTCAAGGATACCTTCCTCAATCAAGAACCA
AAGTGTGGGGATCGAAGATGATTAGAGACCATTGTAGTCCACACTGCAAACGATGACACC
CATGAATTGGGGAGTTTTTGGTCGTAGGCGTGGTCGGGCTTGATTATATTATTTTTC-AT
CCCGTTCCTCGTCTCGCC-AATGAATATATTAAA-TTTAC-GTGC-ATATTC-TTTTTGG
TCTTCG-TTTTTTTTTACGGC-GAGGACCTTT--AACGGGA
>OQ726373_1
--------------------------GGGCCACCGTTTCGGC-TTTTGTTGGTTTTAAAA
GTCCATTGGAGATTATGGGGCAGTGTGACAAGCGGCTGGGTGGTTATTC------CACAC
ACACGCACACTCC--TTTTTT--GGATG--TGTGTCTC--GTGTGTGTG-GCACTCGTCG
CCTTTGTGGGAAATCC--GTGTGGCAC-TTGTTTGGTGTTGTTGGC--AGACTTCGGTC-
-TTG-CCTTCACA------ACACATGTGTCATGCCTTCCCTCAACTCACGGCATCCAGGA
ATGAAGGAGGGTAGTTCGGGGGAGAACGTACTGGTGCGTCAGAGGTGAAATTCTTAGACC
GCACCAAGACGAACTACAGCGAAGGCATTCTTCAAGGATACCTTCCTCAATCAAGAACCA
AAGTGTGGGGATCGAAGATGATTAGAGACCATTGTAGTCCACACTGCAAACGATGACACC
CATGAATTGGGGAGTTTTTGGTCGTAGGCGTGGTCGGGCTTGATTATATTATTTTTC-AT
CCCGTTCCTCGTCTCGCC-AATGAATATATTAAA-TTTAC-GTGC-ATATTC-TTTTTGG
TCTTCG-TTTTTTTTTACGGC-GAGGACCTTT--AACGGGA
>KF788250_1
TGGGATAA-CAAAGGAGCAGCCTCT-GGGCCACCGTTTCGGC-TTTTGTTGGTTTTAAAA
GTCCATTGGAGATTATGGGGCAGTGTGACAAGCGGCTGGGTGGTTATTC------CACAC
ACACGCACACTCC--TTTTTT--GGATG--TGTGTCTC--GTGTGTGTG-GCACTCGTCG
CCTTTGTGGGAAATCC--GTGTGGCAC-TTGTTTGGTGTTGTTGGC--AGACTTCGGTC-
-TTG-CCTTCACAA------CACATGTGTCATGCCTTCCCTCAACTCACGGCATCCAGGA
ATGAAGGAGGGTAGTTCGGGGGAGAACGTACTGGTGCGTCAGAGGTGAAATTCTTAGACC
GCACCAAGACGAACTACAGCGAAGGCATTCTTCAAGGATACCTTCCTCAATCAAGAACCA
AAGTGTGGGGATCGAAGATGATTAGAGACCATTGTAGTCCACACTGCAAACGATGACACC
CATGAATTGGGGAGTTTTTGGTCGTAGGCGTGGTCGGGCTTGATTATATTATTTTTC-AT
CCCGTTCCTCGTCTCGCC-AATGAATATATTAAA-TTTAC-GTGC-ATATTC-TTTTTGG
TCTTCG-TTTTTTTTTACGGC-GAGGACCTTT--AACGGGA
>AY785565_1
TGGGATAA-CAAAGGAGCAGCCTCT-GGGCCACCGTTTCGGC-TTTTGTTGGTTTTAAAA
GTCCATTGGAGATTATGGGGCAGTGTGACAAGCGGCTGGGTGGTTATTC------CACAC
ACACGCACACTCC--TTTTTT--GGATG--TGTGTCTC--GTGTGTGTG-GCACTCGTCG
CCTTTGTGGGAAATCC--GTGTGGCAC-TTGTTTGGTGTTGTTGGC--AGACTTCGGTC-
-TTG-CCTTCACAA------CACATGTGTCATGCCTTCCCTCAACTCACGGCATCCAGGA
ATGAAGGAGGGTAGTTCGGGGGAGAACGTACTGGTGCGTCAGAGGTGAAATTCTTAGACC
GCACCAAGACGAACTACAGCGAAGGCATTCTTCAAGGATACCTTCCTCAATCAAGAACCA
AAGTGTGGGGATCGAAGATGATTAGAGACCATTGTAGTCCACACTGCAAACGATGACACC
CATGAATTGGGGAGTTTTTGGTCGTAGGCGTGGTCGGGCTTGATTATATTATTTTTC-AT
CCCGTTCCTCGTCTCGCC-AATGAATATATTAAA-TTTAC-GTGC-ATATTC-TTTTTGG
TCTTCGTTTTTTTTTTACGGC-GAGGACCTTT--AACGGGA
>OQ726378_1
-------------GGAGCAGCCTCT-GGGCCACCGTTTCGGC-TTTTGTTGGTTTTAAAA
GTCCATTGGAGATTATGGGGCAGTGTGACAAGCGGCTGGGTGGTTATTC------CACAC
ACACGCACACTCC--TTTTTT--GGATG--TGTGTCTC--GTGTGTGTG-GCACTCGTCG
CCTTTGTGGGAAATCC--GTGTGGCAC-TTGTTTGGTGTTGTTGGC--AGACTTCGGTC-
-TTG-CCTTCACAA------CACATGTGTCATGCCTTCCCTCAACTCACGGCATCCAGGA
ATGAAGGAGGGTAGTTCGGGGGAGAACGTACTGGTGCGTCAGAGGTGAAATTCTTAGACC
GCACCAAGACGAACTACAGCGAAGGCATTCTTCAAGGATACCTTCCTCAATCAAGAACCA
AAGTGTGGGGATCGAAGATGATTAGAGACCATTGTAGTCCACACTGCAAACGATGACACC
CATGAATTGGGGAGTTTTTGGTCGTAGGCGTGGTCGGGCTTGATTATATTATTTTTC-AT
CCCGTTCCTCGTCTCGCC-AATGAATATATTAAA-TTTAC-GTGC-ATATTC-TTTTTGG
TCTTCG-TTTTTTTTTACGGC-GAGGACCTTT--AACGGGA
>OQ726374_1
--------------------------GGGCCACCGTTTCGGC-TTTTGTTGGTTTTAAAA
GTCCATTGGAGATTATGGGGCAGTGTGACAAGCGGCTGGGTGGTTATTC------CACAC
ACACGCACACTCC--TTTTTT--GGATG--TGTGTCTC--GTGTGTGTG-GCACTCGTCG
CCTTTGTGGGAAATCC--GTGTGGCAC-TTGTTTGGTGTTGTTGGC--AGACTTCGGTC-
-TTG-CCTTCACAA------CACATGTGTCATGCCTTCCCTCAACTCACGGCATCCAGGA
ATGAAGGAGGGTAGTTCGGGGGAGAACGTACTGGTGCGTCAGAGGTGAAATTCTTAGACC
GCACCAAGACGAACTACAGCGAAGGCATTCTTCAAGGATACCTTCCTCAATCAAGAACCA
AAGTGTGGGGATCGAAGATGATTAGAGACCATTGTAGTCCACACTGCAAACGATGACACC
CATGAATTGGGGAGTTTTTGGTCGTAGGCGTGGTCGGGCTTGATTATATTATTTTTC-AT
CCCGTTCCTCGTCTCGCC-AATGAATATATTAAA-TTTAC-GTGC-ATATTC-TTTTTGG
TCTTCG-TTTTTTTTTACGGC-GAGGACCTTT--AACGGGA
>OQ726372_1
--------------------------GGGCCACCGTTTCGGC-TTTTGTTGGTTTTAAAA
GTCCATTGGAGATTATGGGGCAGTGTGACAAGCGGCTGGGTGGTTATTC------CACAC
ACACGCACACTCC--TTTTTT--GGATG--TGTGTCTC--GTGTGTGTG-GCACTCGTCG
CCTTTGTGGGAAATCC--GTGTGGCAC-TTGTTTGGTGTTGTTGGC--AGACTTCGGTC-
-TTG-CCTTCACAA------CACATGTGTCATGCCTTCCCTCAACTCACGGCATCCAGGA
ATGAAGGAGGGTAGTTCGGGGGAGAACGTACTGGTGCGTCAGAGGTGAAATTCTTAGACC
GCACCAAGACGAACTACAGCGAAGGCATTCTTCAAGGATACCTTCCTCAATCAAGAACCA
AAGTGTGGGGATCGAAGATGATTAGAGACCATTGTAGTCCACACTGCAAACGATGACACC
CATGAATTGGGGAGTTTTTGGTCGTAGGCGTGGTCGGGCTTGATTATATTATTTTTC-AT
CCCGTTCCTCGTCTCGCC-AATGAATATATTAAA-TTTAC-GTGC-ATATTC-TTTTTGG
TCTTCG-TTTTTTTTTACGGC-GAGGACCTTT--AACGGGA
>OP265722_1
TGGGATAA-CAAAGGAGCAGCCTCT-GGGCCACCGTTTCGGC-TTTTGTTGGTTTTAAAA
GTCCATTGGAGATTATGGGGCAGTGTGACAAGCGGCTGGGTGGTTATTC------CACAC
ACACGCACACTCC--TTTTTT--GGATGT-TGTGTTTTCTGTGTGTGTG-GCACTCGTCG
CCTTTGTGGGAAATCC--GTGTGGCAC-TTGTTTGGTGTTGTTGGC--AGACTTCGGTC-
-TTG-CCTTCACACACGTTTCACATGTGTCATGCCTTCCCTCAACTCACGGCATCCAGGA
ATGAAGGAGGGTAGTTCGGGGGAGAACGTACTGGTGCGTCAGAGGTGAAATTCTTAGACC
GCACCAAGACGAACTACAGCGAAGGCATTCTTCAAGGATACCTTCCTCAATCAAGAACCA
AAGTGTGGGGATCGAAGATGATTAGAGACCATTGTAGTCCACACTGCAAACGATGACACC
CATGAATTGGGGAGTTTTTGGTCGTAGGCGTGGTCGGGCTTGATTATATTATTTTTC-AT
CCCGTTCCTCGTCTCGCCGAATGAATATATTAAA-TGTACAGGGC-ATATTC-TTTTTGG
TCTTCG---TTTTTTTACGGCGGAGGACCCTTTAAACGGGA
>MZ221936_1
--------------------------------------CGGC-TTTTGTTGGTTTT--AA
GTCCATTGGAGATTATGGGGCAGTGTGACAAGCGGCTGGGTGGTTATTT-------ATAC
TCACGCACACTCC--TTTTTT--GGATGT-TGTGTTTTCTGTGTGTGTG-GCACTCGTCG
CCTTTGTGGGAAATCC--GTGTGGCAC-TTGTTTGGTGTTGTTGGC--AGACTTCGGTC-
-TTG-CCTTCACACACGTTTCACATGTGTCATGCCTTCCCTCAACTCACGGCATCCAGGA
ATGAAGGAGGGTAGTTCGGGGGAGAACGTACTGGTGCGTCAGAGGTGAAATTCTTAGACC
GCACCAAGACGAACTACAGCGAAGGCATTCTTCAAGGATACCTTCCTCAATCAAGAACCA
AAGTGTGGGGATCGAAGATGATTAGAGACCATTGTAGTCCACACTGCAAACGATGACACC
CATGAATTGGGGAGTTTTTGGTCGTAGGCGTGGTCGGGCTTGATTATA-TATTTTTC-AT
CCCGTTCCTCGTCTCGCC-AATGAATATATTAAA-TTTAC-GTGC-ATATTC-TTTTTGG
TCTTCG---TTTTTTTACGGCGGAGGACCTTT--AACGGGA
>M31432_1
TGGGATAA-CAAAGGAGCAGCCTCTGGGGCCACCGTTTCGGC-TTTTGTTGGTTTTAAAA
GTCCATTGGAGATTATGGGGCAGTGTGACAAGCGGCTGGGTGGTTATTC----CACACAC
ACACGCACACTCC--TTTTTT--GGATGT-TGTGTCTTCTGTGTGTGTGCGAACTCGTCG
CCTTTGTGGGAAATCCAGGTGTGGCAC-TTGTTTGGTGTTGTTGGC--AGACTTCGGTC-
-TTG-CCTTCCAA--TGTTTCACATGTGTCATGCCTTCCCTCAACTCACGGCATCCAGGA
ATGAAGGAGGGTAGTTCGGGGGAGAACGTACTGGTGCGTCAGAGGTGAAATTCTTAGACC
GCACCAAGACGAACTACAGCGAAGGCATTCTTCAAGGATACCTTCCTCAATCAAGAACCA
AAGTGTGGGGATCGAAGATGATTAGAGACCATTGTAGTCCACACTGCAAACGATGACACC
CATGAATTGGGGAGTTTTTGGTCGTAGGCGTGGTCGGGCTTGATTATATTATTTTTC-AT
CCCGTTCCTCGTCTCGCC-AATGAATATATTAAA-TTTAC-GTGC-ATATTC-TTTTTGG
TCTTCG--TTTTTTTTACGGC-GAGGACCTTT--AACGGGA
>LT220273_1
TGGGATAA-CAAAGGAGCAGCCTCT-GGGCCACCGTTTCGGC-TTTTGTTGGTTTTAAAA
GTCCATTGGAGATTATGGGGCAGTGTGACAAGCGGCTGGGTGGTTATTC----CACACAC
ACACGCACACTCC--TTTTTT--GGATGG-TGTGTGTTGTGTGTGTGTG-GCACTCGTCG
CCTTTGTGGGAAATCC--GTGTGGCAC-TTGTTTGGTGTTGTTGGC--AGACTTCGGTC-
-TTG-CCTTCACACATGTTTCACATGTGTCATGCCTTCCCTCAACTCACGGCATCCAGGA
ATGAAGGAGGGTAGTTCGGGGGAGAACGTACTGGTGCGTCAGAGGTGAAATTCTTAGACC
GCACCAAGACGAACTACAGCGAAGGCATTCTTCAAGGATACCTTCCTCAATCAAGAACCA
AAGTGTGGGGATCGAAGATGATTAGAGACCATTGTAGTCCACACTGCAAACGATGACACC
CATGAATTGGGGAGTTTTTGGTCGTAGGCGTGGTCGGGCTTGATTATATTATTTTTC-AT
CCCGTTCCTCGTCTCGCC-AATGAATATATTAAA-TTTAC-GTGC-ATATTC-TTTTTGG
TCTTCG--TTTTTTTTACGGC-GAGGACCTTT--AACGGGA
>KX007998_1
TGGGATAA-CAAAGGAGCAGCCTCT-GGGCCACCGTTTCGGC-TTTTGTTGGTTTTAAAA
GTCCATTGGAGATTATGGGGCAGTGTGACAAGCGGCTGGGTGGTTATTC------CACAC
ACACACACACTCT--CTTTTT--GGAGA--TGTGTGTCTCGTGTGTGTG-GCACTCGTCG
CCTTTGTGGGAAATCC--GTGTGGCAC-TTGTTTGGTGTTGTTGGC--AGACTTCGGTC-
-TTG-CCTTCACAA------CACATGTGTCATGCCTTCCCTCAACTCACGGCATCCAGGA
ATGAAGGAGGGTAGTTCGGGGGAGAACGTACTGGTGCGTCAGAGGTGAAATTCTTAGACC
GCACCAAGACGAACTACAGCGAAGGCATTCTTCAAGGATACCTTCCTCAATCAAGAACCA
AAGTGTGGGGATCGAAGATGATTAGAGACCATTGTAGTCCACACTGCAAACGATGACACC
CATGAATTGGGGAGTTTTTGGTCGTAGGCGTGGTCGGGCTTGATTATATTATTTTTC-AT
CCCGTTCCTCGTCTCGCC-AATGAATATATTAAA-TTTAC-GTGC-ATATTC-TTTTTGG
TCTTCG---TCTTTTTACGGC-GAGGACCTTT--AACGGGA
>KY649138_1
-------------------------------ACCGTTTCGGC-TTTTGTTGGTTTTAAAA
GTCCATTGGAGATTATGGGGCAGTGTCACAAGCGGCTGGGTGGTTATTC------CACAC
ACACGCACACTCC--TTTTTT--GGATGT-TGTGTTTTCTGTGTGTGTG-GCACTCGTCG
CCTTTGTGGGAAATCC--GTGTGGCAACTTGTTTGGTGTTGTTGGC--AGACTTCGGTC-
-TTG-CCTTCACACACGTTTCACATGTGTCATGCCTTCCCTCAACTCACGGCATCCAGGA
ATGAAGGAGGGTAGTTCGGGGGAGAACGTACTGGTGCGTCAGAGGTGAAATTCTTAGACC
GCACCAAGACGAACTACAGCGAAGGCATTCTTCAAGGATACCTTCCTCAATCAAGAACCA
AAGTGTGGGGATCGAAGATGATTAGAGACCATTGTAGTCCACACTGCAAACGATGACACC
CATGAATTGGGGAGTTTTTGGTCGTAGGCGTGGTCGGGCTTGATTATATTATTTTTC-A-
------------CTCGCC-AATGAATATATTAAA-TTTAC-GTGC-ATATTC-TTTTTGG
TCTTCG---TTTTTTTACGGC-GAGGACCTTT--AACGGGA
>PP719868_1
AGNGANAA-NAAAGGAGCANCCTCT-GGGCCACCGTTTCGGC-YTTTGTTGGTNTTAAAA
GTCCATNGGAGATTATGGGGCAGTGTGACAAGCGGCTGGGTGGTTATTC----CACACAC
ACACGCACACTCC--TTTTTT--GGATGT-TGTGTTTTCTGTGTGTGTG-GCACTCGTCG
CCTTTGTGGGAAATCC--GTGTGGCAC-TTGTTTGGTGTTGTTGGC--AGACTTCGGTC-
-TTG-CCTTCACACACGTTTCACATGTGTCATGCCTTCCCTCAACTCACGGCATCCAGGA
ATGAAGGAGGGTAGTTCGGGGGAGAACGTACTGGTGCGTCAGAGGTGAAATTCTTAGACC
GCACCAAGACGAACTACAGCGAAGGCATTCTTCAAGGATACCTTCCTCAATCAAGAACCA
AAGTGTGGGGATCGAAGATGATTAGAGACCATTGTAGTCCACACTGCAAACGATGACACC
CATGAATTGGGGAGTTTTTGGTCGTAGGCGTGGTCGGGCTTGATTATATTATTTTTC-AT
CCCGTTCCTCGTCTCGCC-AATGAATATATTAAA-TTTAC-GTGC-ATATTC-TTTTTGG
TCTTCG---TTTTTTTACGGC-GAGGACCTTT--AACGGGA
>KY748350_1
--------------GAGCAGCCTCT-GGGCCACCGTTTCGGT-TGTTGTTGGTTTTAAAA
GTCCATTGGAGATTATGGGGCAGTGTGACAAGCGGCTGGGTGGTTATTC------CACAC
ACACGCACACTCC--TTTTTT--GGATGT-TGTGTCTC-TGTGTGTGTG-GCACTCGTCG
CCTTTGTGGGAAATCC--GTGTGGCAC-TTGTTTGGTGTTGTTGGC--AGACTTCGGTC-
-TTG-CCTTCACACACGTTTCACATGTGTCATGCCTTCCCTCAACTCACGGCATCCAGGA
ATGAAGGAGGGTAGTTCGGGGGAGAACGTACTGGTGCGTCAGAGGTGAAATTCTTAGACC
GCACCAAGACGAACTACAGCGAAGGCATTCTTCAAGGATACCTTCCTCAATCAAGAACCA
AAGTGTGGGGATCGAAGATGATTAGAGACCATTGTAGTCCACACTGCAAACGATGACACC
CATGAATTGGGGAGTTTTTGGTCGTAGGCGTGGTCGGGCTTGATTATATTATTTTTC-AT
CCCGTTCCTCGTCTCGCC-AATGAATATATTAAA-TTTAC-GTGC-ATATTC-TTTTTGG
TCTTCG---TTTTTTTACGGC-GAGGACCTTT--AACGGGA
>PP719872_1
NGNGATAA-CAAAGGAGCAGCCTCT-GGGCCACCGTTTCGGC-TTTTGTTGGTTTTAAAA
GTCCATTGGAGATTATGGGGCAGTGTGACAAGCGGCTGGGTGGTTATTC------CACAC
ACACGCACACTCC--TTTTTT--GGATGT-TGTGTTTTCTGTGTGTGTG-GCACTCGTCG
CCTTTGTGGGAAATCC--GTGTGGCAC-TTGTTTGGTGTTGTTGGC--AGACTTCGGTC-
-TTG-CCTTCACACACGTTTCACATGTGTCATGCCTTCCCTCAACTCACGGCATCCAGGA
ATGAAGGAGGGTAGTTCGGGGGAGAACGTACTGGTGCGTCAGAGGTGAAATTCTTAGACC
GCACCAAGACGAACTGCAGCGAAGGCATTCTTCAAGGATACCTTCCTCAATCAAGAACCA
AAGTGTGGGGATCGAAGATGATTAGAGACCATTGTAGTCCACACTGCAAACGATGACACC
CATGAATTGGGGAGTTTTTGGTCGTAGGCGTGGTCGGGCTTGATTATATTATTTTTC-AT
CCCGTTCCTCGTCTCGCC-AATGAATATATTAAA-TTTAC-GTGC-ATATTC-TTTTTGG
TCTTCG---TTTTNTTACGGC-GAGGACCTTT--AACGGGA
>OQ771620_1
-----------AAGGAGCAGCCTCT-GGGCCACCGTTTCGGC-TTTTGTTGGTTTTAAAA
GTCCATTGGAGATTATGGGGCAGTGTGACAAGCGGCTGGGTGGTTATTC------CACAC
ACACGCACACTCC--TTTTTT--GGATGT-TGTGTCTT----GTGTGTG-GCACTCGTCG
CCTTTGTGGGAAATCC--GTGTGGCGC-TTGTTTGGTGTTGTTGGC--AGACTTCGGTC-
-TTG-CCTTCACA------ACACATGTGTCATGCCTTCCCTCAACTCACGGCATCCAGGA
ATGAAGGAGGGTAGTTCGGGGGAGAACGTACTGGTGCGTCAGAGGTGAAATTCTTAGACC
GCACCAAGACGAACTACAGCGAAGGCATTCTTCAAGGATACCTTCCTCAATCAAGAACCA
AAGTGTGGGGATCGAAGATGATTAGAGACCATTGTAGTCCACACTGCAAACGATGACACC
CATGAATTGGGGAGTTTTTGGTCGTAGGCGTGGTCGGGCTTGATTATATTATTTTTC-AT
CCCGTTCCTCGTCTCGCC-AATGAATATATTAAA-TTTAC-GTGC-ATATTC-TTTTTGG
TCTTCG---TTTTTTTACGGC-GAGGACCTTT--AACGGGA
>KX134662_1
TGGGATAA-CAAAGGAGCAGCCTCT-GGGCCACCGTTTCGGC-TTTTGTTGGTTTTAAAA
GTCCATTGGAGATTATGGGGCAGTGTGACAAGCGGCTGGGTGGTTATTC------CACAC
ACACGCACACTCC--TTTTTT--GGATGT-TGTGTTTTCTGTGTGTGTG-GCACTCGTCG
CCTTTGTGGGAAATCC--GTGTGGCAC-TTGTTTGGTGTTGTTGGC--AGACTTCGGTC-
-TTG-CCTTCACACACGTTTCACATGTGTCATGCCTTCCCTCAACTCACGGCATCCAGGA
ATGAAGGAGGGTAGTTCGGGGGAGAACGTACTGGTGCGTCAGAGGTGAAATTCTTAGACC
GCACCAAGACGAACTACAGCGAAGGCATTCTTCAAGGATACCTTCCTCAATCAAGAACCA
AAGTGTGGGGATCGAAGATGATTAGAGACCATTGTAGTCCACACTGCAAACGATGACACC
CATGAATTGGGGAGTTTTTGGTCGTAGGCGTGGTCGGGCTTGATTATATTATTTTTC-AT
CCCGTTCCTCGTCTCGCC-AATGAATATATTAAA-TTTAC-GTGC-ATATTC-TTTTTGG
TCTTCG---TCTTTTTACGCC-GAGGACCTTC--AACGGGA
>MH020167_1
------------------AGCCTTT-GGGCCACCGTTTCGGC-TTTTGTTGGTTTTAAAA
GTCCATTGGAGATTATGGGGCAGTGTGACAAGCGGCTGGGTGGTTATTC----CACACAC
ACACGCACACTCC--TTTTTT--GGATGT-TGTGTCTTCTGTGTGTGTG-GCACTCGTCG
CCTTTGTGGGAAATCC--GTGTGGCAC-TTGTTTGGTGTTGTTGGC--AGACTTCGGCC-
-TTG-CCTTCACACATGTTTCACATGTGTCATGCCTTCCCTCAACTCACGGCATCCAGGA
ATGAAGGAGGGTAGTTCGGGGGAGAACGTACTGGTGCGTCAGAGGTGAAATTCTTAGACC
GCACCAAGACGAACTACAGCGAAGGCATTCTTCAAGGATACCTTCCTCAATCAAGAACCA
AAGTGTGGGGATCGAAGATGATTAGAGACCATTGTAGTCCACACTGCAAACGATGACACC
CATGAATTGGGGAGTTTTTGGTCGTAGGCGTGGTCGGGCTTGATTATATTATTTTTC-AT
CCCGTTCCTCGTCTCGCC-AATGAATATATTAAA-TTTAC-GTGC-ATATTC-TTTTTGG
TCTTCG--TTTTTTTTACGGC-GAGGACCTTT--AACGGGA
>MH020169_1
------------------AGCCTCT-GGGCCACCGTTTCGGC-TTTTGTTGGTTTTAAAA
GTCCATTGGAGATTATGGGGCAGTGTGACAAGCGGCTGGGTGGTTATTC----CACACAC
ACACGCACACTCC--TTTTTT--GGATGT-TGTGTCTTCTGTGTGTGTG-GCACTCGTCG
CCTTTGTGGGAAATCC--GTGTGGCAC-TTGTTTGGTGTTGTTGGC--AGACTTCGGCC-
-TTG-CCTTCACACATGTTTCACATGTGTCATGCCTTCCCTCAACTCACGGCATCCAGGA
ATGAAGGAGGGTAGTTCGGGGGAGAACGTACTGGTGCGTCAGAGGTGAAATTCTTAGACC
GCACCAAGACGAACTACAGCGAAGGCATTCTTCAAGGATACCTTCCTCAATCAAGAACCA
AAGTGTGGGGATCGAAGATGATTAGAGACCATTGTAGTCCACACTGCAAACGATGACACC
CATGAATTGGGGAGTTTTTGGTCGTAGGCGTGGTCGGGCTTGATTATATTATTTTTC-AT
CCCGTTCCTCGTCTCGCC-AATGAATATATTAAA-TTTAC-GTGC-ATATTC-TTTTTGG
TCTTCG--TTTTTTTTACGGC-GAGGACCTTT--AACGGGA
>MH047275_1
TGGGATAA-CAAAGGAGCAGCCTCT-GGGCCACCGTTTCGGC-TTTTGTTGGTTTTAAAA
GTCCATTGGAGATTATGGGGCAGTGTGACAAGCGGCTGGGTGGTTATTC----CACACAC
ACACGCACACTCC--TTTTTT--GGATGT-TGTGTCTTCTGTGTGTGTG-GCACTCGTCG
CCTTTGTGGGAAATCC--GTGTGGCAC-TTGTTTGGTGTTGTTGGC--AGACTTCGGTC-
-TTG-CCTTCACACACGTTTCACATGTGTCATGCCTTCCCTCAACTCACGGCATCCAGGA
ATGAAGGAGGGTAGTTCGGGGGAGAACGTACTGGTGCGTCAGAGGTGAAATTCTTAGACC
GCACCAAGACGAACTACAGCGAAGGCATTCTTCAAGGATACCTTCCTCAATCAAGAACCA
AAGTGTGGGGATCGAAGATGATTAGAGACCATTGTAGTCCACACTGCAAACGATGACACC
CATGAATTGGGGAGTTTTTGGTCGTAGGCGTGGTCGGGCTTGATTATATTATTTTTC-AT
CCCGTTCCTCGTCTCGCCAAATGAATATATTAAATTTTAC-GTGC-ATATTTCTTTTTGG
TCTTCG--TTTTTTTTACGGC-GAGGACCTT----------
>OR625663_1
TGGGATAA-CAAAGGAGCAGCCTCT-GGGCCACCGTTTCGGC-TTTTGTTGGTTTTAAAA
GTCCATTGGAGATTATGGGGCAGTGTGACAAGCGGCTGGGTGGTTATTC------CACAC
ACACGCACACTCC--TTTTTT--GGATGT-TGTGTTTTCTGTGTGTGTG-GCACTCGTCG
CCTTTGTGGGAAATCC--GTGTGGCAC-TTGTTTGGTGTTGTTGGC--AGACTTCGGTC-
-TTG-CCTTCACAA------CACATGTGTCATGCCTTCCCTCAACTCACGGCATCCAGGA
ATGAAGGAGGGTAGTTCGGGGGAGAACGTACTGGTGCGTCAGAGGTGAAATTCTTAGACC
GCACCAAGACGAACTACAGCGAAGGCATTCTTCAAGGATACCTTCCTCAATCAAGAACCA
AAGTGTGGGGATCGAAGATGATTAGAGACCATTGTAGTCCACACTGCAAACGATGACACC
CATGAATTGGGGAGTTTTTGGTCGTAGGCGTGGTCGGGCTTGATTATATTATTTTTC-AT
CCCGTTCCTCGTCTCGCC-AATGAATATATTAAA-TTTAC-GTGC-ATATTC-TTTTTGG
TCTTCG---TCTTTTTACGGC-GAGGACCTTT--AACGGGA
>OL314531_1
-----------------------------CCACCGTTTCGGC-TTTTGTTGGTTTTAAAA
GTCCATTGGAGATTATGGGGCAGTGTGACAAGCGGCTGGGTGGTTATTC------CACAC
ACACGCACACTCC--TTTTTT--GGATGT-TGTGTTTTCTGTGTGTGTG-GCACTCGTCG
CCTTTGTGGGAAATCC--GTGTGGCAC-TTGTTTGGTGTTGTTGGC--AGACTTCGGTC-
-TTG-CCTTCACAA------CACATGTGTCATGCCTTCCCTCAACTCACGGCATCCAGGA
ATGAAGGAGGGTAGTTCGGGGGAGAACGTACTGGTGCGTCAGAGGTGAAATTCTTAGACC
GCACCAAGACGAACTACAGCGAAGGCATTCTTCAAGGATACCTTCCTCAATCAAGAACCA
AAGTGTGGGGATCGAAGATGATTAGAGACCATTGTAGTCCACACTGCAAACGATGACACC
CATGAATTGGGGAGTTTTTGGTCGTAGGCGTGGTCGGGCTTGATTATATTATTTTTC-AT
CCCGTTCCTCGTCTCGCC-AATGAATATATTAAA-TTTAC-GTGC-ATATTC-TTTTTGG
TCTTCG---TTTTTTTGCGGC-GAGGACCTTT--AACGGGA
>OR351379_1
---GGAAA-CAAAGGAGCAGCCTCT-GGGCCACCGTTTCGGC-TTTTGTTGGTTTTAAAA
GTCCATTGGAGATTATGGGGCAGTGTGACAAGCGGCTGGGTGGTTATTC------CACAC
ACACGCACACTCC--TTTTTT--GGATGT-TGTGTTTTCTGTGTGTGTG-GCACTCGTCG
CCTTTGTGGGAAATCC--GTGTGGCAC-TTGTTTGGTGTTGTTGGC--AGACTTCGGTC-
-TTG-CCTTCACA------ACACATGTGTCATGCCTTCCCTCAACTCACGGCATCCAGGA
ATGAAGGAGGGTAGTTCGGGGGAGAACGTACTGGTGCGTCAGAGGTGAAATTCTTAGACC
GCACCAAGACGAACTACAGCGAAGGCATTCTTCAAGGATACCTTCCTCAATCAAGAACCA
AAGTGTGGGGATCGAAGATGATTAGAGACCATTGTAGTCCACACTGCAAACGATGACACC
CATGAATTGGGGAGTTTTTGGTCGTAGGCGTGGTCGGGCTTGATTATATTATTTTTC-AT
CCCGTTCCTCGTCTCGCC-AATGAATATATTAAA-TTTAC-GTGC-ATATTC-TTTTTGG
TCTTCG---TTTTTTTGCGGC-GAGGACCTTT--AACGGGA
>OR351376_1
------------------AGCCTCT-GGGCCACCGTTTCGGC-TTTTGTTGGTTTTAAAA
GTCCATTGGAGATTATGGGGCAGTGTGACAAGCGGCTGGGTGGTTATTC------CACAC
ACACGCACACTCC--TTTTTT--GGATGT-TGTGTTTTCTGTGTGTGTG-GCACTCGTCG
CCTTTGTGGGAAATCC--GTGTGGCAC-TTGTTTGGTGTTGTTGGC--AGACTTCGGTC-
-TTG-CCTTCACAA------CACATGTGTCATGCCTTCCCTCAACTCACGGCATCCAGGA
ATGAAGGAGGGTAGTTCGGGGGAGAACGTACTGGTGCGTCAGAGGTGAAATTCTTAGACC
GCACCAAGACGAACTACAGCGAAGGCATTCTTCAAGGATACCTTCCTCAATCAAGAACCA
AAGTGTGGGGATCGAAGATGATTAGAGACCATTGTAGTCCACACTGCAAACGATGACACC
CATGAATTGGGGAGTTTTTGGTCGTAGGCGTGGTCGGGCTTGATTATATTATTTTTC-AT
CCCGTTCCTCGTCTCGCC-AATGAATATATTAAA-TTTAC-GTGC-ATATTC-TTTTTGG
TCTTCG---TTTTTTTGCGGC-GAGGACCTTT--AACGGGA
>MZ221941_1
TGGGATAA-CAAAGGAGCAGCCTCT-GGGCCACCGTTTCGGC-TTTTGTTGGTTTTAAAA
GTCCATTGGAGATTATGGGGCAGTGTGACAAGCGGCTGGGTGGTTATTC------CACAC
ACACGCACACTCC--TTTTTT--GGATGT-TGTGTTTTCTGTGGGTGTG-GCACTCGTCG
CCTTTGTGGGAAATCC--GTGTGGCAC-TTGTTTGGTGTTGTTGGC--AGACTTCGGTC-
-TTG-CCTTCACA------ACACATGTGTCATGCCTTCCCTCAACTCACGGCATCCAGGA
ATGAAGGAGGGTAGTTCGGGGGAGAACGTACTGGTGCGTCAGAGGTGAAATTCTTAGACC
GCACCAAGACGAACTACAGCGAAGGCATTCTTCAAGGATACCTTCCTCAATCAAGAACCA
AAGTGTGGGGATCGAAGATGATTAGAGACCATTGTAGTCCACACTGCAAACGATGACACC
CATGAATTGGGGAGTTTTTGGTCGTAGGCGTGGTCGGGCTTGATTATATTATTTTTC-AT
CCCGTTCCTCGTCTCGCC-AATGAATATATTAAA-TTTAC-GTGC-ATATTC-TTTTTGG
TCTTCG---TTTTTTTACGGC-GAGGACCTTT--AACGGGA
>MT548858_1
-------------------GCCTCT-GGGCCACCGTTTCGGC-TTTTGTTGGTTTTAAAA
GTCCATTGGAGATTATGGGGCAGTGTGACAAGCGGCTGGGTGGTTATTC----CACACAC
ACACGCACACTTC--TTTTTT--GGATGT-TGTGTCTTCTGTGTGTGTG-GCACTCGTCG
CCTTTGTGGGAAATCC--GTGTGGCAC-TTGTTTGGTGTTGTTGGC--AGACTTCGGTC-
-TTG-CCTTCACACACGTTTCACATGTGTCATGCCTTCCCTCAACTCACGGCATCCAGGA
ATGAAGGAGGGTAGTTCGGGGGAGAACGTACTGGTGCGTCAGAGGTGAAATTCTTAGACC
GCACCAAGACGAACTACAGCGAAGGCATTCTTCAAGGATACCTTCCTCAATCAAGAACCA
AAGTGTGGGGATCGAAGATGATTAGAGACCATTGTAGTCCACACTGCAAACGATGACACC
CATGAATTGGGGAGTTTTTGGTCGTAGGCGTGGTCGGGCTTGATTATATTATTTTTC-AT
CCCGTTCCTCGTCTCGCC-AATGAATATATTAAA-TTTAC-GTGC-ATATTC-TTTTTGG
TCTTCG--TTTTTTTTACGGC-GAGGACCTTT--AACGGGA
>MT548900_1
-------------------GCCTCT-GGGCCACCGTTTCGGC-TTTTGTTGGTTTTAAAA
GTCCATTGGAGATTATGGGGCAGTGTGACAAGCGGCTGGGTGGTTATTC----CACACAC
ACACGCACACTCC--TTTTTT--GGATGT-TGTGTCTTCTGTGTGTGTG-GCACTCGTCG
CCTTTGTGGGAAATCC--GTGTGGCAC-TTGTTTGGTGTTGTTGGC--AGACTTCGGTC-
-TTG-CCTTCACACATGTTTCACATGTGTCATGCCTTCCCTCAACTCACGGCATCCAGGA
ATGAAGGAGGGTAGTTCGGGGGAGAACGTACTGGTGCGTCAGAGGTGAAATTCTTAGACC
GCACCAAGACGAACTACAGCGAAGGCATTCTTCAAGGATACCTTCCTCAATCAAGAACCA
AAGTGTGGGGATCGAAGATGATTAGAGACCATTGTAGTCCACACTGCAAACGATGACACC
CATGAATTGGGGAGTTTTTGGTCGTAGGCGTGGTCGGGCTTGATTATATTATTTTTC-AT
CCCGTTCCTCGTCTCGCC-AATGAATATATTAAA-TTTAC-GTGC-ATATTC-TTTTTGG
TCTTCG--TTTTTTTTACGGT-GAGGACCTTT--AACGGGA
>OR351375_1
---------------AGCAGCCTCT-GGGCCACCGTTTCGGC-TTTTGTTGGTTTTAAAA
GTCCATTGGAGATTATGGGGCAGTGTGACAAGCGGCTGGGTGGTTATTC------YACAC
ACACGCACACTCC--TTTTTT--GGATGT-TGTGTTTTCTGTGTGTGTG-GCACTCGTCG
CCTTTGTGGGAAATCC--GTGTGGCAC-TTGTTTGGTGTTGTTGGC--AGACTTCGGTC-
-TTG-CCTTCACACACGTTTCACATGTGTCATGCCTTCCCTCAACTCACGGCATCCAGGA
ATGAAGGAGGGTAGTTCGGGGGAGAACGTACTGGTGCGTCAGAGGTGAAATTCTTAGACC
GCACCAAGACGAACTACAGCGAAGGCATTCTTCAAGGATACCTTCCTCAATCAAGAACCA
AAGTGTGGGGATCGAAGATGATTAGAGACCATTGTAGTCCACACTGCAAACGATGACACC
CATGAATTGGGGAGTTTTTGGTCGTAGGCGTGGTCGGGCTTGATTATATTATTTTTC-AT
CCCGTTCCTCGTCTCGCC-AATGAATATATTAAA-TTTAC-GTGC-ATATTC-TTTTTGG
TCTTCG---TTTTTTTACGGC-GAGGACCTTT--AACGGGA
>MH047274_1
TGGGATAA-CAAAGGAGCAGCCTCT-GGGCCACCGTTTCGGC-TTTTGTTGGTTTTAAAA
GTCCATTGGAGATTATGGGGCAGTGTGACAAGCGGCTGGGTGGTTATTC----CACACAC
ACACGCACACTCC--TTTTTT--GGATGT-TGTGTCTTCTGTGTGTGTG-GCACTCGTCG
CCTTTGTGGGAAATCC--GTGTGGCAC-TTGTTTGGTGTTGTTGGC--AGACTTCGGTC-
-TTG-CCTTCACACATGTTTCACATGTGTCATGCCTTCCCTCAACTCACGGCATCCAGGA
ATGAAGGAGGGTAGTTCGGGGGAGAACGTACTGGTGCGTCAGAGGTGAAATTCTTAGACC
GCACCAAGACGAACTACAGCGAAGGCATTCTTCAAGGATACCTTCCTCAATCAAGAACCA
AAGTGTGGGGATCGAAGATGATTAGAGACCATTGTAGTCCACACTGCAAACGATGACACC
CATGAATTGGGGAGTTTTTGGTCGTAGGCGTGGTCGGGCTTGATTATATTATTTTTC-AT
CCCGTTCCTCGTCTCGCC-AATGAATATATTAAA-TTTAC-GTGC-ATATTC-TTTTTGG
TCTTCG--TTTTTTTTACGGC-GAGGACCTT----------
>MH020170_1
---------------------CTCT-GGGCCACCGTTTCGGC-TTTTGTTGGTTTTAAAA
GTCCATTGGAGATTATGGGGCAGTGTGACAAGCGGCTGGGTGGTTATTC----CACACAC
ACACGCACACTCC--TTTTTT--GGATGT-TGTGTCTTCTGTGTGTGTG-GCACTCGTCG
CCTTTGTGGGAAATCC--GTGTGGCAC-TTGTTTGGTGTTGTTGGC--AGACTTCGGTC-
-TTG-CCTTCACACATGTTTCACATGTGTCATGCCTTCCCTCAACTCACGGCATCCAGGA
ATGAAGGAGGGTAGTTCGGGGGAGAACGTACTGGTGCGTCAGAGGTGAAATTCTTAGACC
GCACCAAGACGAACTACAGCGAAGGCATTCTTCAAGGATACCTTCCTCAATCAAGAACCA
AAGTGTGGGGATCGAAGATGATTAGAGACCATTGTAGTCCACACTGCAAACGATGACACC
CATGAATTGGGGAGTTTTTGGTCGTAGGCGTGGTCGGGCTTGATTATATTATTTTTC-AT
CCCGTTCCTCGTCTCGCC-AATGAATATATTAAA-TTTAC-GTGC-ATATTC-TTTTTGG
TCTTCG--TTTTTTTTACGGC-GAGGACCTTT--AACGGGA
>MT548855_1
-------------------GCCTCT-GGGCCACCGTTTCGGC-TTTTGTTGGTTTTAAAA
GTCCATTGGAGATTATGGGGCAGTGTGACAAGCGGCTGGGTGGTTATTC----CACACAC
ACACGCACACTCC--TTTTTT--GGATGT-TGTGTCTTCTGTGTGTGTG-GCACTCGTCG
CCTTTGTGGGAAATCC--GTGTGGCAC-TTGTTTGGTGTTGTTGGC--AGACTTCGGTC-
-TTG-CCTTCACACATGTTTCACATGTGTCATGCCTTCCCTCAACTCACGGCATCCAGGA
ATGAAGGAGGGTAGTTCGGGGGAGAACGTACTGGTGCGTCAGAGGTGAAATTCTTAGACC
GCACCAAGACGAACTACAGCGAAGGCATTCTTCAAGGATACCTTCCTCAATCAAGAACCA
AAGTGTGGGGATCGAAGATGATTAGAGACCATTGTAGTCCACACTGCAAACGATGACACC
CATGAATTGGGGAGTTTTTGGTCGTAGGCGTGGTCGGGCTTGATTATATTATTTTTC-AT
CCCGTTCCTCGTCTCGCC-AATGAATATATTAAA-TTTAC-GTGC-ATATTC-TTTTTGG
TCTTCG--TTTTTTTTACGGC-GAGGACCTTT--AACGGGA
>MT548870_1
-------------------GCCTCT-GGGCCACCGTTTCGGC-TTTTGTTGGTTTTAAAA
GTCCATTGGAGATTATGGGGCAGTGTGACAAGCGGCTGGGTGGTTATTC----CACACAC
ACACGCACACTCC--TTTTTT--GGATGT-TGTGTCTTCTGTGTGTGTG-GCACTCGTCG
CCTTTGTGGGAAATCC--GTGTGGCAC-TTGTTTGGTGTTGTTGGC--AGACTTCGGTC-
-TTG-CCTTCACACATGTTTCACATGTGTCATGCCTTCCCTCAACTCACGGCATCCAGGA
ATGAAGGAGGGTAGTTCGGGGGAGAACGTACTGGTGCGTCAGAGGTGAAATTCTTAGACC
GCACCAAGACGAACTACAGCGAAGGCATTCTTCAAGGATACCTTCCTCAATCAAGAACCA
AAGTGTGGGGATCGAAGATGATTAGAGACCATTGTAGTCCACACTGCAAACGATGACACC
CATGAATTGGGGAGTTTTTGGTCGTAGGCGTGGTCGGGCTTGATTATATTATTTTTC-AT
CCCGTTCCTCGTCTCGCC-AATGAATATATTAAA-TTTAC-GTGC-ATATTC-TTTTTGG
TCTTCG--TTTTTTTTACGGC-GAGGACCTTT--AACGGGA
>MT548876_1
-------------------GCCTCT-GGGCCACCGTTTCGGC-TTTTGTTGGTTTTAAAA
GTCCATTGGAGATTATGGGGCAGTGTGACAAGCGGCTGGGTGGTTATTC----CACACAC
ACACGCACACTCC--TTTTTT--GGATGT-TGTGTCTTCTGTGTGTGTG-GCACTCGTCG
CCTTTGTGGGAAATCC--GTGTGGCAC-TTGTTTGGTGTTGTTGGC--AGACTTCGGTC-
-TTG-CCTTCACACATGTTTCACATGTGTCATGCCTTCCCTCAACTCACGGCATCCAGGA
ATGAAGGAGGGTAGTTCGGGGGAGAACGTACTGGTGCGTCAGAGGTGAAATTCTTAGACC
GCACCAAGACGAACTACAGCGAAGGCATTCTTCAAGGATACCTTCCTCAATCAAGAACCA
AAGTGTGGGGATCGAAGATGATTAGAGACCATTGTAGTCCACACTGCAAACGATGACACC
CATGAATTGGGGAGTTTTTGGTCGTAGGCGTGGTCGGGCTTGATTATATTATTTTTC-AT
CCCGTTCCTCGTCTCGCC-AATGAATATATTAAA-TTTAC-GTGC-ATATTC-TTTTTGG
TCTTCG--TTTTTTTTACGGC-GAGGACCTTT--AACGGGA
>MT548878_1
-------------------GCCTCT-GGGCCACCGTTTCGGC-TTTTGTTGGTTTTAAAA
GTCCATTGGAGATTATGGGGCAGTGTGACAAGCGGCTGGGTGGTTATTC----CACACAC
ACACGCACACTCC--TTTTTT--GGATGT-TGTGTCTTCTGTGTGTGTG-GCACTCGTCG
CCTTTGTGGGAAATCC--GTGTGGCAC-TTGTTTGGTGTTGTTGGC--AGACTTCGGTC-
-TTG-CCTTCACACATGTTTCACATGTGTCATGCCTTCCCTCAACTCACGGCATCCAGGA
ATGAAGGAGGGTAGTTCGGGGGAGAACGTACTGGTGCGTCAGAGGTGAAATTCTTAGACC
GCACCAAGACGAACTACAGCGAAGGCATTCTTCAAGGATACCTTCCTCAATCAAGAACCA
AAGTGTGGGGATCGAAGATGATTAGAGACCATTGTAGTCCACACTGCAAACGATGACACC
CATGAATTGGGGAGTTTTTGGTCGTAGGCGTGGTCGGGCTTGATTATATTATTTTTC-AT
CCCGTTCCTCGTCTCGCC-AATGAATATATTAAA-TTTAC-GTGC-ATATTC-TTTTTGG
TCTTCG--TTTTTTTTACGGC-GAGGACCTTT--AACGGGA
>MT548903_1
-------------------GCCTCT-GGGCCACCGTTTCGGC-TTTTGTTGGTTTTAAAA
GTCCATTGGAGATTATGGGGCAGTGTGACAAGCGGCTGGGTGGTTATTC----CACACAC
ACACGCACACTCC--TTTTTT--GGATGT-TGTGTCTTCTGTGTGTGTG-GCACTCGTCG
CCTTTGTGGGAAATCC--GTGTGGCAC-TTGTTTGGTGTTGTTGGC--AGACTTCGGTC-
-TTG-CCTTCACACATGTTTCACATGTGTCATGCCTTCCCTCAACTCACGGCATCCAGGA
ATGAAGGAGGGTAGTTCGGGGGAGAACGTACTGGTGCGTCAGAGGTGAAATTCTTAGACC
GCACCAAGACGAACTACAGCGAAGGCATTCTTCAAGGATACCTTCCTCAATCAAGAACCA
AAGTGTGGGGATCGAAGATGATTAGAGACCATTGTAGTCCACACTGCAAACGATGACACC
CATGAATTGGGGAGTTTTTGGTCGTAGGCGTGGTCGGGCTTGATTATATTATTTTTC-AT
CCCGTTCCTCGTCTCGCC-AATGAATATATTAAA-TTTAC-GTGC-ATATTC-TTTTTGG
TCTTCG--TTTTTTTTACGGC-GAGGACCTTT--AACGGGA
>MH020166_1
------------------AGCCTCT-GGGCCACCGTTTCGGC-TTTTGTTGGTTTTAAAA
GTCCATTGGAGATTATGGGGCAGTGTGACAAGCGGCTGGGTGGTTATTC----CACACAC
ACACGCACACTCC--TTTTTT--GGATGT-TGTGTCTTCTGTGTGTGTG-GCACTCGTCG
CCTTTGTGGGAAATCC--GTGTGGCAC-TTGTTTGGTGTTGTTGGC--AGACTTCGGTC-
-TTG-CCTTCACACATGTTTCACATGTGTCATGCCTTCCCTCAACTCACGGCATCCAGGA
ATGAAGGAGGGTAGTTCGGGGGAGAACGTACTGGTGCGTCAGAGGTGAAATTCTTAGACC
GCACCAAGACGAACTACAGCGAAGGCATTCTTCAAGGATACCTTCCTCAATCAAGAACCA
AAGTGTGGGGATCGAAGATGATTAGAGACCATTGTAGTCCACACTGCAAACGATGACACC
CATGAATTGGGGAGTTTTTGGTCGTAGGCGTGGTCGGGCTTGATTATATTATTTTTC-AT
CCCGTTCCTCGTCTCGCC-AATGAATATATTAAA-TTTAC-GTGC-ATATTC-TTTTTGG
TCTTCG--TTTTTTTTACGGC-GAGGACCTTT--AACGGGA
>MH020168_1
------------------AGCCTCT-GGGCCACCGTTTCGGC-TTTTGTTGGTTTTAAAA
GTCCATTGGAGATTATGGGGCAGTGTGACAAGCGGCTGGGTGGTTATTC----CACACAC
ACACGCACACTCC--TTTTTT--GGATGT-TGTGTCTTCTGTGTGTGTG-GCACTCGTCG
CCTTTGTGGGAAATCC--GTGTGGCAC-TTGTTTGGTGTTGTTGGC--AGACTTCGGTC-
-TTG-CCTTCACACATGTTTCACATGTGTCATGCCTTCCCTCAACTCACGGCATCCAGGA
ATGAAGGAGGGTAGTTCGGGGGAGAACGTACTGGTGCGTCAGAGGTGAAATTCTTAGACC
GCACCAAGACGAACTACAGCGAAGGCATTCTTCAAGGATACCTTCCTCAATCAAGAACCA
AAGTGTGGGGATCGAAGATGATTAGAGACCATTGTAGTCCACACTGCAAACGATGACACC
CATGAATTGGGGAGTTTTTGGTCGTAGGCGTGGTCGGGCTTGATTATATTATTTTTC-AT
CCCGTTCCTCGTCTCGCC-AATGAATATATTAAA-TTTAC-GTGC-ATATTC-TTTTTGG
TCTTCG--TTTTTTTTACGGC-GAGGACCTTT--AACGGGA
>MH045194_1
---------------AGCAGCCTCT-GGGCCACCGTTTCGGC-TTTTGTTGGTTTTAAAA
GTCCATTGGAGATTATGGGGCAGTGTGACAAGCGGCTGGGTGGTTATTC----CACACAC
ACACGCACACTCC--TTTTTT--GGATGT-TGTGTCTTCTGTGTGTGTG-GCACTCGTCG
CCTTTGTGGGAAATCC--GTGTGGCAC-TTGTTTGGTGTTGTTGGC--AGACTTCGGTC-
-TTG-CCTTCACACATGTTTCACATGTGTCATGCCTTCCCTCAACTCACGGCATCCAGGA
ATGAAGGAGGGTAGTTCGGGGGAGAACGTACTGGTGCGTCAGAGGTGAAATTCTTAGACC
GCACCAAGACGAACTACAGCGAAGGCATTCTTCAAGGATACCTTCCTCAATCAAGAACCA
AAGTGTGGGGATCGAAGATGATTAGAGACCATTGTAGTCCACACTGCAAACGATGACACC
CATGAATTGGGGAGTTTTTGGTCGTAGGCGTGGTCGGGCTTGATTATATTATTTTTC-AT
CCCGTTCCTCGTCTCGCC-AATGAATATATTAAA-TTTAC-GTGC-ATATTC-TTTTTGG
TCTTCG--TTTTTTTTACGGC-GAGGACCTTT--AACGGGA
>MH045195_1
---------------AGCAGCCTCT-GGGCCACCGTTTCGGC-TTTTGTTGGTTTTAAAA
GTCCATTGGAGATTATGGGGCAGTGTGACAAGCGGCTGGGTGGTTATTC----CACACAC
ACACGCACACTCC--TTTTTT--GGATGT-TGTGTCTTCTGTGTGTGTG-GCACTCGTCG
CCTTTGTGGGAAATCC--GTGTGGCAC-TTGTTTGGTGTTGTTGGC--AGACTTCGGTC-
-TTG-CCTTCACACATGTTTCACATGTGTCATGCCTTCCCTCAACTCACGGCATCCAGGA
ATGAAGGAGGGTAGTTCGGGGGAGAACGTACTGGTGCGTCAGAGGTGAAATTCTTAGACC
GCACCAAGACGAACTACAGCGAAGGCATTCTTCAAGGATACCTTCCTCAATCAAGAACCA
AAGTGTGGGGATCGAAGATGATTAGAGACCATTGTAGTCCACACTGCAAACGATGACACC
CATGAATTGGGGAGTTTTTGGTCGTAGGCGTGGTCGGGCTTGATTATATTATTTTTC-AT
CCCGTTCCTCGTCTCGCC-AATGAATATATTAAA-TTTAC-GTGC-ATATTC-TTTTTGG
TCTTCG--TTTTTTTTACGGC-GAGGACCTTT--AACGGGA
>MH045196_1
---------------AGCAGCCTCT-GGGCCACCGTTTCGGC-TTTTGTTGGTTTTAAAA
GTCCATTGGAGATTATGGGGCAGTGTGACAAGCGGCTGGGTGGTTATTC----CACACAC
ACACGCACACTCC--TTTTTT--GGATGT-TGTGTCTTCTGTGTGTGTG-GCACTCGTCG
CCTTTGTGGGAAATCC--GTGTGGCAC-TTGTTTGGTGTTGTTGGC--AGACTTCGGTC-
-TTG-CCTTCACACATGTTTCACATGTGTCATGCCTTCCCTCAACTCACGGCATCCAGGA
ATGAAGGAGGGTAGTTCGGGGGAGAACGTACTGGTGCGTCAGAGGTGAAATTCTTAGACC
GCACCAAGACGAACTACAGCGAAGGCATTCTTCAAGGATACCTTCCTCAATCAAGAACCA
AAGTGTGGGGATCGAAGATGATTAGAGACCATTGTAGTCCACACTGCAAACGATGACACC
CATGAATTGGGGAGTTTTTGGTCGTAGGCGTGGTCGGGCTTGATTATATTATTTTTC-AT
CCCGTTCCTCGTCTCGCC-AATGAATATATTAAA-TTTAC-GTGC-ATATTC-TTTTTGG
TCTTCG--TTTTTTTTACGGC-GAGGACCTTT--AACGGGA
>MH045197_1
---------------AGCAGCCTCT-GGGCCACCGTTTCGGC-TTTTGTTGGTTTTAAAA
GTCCATTGGAGATTATGGGGCAGTGTGACAAGCGGCTGGGTGGTTATTC----CACACAC
ACACGCACACTCC--TTTTTT--GGATGT-TGTGTCTTCTGTGTGTGTG-GCACTCGTCG
CCTTTGTGGGAAATCC--GTGTGGCAC-TTGTTTGGTGTTGTTGGC--AGACTTCGGTC-
-TTG-CCTTCACACATGTTTCACATGTGTCATGCCTTCCCTCAACTCACGGCATCCAGGA
ATGAAGGAGGGTAGTTCGGGGGAGAACGTACTGGTGCGTCAGAGGTGAAATTCTTAGACC
GCACCAAGACGAACTACAGCGAAGGCATTCTTCAAGGATACCTTCCTCAATCAAGAACCA
AAGTGTGGGGATCGAAGATGATTAGAGACCATTGTAGTCCACACTGCAAACGATGACACC
CATGAATTGGGGAGTTTTTGGTCGTAGGCGTGGTCGGGCTTGATTATATTATTTTTC-AT
CCCGTTCCTCGTCTCGCC-AATGAATATATTAAA-TTTAC-GTGC-ATATTC-TTTTTGG
TCTTCG--TTTTTTTTACGGC-GAGGACCTTT--AACGGGA
>MH045198_1
---------------AGCAGCCTCT-GGGCCACCGTTTCGGC-TTTTGTTGGTTTTAAAA
GTCCATTGGAGATTATGGGGCAGTGTGACAAGCGGCTGGGTGGTTATTC----CACACAC
ACACGCACACTCC--TTTTTT--GGATGT-TGTGTCTTCTGTGTGTGTG-GCACTCGTCG
CCTTTGTGGGAAATCC--GTGTGGCAC-TTGTTTGGTGTTGTTGGC--AGACTTCGGTC-
-TTG-CCTTCACACATGTTTCACATGTGTCATGCCTTCCCTCAACTCACGGCATCCAGGA
ATGAAGGAGGGTAGTTCGGGGGAGAACGTACTGGTGCGTCAGAGGTGAAATTCTTAGACC
GCACCAAGACGAACTACAGCGAAGGCATTCTTCAAGGATACCTTCCTCAATCAAGAACCA
AAGTGTGGGGATCGAAGATGATTAGAGACCATTGTAGTCCACACTGCAAACGATGACACC
CATGAATTGGGGAGTTTTTGGTCGTAGGCGTGGTCGGGCTTGATTATATTATTTTTC-AT
CCCGTTCCTCGTCTCGCC-AATGAATATATTAAA-TTTAC-GTGC-ATATTC-TTTTTGG
TCTTCG--TTTTTTTTACGGC-GAGGACCTTT--AACGGGA
>MH045199_1
---------------AGCAGCCTCT-GGGCCACCGTTTCGGC-TTTTGTTGGTTTTAAAA
GTCCATTGGAGATTATGGGGCAGTGTGACAAGCGGCTGGGTGGTTATTC----CACACAC
ACACGCACACTCC--TTTTTT--GGATGT-TGTGTCTTCTGTGTGTGTG-GCACTCGTCG
CCTTTGTGGGAAATCC--GTGTGGCAC-TTGTTTGGTGTTGTTGGC--AGACTTCGGTC-
-TTG-CCTTCACACATGTTTCACATGTGTCATGCCTTCCCTCAACTCACGGCATCCAGGA
ATGAAGGAGGGTAGTTCGGGGGAGAACGTACTGGTGCGTCAGAGGTGAAATTCTTAGACC
GCACCAAGACGAACTACAGCGAAGGCATTCTTCAAGGATACCTTCCTCAATCAAGAACCA
AAGTGTGGGGATCGAAGATGATTAGAGACCATTGTAGTCCACACTGCAAACGATGACACC
CATGAATTGGGGAGTTTTTGGTCGTAGGCGTGGTCGGGCTTGATTATATTATTTTTC-AT
CCCGTTCCTCGTCTCGCC-AATGAATATATTAAA-TTTAC-GTGC-ATATTC-TTTTTGG
TCTTCG--TTTTTTTTACGGC-GAGGACCTTT--AACGGGA
>LT220278_1
TGGGATAA-CAAAGGAGCAGCCTCT-GGGCCACCGTTTCGGC-TTTTGTTGGTTTTAAAA
GTCCATTGGAGATTATGGGGCAGTGTGACAAGCGGCTGGGTGGTTATTC----CACACAC
ACACGCACACTCC--TTTTTT--GGATGT-TGTGTCTTCTGTGTGTGTG-GCACTCGTCG
CCTTTGTGGGAAATCC--GTGTGGCAC-TTGTTTGGTGTTGTTGGC--AGACTTCGGTC-
-TTG-CCTTCACACATGTTTCACATGTGTCATGCCTTCCCTCAACTCACGGCATCCAGGA
ATGAAGGAGGGTAGTTCGGGGGAGAACGTACTGGTGCGTCAGAGGTGAAATTCTTAGACC
GCACCAAGACGAACTACAGCGAAGGCATTCTTCAAGGATACCTTCCTCAATCAAGAACCA
AAGTGTGGGGATCGAAGATGATTAGAGACCATTGTAGTCCACACTGCAAACGATGACACC
CATGAATTGGGGAGTTTTTGGTCGTAGGCGTGGTCGGGCTTGATTATATTATTTTTC-AT
CCCGTTCCTCGTCTCGCC-AATGAATATATTAAA-TTTAC-GTGC-ATATTC-TTTTTGG
TCTTCG--TTTTTTTTACGGC-GAGGACCTTT--AACGGGA
>MT548897_1
-------------------GCCTCT-GGGCCACCGTTTCGGC-TTTTGTTGGTTTTAAAA
GTCCATTGGAGATTATGGGGCAGTGTGACAAGCGGCTGGGTGGTTATTC----CACACAC
ACACGCACACTCC--TTTTTT--GGATGT-TGTGTCTTCTGTGTGTGTG-GCACTCGTCG
CCTTTGTGGGAAATCC--GTGTGGCAC-TTGTTTGGTGTTGTTGGC--AGACTTCGGTC-
-TTG-CCTTCACACATGTTTCACATGTGTCATGCCTTCCCTCAACTCACGGCATCCAGGA
ATGAAGGAGGGTAGTTCGGGGGAGAACGTACTGGTGCGTCAGAGGTGAAATTCTTAGACC
GCACCAAGACGAACTACAGCGAAGGCATTCTTCAAGGATACCTTCCTCAATCAAGAACCA
AAGTGTGGGGATCGAAGATGATTAGAGACCATTGTAGTCCACACTGCAAACGATGACACC
CATGAATTGGGGAGTTTTTGGTCGTAGGCGTGGTCGGGCTTGATTATATTATTTTTC-AT
CCCGTTCCTCGTCTCGCC-AATGAATATATTAAA-TTTAC-GTGC-ATATTC-TTTTTGG
TCTTCG-TTTTTTTTTACGGC-GAGGACCTTT--AACGGGA
>MT548883_1
-------------------GCCTCT-GGGCCACCGTTTCGGC-TTTTGTTGGTTTTAAAA
GTCCATTGGAGATTATGGGGCAGTGTGACAAGCGGCTGGGTGGTTATTC----CACACAC
ACACGCACACTCC--TTTTTT--GGATGT-TGTGTCTTCTGTGTGTGTG-GCACTCGTCG
CCTTTGTGGGAAATCC--GTGTGGCAC-TTGTTTGGTGTTGTTGGC--AGACTTCGGTC-
-TTG-CCTTCACACATGTTTCACATGTGTCATGCCTTCCCTCAACTCACGGCATCCAGGA
ATGAAGGAGGGTAGTTCGGGGGAGAACGTACTGGTGCGTCAGAGGTGAAATTCTTAGACC
GCACCAAGACGAACTACAGCGAAGGCATTCTTCAAGGATACCTTCCTCAATCAAGAACCA
AAGTGTGGGGATCGAAGATGATTAGAGACCATTGTAGTCCACACTGCAAACGATGACACC
CATGAATTGGGGAGTTTTTGGTCGTAGGCGTGGTCGGGCTTGATTATATTATTTTTC-AT
CCCGTTCCTCGTCTCGCC-AATGAATATATTAAA-TTTAC-GTGC-ATATTC-TTTTTGG
TCTTCG-TTTTTTTTTACGGC-GAGGACCTTT--AACGGGA
>MT548880_1
-------------------GCCTCT-GGGCCACCGTTTCGGC-TTTTGTTGGTTTTAAAA
GTCCATTGGAGATTATGGGGCAGTGTGACAAGCGGCTGGGTGGTTATTC----CACACAC
ACACGCACACTCC--TTTTTT--GGATGT-TGTGTCTTCTGTGTGTGTG-GCACTCGTCG
CCTTTGTGGGAAATCC--GTGTGGCAC-TTGTTTGGTGTTGTTGGC--AGACTTCGGTC-
-TTG-CCTTCACACATGTTTCACATGTGTCATGCCTTCCCTCAACTCACGGCATCCAGGA
ATGAAGGAGGGTAGTTCGGGGGAGAACGTACTGGTGCGTCAGAGGTGAAATTCTTAGACC
GCACCAAGACGAACTACAGCGAAGGCATTCTTCAAGGATACCTTCCTCAATCAAGAACCA
AAGTGTGGGGATCGAAGATGATTAGAGACCATTGTAGTCCACACTGCAAACGATGACACC
CATGAATTGGGGAGTTTTTGGTCGTAGGCGTGGTCGGGCTTGATTATATTATTTTTC-AT
CCCGTTCCTCGTCTCGCC-AATGAATATATTAAA-TTTAC-GTGC-ATATTC-TTTTTGG
TCTTCG-TTTTTTTTTACGGC-GAGGACCTTT--AACGGGA
>MT548898_1
-------------------GCCTCT-GGGCCACCGTTTCGGC-TTTTGTTGGTTTTAAAA
GTCCATTGGAGATTATGGGGCAGTGTGACAAGCGGCTGGGTGGTTATTC----CACACAC
ACACGCACACTCC--TTTTTT--GGATGT-TGTGTCTTCTGTGTGTGTG-GCACTCGTCG
CCTTTGTGGGAAATCC--GTGTGGCAC-TTGTTTGGTGTTGTTGGC--AGACTTCGGTC-
-TTG-CCTTCACACATGTTTCACATGTGTCATGCCTTCCCTCAACTCACGGCATCCAGGA
ATGAAGGAGGGTAGTTCGGGGGAGAACGTACTGGTGCGTCAGAGGTGAAATTCTTAGACC
GCACCAAGACGAACTACAGCGAAGGCATTCTTCAAGGATACCTTCCTCAATCAAGAACCA
AAGTGTGGGGATCGAAGATGATTAGAGACCATTGTAGTCCACACTGCAAACGATGACACC
CATGAATTGGGGAGTTTTTGGTCGTAGGCGTGGTCGGGCTTGATTATATTATTTTTC-AT
CCCGTTCCTCGTCTCGCC-AATGAATATATTAAA-TTTAC-GTGC-ATATTC-TTTTTGG
TCTTCGTTTTTTTTTTACGGC-GAGGACCTTT--AACGGGA
>MT548886_1
-------------------GCCTCT-GGGCCACCGTTTCGGC-TTTTGTTGGTTTTAAAA
GTCCATTGGAGATTATGGGGCAGTGTGACAAGCGGCTGGGTGGTTATTC----CACACAC
ACACGCACACTCC--TTTTTT--GGATGT-TGTGTCTTCTGTGTGTGTG-GCACTCGTCG
CCTTTGTGGGAAATCC--GTGTGGCAC-TTGTTTGGTGTTGTTGGC--AGACTTCGGTC-
-TTG-CCTTCACACATGTTTCACATGTGTCATGCCTTCCCTCAACTCACGGCATCCAGGA
ATGAAGGAGGGTAGTTCGGGGGAGAACGTACTGGTGCGTCAGAGGTGAAATTCTTAGACC
GCACCAAGACGAACTACAGCGAAGGCATTCTTCAAGGATACCTTCCTCAATCAAGAACCA
AAGTGTGGGGATCGAAGATGATTAGAGACCATTGTAGTCCACACTGCAAACGATGACACC
CATGAATTGGGGAGTTTTTGGTCGTAGGCGTGGTCGGGCTTGATTATATTATTTTTC-AT
CCCGTTCCTCGTCTCGCC-AATGAATATATTAAA-TTTAC-GTGC-ATATTC-TTTTTGG
TCTTCGTTTTTTTTTTACGGC-GAGGACCTTT--AACGGGA
>MT548899_1
-------------------GCCTCT-GGGCCACCGTTTCGGC-TTTTGTTGGTTTTAAAA
GTCCATTGGAGATTATGGGGCAGTGTGACAAGCGGCTGGGTGGTTATTC------CACAC
ACACGCACACTCC--TTTTTT--GGATGT-TGTGTCTTCTGTGTGTGTG-GCACTCGTCG
CCTTTGTGGGAAATCC--GTGTGGCAC-TTGTTTGGTGTTGTTGGC--AGACTTCGGTC-
-TTG-CCTTCACACATGTTTCACATGTGTCATGCCTTCCCTCAACTCACGGCATCCAGGA
ATGAAGGAGGGTAGTTCGGGGGAGAACGTACTGGTGCGTCAGAGGTGAAATTCTTAGACC
GCACCAAGACGAACTACAGCGAAGGCATTCTTCAAGGATACCTTCCTCAATCAAGAACCA
AAGTGTGGGGATCGAAGATGATTAGAGACCATTGTAGTCCACACTGCAAACGATGACACC
CATGAATTGGGGAGTTTTTGGTCGTAGGCGTGGTCGGGCTTGATTATATTATTTTTC-AT
CCCGTTCCTCGTCTCGCC-AATGAATATATTAAA-TTTAC-GTGC-ATATTC-TTTTTGG
TCTTCG-TTTTTTTTTACGGC-GAGGACCTTT--AACGGGA
>MH020165_1
------------------AGCCTTT-GGGCCACCGTTTCGGC-TTTTGTTGGTTTTAAAA
GTCCATTGGAGATTATGGGGCAGTGTGACAAGCGGCTGGGTGGTTATTC----CACACAC
ACACGCACACTCC--TTTTTT--GGATGT-TGTGTCTTCTGTGTGTGTG-GCACTCGTCG
CCTTTGTGGGAAATCC--GTGTGGCAC-TTGTTTGGTGTTGTTGGC--AGACTTCGGTC-
-TTG-CCTTCACACATGTTTCACATGTGTCATGCCTTCCCTCAACTCACGGCATCCAGGA
ATGAAGGAGGGTAGTTCGGGGGAGAACGTACTGGTGCGTCAGAGGTGAAATTCTTAGACC
GCACCAAGACGAACTACAGCGAAGGCATTCTTCAAGGATACCTTCCTCAATCAAGAACCA
AAGTGTGGGGATCGAAGATGATTAGAGACCATTGTAGTCCACACTGCAAACGATGACACC
CATGAATTGGGGAGTTTTTGGTCGTAGGCGTGGTCGGGCTTGATTATATTATTTTTC-AT
CCCGTTCCTCGTCTCGCC-AATGAATATATTAAA-TTTAC-GTGC-ATATTC-TTTTTGG
TCTTCG--TTTTTTTTACGGC-GAGGACCTTT--AACGGGA
>MT548873_1
---------------------------------------GGC-TTTTGTTGGTTTTAAAA
GTCCATTGGAGATTATGGGGCAGTGTGACAAGCGGCTGGGTGGTTATTC----CACACAC
ACACGCACACTCC--TTTTTT--GGATGT-TGTGTCTTCTGTGTGTGTG-GCACTCGTCG
CCTTTGTGGGAAATCC--GTGTGGCAC-TTGTTTGGTGTTGTTGGC--AGACTTCGGTC-
-TTG-CCTTCACACATGTTTCACATGTGTCATGCCTTCCCTCAACTCACGGCATCCAGGA
ATGAAGGAGGGTAGTTCGGGGGAGAACGTACTGGTGCGTCAGAGGTGAAATTCTTAGACC
GCACCAAGACGAACTACAGCGAAGGCATTCTTCAAGGATACCTTCCTCAATCAAGAACCA
AAGTGTGGGGATCGAAGATGATTAGAGACCATTGTAGTCCACACTGCAAACGATGACACC
CATGAATTGGGGAGTTTTTGGTCGTAGGCGTGGTCGGGCTTGATTATATTATTTTTC-AT
CCCGTTCCTCGTCTCGCC-AATGAATATATTAAA-TTTAC-GTGC-ATATTC-TTTTTGG
TCTTCG-TTTTTTTTTACGGC-GAGGACCTTT--AACGGGA
>MT548895_1
-------------------------------------------TTTTGTTGGTTTTAAAA
GTCCATTGGAGATTATGGGGCAGTGTGACAAGCGGCTGGGTGGTTATTC----CACACAC
ACACGCACACTCC--TTTTTT--GGATGT-TGTGTCTTCTGTGTGTGTG-GCACTCGTCG
CCTTTGTGGGAAATCC--GTGTGGCAC-TTGTTTGGTGTTGTTGGC--AGACTTCGGTC-
-TTG-CCTTCACACATGTTTCACATGTGTCATGCCTTCCCTCAACTCACGGCATCCAGGA
ATGAAGGAGGGTAGTTCGGGGGAGAACGTACTGGTGCGTCAGAGGTGAAATTCTTAGACC
GCACCAAGACGAACTACAGCGAAGGCATTCTTCAAGGATACCTTCCTCAATCAAGAACCA
AAGTGTGGGGATCGAAGATGATTAGAGACCATTGTAGTCCACACTGCAAACGATGACACC
CATGAATTGGGGAGTTTTTGGTCGTAGGCGTGGTCGGGCTTGATTATATTATTTTTC-AT
CCCGTTCCTCGTCTCGCC-AATGAATATATTAAA-TTTAC-GTGC-ATATTC-TTTTTGG
TCTTCG-TTTTTTTTTACGGC-GAGGACCTTT--AACGGGA
>MT548896_1
---------------------------------------GGC-TTTTGTTGGTTTTAAAA
GTCCATTGGAGATTATGGGGCAGTGTGACAAGCGGCTGGGTGGTTATTC----CACACAC
ACACGCACACTCC--TTTTTT--GGATGT-TGTGTCTTCTGTGTGTGTG-GCACTCGTCG
CCTTTGTGGGAAATCC--GTGTGGCAC-TTGTTTGGTGTTGTTGGC--AGACTTCGGTC-
-TTG-CCTTCACACATGTTTCACATGTGTCATGCCTTCCCTCAACTCACGGCATCCAGGA
ATGAAGGAGGGTAGTTCGGGGGAGAACGTACTGGTGCGTCAGAGGTGAAATTCTTAGACC
GCACCAAGACGAACTACAGCGAAGGCATTCTTCAAGGATACCTTCCTCAATCAAGAACCA
AAGTGTGGGGATCGAAGATGATTAGAGACCATTGTAGTCCACACTGCAAACGATGACACC
CATGAATTGGGGAGTTTTTGGTCGTAGGCGTGGTCGGGCTTGATTATATTATTTTTC-AT
CCCGTTCCTCGTCTCGCC-AATGAATATATTAAA-TTTAC-GTGC-ATATTC-TTTTTGG
TCTTCG-TTTTTTTTTACGGC-GAGGACCTTT--AACGGGA
>MH411633_1
TGGGATAA-CAAAGGAGCAGCCTCT-GGGCCACCGTTTCGGC-TTTTGTTGGTTTTAAAA
GTCCATTGGAGATTATGGGGCAGTGTGACAAGCGGCTGGGTGGTTATTC----CACACAC
ACACGCACACTCC--TTTTTT--GGATGT-TGTGTTTTCTGTGTGTGTG-GCACTCGTCG
CCTTTGTGGGAAATCC--GTGTGGCAC-TTGTTTGGTGTTGTTGGC--AGACTTCGGTC-
-TTG-CCTTCACACACGTTTCACATGTGTCATGCCTTCCCTCAACTCACGGCATCCAGGA
ATGAAGGAGGGTAGTTCGGGGGAGAACGTACTGGTGCGTCAGAGGTGAAATTCTTAGACC
GCACCAAGACGAACTACAGCGAAGGCATTCTTCAAGGATACCTTCCCCAATCAAGAACCA
AAGTGTGGGGATCGAAGATGATTAGAGACCATTGTAGTCCACACTGCAAACGATGACACC
CATGAATTGGGGAGTTTTTGGTCGTAGGCGTGGTCGGGCTTGATTATATTATTTTTC-AT
CCCGTTCCTCGTCTCGCC-AATGAATATATTAAA-TTTAC-GTGC-ATATTC-TTTTTGG
TCTTCG---TTTTTTTACGGC-GAGGACCTTT--AACGGGA
>OR142664_1
TGGGATAA-CAAAGGAGCAGCCTCT-GGGCCACCGTTTCGGC-TTTTGTTGGTTTTAAAA
GTCCATTGGAGATTATGGGGCAGTGTGACAAGCGGCTGGGTGGTTATTC------CACAC
ACACGCACACTCC--TTTTTT--GGATGT-TGTGTTTTCTGTGTGTGTG-GCACTCGTCG
CCTTTGTGGGAAATCC--GTGTGGCAC-TTGTTTGGTGTTGTTGGC--AGACTTCGGTC-
-TTG-CCTTCACA------GCACATGTGTCATGCCTTCCCTCAACTCACGGCATCCAGGA
ATGAAGGAGGGTAGTTCGGGGGAGAACGTACTGGTGCGTCAGAGGTGAAATTCTTAGACC
GCACCAAGACGAACTACAGCGAAGGCATTCTTCAAGGATACCTTCCTCAATCAAGAACCA
AAGTGTGGGGATCGAAGATGATTAGAGACCATTGTAGTCCACACTGCAAACGATGACACC
CATGAATTGGGGAGTTTTTGGTCGTAGGCGTGGTCGGGCTTGATTATATTATTTTTC-AT
CCCGTTCCTCGTCTCGCC-AATGAATATATTAAA-TTTAC-GTGC-ATATTC-TTTTTGG
TCTTCG---TCTTTTTACGGC-GAGGACCTTT--AACGGGA
>AY785574_1
TGGGATAA-CAAAGGAGCAGCCTCT-GGGCCACCGTTTCGGC-TTTTGTTGGTTTTAAAA
GTCCATTGGAGATTATGGGGCAGTGTGACAAGCGGCTGGGTGGTTATTC------CACAC
ACACGCACACTCC--TTTTTT--GGATGT-TGTGTTTTCTGTGTGTGTG-GCACTCGTCG
CCTTTGTGGGAAATCC--GTGTGGCAC-TTGTTTGGTGTTGTTGGC--AGACTTCGGTC-
-TTG-CCTTCACA------GCACATGTGTCATGCCTTCCCTCAACTCACGGCATCCAGGA
ATGAAGGAGGGTAGTTCGGGGGAGAACGTACTGGTGCGTCAGAGGTGAAATTCTTAGACC
GCACCAAGACGAACTACAGCGAAGGCATTCTTCAAGGATACCTTCCTCAATCAAGAACCA
AAGTGTGGGGATCGAAGATGATTAGAGACCATTGTAGTCCACACTGCAAACGATGACACC
CATGAATTGGGGAGTTTTTGGTCGTAGGCGTGGTCGGGCTTGATTATATTATTTTTC-AT
CCCGTTCCTCGTCTCGCC-AATGAATATATTAAA-TTTAC-GTGC-ATATTC-TTTTTGG
TCTTCG---TCTTTTTACGGC-GAGGACCTTT--AACGGGA
>OR142662_1
TGGGATAA-CAAAGGAGCAGCCTCT-GGGCCACCGTTTCGGC-TTTTGTTGGTTTTAAAA
GTCCATTGGAGATTATGGGGCAGTGTGACAAGCGGCTGGGTGGTTATTC------CACAC
ACACGCACACTCC--TTTTTT--GGATGT-TGTGTTTTCTGTGTGTGTG-GCACTCGTCG
CCTTTGTGGGAAATCC--GTGTGGCAC-TTGTTTGGTGTTGTTGGC--AGACTTCGGTC-
-TTG-CCTTCACA------GCACATGTGTCATGCCTTCCCTCAACTCACGGCATCCAGGA
ATGAAGGAGGGTAGTTCGGGGGAGAACGTACTGGTGCGTCAGAGGTGAAATTCTTAGACC
GCACCAAGACGAACTACAGCGAAGGCATTCTTCAAGGATACCTTCCTCAATCAAGAACCA
AAGTGTGGGGATCGAAGATGATTAGAGACCATTGTAGTCCACACTGCAAACGATGACACC
CATGAATTGGGGAGTTTTTGGTCGTAGGCGTGGTCGGGCTTGATTATATTATTTTTC-AT
CCCGTTCCTCGTCTCGCC-AATGAATATATTAAA-TTTAC-GTGC-ATATTC-TTTTTGG
TCTTCG---TCTTTTTACGGC-GAGGACCTTT--AACGGGA
>AF303659_1
TGGGATAA-CAAAGGAGCAGCCTCT-GGGCCACCGTTTCGGC-TTTTGTTGGTTTTAAAA
GTCCATTGGAGATTATGGGGCAGTGTGACAAGCGGCTGGGTGGTTATTC--------CAC
ACACGCACACTCC--TTTTTT--GGATG--TGTGTCTC----GTGTGTG-GCACTCGTCG
CCTTTGTGGGAAATCC--GTGTGGCAC-TTGTTTGGTGTTGTTGGC--AGACTTCGGTC-
-TTG-CCTTCACA------GCACATGTGTCATGCCTTCCCTCAACTCACGGCATCCAGGA
ATGAAGGAGGGTAGTTCGGGGGAGAACGTACTGGTGCGTCAGAGGTGAAATTCTTAGACC
GCACCAAGACGAACTACAGCGAAGGCATTCTTCAAGGATACCTTCCTCAATCAAGAACCA
AAGTGTGGGGATCGAAGATGATTAGAGACCATTGTAGTCCACACTGCAAACGATGACACC
CATGAATTGGGGAGTTTTTGGTCGTAGGCGTGGTCGGGCTTGATTATATTATTTTTC-AT
CCCGTTCCTCGTCTCGCC-AATGAATATATTAAA-TTTAC-GTGC-ATATTC-TTTTTGG
TCTTCG---TCTTTTTACGGC-GAGGACCTTT--AACGGGA
>MZ087757_1
TGGGATAA-CAAAGGAGCAGCCTCT-GGGCCACCGTTTCGGC-TTTTGTTGGTTTTAAAA
GTCCATTGGAGATTATGGGGCAGTGTGACAAGCGGCTGGGTGGTTATTC----CACACAC
ACACGCACACTCC--TTTTTT--GGATGT-TGTGTTTTCTGTGTGTGTG-GCACTCGTCG
CCTTTGTGGGAAATCC--GTGTGGCAC-TTGTTTGGTGTTGTTGGC--AGACTTCGGTC-
-TTG-CCTTCACAA------CACATGTGTCATGCCTTCCCTCAACTCACGGCATCCAGGA
ATGAAGGAGGGTAGTTCGGGGGAGAACGTACTGGTGCGTCAGAGGTGAAATTCTTAGACC
GCACCAAGACGAACTACAGCGAAGGCATTCTTCAAGGATACCTTCCTCAATCAAGAACCA
AAGTGTGGGGATCGAAGATGATTAGAGACCATTGTAGTCCACACTGCAAACGATGACACC
CATGAATTGGGGAGTTTTTGGTCGTAGGCGTGGTCGGGCTTGATTATATTATTTTTC-AT
CCCGTTCCTCGTCTCGCC-AATGAATATATTAAA-TTTAC-GTGC-ATATTC-TTTTTGG
TCTTCG-TTTTTTTTTACGGC-GAGGACCTTT--AACGGGA
>MZ221937_1
------------------AGCCTCT-GGGCCACCGTTTCGGC-TTTTGTTGGTTTTAAAA
GTCCATTGGAGATTATGGGGCAGTGTGACAAGCGGCTGGGTGGTTATTC------CACAC
ACACGCACACTCC--TTTTTT--GGATGT-TGTGTTTTCTGTGTGTGTG-GCACTCGTCG
CCTTTGTGGGAAATCC--GTGTGGCAC-TTGTTTGGTGTTGTTGGC--AGACTTCGGTC-
-TTG-CCTTCACAA------CACATGTGTCATGCCTTCCCTCAACTCACGGCATCCAGGA
ATGAAGGAGGGTAGTTCGGGGGAGAACGTACTGGTGCGTCAGAGGTGAAATTCTTAGACC
GCACCAAGACGAACTACAGCGAAGGCATTCTTCAAGGATACCTTCCTCAATCAAGAACCA
AAGTGTGGGGATCGAAGATGATTAGAGACCATTGTAGTCCACACTGCAAACGATGACACC
CATGAATTGGGGAGTTTTTGGTCGTAGGCGTGGTCGGGCTTGATTATATTATTTTTC-AT
CCCGTTCCTCGTCTCGCC-AATGAATATATTAAA-TTTAC-GTGC-ATATTC-TTTTTGG
TCTTCG---TTTTTTTACGGC-GAGGACCTTT--AACGGGA
>AY785571_1
TGGGATAA-CAAAGGAGCAGCCTCT-GGGCCACCGTTTCGGC-TTTTGTTGGTTTTAAAA
GTCCATTGGAGATTATGGGGCAGTGTGACAAGCGGCTGGGTGGTTATTC------CACAC
ACACGCACACTCC--TTTTTT--GGATGT-TGTGTTTTCTGTGTGTGTG-GCACTCGTCG
CCTTTGTGGGAAATCC--GTGTGGCAC-TTGTTTGGTGTTGTTGGC--AGACTTCGGTC-
-TTG-CCTTCACA------GCACATGTGTCATGCCTTCCCTCAACTCACGGCATCCAGGA
ATGAAGGAGGGTAGTTCGGGGGAGAACGTACTGGTGCGTCAGAGGTGAAATTCTTAGACC
GCACCAAGACGAACTACAGCGAAGGCATTCTTCAAGGATACCTTCCTCAATCAAGAACCA
AAGTGTGGGGATCGAAGATGATTAGAGACCATTGTAGTCCACACTGCAAACGATGACACC
CATGAATTGGGGAGTTTTTGGTCGTAGGCGTGGTCGGGCTTGATTATATTATTTTTC-AT
CCCGTTCCTCGTCTCGCC-AATGAATATATTAAA-TTTAC-GTGC-ATATTC-TTTTTGG
TCTTCGTTTTTTTTTTACGGC-GAGGACCTTT--AACGGGA
>AF245380_1
TGGGATAA-CAAAGGAGCAGCCTCT-GGGCCACCGTTTCGGC-TTTTGTTGGTTTTAAAA
GTCCATTGGAGATTATGGGGCAGTGTGACAAGCGGCTGGGTGGTTATTC------CACAC
ACACGCACACTCC--TTTTTT--GGATGT-TGTGTTTTCTGTGTGTGTG-GCACTCGTCG
CCTTTGTGGGAAATCC--GTGTGGCAC-TTGTTTGGTGTTGTTGGC--AGACTTCGGTC-
-TTG-CCTTCACACACGTTTCACATGTGTCATGCCTTCCCTCAACTCACGGCATCCAGGA
ATGAAGGAGGGTAGTTCGGGGGAGAACGTACTGGTGCGTCAGAGGTGAAATTCTTAGACC
GCACCAAGACGAACTACAGCGAAGGCATTCTTCAAGGATACCTTCCTCAATCAAGAACCA
AAGTGTGGGGATCGAAGATGATTAGAGACCATTGTAGTCCACACTGCAAACGATGACACC
CATGAATTGGGGAGTTTTTGGTCGTAGGCGTGGTCGGGCTTGATTATATTATTTTTC-AT
CCCGTTCCTCGTCTCGCC-AATGAATATATTAAA-TTTAC-GTGC-ATATTC-TTTTTGG
TCTTCG---TCTTTTTACGGC-GAGGACCTTT--AACGGGA
>MK652762_1
TGGGATAA-CAAAGGAGCAGCCTCT-GGGCCACCGTTTCGGC-TTTTGTTGGTTTTAAAA
GTCCATTGGAGATTATGGGGCAGTGTGACAAGCGGCTGGGTGGTTATTC------CACAC
ACACGCACACTCC--TTTTTT--GGATGT-TGTGTCTT----GTGTGTG-GCACTCGTCG
CCTTTGTGGGAAATCC--GTGTGGCAC-TTGTTTGGTGTTGTTGGC--AGACTTCGGTC-
-TTG-CCTTCACACACGTTTCACATGTGTCATGCCTTCCCTCAACTCACGGCATCCAGGA
ATGAAGGAGGGTAGTTCGGGGGAGAACGTACTGGTGCGTCAGAGGTGAAATTCTTAGACC
GCACCAAGACGAACTACAGCGAAGGCATTCTTCAAGGATACCTTCCTCAATCAAGAACCA
AAGTGTGGGGATCGAAGATGATTAGAGACCATTGTAGTCCACACTGCAAACGATGACACC
CATGAATTGGGGAGTTTTTGGTCGTAGGCGTGGTCGGGCTTGATTATATTATTTTTC-AT
CCCGTTCCTCGTCTCGCC-AATGAATATATTAAA-TTTAC-GTGC-ATATTC-TTTTTGG
TCTTCG--TTTTTTTTACGGC-GAGGACCTTT--AACGGGA
>MK652763_1
TGGGATAA-CAAAGGAGCAGCCTCT-GGGCCACCGTTTCGGC-TTTTGTTGGTTTTAAAA
GTCCATTGGAGATTATGGGGCAGTGTGACAAGCGGCTGGGTGGTTATTC------CACAC
ACACGCACACTCC--TTTTTT--GGATGT-TGTGTCTT----GTGTGTG-GCACTCGTCG
CCTTTGTGGGAAATCC--GTGTGGCAC-TTGTTTGGTGTTGTTGGC--AGACTTCGGTC-
-TTG-CCTTCACACACGTTTCACATGTGTCATGCCTTCCCTCAACTCACGGCATCCAGGA
ATGAAGGAGGGTAGTTCGGGGGAGAACGTACTGGTGCGTCAGAGGTGAAATTCTTAGACC
GCACCAAGACGAACTACAGCGAAGGCATTCTTCAAGGATACCTTCCTCAATCAAGAACCA
AAGTGTGGGGATCGAAGATGATTAGAGACCATTGTAGTCCACACTGCAAACGATGACACC
CATGAATTGGGGAGTTTTTGGTCGTAGGCGTGGTCGGGCTTGATTATATTATTTTTC-AT
CCCGTTCCTCGTCTCGCC-AATGAATATATTAAA-TTTAC-GTGC-ATATTC-TTTTTGG
TCTTCG--TTTTTTTTACGGC-GAGGACCTTT--AACGGGA
>MK652764_1
TGGGATAA-CAAAGGAGCAGCCTCT-GGGCCACCGTTTCGGC-TTTTGTTGGTTTTAAAA
GTCCATTGGAGATTATGGGGCAGTGTGACAAGCGGCTGGGTGGTTATTC------CACAC
ACACGCACACTCC--TTTTTT--GGATGT-TGTGTCTT----GTGTGTG-GCACTCGTCG
CCTTTGTGGGAAATCC--GTGTGGCAC-TTGTTTGGTGTTGTTGGC--AGACTTCGGTC-
-TTG-CCTTCACACACGTTTCACATGTGTCATGCCTTCCCTCAACTCACGGCATCCAGGA
ATGAAGGAGGGTAGTTCGGGGGAGAACGTACTGGTGCGTCAGAGGTGAAATTCTTAGACC
GCACCAAGACGAACTACAGCGAAGGCATTCTTCAAGGATACCTTCCTCAATCAAGAACCA
AAGTGTGGGGATCGAAGATGATTAGAGACCATTGTAGTCCACACTGCAAACGATGACACC
CATGAATTGGGGAGTTTTTGGTCGTAGGCGTGGTCGGGCTTGATTATATTATTTTTC-AT
CCCGTTCCTCGTCTCGCC-AATGAATATATTAAA-TTTAC-GTGC-ATATTC-TTTTTGG
TCTTCG--TTTTTTTTACGGC-GAGGACCTTT--AACGGGA
>MK652766_1
TGGGATAA-CAAAGGAGCAGCCTCT-GGGCCACCGTTTCGGC-TTTTGTTGGTTTTAAAA
GTCCATTGGAGATTATGGGGCAGTGTGACAAGCGGCTGGGTGGTTATTC------CACAC
ACACGCACACTCC--TTTTTT--GGATGT-TGTGTCTT----GTGTGTG-GCACTCGTCG
CCTTTGTGGGAAATCC--GTGTGGCAC-TTGTTTGGTGTTGTTGGC--AGACTTCGGTC-
-TTG-CCTTCACACACGTTTCACATGTGTCATGCCTTCCCTCAACTCACGGCATCCAGGA
ATGAAGGAGGGTAGTTCGGGGGAGAACGTACTGGTGCGTCAGAGGTGAAATTCTTAGACC
GCACCAAGACGAACTACAGCGAAGGCATTCTTCAAGGATACCTTCCTCAATCAAGAACCA
AAGTGTGGGGATCGAAGATGATTAGAGACCATTGTAGTCCACACTGCAAACGATGACACC
CATGAATTGGGGAGTTTTTGGTCGTAGGCGTGGTCGGGCTTGATTATATTATTTTTC-AT
CCCGTTCCTCGTCTCGCC-AATGAATATATTAAA-TTTAC-GTGC-ATATTC-TTTTTGG
TCTTCG--TTTTTTTTACGGC-GAGGACCTTT--AACGGGA
>MK652767_1
TGGGATAA-CAAAGGAGCAGCCTCT-GGGCCACCGTTTCGGC-TTTTGTTGGTTTTAAAA
GTCCATTGGAGATTATGGGGCAGTGTGACAAGCGGCTGGGTGGTTATTC------CACAC
ACACGCACACTCC--TTTTTT--GGATGT-TGTGTCTT----GTGTGTG-GCACTCGTCG
CCTTTGTGGGAAATCC--GTGTGGCAC-TTGTTTGGTGTTGTTGGC--AGACTTCGGTC-
-TTG-CCTTCACACACGTTTCACATGTGTCATGCCTTCCCTCAACTCACGGCATCCAGGA
ATGAAGGAGGGTAGTTCGGGGGAGAACGTACTGGTGCGTCAGAGGTGAAATTCTTAGACC
GCACCAAGACGAACTACAGCGAAGGCATTCTTCAAGGATACCTTCCTCAATCAAGAACCA
AAGTGTGGGGATCGAAGATGATTAGAGACCATTGTAGTCCACACTGCAAACGATGACACC
CATGAATTGGGGAGTTTTTGGTCGTAGGCGTGGTCGGGCTTGATTATATTATTTTTC-AT
CCCGTTCCTCGTCTCGCC-AATGAATATATTAAA-TTTAC-GTGC-ATATTC-TTTTTGG
TCTTCG--TTTTTTTTACGGC-GAGGACCTTT--AACGGGA
>MK652768_1
TGGGATAA-CAAAGGAGCAGCCTCT-GGGCCACCGTTTCGGC-TTTTGTTGGTTTTAAAA
GTCCATTGGAGATTATGGGGCAGTGTGACAAGCGGCTGGGTGGTTATTC------CACAC
ACACGCACACTCC--TTTTTT--GGATGT-TGTGTCTT----GTGTGTG-GCACTCGTCG
CCTTTGTGGGAAATCC--GTGTGGCAC-TTGTTTGGTGTTGTTGGC--AGACTTCGGTC-
-TTG-CCTTCACACACGTTTCACATGTGTCATGCCTTCCCTCAACTCACGGCATCCAGGA
ATGAAGGAGGGTAGTTCGGGGGAGAACGTACTGGTGCGTCAGAGGTGAAATTCTTAGACC
GCACCAAGACGAACTACAGCGAAGGCATTCTTCAAGGATACCTTCCTCAATCAAGAACCA
AAGTGTGGGGATCGAAGATGATTAGAGACCATTGTAGTCCACACTGCAAACGATGACACC
CATGAATTGGGGAGTTTTTGGTCGTAGGCGTGGTCGGGCTTGATTATATTATTTTTC-AT
CCCGTTCCTCGTCTCGCC-AATGAATATATTAAA-TTTAC-GTGC-ATATTC-TTTTTGG
TCTTCG--TTTTTTTTACGGC-GAGGACCTTT--AACGGGA
>MK652769_1
TGGGATAA-CAAAGGAGCAGCCTCT-GGGCCACCGTTTCGGC-TTTTGTTGGTTTTAAAA
GTCCATTGGAGATTATGGGGCAGTGTGACAAGCGGCTGGGTGGTTATTC------CACAC
ACACGCACACTCC--TTTTTT--GGATGT-TGTGTCTT----GTGTGTG-GCACTCGTCG
CCTTTGTGGGAAATCC--GTGTGGCAC-TTGTTTGGTGTTGTTGGC--AGACTTCGGTC-
-TTG-CCTTCACACACGTTTCACATGTGTCATGCCTTCCCTCAACTCACGGCATCCAGGA
ATGAAGGAGGGTAGTTCGGGGGAGAACGTACTGGTGCGTCAGAGGTGAAATTCTTAGACC
GCACCAAGACGAACTACAGCGAAGGCATTCTTCAAGGATACCTTCCTCAATCAAGAACCA
AAGTGTGGGGATCGAAGATGATTAGAGACCATTGTAGTCCACACTGCAAACGATGACACC
CATGAATTGGGGAGTTTTTGGTCGTAGGCGTGGTCGGGCTTGATTATATTATTTTTC-AT
CCCGTTCCTCGTCTCGCC-AATGAATATATTAAA-TTTAC-GTGC-ATATTC-TTTTTGG
TCTTCG--TTTTTTTTACGGC-GAGGACCTTT--AACGGGA
>MK652770_1
TGGGATAA-CAAAGGAGCAGCCTCT-GGGCCACCGTTTCGGC-TTTTGTTGGTTTTAAAA
GTCCATTGGAGATTATGGGGCAGTGTGACAAGCGGCTGGGTGGTTATTC------CACAC
ACACGCACACTCC--TTTTTT--GGATGT-TGTGTCTT----GTGTGTG-GCACTCGTCG
CCTTTGTGGGAAATCC--GTGTGGCAC-TTGTTTGGTGTTGTTGGC--AGACTTCGGTC-
-TTG-CCTTCACACACGTTTCACATGTGTCATGCCTTCCCTCAACTCACGGCATCCAGGA
ATGAAGGAGGGTAGTTCGGGGGAGAACGTACTGGTGCGTCAGAGGTGAAATTCTTAGACC
GCACCAAGACGAACTACAGCGAAGGCATTCTTCAAGGATACCTTCCTCAATCAAGAACCA
AAGTGTGGGGATCGAAGATGATTAGAGACCATTGTAGTCCACACTGCAAACGATGACACC
CATGAATTGGGGAGTTTTTGGTCGTAGGCGTGGTCGGGCTTGATTATATTATTTTTC-AT
CCCGTTCCTCGTCTCGCC-AATGAATATATTAAA-TTTAC-GTGC-ATATTC-TTTTTGG
TCTTCG--TTTTTTTTACGGC-GAGGACCTTT--AACGGGA
>MK652771_1
TGGGATAA-CAAAGGAGCAGCCTCT-GGGCCACCGTTTCGGC-TTTTGTTGGTTTTAAAA
GTCCATTGGAGATTATGGGGCAGTGTGACAAGCGGCTGGGTGGTTATTC------CACAC
ACACGCACACTCC--TTTTTT--GGATGT-TGTGTCTT----GTGTGTG-GCACTCGTCG
CCTTTGTGGGAAATCC--GTGTGGCAC-TTGTTTGGTGTTGTTGGC--AGACTTCGGTC-
-TTG-CCTTCACACACGTTTCACATGTGTCATGCCTTCCCTCAACTCACGGCATCCAGGA
ATGAAGGAGGGTAGTTCGGGGGAGAACGTACTGGTGCGTCAGAGGTGAAATTCTTAGACC
GCACCAAGACGAACTACAGCGAAGGCATTCTTCAAGGATACCTTCCTCAATCAAGAACCA
AAGTGTGGGGATCGAAGATGATTAGAGACCATTGTAGTCCACACTGCAAACGATGACACC
CATGAATTGGGGAGTTTTTGGTCGTAGGCGTGGTCGGGCTTGATTATATTATTTTTC-AT
CCCGTTCCTCGTCTCGCC-AATGAATATATTAAA-TTTAC-GTGC-ATATTC-TTTTTGG
TCTTCG--TTTTTTTTACGGC-GAGGACCTTT--AACGGGA
>AF245381_1
TGGGATAA-CAAAGGAGCAGCCTCT-GGGCCACCGTTTCGGC-TTTTGTTGGTTTTAAAA
GTCCATTGGAGATTATGGGGCAGTGTGACAAGCGGCTGGGTGGTTATTC------CACAC
ACACGCACACTCC--TTTTTT--GGATGT-TGTGTCTT----GTGTGTG-GCACTCGTCG
CCTTTGTGGGAAATCC--GTGTGGCAC-TTGTTTGGTGTTGTTGGC--AGACTTCGGTC-
-TTG-CCTTCACACACGTTTCACATGTGTCATGCCTTCCCTCAACTCACGGCATCCAGGA
ATGAAGGAGGGTAGTTCGGGGGAGAACGTACTGGTGCGTCAGAGGTGAAATTCTTAGACC
GCACCAAGACGAACTACAGCGAAGGCATTCTTCAAGGATACCTTCCTCAATCAAGAACCA
AAGTGTGGGGATCGAAGATGATTAGAGACCATTGTAGTCCACACTGCAAACGATGACACC
CATGAATTGGGGAGTTTTTGGTCGTAGGCGTGGTCGGGCTTGATTATATTATTTTTC-AT
CCCGTTCCTCGTCTCGCC-AATGAATATATTAAA-TTTAC-GTGC-ATATTC-TTTTTGG
TCTTCG-TTTTTTTTTACGGC-GAGGACCTTT--AACGGGA
>AF239980_1
TGGGATAA-CAAAGGAGCAGCCTCT-GGGCCACCGTTTCGGC-TTTTGTTGGTTTTAAAA
GTCCATTGGAGATTATGGGGCAGTGTGACAAGCGGCTGGGTGGTTATTC----CACACAC
ACACGCACACTCC--TTTTTT--GGATGT-TGTGTCTT----GTGTGTG-GCACTCGTCG
CCTTTGTGGGAAATCC--GTGTGGCAC-TTGTTTGGTGTTGTTGGC--AGACTTCGGTC-
-TTG-CCTTCACACACGTTTCACATGTGTCATGCCTTCCCTCAACTCACGGCATCCAGGA
ATGAAGGAGGGTAGTTCGGGGGAGAACGTACTGGTGCGTCAGAGGTGAAATTCTTAGACC
GCACCAAGACGAACTACAGCGAAGGCATTCTTCAAGGATACCTTCCTCAATCAAGAACCA
AAGTGTGGGGATCGAAGATGATTAGAGACCATTGTAGTCCACACTGCAAACGATGACACC
CATGAATTGGGGAGTTTTTGGTCGTAGGCGTGGTCGGGCTTGATTATATTATTTTTC-AT
CCCGTTCCTCGTCTCGCC-AATGAATATATTAAA-TTTAC-GTGC-ATATTC-TTTTTGG
TCTTCG--TTTTTTTTACGGC-GAGGACCTTT--AACGGGA
>LT220268_1
TGGGATAA-CAAAGGAGCAGCCTCT-GGGCCACCGTTTCGGC-TTTTGTTGGTTTTAAAA
GTCCATTGGAGATTATGGGGCAGTGTGACAAGCGGCTGGGTGGTTATTC----CACACAC
ACACGCACACTCC--TTTTTT--GGATGT-TGTGTCTT----GTGTGTG-GCACTCGTCG
CCTTTGTGGGAAATCC--GTGTGGCAC-TTGTTTGGTGTTGTTGGC--AGACTTCGGTC-
-TTG-CCTTCACACACGTTTCACATGTGTCATGCCTTCCCTCAACTCACGGCATCCAGGA
ATGAAGGAGGGTAGTTCGGGGGAGAACGTACTGGTGCGTCAGAGGTGAAATTCTTAGACC
GCACCAAGACGAACTACAGCGAAGGCATTCTTCAAGGATACCTTCCTCAATCAAGAACCA
AAGTGTGGGGATCGAAGATGATTAGAGACCATTGTAGTCCACACTGCAAACGATGACACC
CATGAATTGGGGAGTTTTTGGTCGTAGGCGTGGTCGGGCTTGATTATATTATTTTTC-AT
CCCGTTCCTCGTCTCGCC-AATGAATATATTAAA-TTTAC-GTGC-ATATTC-TTTTTGG
TCTTCG--TTTTTTTTACGGC-GAGGACCTTT--AACGGGA
>AY785582_1
TGGGATAA-CAAAGGAGCAGCCTCT-GGGCCACCGTTTCGGC-TTTTGTTGGTTTTAAAA
GTCCATTGGAGATTATGGGGCAGTGTGACAAGCGGCTGGGTGGTTATTC----CACACAC
ACACGCACACTCC--TTTTTT--GGATGT-TGTGTCTT----GTGTGTG-GCACTCGTCG
CCTTTGTGGGAAATCC--GTGTGGCAC-TTGTTTGGTGTTGTTGGC--AGACTTCGGTC-
-TTG-CCTTCACACACGTTTCACATGTGTCATGCCTTCCCTCAACTCACGGCATCCAGGA
ATGAAGGAGGGTAGTTCGGGGGAGAACGTACTGGTGCGTCAGAGGTGAAATTCTTAGACC
GCACCAAGACGAACTACAGCGAAGGCATTCTTCAAGGATACCTTCCTCAATCAAGAACCA
AAGTGTGGGGATCGAAGATGATTAGAGACCATTGTAGTCCACACTGCAAACGATGACACC
CATGAATTGGGGAGTTTTTGGTCGTAGGCGTGGTCGGGCTTGATTATATTATTTTTC-AT
CCCGTTCCTCGTCTCGCC-AATGAATATATTAAA-TTTAC-GTGC-ATATTC-TTTTTGG
TCTTCG--TTTTTTTTACGGC-GAGGACCTTT--AACGGGA
>MT548871_1
-------------------GCCTCT-GGGCCACCGTTTCGGC-TTTTGTTGGTTTTAAAA
GTCCATTGGAGATTATGGGGCAGTGTGACAAGCGGCTGGGTGGTTATTC------CACAC
ACACGCACACTCC--TTTTTT--GGATGT-TGTGTCTT----GTGTGTG-GCACTCGTCG
CCTTTGTGGGAAATCC--GTGTGGCAC-TTGTTTGGTGTTGTTGGC--AGACTTCGGTC-
-TTG-CCTTCACACACGTTTCACATGTGTCATGCCTTCCCTCAACTCACGGCATCCAGGA
ATGAAGGAGGGTAGTTCGGGGGAGAACGTACTGGTGCGTCAGAGGTGAAATTCTTAGACC
GCACCAAGACGAACTACAGCGAAGGCATTCTTCAAGGATACCTTCCTCAATCAAGAACCA
AAGTGTGGGGATCGAAGATGATTAGAGACCATTGTAGTCCACACTGCAAACGATGACACC
CATGAATTGGGGAGTTTTTGGTCGTAGGCGTGGTCGGGCTTGATTATATTATTTTTC-AT
CCCGTTCCTCGTCTCGCC-AATGAATATATTAAA-TTTAC-GTGC-ATATTC-TTTTTGG
TCTTCG--TTTTTTTTACGGC-GAGGACCTTT--AACGGGA
>KR905435_1
TGGGATAA-CAAAGGAGCAGCCTCT-GGGCCACCGTTTCGGC-TTTTGTTGGTTTTAAAA
GTCCATTGGAGATTATGGGGCAGTGTGACAAGCGGCTGGGTGGTTATTC------CACAC
ACACGCACACTCC--TTTTTT--GGATGT-TGTGTCTC-TGTGTGTGTG-GCACTCGTCG
CCTTTGTGGGAAATCC--GTGTGGCAC-TTGTTTGGTGTTGTTGGC--AGACTTCGGTC-
-TTG-CCTTCACACACGTTTCACATGTGTCATGCCTTCCCTCAACTCACGGCATCCAGGA
ATGAAGGAGGGTAGTTCGGGGGAGAACGTACTGGTGCGTCAGAGGTGAAATTCTTAGACC
GCACCAAGACGAACTACAGCGAAGGCATTCTTCAAGGATACCTTCCTCAATCAAGAACCA
AAGTGTGGGGATCGAAGATGATTAGAGACCATTGTAGTCCACACTGCAAACGATGACACC
CATGAATTGGGGAGTTTTTGGTCGTAGGCGTGGTCGGGCTTGATTATATTATTTTTC-AT
CCCGTTCCTCGTCTCGCC-AATGAATATATTAAA-TTTAC-GTGC-ATATTC-TTTTTGG
TCTTCG---TTTTTTTACGGC-GAGGACCTTT--AACGGGA
>AF245382_1
TGGGATAA-CAAAGGAGCAGCCTCT-GGGCCACCGTTTCGGC-TTTTGTTGGTTTTAAAA
GTCCATTGGAGATTATGGGGCAGTGTGACAAGCGGCTGGGTGGTTATTC------CACAC
ACACGCACACTCC--TTTTTT--GGATGT-TGTGTCTC-TGTGTGTGTG-GCACTCGTCG
CCTTTGTGGGAAATCC--GTGTGGCAC-TTGTTTGGTGTTGTTGGC--AGACTTCGGTC-
-TTG-CCTTCACACACGTTTCACATGTGTCATGCCTTCCCTCAACTCACGGCATCCAGGA
ATGAAGGAGGGTAGTTCGGGGGAGAACGTACTGGTGCGTCAGAGGTGAAATTCTTAGACC
GCACCAAGACGAACTACAGCGAAGGCATTCTTCAAGGATACCTTCCTCAATCAAGAACCA
AAGTGTGGGGATCGAAGATGATTAGAGACCATTGTAGTCCACACTGCAAACGATGACACC
CATGAATTGGGGAGTTTTTGGTCGTAGGCGTGGTCGGGCTTGATTATATTATTTTTC-AT
CCCGTTCCTCGTCTCGCC-AATGAATATATTAAA-TTTAC-GTGC-ATATTC-TTTTTGG
TCTTCG---TTTTTTTACGGC-GAGGACCTTT--AACGGGA
>KY748352_1
TGGGATAA-CAAAGGAGCAGCCTCT-GGGCCACCGTTTCGGC-TTTTGTTGGTTTTAAAA
GTCCATTGGAGATTATGGGGCAGTGTGACAAGCGGCTGGGTGGTTATTC------CACAC
ACACGCACACTCC--TTTTTT--GGATGT-TGTGTCTC-TGTGTGTGTG-GCACTCGTCG
CCTTTGTGGGAAATCC--GTGTGGCAC-TTGTTTGGTGTTGTTGGC--AGACTTCGGTC-
-TTG-CCTTCACACACGTTTCACATGTGTCATGCCTTCCCTCAACTCACGGCATCCAGGA
ATGAAGGAGGGTAGTTCGGGGGAGAACGTACTGGTGCGTCAGAGGTGAAATTCTTAGACC
GCACCAAGACGAACTACAGCGAAGGCATTCTTCAAGGATACCTTCCTCAATCAAGAACCA
AAGTGTGGGGATCGAAGATGATTAGAGACCATTGTAGTCCACACTGCAAACGATGACACC
CATGAATTGGGGAGTTTTTGGTCGTAGGCGTGGTCGGGCTTGATTATATTATTTTTC-AT
CCCGTTCCTCGTCTCGCC-AATGAATATATTAAA-TTTAC-GTGC-ATATTC-TTTTTGG
TCTTCG---TTTTTTTACGGC-GAGGACCTTT--AACGGGA
>FJ900240_2
TGGGATAA-CAAAGGAGCAGCCTCT-GGGCCACCGTTTCGGC-TTTTGTTGGTTTTAAAA
GTCCATTGGAGATTATGGGGCAGTGTGACAAGCGGCTGGGTGGTTATTC------CACAC
ACACGCACACTCC--TTTTTT--GGATGTGTGT---TT-TGTGTGTGTG-GCACTCGTCG
CCTTTGTGGGAAATCC--GTGTGGCACGTTGTTTGGTGTTGTTGGC--AGACTTCGGTC-
-TTG-CCTTCACACACGTTTCACATGTGTCATGCCTTCCCTCAACTCACGGCATCCAGGA
ATGAAGGAGGGTAGTTCGGGGGAGAACGTACTGGTGCGTCAGAGGTGAAATTCTTAGACC
GCACCAAGACGAACTACAGCGAAGGCATTCTTCAAGGATACCTTCCTCAATCAAGAACCA
AAGTGTGGGGATCGAAGATGATTAGAGACCATTGTAGTCCACACTGCAAACGATGACACC
CATGAATTGGGGAGTTTTTGGTCGTAGGCGTGGTCGGGCTTGATTATATTATTTTTC-AT
CCCGTTCCTCGTCTCGCC-AATGAATATATTAAA-TTTAC-GTGC-ATATTC-TTTTTGG
TCTTCG---TTTTTTTACGGC-GAGGACCTTT--AACGGGA
>FJ001632_1
TGGGATAA-CAAAGGAGCAGCCTCT-GGGCCACCGTTTCGGC-TTTTGTTGGTTTTAAAA
GTCCATTGGAGATTATGGGGCAGTGTGACAAGCGGCTGGGTGGTTATTC------CACAC
ACACGCACACTCC--TTTTTT--GGATGTGTGT----TTTGTGTGTGTG-GCACTCGTCG
CCTTTGTGGGAAATCC--GTGTGGCACGTTGTTTGGTGTTGTTGGC--AGACTTCGGTC-
-TTG-CCTTCACACACGTTTCACATGTGTCATGCCTTCCCTCAACTCACGGCATCCAGGA
ATGAAGGAGGGTAGTTCGGGGGAGAACGTACTGGTGCGTCAGAGGTGAAATTCTTAGACC
GCACCAAGACGAACTACAGCGAAGGCATTCTTCAAGGATACCTTCCTCAATCAAGAACCA
AAGTGTGGGGATCGAAGATGATTAGAGACCATTGTAGTCCACACTGCAAACGATGACACC
CATGAATTGGGGAGTTTTTGGTCGTAGGCGTGGTCGGGCTTGATTATATTATTTTTC-AT
CCCGTTCCTCGTCTCGCC-AATGAATATATTAAA-TTTAC-GTGC-ATATTC-TTTTTGG
TCTTCG---TTTTTTTACGGC-GAGGACCTTT--AACGGGA
>FJ001631_1
TGGGATAA-CAAAGGAGCAGCCTCT-GGGCCACCGTTTCGGC-TTTTGTTGGTTTTAAAA
GTCCATTGGAGATTATGGGGCAGTGTGACAAGCGGCTGGGTGGTTATTC------CACAC
ACACGCACACTCC--TTTTTT--GGATG--TGTGTCTT----GTGTGTG-GCACTCGTCG
CCTTTGTGGGAAATCC--GTGTGGCAC-TTGTTTGGTGTTGTTGGC--AGACTTCGGTC-
-TTG-CCTTCACACACGTTTCACATGTGTCATGCCTTCCCTCAACTCACGGCATCCAGGA
ATGAAGGAGGGTAGTTCGGGGGAGAACGTACTGGTGCGTCAGAGGTGAAATTCTTAGACC
GCACCAAGACGAACTACAGCGAAGGCATTCTTCAAGGATACCTTCCTCAATCAAGAACCA
AAGTGTGGGGATCGAAGATGATTAGAGACCATTGTAGTCCACACTGCAAACGATGACACC
CATGAATTGGGGAGTTTTTGGTCGTAGGCGTGGTCGGGCTTGATTATATTATTTTTC-AT
CCCGTTCCTCGTCTCGCC-AATGAATATATTAAA-TTTAC-GTGC-ATATTC-TTTTTGG
TCTTCG---TTTTTTTACGGC-GAGGACCTTT--AACGGGA
>FJ900239_2
TGGGATAA-CAAAGGAGCAGCCTCT-GGGCCACCGTTTCGGC-TTTTGTTGGTTTTAAAA
GTCCATTGGAGATTATGGGGCAGTGTGACAAGCGGCTGGGTGGTTATTC------CACAC
ACACGCACACTCC--TTTTTT--GGATG--TGTGTCTT----GTGTGTG-GCACTCGTCG
CCTTTGTGGGAAATCC--GTGTGGCAC-TTGTTTGGTGTTGTTGGC--AGACTTCGGTC-
-TTG-CCTTCACACACGTTTCACATGTGTCATGCCTTCCCTCAACTCACGGCATCCAGGA
ATGAAGGAGGGTAGTTCGGGGGAGAACGTACTGGTGCGTCAGAGGTGAAATTCTTAGACC
GCACCAAGACGAACTACAGCGAAGGCATTCTTCAAGGATACCTTCCTCAATCAAGAACCA
AAGTGTGGGGATCGAAGATGATTAGAGACCATTGTAGTCCACACTGCAAACGATGACACC
CATGAATTGGGGAGTTTTTGGTCGTAGGCGTGGTCGGGCTTGATTATATTATTTTTC-AT
CCCGTTCCTCGTCTCGCC-AATGAATATATTAAA-TTTAC-GTGC-ATATTC-TTTTTGG
TCTTCG---TTTTTTTACGGC-GAGGACCTTT--AACGGGA
>MH411626_1
-----------AAGGAGCAGCCTCT-GGGCCACCGTTTCGGC-TTTTGTTGGTTTTAAAA
GTCCATTGGAGATTATGGGGCAGTGTGACAAGCGGCTGGGTGGTTATTC----CACACAC
ACACGCACACTCC--TTTTTT--GGATG--TGTGTCTT----GTGTGTG-GCACTCGTCG
CCTTTGTGGGAAATCC--GTGTGGCAC-TTGTTTGGTGTTGTTGGC--AGACTTCGGTC-
-TTG-CCTTCACACACGTTTCACATGTGTCATGCCTTCCCTCAACTCACGGCATCCAGGA
ATGAAGGAGGGTAGTTCGGGGGAGAACGTACTGGTGCGTCAGAGGTGAAATTCTTAGACC
GCACCAAGACGAACTACAGCGAAGGCATTCTTCAAGGATACCTTCCTCAATCAAGAACCA
AAGTGTGGGGATCGAAGATGATTAGAGACCATTGTAGTCCACACTGCAAACGATGACACC
CATGAATTGGGGAGTTTTTGGTCGTAGGCGTGGTCGGGCTTGAT--TATTATTTTTC-AT
CCCGTTCCTCGTCTCGCC-AATGAATATATTAAA-TTTAC-GTGC-ATATTC-TTTTTGG
TCTTCG--TTTTTTTTACGGC-GAGGACCTTT--AACGGGA
>MH411621_1
-----------AAGGAGCAGCCTCT-GGGCCACCGTTTCGGC-TTTTGTTGGTTTTAAAA
GTCCATTGGAGATTATGGGGCAGTGTGACAAGCGGCTGGGTGGTTATTC----CACACAC
ACACGCACACTCC--TTTTTT--GGATG--TGTGTCTT----GTGTGTG-GCACTCGTCG
CCTTTGTGGGAAATCC--GTGTGGCAC-TTGTTTGGTGTTGTTGGC--AGACTTCGGTC-
-TTG-CCTTCACACACGTTTCACATGTGTCATGCCTTCCCTCAACTCACGGCATCCAGGA
ATGAAGGAGGGTAGTTCGGGGGAGAACGTACTGGTGCGTCAGAGGTGAAATTCTTAGACC
GCACCAAGACGAACTACAGCGAAGGCATTCTTCAAGGATACCTTCCTCAATCAAGAACCA
AAGTGTGGGGATCGAAGATGATTAGAGACCATTGTAGTCCACACTGCAAACGATGACACC
CATGAATTGGGGAGTTTTTGGTCGTAGGCGTGGTCGGGCTTGAT--TATTATTTTTC-AT
CCCGTTCCTCGTCTCGCC-AATGAATATATTAAA-TTTAC-GTGC-ATATTC-TTTTTGG
TCTTCG--TTTTTTTTACGGC-GAGGACCTTT--AACGGGA
>MH411631_1
----------AAAGGAGCAGCCTCT-GGGCCACCGTTTCGGC-TTTTGTTGGTTTTAAAA
GTCCATTGGAGATTATGGGGCAGTGTGACAAGCGGCTGGGTGGTTATTC----CACACAC
ACACGCACACTCC--TTTTTT--GGATG--TGTGTCTT----GTGTGTG-GCACTCGTCG
CCTTTGTGGGAAATCC--GTGTGGCAC-TTGTTTGGTGTTGTTGGC--AGACTTCGGTC-
-TTG-CCTTCACACACGTTTCACATGTGTCATGCCTTCCCTCAACTCACGGCATCCAGGA
ATGAAGGAGGGTAGTTCGGGGGAGAACGTACTGGTGCGTCAGAGGTGAAATTCTTAGACC
GCACCAAGACGAACTACAGCGAAGGCATTCTTCAAGGATACCTTCCTCAATCAAGAACCA
AAGTGTGGGGATCGAAGATGATTAGAGACCATTGTAGTCCACACTGCAAACGATGACACC
CATGAATTGGGGAGTTTTTGGTCGTAGGCGTGGTCGGGCTTGAT--TATTATTTTTC-AT
CCCGTTCCTCGTCTCGCC-AATGAATATATTAAA-TTTAC-GTGC-ATATTC-TTTTTGG
TCTTCG--TTTTTTTTACGGC-GAGGACCTTT--AACGGGA
>PP061019_1
TGGGATAA-CAAAGGAGCAGCCTCT-GGGCCACCGTTTCGGC-TTTTGTTGGTTTTAAAA
GTCCATTGGAGATTATGGGGCAGTGTGACAAGCGGCTGGGTGGTTATTC----CACACAC
ACACGCACACTCC--TTTTTT--GGATG--TGTGTCTT----GTGTGTG-GCACTCGTCG
CCTTTGTGGGAAATCC--GTGTGGCAC-TTGTTTGGTGTTGTTGGC--AGACTTCGGTC-
-TTG-CCTTCACACACGTTTCACATGTGTCATGCCTTCCCTCAACTCACGGCATCCAGGA
ATGAAGGAGGGTAGTTCGGGGGAGAACGTACTGGTGCGTCAGAGGTGAAATTCTTAGACC
GCACCAAGACGAACTACAGCGAAGGCATTCTTCAAGGATACCTTCCTCAATCAAGAACCA
AAGTGTGGGGATCGAAGATGATTAGAGACCATTGTAGTCCACACTGCAAACGATGACACC
CATGAATTGGGGAGTTTTTGGTCGTAGGCGTGGTCGGGCTTGAT--TATTATTTTTC-AT
CCCGTTCCTCGTCTCGCC-AATGAATATATTAAA-TTTAC-GTGC-ATATTC-TTTTTGG
TCTTCG--TTTTTTTTACGGC-GAGGACCTTT--AACGGGA
>OR625661_1
TGGGATAA-CAAAGGAGCAGCCTCT-GGGCCACCGTTTCGGC-TTTTGTTGGTTTTAAAA
GTCCATTGGAGATTATGGGGCAGTGTGACAAGCGGCTGGGTGGTTATTC----CACACAC
ACACGCACACTCC--TTTTTT--GGATG--TGTGTCTT----GTGTGTG-GCACTCGTCG
CCTTTGTGGGAAATCC--GTGTGGCAC-TTGTTTGGTGTTGTTGGC--AGACTTCGGTC-
-TTG-CCTTCACACACGTTTCACATGTGTCATGCCTTCCCTCAACTCACGGCATCCAGGA
ATGAAGGAGGGTAGTTCGGGGGAGAACGTACTGGTGCGTCAGAGGTGAAATTCTTAGACC
GCACCAAGACGAACTACAGCGAAGGCATTCTTCAAGGATACCTTCCTCAATCAAGAACCA
AAGTGTGGGGATCGAAGATGATTAGAGACCATTGTAGTCCACACTGCAAACGATGACACC
CATGAATTGGGGAGTTTTTGGTCGTAGGCGTGGTCGGGCTTGAT--TATTATTTTTC-AT
CCCGTTCCTCGTCTCGCC-AATGAATATATTAAA-TTTAC-GTGC-ATATTC-TTTTTGG
TCTTCG--TTTTTTTTACGGC-GAGGACCTTT--AACGGGA
>MH411622_1
----------AAAGGAGCAGCCTCT-GGGCCACCGTTTCGGC-TTTTGTTGGTTTTAAAA
GTCCATTGGAGATTATGGGGCAGTGTGACAAGCGGCTGGGTGGTTATTC----CACACAC
ACACGCACACTCC--TTTTTT--GGATG--TGTGTCTT----GTGTGTG-GCACTCGTCG
CCTTTGTGGGAAATCC--GTGTGGCAC-TTGTTTGGTGTTGTTGGC--AGACTTCGGTC-
-TTG-CCTTCACACACGTTTCACATGTGTCATGCCTTCCCTCAACTCACGGCATCCAGGA
ATGAAGGAGGGTAGTTCGGGGGAGAACGTACTGGTGCGTCAGAGGTGAAATTCTTAGACC
GCACCAAGACGAACTACAGCGAAGGCATTCTTCAAGGATACCTTCCTCAATCAAGAACCA
AAGTGTGGGGATCGAAGATGATTAGAGACCATTGTAGTCCACACTGCAAACGATGACACC
CATGAATTGGGGAGTTTTTGGTCGTAGGCGTGGTCGGGCTTGAT--TATTATTTTTC-AT
CCCGTTCCTCGTCTCGCC-AATGAATATATTAAA-TTTAC-GTGC-ATATTC-TTTTTGG
TCTTCG--TTTTTTTTACGGC-GAGGACCTTT--AACGGGA
>EU867805_1
TGGGATAA-CAAAGGAGCAGCCTCT-GGGCCACCGTTTCGGC-TTTTGTTGGTTTTAAAA
GTCCATTGGAGATTATGGGGCAGTGTGACAAGCGGCTGGGTGGTTATTC----CACACAC
ACACGCACACTCC--TTTTTT--GGATG--TGTGTCTT----GTGTGTG-GCACTCGTCG
CCTTTGTGGGAAATCC--GTGTGGCAC-TTGTTTGGTGTTGTTGGC--AGACTTCGGTC-
-TTG-CCTTCACACACGTTTCACATGTGTCATGCCTTCCCTCAACTCACGGCATCCAGGA
ATGAAGGAGGGTAGTTCGGGGGAGAACGTACTGGTGCGTCAGAGGTGAAATTCTTAGACC
GCACCAAGACGAACTACAGCGAAGGCATTCTTCAAGGATACCTTCCTCAATCAAGAACCA
AAGTGTGGGGATCGAAGATGATTAGAGACCATTGTAGTCCACACTGCAAACGATGACACC
CATGAATTGGGGAGTTTTTGGTCGTAGGCGTGGTCGGGCTTGAT--TATTATTTTTC-AT
CCCGTTCCTCGTCTCGCC-AATGAATATATTAAA-TTTAC-GTGC-ATATTC-TTTTTGG
TCTTCG--TTTTTTTTACGGC-GAGGACCTTT--AACGGGA
>MH411625_1
------------AAGAGCAGCCTCT-GGGCCACCGTTTCGGC-TTTTGTTGGTTTTAAAA
GTCCATTGGAGATTATGGGGCAGTGTGACAAGCGGCTGGGTGGTTATTC----CACACAC
ACACGCACACTCC--TTTTTT--GGATG--TGTGTCTT----GTGTGTG-GCACTCGTCG
CCTTTGTGGGAAATCC--GTGTGGCAC-TTGTTTGGTGTTGTTGGC--AGACTTCGGTC-
-TTG-CCTTCACACACGTTTCACATGTGTCATGCCTTCCCTCAACTCACGGCATCCAGGA
ATGAAGGAGGGTAGTTCGGGGGAGAACGTACTGGTGCGTCAGAGGTGAAATTCTTAGACC
GCACCAAGACGAACTACAGCGAAGGCATTCTTCAAGGATACCTTCCTCAATCAAGAACCA
AAGTGTGGGGATCGAAGATGATTAGAGACCATTGTAGTCCACACTGCAAACGATGACACC
CATGAATTGGGGAGTTTTTGGTCGTAGGCGTGGTCGGGCTTGAT--TATTATTTTTC-AT
CCCGTTCCTCGTCTCGCC-AATGAATATATTAAA-TTTAC-GTGC-ATATTC-TTTTTGG
TCTTCG--TTTTTTTTACGGC-GAGGACCTTT--AACGGGA
>MH411632_1
---------------AGCAGCCTCT-GGGCCACCGTTTCGGC-TTTTGTTGGTTTTAAAA
GTCCATTGGAGATTATGGGGCAGTGTGACAAGCGGCTGGGTGGTTATTC----CACACAC
ACACGCACACTCC--TTTTTT--GGATG--TGTGTCTT----GTGTGTG-GCACTCGTCG
CCTTTGTGGGAAATCC--GTGTGGCAC-TTGTTTGGTGTTGTTGGC--AGACTTCGGTC-
-TTG-CCTTCACACACGTTTCACATGTGTCATGCCTTCCCTCAACTCACGGCATCCAGGA
ATGAAGGAGGGTAGTTCGGGGGAGAACGTACTGGTGCGTCAGAGGTGAAATTCTTAGACC
GCACCAAGACGAACTACAGCGAAGGCATTCTTCAAGGATACCTTCCTCAATCAAGAACCA
AAGTGTGGGGATCGAAGATGATTAGAGACCATTGTAGTCCACACTGCAAACGATGACACC
CATGAATTGGGGAGTTTTTGGTCGTAGGCGTGGTCGGGCTTGAT--TATTATTTTTC-AT
CCCGTTCCTCGTCTCGCC-AATGAATATATTAAA-TTTAC-GTGC-ATATTC-TTTTTGG
TCTTCG--TTTTTTTTACGGC-GAGGACCTTT--AACGGGA
>MH411623_1
-------------------GCCTCT-GGGCCACCGTTTCGGC-TTTTGTTGGTTTTAAAA
GTCCATTGGAGATTATGGGGCAGTGTGACAAGCGGCTGGGTGGTTATTC----CACACAC
ACACGCACACTCC--TTTTTT--GGATG--TGTGTCTT----GTGTGTG-GCACTCGTCG
CCTTTGTGGGAAATCC--GTGTGGCAC-TTGTTTGGTGTTGTTGGC--AGACTTCGGTC-
-TTG-CCTTCACACACGTTTCACATGTGTCATGCCTTCCCTCAACTCACGGCATCCAGGA
ATGAAGGAGGGTAGTTCGGGGGAGAACGTACTGGTGCGTCAGAGGTGAAATTCTTAGACC
GCACCAAGACGAACTACAGCGAAGGCATTCTTCAAGGATACCTTCCTCAATCAAGAACCA
AAGTGTGGGGATCGAAGATGATTAGAGACCATTGTAGTCCACACTGCAAACGATGACACC
CATGAATTGGGGAGTTTTTGGTCGTAGGCGTGGTCGGGCTTGAT--TATTATTTTTC-AT
CCCGTTCCTCGTCTCGCC-AATGAATATATTAAA-TTTAC-GTGC-ATATTC-TTTTTGG
TCTTCG--TTTTTTTTACGGC-GAGGACCTTT--AACGGGA
>MH411624_1
-------------------GCCTCT-GGGCCACCGTTTCGGC-TTTTGTTGGTTTTAAAA
GTCCATTGGAGATTATGGGGCAGTGTGACAAGCGGCTGGGTGGTTATTC----CACACAC
ACACGCACACTCC--TTTTTT--GGATG--TGTGTCTT----GTGTGTG-GCACTCGTCG
CCTTTGTGGGAAATCC--GTGTGGCAC-TTGTTTGGTGTTGTTGGC--AGACTTCGGTC-
-TTG-CCTTCACACACGTTTCACATGTGTCATGCCTTCCCTCAACTCACGGCATCCAGGA
ATGAAGGAGGGTAGTTCGGGGGAGAACGTACTGGTGCGTCAGAGGTGAAATTCTTAGACC
GCACCAAGACGAACTACAGCGAAGGCATTCTTCAAGGATACCTTCCTCAATCAAGAACCA
AAGTGTGGGGATCGAAGATGATTAGAGACCATTGTAGTCCACACTGCAAACGATGACACC
CATGAATTGGGGAGTTTTTGGTCGTAGGCGTGGTCGGGCTTGATTATATTATTTTTC-AT
CCCGTTCCTCGTCTCGCC-AATGAATATATTAAA-TTTAC-GTGC-ATATTC-TTTTTGG
TCTTCG---TTTTTTTACGGC-GAGGACCTTT--AACGGGA
>AY785572_1
TGGGATAA-CAAAGGAGCAGCCTCT-GGGCCACCGTTTCGGC-TTTTGTTGGTTTTAAAA
GTCCATTGGAGATTATGGGGCAGTGTGACAAGCGGCTGGGTGGTTATTC------CACAC
ACACGCACACTCC--TTTTTT--GGATGT-TGTGTTTTCTGTGTGTGTG-GCACTCGTCG
CCTTTGTGGGAAATCC--GTGTGGCAC-TTGTTTGGTGTTGTTGGC--AGACTTCGGTC-
-TTG-CCTTCACA------GCACATGTGTCATGCCTTCCCTCAACTCACGGCATCCAGGA
ATGAAGGAGGGTAGTTCGGGGGAGAACGTACTGGTGCGTCAGAGGTGAAATTCTTAGACC
GCACCAAGACGAACTACAGCGAAGGCATTCTTCAAGGATACCTTCCTCAATCAAGAACCA
AAGTGTGGGGATCGAAGATGATTAGAGACCATTGTAGTCCACACTGCAAACGATGACACC
CATGAATTGGGGAGTTTTTGGTCGTAGGCGTGGTCGGGCTTGATTATATTATTTTTC-AT
CCCGTTCCTCGTCTCGCC-AATGAATATATTAAA-TTTAC-GTGC-ATATTC-TTTTTGG
TCTTCGTTTTTTTTTTACGGC-GAGGACCTTT--AACGGGA
>AY785581_1
TGGGATAA-CAAAGGAGCAGCCTCT-GGGCCACCGTTTCGGC-TTTTGTTGGTTTTAAAA
GTCCATTGGAGATTATGGGGCAGTGTGACAAGCGGCTGGGTGGTTATTC----CACACAC
ACACGCACACTCC--TTTTTT--GGATGT-TGTGTCTTCTGTGTGTGTG-GCACTCGTCG
CCTTTGTGGGAAATCC--GTGTGGCAC-TTGTTTGGTGTTGTTGGC--AGACTTCGGTC-
-TTG-CCTTCACACACGTTTCACATGTGTCATGCCTTCCCTCAACTCACGGCATCCAGGA
ATGAAGGAGGGTAGTTCGGGGGAGAACGTACTGGTGCGTCAGAGGTGAAATTCTTAGACC
GCACCAAGACGAACTACAGCGAAGGCATTCTTCAAGGATACCTTCCTCAATCAAGAACCA
AAGTGTGGGGATCGAAGATGATTAGAGACCATTGTAGTCCACACTGCAAACGATGACACC
CATGAATTGGGGAGTTTTTGGTCGTAGGCGTGGTCGGGCTTGATTATATTATTTTTC-AT
CCCGTTCCTCGTCTCGCC-AATGAATATATTAAA-TTTAC-GTGC-ATATTC-TTTTTGG
TCTTCG-TTTTTTTTTACGGC-GAGGACCTTT--AACGGGA
>AF239981_1
TGGGATAA-CAAAGGAGCAGCCTCT-GGGCCACCGTTTCGGC-TTTTGTTGGTTTTAAAA
GTCCATTGGAGATTATGGGGCAGTGTGACAAGCGGCTGGGTGGTTATTC----CACACAC
ACACGCACACTCC--TTTTTT--GGATGT-TGTGTCTTCTGTGTGTGTG-GCACTCGTCG
CCTTTGTGGGAAATCC--GTGTGGCAC-TTGTTTGGTGTTGTTGGC--AGACTTCGGTC-
-TTG-CCTTCACACACGTTTCACATGTGTCATGCCTTCCCTCAACTCACGGCATCCAGGA
ATGAAGGAGGGTAGTTCGGGGGAGAACGTACTGGTGCGTCAGAGGTGAAATTCTTAGACC
GCACCAAGACGAACTACAGCGAAGGCATTCTTCAAGGATACCTTCCTCAATCAAGAACCA
AAGTGTGGGGATCGAAGATGATTAGAGACCATTGTAGTCCACACTGCAAACGATGACACC
CATGAATTGGGGAGTTTTTGGTCGTAGGCGTGGTCGGGCTTGATTATATTATTTTTC-AT
CCCGTTCCTCGTCTCGCC-AATGAATATATTAAA-TTTAC-GTGC-ATATTC-TTTTTGG
TCTTCG-TTTTTTTTTACGGC-GAGGACCTTT--AACGGGA
>MH047276_1
TGGGATAA-CAAAGGAGCAGCCTCT-GGGCCACCGTTTCGGC-TTTTGTTGGTTTTAAAA
GTCCATTGGAGATTATGGGGCAGTGTGACAAGCGGCTGGGTGGTTATTC----CACACAC
ACACGCACACTCC--TTTTTT--GGATGT-TGTGTCTTCTGTGTGTGTG-GCACTCGTCG
CCTTTGTGGGAAATCC--GTGTGGCAC-TTGTTTGGTGTTGTTGGC--AGACTTCGGTC-
-TTG-CCTTCACACACGTTTCACATGTGTCATGCCTTCCCTCAACTCACGGCATCCAGGA
ATGAAGGAGGGTAGTTCGGGGGAGAACGTACTGGTGCGTCAGAGGTGAAATTCTTAGACC
GCACCAAGACGAACTACAGCGAAGGCATTCTTCAAGGATACCTTCCTCAATCAAGAACCA
AAGTGTGGGGATCGAAGATGATTAGAGACCATTGTAGTCCACACTGCAAACGATGACACC
CATGAATTGGGGAGTTTTTGGTCGTAGGCGTGGTCGGGCTTGATTATATTATTTTTC-AT
CCCGTTCCTCGTCTCGCC-AATGAATATATTAAA-TTTAC-GTGC-ATATTCTTTTTTGG
TCTTCG-TTTTTTTTTACGGC-GAGGACCTT----------
>MT548869_1
-------------------GCCTCT-GGGCCACCGTTTCGGC-TTTTGTTGGTTTTAAAA
GTCCATTGGAGATTATGGGGCAGTGTGACAAGCGGCTGGGTGGTTATTC----CACACAC
ACACGCACACTCC--TTTTTT--GGATGT-TGTGTCTTCTGTGTGTGTG-GCACTCGTCG
CCTTTGTGGGAAATCC--GTGTGGCAC-TTGTTTGGTGTTGTTGGC--AGACTTCGGTC-
-TTG-CCTTCACACACGTTTCACATGTGTCATGCCTTCCCTCAACTCACGGCATCCAGGA
ATGAAGGAGGGTAGTTCGGGGGAGAACGTACTGGTGCGTCAGAGGTGAAATTCTTAGACC
GCACCAAGACGAACTACAGCGAAGGCATTCTTCAAGGATACCTTCCTCAATCAAGAACCA
AAGTGTGGGGATCGAAGATGATTAGAGACCATTGTAGTCCACACTGCAAACGATGACACC
CATGAATTGGGGAGTTTTTGGTCGTAGGCGTGGTCGGGCTTGATTATATTATTTTTC-AT
CCCGTTCCTCGTCTCGCC-AATGAATATATTAAA-TTTAC-GTGC-ATATTC-TTTTTGG
TCTTCG--TTTTTTTTACGGC-GAGGACCTTT--AACGGGA
>MT548894_1
-------------------GCCTCT-GGGCCACCGTTTCGGC-TTTTGTTGGTTTTAAAA
GTCCATTGGAGATTATGGGGCAGTGTGACAAGCGGCTGGGTGGTTATTC----CACACAC
ACACGCACACTCC--TTTTTT--GGATGT-TGTGTCTTCTGTGTGTGTG-GCACTCGTCG
CCTTTGTGGGAAATCC--GTGTGGCAC-TTGTTTGGTGTTGTTGGC--AGACTTCGGTC-
-TTG-CCTTCACACACGTTTCACATGTGTCATGCCTTCCCTCAACTCACGGCATCCAGGA
ATGAAGGAGGGTAGTTCGGGGGAGAACGTACTGGTGCGTCAGAGGTGAAATTCTTAGACC
GCACCAAGACGAACTACAGCGAAGGCATTCTTCAAGGATACCTTCCTCAATCAAGAACCA
AAGTGTGGGGATCGAAGATGATTAGAGACCATTGTAGTCCACACTGCAAACGATGACACC
CATGAATTGGGGAGTTTTTGGTCGTAGGCGTGGTCGGGCTTGAT--TATTATTTTTC-AT
CCCGTTCCTCGTCTCGCC-AATGAATATATTAAA-TTTAC-GTGC-ATATTC-TTTTTGG
TCTTCG-TTTTTTTTTACGGC-GAGGACCTTT--AACGGGA
>MT548866_1
-------------------GCCTCT-GGGCCACCGTTTCGGC-TTTTGTTGGTTTTAAAA
GTCCATTGGAGATTATGGGGCAGTGTGACAAGCGGCTGGGTGGTTATTC----CACACAC
ACACGCACACTCC--TTTTTT--GGATGT-TGTGTCTTCTGTGTGTGTG-GCACTCGTCG
CCTTTGTGGGAAATCC--GTGTGGCAC-TTGTTTGGTGTTGTTGGC--AGACTTCGGTC-
-TTG-CCTTCACACACGTTTCACATGTGTCATGCCTTCCCTCAACTCACGGCATCCAGGA
ATGAAGGAGGGTAGTTCGGGGGAGAACGTACTGGTGCGTCAGAGGTGAAATTCTTAGACC
GCACCAAGACGAACTACAGCGAAGGCATTCTTCAAGGATACCTTCCTCAATCAAGAACCA
AAGTGTGGGGATCGAAGATGATTAGAGACCATTGTAGTCCACACTGCAAACGATGACACC
CATGAATTGGGGAGTTTTTGGTCGTAGGCGTGGTCGGGCTTGATTATATTATTTTTC-AT
CCCGTTCCTCGTCTCGCC-AATGAATATATTAAA-TTTAC-GTGC-ATATTC-TTTTTGG
TCTTCG-TTTTTTTTTACGGC-GAGGACCTTT--AACGGGA
>MT548860_1
-------------------GCCTCT-GGGCCACCGTTTCGGC-TTTTGTTGGTTTTAAAA
GTCCATTGGAGATTATGGGGCAGTGTGACAAGCGGCTGGGTGGTTATTC----CACACAC
ACACGCACACTCC--TTTTTT--GGATGT-TGTGTCTTCTGTGTGTGTG-GCACTCGTCG
CCTTTGTGGGAAATCC--GTGTGGCAC-TTGTTTGGTGTTGTTGGC--AGACTTCGGTC-
-TTG-CCTTCACACACGTTTCACATGTGTCATGCCTTCCCTCAACTCACGGCATCCAGGA
ATGAAGGAGGGTAGTTCGGGGGAGAACGTACTGGTGCGTCAGAGGTGAAATTCTTAGACC
GCACCAAGACGAACTACAGCGAAGGCATTCTTCAAGGATACCTTCCTCAATCAAGAACCA
AAGTGTGGGGATCGAAGATGATTAGAGACCATTGTAGTCCACACTGCAAACGATGACACC
CATGAATTGGGGAGTTTTTGGTCGTAGGCGTGGTCGGGCTTGATTATATTATTTTTC-AT
CCCGTTCCTCGTCTCGCC-AATGAATATATTAAA-TTTAC-GTGC-ATATTC-TTTTTGG
TCTTCG--TTTTTTTTACGGC-GAGGACCTTT--AACGGGA
>MT548861_1
-------------------GCCTCT-GGGCCACCGTTTCGGC-TTTTGTTGGTTTTAAAA
GTCCATTGGAGATTATGGGGCAGTGTGACAAGCGGCTGGGTGGTTATTC----CACACAC
ACACGCACACTCC--TTTTTT--GGATGT-TGTGTCTTCTGTGTGTGTG-GCACTCGTCG
CCTTTGTGGGAAATCC--GTGTGGCAC-TTGTTTGGTGTTGTTGGC--AGACTTCGGTC-
-TTG-CCTTCACACACGTTTCACATGTGTCATGCCTTCCCTCAACTCACGGCATCCAGGA
ATGAAGGAGGGTAGTTCGGGGGAGAACGTACTGGTGCGTCAGAGGTGAAATTCTTAGACC
GCACCAAGACGAACTACAGCGAAGGCATTCTTCAAGGATACCTTCCTCAATCAAGAACCA
AAGTGTGGGGATCGAAGATGATTAGAGACCATTGTAGTCCACACTGCAAACGATGACACC
CATGAATTGGGGAGTTTTTGGTCGTAGGCGTGGTCGGGCTTGATTATATTATTTTTC-AT
CCCGTTCCTCGTCTCGCC-AATGAATATATTAAA-TTTAC-GTGC-ATATTC-TTTTTGG
TCTTCG--TTTTTTTTACGGC-GAGGACCTTT--AACGGGA
>MT548863_1
-------------------GCCTCT-GGGCCACCGTTTCGGC-TTTTGTTGGTTTTAAAA
GTCCATTGGAGATTATGGGGCAGTGTGACAAGCGGCTGGGTGGTTATTC----CACACAC
ACACGCACACTCC--TTTTTT--GGATGT-TGTGTCTTCTGTGTGTGTG-GCACTCGTCG
CCTTTGTGGGAAATCC--GTGTGGCAC-TTGTTTGGTGTTGTTGGC--AGACTTCGGTC-
-TTG-CCTTCACACACGTTTCACATGTGTCATGCCTTCCCTCAACTCACGGCATCCAGGA
ATGAAGGAGGGTAGTTCGGGGGAGAACGTACTGGTGCGTCAGAGGTGAAATTCTTAGACC
GCACCAAGACGAACTACAGCGAAGGCATTCTTCAAGGATACCTTCCTCAATCAAGAACCA
AAGTGTGGGGATCGAAGATGATTAGAGACCATTGTAGTCCACACTGCAAACGATGACACC
CATGAATTGGGGAGTTTTTGGTCGTAGGCGTGGTCGGGCTTGATTATATTATTTTTC-AT
CCCGTTCCTCGTCTCGCC-AATGAATATATTAAA-TTTAC-GTGC-ATATTC-TTTTTGG
TCTTCG--TTTTTTTTACGGC-GAGGACCTTT--AACGGGA
>MT548864_1
-------------------GCCTCT-GGGCCACCGTTTCGGC-TTTTGTTGGTTTTAAAA
GTCCATTGGAGATTATGGGGCAGTGTGACAAGCGGCTGGGTGGTTATTC----CACACAC
ACACGCACACTCC--TTTTTT--GGATGT-TGTGTCTTCTGTGTGTGTG-GCACTCGTCG
CCTTTGTGGGAAATCC--GTGTGGCAC-TTGTTTGGTGTTGTTGGC--AGACTTCGGTC-
-TTG-CCTTCACACACGTTTCACATGTGTCATGCCTTCCCTCAACTCACGGCATCCAGGA
ATGAAGGAGGGTAGTTCGGGGGAGAACGTACTGGTGCGTCAGAGGTGAAATTCTTAGACC
GCACCAAGACGAACTACAGCGAAGGCATTCTTCAAGGATACCTTCCTCAATCAAGAACCA
AAGTGTGGGGATCGAAGATGATTAGAGACCATTGTAGTCCACACTGCAAACGATGACACC
CATGAATTGGGGAGTTTTTGGTCGTAGGCGTGGTCGGGCTTGATTATATTATTTTTC-AT
CCCGTTCCTCGTCTCGCC-AATGAATATATTAAA-TTTAC-GTGC-ATATTC-TTTTTGG
TCTTCG--TTTTTTTTACGGC-GAGGACCTTT--AACGGGA
>MT548865_1
-------------------GCCTCT-GGGCCACCGTTTCGGC-TTTTGTTGGTTTTAAAA
GTCCATTGGAGATTATGGGGCAGTGTGACAAGCGGCTGGGTGGTTATTC----CACACAC
ACACGCACACTCC--TTTTTT--GGATGT-TGTGTCTTCTGTGTGTGTG-GCACTCGTCG
CCTTTGTGGGAAATCC--GTGTGGCAC-TTGTTTGGTGTTGTTGGC--AGACTTCGGTC-
-TTG-CCTTCACACACGTTTCACATGTGTCATGCCTTCCCTCAACTCACGGCATCCAGGA
ATGAAGGAGGGTAGTTCGGGGGAGAACGTACTGGTGCGTCAGAGGTGAAATTCTTAGACC
GCACCAAGACGAACTACAGCGAAGGCATTCTTCAAGGATACCTTCCTCAATCAAGAACCA
AAGTGTGGGGATCGAAGATGATTAGAGACCATTGTAGTCCACACTGCAAACGATGACACC
CATGAATTGGGGAGTTTTTGGTCGTAGGCGTGGTCGGGCTTGATTATATTATTTTTC-AT
CCCGTTCCTCGTCTCGCC-AATGAATATATTAAA-TTTAC-GTGC-ATATTC-TTTTTGG
TCTTCG--TTTTTTTTACGGC-GAGGACCTTT--AACGGGA
>MT548868_1
-------------------GCCTCT-GGGCCACCGTTTCGGC-TTTTGTTGGTTTTAAAA
GTCCATTGGAGATTATGGGGCAGTGTGACAAGCGGCTGGGTGGTTATTC----CACACAC
ACACGCACACTCC--TTTTTT--GGATGT-TGTGTCTTCTGTGTGTGTG-GCACTCGTCG
CCTTTGTGGGAAATCC--GTGTGGCAC-TTGTTTGGTGTTGTTGGC--AGACTTCGGTC-
-TTG-CCTTCACACACGTTTCACATGTGTCATGCCTTCCCTCAACTCACGGCATCCAGGA
ATGAAGGAGGGTAGTTCGGGGGAGAACGTACTGGTGCGTCAGAGGTGAAATTCTTAGACC
GCACCAAGACGAACTACAGCGAAGGCATTCTTCAAGGATACCTTCCTCAATCAAGAACCA
AAGTGTGGGGATCGAAGATGATTAGAGACCATTGTAGTCCACACTGCAAACGATGACACC
CATGAATTGGGGAGTTTTTGGTCGTAGGCGTGGTCGGGCTTGATTATATTATTTTTC-AT
CCCGTTCCTCGTCTCGCC-AATGAATATATTAAA-TTTAC-GTGC-ATATTC-TTTTTGG
TCTTCG--TTTTTTTTACGGC-GAGGACCTTT--AACGGGA
>MT548872_1
-------------------GCCTCT-GGGCCACCGTTTCGGC-TTTTGTTGGTTTTAAAA
GTCCATTGGAGATTATGGGGCAGTGTGACAAGCGGCTGGGTGGTTATTC----CACACAC
ACACGCACACTCC--TTTTTT--GGATGT-TGTGTCTTCTGTGTGTGTG-GCACTCGTCG
CCTTTGTGGGAAATCC--GTGTGGCAC-TTGTTTGGTGTTGTTGGC--AGACTTCGGTC-
-TTG-CCTTCACACACGTTTCACATGTGTCATGCCTTCCCTCAACTCACGGCATCCAGGA
ATGAAGGAGGGTAGTTCGGGGGAGAACGTACTGGTGCGTCAGAGGTGAAATTCTTAGACC
GCACCAAGACGAACTACAGCGAAGGCATTCTTCAAGGATACCTTCCTCAATCAAGAACCA
AAGTGTGGGGATCGAAGATGATTAGAGACCATTGTAGTCCACACTGCAAACGATGACACC
CATGAATTGGGGAGTTTTTGGTCGTAGGCGTGGTCGGGCTTGATTATATTATTTTTC-AT
CCCGTTCCTCGTCTCGCC-AATGAATATATTAAA-TTTAC-GTGC-ATATTC-TTTTTGG
TCTTCG--TTTTTTTTACGGC-GAGGACCTTT--AACGGGA
>MT548891_1
-------------------GCCTCT-GGGCCACCGTTTCGGC-TTTTGTTGGTTTTAAAA
GTCCATTGGAGATTATGGGGCAGTGTGACAAGCGGCTGGGTGGTTATTC----CACACAC
ACACGCACACTCC--TTTTTT--GGATGT-TGTGTCTTCTGTGTGTGTG-GCACTCGTCG
CCTTTGTGGGAAATCC--GTGTGGCAC-TTGTTTGGTGTTGTTGGC--AGACTTCGGTC-
-TTG-CCTTCACACACGTTTCACATGTGTCATGCCTTCCCTCAACTCACGGCATCCAGGA
ATGAAGGAGGGTAGTTCGGGGGAGAACGTACTGGTGCGTCAGAGGTGAAATTCTTAGACC
GCACCAAGACGAACTACAGCGAAGGCATTCTTCAAGGATACCTTCCTCAATCAAGAACCA
AAGTGTGGGGATCGAAGATGATTAGAGACCATTGTAGTCCACACTGCAAACGATGACACC
CATGAATTGGGGAGTTTTTGGTCGTAGGCGTGGTCGGGCTTGATTATATTATTTTTC-AT
CCCGTTCCTCGTCTCGCC-AATGAATATATTAAA-TTTAC-GTGC-ATATTC-TTTTTGG
TCTTCG--TTTTTTTTACGGC-GAGGACCTTT--AACGGGA
>MT548892_1
-------------------GCCTCT-GGGCCACCGTTTCGGC-TTTTGTTGGTTTTAAAA
GTCCATTGGAGATTATGGGGCAGTGTGACAAGCGGCTGGGTGGTTATTC----CACACAC
ACACGCACACTCC--TTTTTT--GGATGT-TGTGTCTTCTGTGTGTGTG-GCACTCGTCG
CCTTTGTGGGAAATCC--GTGTGGCAC-TTGTTTGGTGTTGTTGGC--AGACTTCGGTC-
-TTG-CCTTCACACACGTTTCACATGTGTCATGCCTTCCCTCAACTCACGGCATCCAGGA
ATGAAGGAGGGTAGTTCGGGGGAGAACGTACTGGTGCGTCAGAGGTGAAATTCTTAGACC
GCACCAAGACGAACTACAGCGAAGGCATTCTTCAAGGATACCTTCCTCAATCAAGAACCA
AAGTGTGGGGATCGAAGATGATTAGAGACCATTGTAGTCCACACTGCAAACGATGACACC
CATGAATTGGGGAGTTTTTGGTCGTAGGCGTGGTCGGGCTTGATTATATTATTTTTC-AT
CCCGTTCCTCGTCTCGCC-AATGAATATATTAAA-TTTAC-GTGC-ATATTC-TTTTTGG
TCTTCG--TTTTTTTTACGGC-GAGGACCTTT--AACGGGA
>MT548893_1
-------------------GCCTCT-GGGCCACCGTTTCGGC-TTTTGTTGGTTTTAAAA
GTCCATTGGAGATTATGGGGCAGTGTGACAAGCGGCTGGGTGGTTATTC----CACACAC
ACACGCACACTCC--TTTTTT--GGATGT-TGTGTCTTCTGTGTGTGTG-GCACTCGTCG
CCTTTGTGGGAAATCC--GTGTGGCAC-TTGTTTGGTGTTGTTGGC--AGACTTCGGTC-
-TTG-CCTTCACACACGTTTCACATGTGTCATGCCTTCCCTCAACTCACGGCATCCAGGA
ATGAAGGAGGGTAGTTCGGGGGAGAACGTACTGGTGCGTCAGAGGTGAAATTCTTAGACC
GCACCAAGACGAACTACAGCGAAGGCATTCTTCAAGGATACCTTCCTCAATCAAGAACCA
AAGTGTGGGGATCGAAGATGATTAGAGACCATTGTAGTCCACACTGCAAACGATGACACC
CATGAATTGGGGAGTTTTTGGTCGTAGGCGTGGTCGGGCTTGATTATATTATTTTTC-AT
CCCGTTCCTCGTCTCGCC-AATGAATATATTAAA-TTTAC-GTGC-ATATTC-TTTTTGG
TCTTCG--TTTTTTTTACGGC-GAGGACCTTT--AACGGGA
>MT548904_1
-------------------GCCTCT-GGGCCACCGTTTCGGC-TTTTGTTGGTTTTAAAA
GTCCATTGGAGATTATGGGGCAGTGTGACAAGCGGCTGGGTGGTTATTC----CACACAC
ACACGCACACTCC--TTTTTT--GGATGT-TGTGTCTTCTGTGTGTGTG-GCACTCGTCG
CCTTTGTGGGAAATCC--GTGTGGCAC-TTGTTTGGTGTTGTTGGC--AGACTTCGGTC-
-TTG-CCTTCACACACGTTTCACATGTGTCATGCCTTCCCTCAACTCACGGCATCCAGGA
ATGAAGGAGGGTAGTTCGGGGGAGAACGTACTGGTGCGTCAGAGGTGAAATTCTTAGACC
GCACCAAGACGAACTACAGCGAAGGCATTCTTCAAGGATACCTTCCTCAATCAAGAACCA
AAGTGTGGGGATCGAAGATGATTAGAGACCATTGTAGTCCACACTGCAAACGATGACACC
CATGAATTGGGGAGTTTTTGGTCGTAGGCGTGGTCGGGCTTGATTATATTATTTTTC-AT
CCCGTTCCTCGTCTCGCC-AATGAATATATTAAA-TTTAC-GTGC-ATATTC-TTTTTGG
TCTTCG--TTTTTTTTACGGC-GAGGACCTTT--AACGGGA
>LT220277_1
TGGGATAA-CAAAGGAGCAGCCTCT-GGGCCACCGTTTCGGC-TTTTGTTGGTTTTAAAA
GTCCATTGGAGATTATGGGGCAGTGTGACAAGCGGCTGGGTGGTTATTC----CACACAC
ACACGCACACTCC--TTTTTT--GGATGT-TGTGTCTTCTGTGTGTGTG-GCACTCGTCG
CCTTTGTGGGAAATCC--GTGTGGCAC-TTGTTTGGTGTTGTTGGC--AGACTTCGGTC-
-TTG-CCTTCACACACGTTTCACATGTGTCATGCCTTCCCTCAACTCACGGCATCCAGGA
ATGAAGGAGGGTAGTTCGGGGGAGAACGTACTGGTGCGTCAGAGGTGAAATTCTTAGACC
GCACCAAGACGAACTACAGCGAAGGCATTCTTCAAGGATACCTTCCTCAATCAAGAACCA
AAGTGTGGGGATCGAAGATGATTAGAGACCATTGTAGTCCACACTGCAAACGATGACACC
CATGAATTGGGGAGTTTTTGGTCGTAGGCGTGGTCGGGCTTGATTATATTATTTTTC-AT
CCCGTTCCTCGTCTCGCC-AATGAATATATTAAA-TTTAC-GTGC-ATATTC-TTTTTGG
TCTTCG--TTTTTTTTACGGC-GAGGACCTTT--AACGGGA
>LT220276_1
TGGGATAA-CAAAGGAGCAGCCTCT-GGGCCACCGTTTCGGC-TTTTGTTGGTTTTAAAA
GTCCATTGGAGATTATGGGGCAGTGTGACAAGCGGCTGGGTGGTTATTC----CACACAC
ACACGCACACTCC--TTTTTT--GGATGT-TGTGTCTTCTGTGTGTGTG-GCACTCGTCG
CCTTTGTGGGAAATCC--GTGTGGCAC-TTGTTTGGTGTTGTTGGC--AGACTTCGGTC-
-TTG-CCTTCACACACGTTTCACATGTGTCATGCCTTCCCTCAACTCACGGCATCCAGGA
ATGAAGGAGGGTAGTTCGGGGGAGAACGTACTGGTGCGTCAGAGGTGAAATTCTTAGACC
GCACCAAGACGAACTACAGCGAAGGCATTCTTCAAGGATACCTTCCTCAATCAAGAACCA
AAGTGTGGGGATCGAAGATGATTAGAGACCATTGTAGTCCACACTGCAAACGATGACACC
CATGAATTGGGGAGTTTTTGGTCGTAGGCGTGGTCGGGCTTGATTATATTATTTTTC-AT
CCCGTTCCTCGTCTCGCC-AATGAATATATTAAA-TTTAC-GTGC-ATATTC-TTTTTGG
TCTTCG--TTTTTTTTACGGC-GAGGACCTTT--AACGGGA
>LT220275_1
TGGGATAA-CAAAGGAGCAGCCTCT-GGGCCACCGTTTCGGC-TTTTGTTGGTTTTAAAA
GTCCATTGGAGATTATGGGGCAGTGTGACAAGCGGCTGGGTGGTTATTC----CACACAC
ACACGCACACTCC--TTTTTT--GGATGT-TGTGTCTTCTGTGTGTGTG-GCACTCGTCG
CCTTTGTGGGAAATCC--GTGTGGCAC-TTGTTTGGTGTTGTTGGC--AGACTTCGGTC-
-TTG-CCTTCACACACGTTTCACATGTGTCATGCCTTCCCTCAACTCACGGCATCCAGGA
ATGAAGGAGGGTAGTTCGGGGGAGAACGTACTGGTGCGTCAGAGGTGAAATTCTTAGACC
GCACCAAGACGAACTACAGCGAAGGCATTCTTCAAGGATACCTTCCTCAATCAAGAACCA
AAGTGTGGGGATCGAAGATGATTAGAGACCATTGTAGTCCACACTGCAAACGATGACACC
CATGAATTGGGGAGTTTTTGGTCGTAGGCGTGGTCGGGCTTGATTATATTATTTTTC-AT
CCCGTTCCTCGTCTCGCC-AATGAATATATTAAA-TTTAC-GTGC-ATATTC-TTTTTGG
TCTTCG--TTTTTTTTACGGC-GAGGACCTTT--AACGGGA
>LT220274_1
TGGGATAA-CAAAGGAGCAGCCTCT-GGGCCACCGTTTCGGC-TTTTGTTGGTTTTAAAA
GTCCATTGGAGATTATGGGGCAGTGTGACAAGCGGCTGGGTGGTTATTC----CACACAC
ACACGCACACTCC--TTTTTT--GGATGT-TGTGTCTTCTGTGTGTGTG-GCACTCGTCG
CCTTTGTGGGAAATCC--GTGTGGCAC-TTGTTTGGTGTTGTTGGC--AGACTTCGGTC-
-TTG-CCTTCACACACGTTTCACATGTGTCATGCCTTCCCTCAACTCACGGCATCCAGGA
ATGAAGGAGGGTAGTTCGGGGGAGAACGTACTGGTGCGTCAGAGGTGAAATTCTTAGACC
GCACCAAGACGAACTACAGCGAAGGCATTCTTCAAGGATACCTTCCTCAATCAAGAACCA
AAGTGTGGGGATCGAAGATGATTAGAGACCATTGTAGTCCACACTGCAAACGATGACACC
CATGAATTGGGGAGTTTTTGGTCGTAGGCGTGGTCGGGCTTGATTATATTATTTTTC-AT
CCCGTTCCTCGTCTCGCC-AATGAATATATTAAA-TTTAC-GTGC-ATATTC-TTTTTGG
TCTTCG--TTTTTTTTACGGC-GAGGACCTTT--AACGGGA
>LT220272_1
TGGGATAA-CAAAGGAGCAGCCTCT-GGGCCACCGTTTCGGC-TTTTGTTGGTTTTAAAA
GTCCATTGGAGATTATGGGGCAGTGTGACAAGCGGCTGGGTGGTTATTC----CACACAC
ACACGCACACTCC--TTTTTT--GGATGT-TGTGTCTTCTGTGTGTGTG-GCACTCGTCG
CCTTTGTGGGAAATCC--GTGTGGCAC-TTGTTTGGTGTTGTTGGC--AGACTTCGGTC-
-TTG-CCTTCACACACGTTTCACATGTGTCATGCCTTCCCTCAACTCACGGCATCCAGGA
ATGAAGGAGGGTAGTTCGGGGGAGAACGTACTGGTGCGTCAGAGGTGAAATTCTTAGACC
GCACCAAGACGAACTACAGCGAAGGCATTCTTCAAGGATACCTTCCTCAATCAAGAACCA
AAGTGTGGGGATCGAAGATGATTAGAGACCATTGTAGTCCACACTGCAAACGATGACACC
CATGAATTGGGGAGTTTTTGGTCGTAGGCGTGGTCGGGCTTGATTATATTATTTTTC-AT
CCCGTTCCTCGTCTCGCC-AATGAATATATTAAA-TTTAC-GTGC-ATATTC-TTTTTGG
TCTTCG--TTTTTTTTACGGC-GAGGACCTTT--AACGGGA
>LT220271_1
TGGGATAA-CAAAGGAGCAGCCTCT-GGGCCACCGTTTCGGC-TTTTGTTGGTTTTAAAA
GTCCATTGGAGATTATGGGGCAGTGTGACAAGCGGCTGGGTGGTTATTC----CACACAC
ACACGCACACTCC--TTTTTT--GGATGT-TGTGTCTTCTGTGTGTGTG-GCACTCGTCG
CCTTTGTGGGAAATCC--GTGTGGCAC-TTGTTTGGTGTTGTTGGC--AGACTTCGGTC-
-TTG-CCTTCACACACGTTTCACATGTGTCATGCCTTCCCTCAACTCACGGCATCCAGGA
ATGAAGGAGGGTAGTTCGGGGGAGAACGTACTGGTGCGTCAGAGGTGAAATTCTTAGACC
GCACCAAGACGAACTACAGCGAAGGCATTCTTCAAGGATACCTTCCTCAATCAAGAACCA
AAGTGTGGGGATCGAAGATGATTAGAGACCATTGTAGTCCACACTGCAAACGATGACACC
CATGAATTGGGGAGTTTTTGGTCGTAGGCGTGGTCGGGCTTGATTATATTATTTTTC-AT
CCCGTTCCTCGTCTCGCC-AATGAATATATTAAA-TTTAC-GTGC-ATATTC-TTTTTGG
TCTTCG--TTTTTTTTACGGC-GAGGACCTTT--AACGGGA
>LT220270_1
TGGGATAA-CAAAGGAGCAGCCTCT-GGGCCACCGTTTCGGC-TTTTGTTGGTTTTAAAA
GTCCATTGGAGATTATGGGGCAGTGTGACAAGCGGCTGGGTGGTTATTC----CACACAC
ACACGCACACTCC--TTTTTT--GGATGT-TGTGTCTTCTGTGTGTGTG-GCACTCGTCG
CCTTTGTGGGAAATCC--GTGTGGCAC-TTGTTTGGTGTTGTTGGC--AGACTTCGGTC-
-TTG-CCTTCACACACGTTTCACATGTGTCATGCCTTCCCTCAACTCACGGCATCCAGGA
ATGAAGGAGGGTAGTTCGGGGGAGAACGTACTGGTGCGTCAGAGGTGAAATTCTTAGACC
GCACCAAGACGAACTACAGCGAAGGCATTCTTCAAGGATACCTTCCTCAATCAAGAACCA
AAGTGTGGGGATCGAAGATGATTAGAGACCATTGTAGTCCACACTGCAAACGATGACACC
CATGAATTGGGGAGTTTTTGGTCGTAGGCGTGGTCGGGCTTGATTATATTATTTTTC-AT
CCCGTTCCTCGTCTCGCC-AATGAATATATTAAA-TTTAC-GTGC-ATATTC-TTTTTGG
TCTTCG--TTTTTTTTACGGC-GAGGACCTTT--AACGGGA
>LT220269_1
TGGGATAA-CAAAGGAGCAGCCTCT-GGGCCACCGTTTCGGC-TTTTGTTGGTTTTAAAA
GTCCATTGGAGATTATGGGGCAGTGTGACAAGCGGCTGGGTGGTTATTC----CACACAC
ACACGCACACTCC--TTTTTT--GGATGT-TGTGTCTTCTGTGTGTGTG-GCACTCGTCG
CCTTTGTGGGAAATCC--GTGTGGCAC-TTGTTTGGTGTTGTTGGC--AGACTTCGGTC-
-TTG-CCTTCACACACGTTTCACATGTGTCATGCCTTCCCTCAACTCACGGCATCCAGGA
ATGAAGGAGGGTAGTTCGGGGGAGAACGTACTGGTGCGTCAGAGGTGAAATTCTTAGACC
GCACCAAGACGAACTACAGCGAAGGCATTCTTCAAGGATACCTTCCTCAATCAAGAACCA
AAGTGTGGGGATCGAAGATGATTAGAGACCATTGTAGTCCACACTGCAAACGATGACACC
CATGAATTGGGGAGTTTTTGGTCGTAGGCGTGGTCGGGCTTGATTATATTATTTTTC-AT
CCCGTTCCTCGTCTCGCC-AATGAATATATTAAA-TTTAC-GTGC-ATATTC-TTTTTGG
TCTTCG--TTTTTTTTACGGC-GAGGACCTTT--AACGGGA
>LT220279_1
TGGGATAA-CAAAGGAGCAGCCTCT-GGGCCACCGTTTCGGC-TTTTGTTGGTTTTAAAA
GTCCATTGGAGATTATGGGGCAGTGTGACAAGCGGCTGGGTGGTTATTC------CACAC
ACACGCACACTCC--TTTTTT--GGATGT-TGTGTCTTCTGTGTGTGTG-GCACTCGTCG
CCTTTGTGGGAAATCC--GTGTGGCAC-TTGTTTGGTGTTGTTGGC--AGACTTCGGTC-
-TTG-CCTTCACACACGTTTCACATGTGTCATGCCTTCCCTCAACTCACGGCATCCAGGA
ATGAAGGAGGGTAGTTCGGGGGAGAACGTACTGGTGCGTCAGAGGTGAAATTCTTAGACC
GCACCAAGACGAACTACAGCGAAGGCATTCTTCAAGGATACCTTCCTCAATCAAGAACCA
AAGTGTGGGGATCGAAGATGATTAGAGACCATTGTAGTCCACACTGCAAACGATGACACC
CATGAATTGGGGAGTTTTTGGTCGTAGGCGTGGTCGGGCTTGATTATATTATTTTTC-AT
CCCGTTCCTCGTCTCGCC-AATGAATATATTAAA-TTTAC-GTGC-ATATTC-TTTTTGG
TCTTCG--TTTTTTTTACGGC-GAGGACCTTT--AACGGGA
>MW618893_1
---------------AGCAGCCTCT-GGGCCACCGTTTCGGC-TTTTGTTGGTTTTAAAA
GTCCATTGGAGATTATGGGGCAGTGTGACAAGCGGCTGGGTGGTTATTC------CACAC
ACACGCACACTCC--TTTTTT--GGATGT-TGTGTTTTCTGTGTGTGTG-GCACTCGTCG
CCTTTGTGGGAAATCC--GTGTGGCAC-TTGTTTGGTGTTGTTGGC--AGACTTCGGTC-
-TTG-CCTTCACACACGTTTCACATGTGTCATGCCTTCCCTCAACTCACGGCATCCAGGA
ATGAAGGAGGGTAGTTCGGGGGAGAACGTACTGGTGCGTCAGAGGTGAAATTCTTAGACC
GCACCAAGACGAACTACAGCGAAGGCATTCTTCAAGGATACCTTCCTCAATCAAGAACCA
AAGTGTGGGGATCGAAGATGATTAGAGACCATTGTAGTCCACACTGCAAACGATGACACC
CATGAATTGGGGAGTTTTTGGTCGTAGGCGTGGTCGGGCTTGATTATATTATTTTTC-AT
CCCGTTCCTCGTCTCGCC-AATGAATATATTAAA-TTTAC-GTGC-ATATTC-TTTTTGG
TCTTCG---TTTTTTTACGGC-GAGGACCTTT--AACGGGA
>AY785573_1
TGGGATAA-CAAAGGAGCAGCCTCT-GGGCCACCGTTTCGGC-TTTTGTTGGTTTTAAAA
GTCCATTGGAGATTATGGGGCAGTGTGACAAGCGGCTGGGTGGTTATTC------CACAC
ACACGCACACTCC--TTTTTT--GGATGT-TGTGTTTTCTGTGTGTGTG-GCACTCGTCG
CCTTTGTGGGAAATCC--GTGTGGCAC-TTGTTTGGTGTTGTTGGC--AGACTTCGGTC-
-TTG-CCTTCACACACGTTTCACATGTGTCATGCCTTCCCTCAACTCACGGCATCCAGGA
ATGAAGGAGGGTAGTTCGGGGGAGAACGTACTGGTGCGTCAGAGGTGAAATTCTTAGACC
GCACCAAGACGAACTACAGCGAAGGCATTCTTCAAGGATACCTTCCTCAATCAAGAACCA
AAGTGTGGGGATCGAAGATGATTAGAGACCATTGTAGTCCACACTGCAAACGATGACACC
CATGAATTGGGGAGTTTTTGGTCGTAGGCGTGGTCGGGCTTGATTATATTATTTTTC-AT
CCCGTTCCTCGTCTCGCC-AATGAATATATTAAA-TTTAC-GTGC-ATATTC-TTTTTGG
TCTTCG---TTTTTTTACGGC-GAGGACCTTT--AACGGGA
>MH411639_1
TGGGATAA-CAAAGGAGCAGCCTCT-GGGCCACCGTTTCGGC-TTTTGTTGGTTTTAAAA
GTCCATTGGAGATTATGGGGCAGTGTGACAAGCGGCTGGGTGGTTATTC------CACAC
ACACGCACACTCC--TTTTTT--GGATGT-TGTGTTTTCTGTGTGTGTG-GCACTCGTCG
CCTTTGTGGGAAATCC--GTGTGGCAC-TTGTTTGGTGTTGTTGGC--AGACTTCGGTC-
-TTG-CCTTCACACACGTTTCACATGTGTCATGCCTTCCCTCAACTCACGGCATCCAGGA
ATGAAGGAGGGTAGTTCGGGGGAGAACGTACTGGTGCGTCAGAGGTGAAATTCTTAGACC
GCACCAAGACGAACTACAGCGAAGGCATTCTTCAAGGATACCTTCCTCAATCAAGAACCA
AAGTGTGGGGATCGAAGATGATTAGAGACCATTGTAGTCCACACTGCAAACGATGACACC
CATGAATTGGGGAGTTTTTGGTCGTAGGCGTGGTCGGGCTTGATTATATTATTTTTC-AT
CCCGTTCCTCGTCTCGCC-AATGAATATATTAAA-TTTAC-GTGC-ATATTC-TTTTTGG
TCTTCG---TTTTTTTACGGC-GAGGACCTTT--AACGGGA
>MH411644_1
TGGGATAA-CAAAGGAGCAGCCTCT-GGGCCACCGTTTCGGC-TTTTGTTGGTTTTAAAA
GTCCATTGGAGATTATGGGGCAGTGTGACAAGCGGCTGGGTGGTTATTC------CACAC
ACACGCACACTCC--TTTTTT--GGATGT-TGTGTTTTCTGTGTGTGTG-GCACTCGTCG
CCTTTGTGGGAAATCC--GTGTGGCAC-TTGTTTGGTGTTGTTGGC--AGACTTCGGTC-
-TTG-CCTTCACACACGTTTCACATGTGTCATGCCTTCCCTCAACTCACGGCATCCAGGA
ATGAAGGAGGGTAGTTCGGGGGAGAACGTACTGGTGCGTCAGAGGTGAAATTCTTAGACC
GCACCAAGACGAACTACAGCGAAGGCATTCTTCAAGGATACCTTCCTCAATCAAGAACCA
AAGTGTGGGGATCGAAGATGATTAGAGACCATTGTAGTCCACACTGCAAACGATGACACC
CATGAATTGGGGAGTTTTTGGTCGTAGGCGTGGTCGGGCTTGATTATATTATTTTTC-AT
CCCGTTCCTCGTCTCGCC-AATGAATATATTAAA-TTTAC-GTGC-ATATTC-TTTTTGG
TCTTCG---TTTTTTTACGGC-GAGGACCTTT--AACGGGA
>OR250713_1
TGGGATAA-CAAAGGAGCAGCCTCT-GGGCCACCGTTTCGGC-TTTTGTTGGTTTTAAAA
GTCCATTGGAGATTATGGGGCAGTGTGACAAGCGGCTGGGTGGTTATTC------CACAC
ACACGCACACTCC--TTTTTT--GGATGT-TGTGTTTTCTGTGTGTGTG-GCACTCGTCG
CCTTTGTGGGAAATCC--GTGTGGCAC-TTGTTTGGTGTTGTTGGC--AGACTTCGGTC-
-TTG-CCTTCACACACGTTTCACATGTGTCATGCCTTCCCTCAACTCACGGCATCCAGGA
ATGAAGGAGGGTAGTTCGGGGGAGAACGTACTGGTGCGTCAGAGGTGAAATTCTTAGACC
GCACCAAGACGAACTACAGCGAAGGCATTCTTCAAGGATACCTTCCTCAATCAAGAACCA
AAGTGTGGGGATCGAAGATGATTAGAGACCATTGTAGTCCACACTGCAAACGATGACACC
CATGAATTGGGGAGTTTTTGGTCGTAGGCGTGGTCGGGCTTGATTATATTATTTTTC-AT
CCCGTTCCTCGTCTCGCC-AATGAATATATTAAA-TTTAC-GTGC-ATATTC-TTTTTGG
TCTTCG---TTTTTTTACGGC-GAGGACCTTT--AACGGGA
>OR250712_1
TGGGATAA-CAAAGGAGCAGCCTCT-GGGCCACCGTTTCGGC-TTTTGTTGGTTTTAAAA
GTCCATTGGAGATTATGGGGCAGTGTGACAAGCGGCTGGGTGGTTATTC------CACAC
ACACGCACACTCC--TTTTTT--GGATGT-TGTGTTTTCTGTGTGTGTG-GCACTCGTCG
CCTTTGTGGGAAATCC--GTGTGGCAC-TTGTTTGGTGTTGTTGGC--AGACTTCGGTC-
-TTG-CCTTCACACACGTTTCACATGTGTCATGCCTTCCCTCAACTCACGGCATCCAGGA
ATGAAGGAGGGTAGTTCGGGGGAGAACGTACTGGTGCGTCAGAGGTGAAATTCTTAGACC
GCACCAAGACGAACTACAGCGAAGGCATTCTTCAAGGATACCTTCCTCAATCAAGAACCA
AAGTGTGGGGATCGAAGATGATTAGAGACCATTGTAGTCCACACTGCAAACGATGACACC
CATGAATTGGGGAGTTTTTGGTCGTAGGCGTGGTCGGGCTTGATTATATTATTTTTC-AT
CCCGTTCCTCGTCTCGCC-AATGAATATATTAAA-TTTAC-GTGC-ATATTC-TTTTTGG
TCTTCG---TTTTTTTACGGC-GAGGACCTTT--AACGGGA
>MK652765_1
TGGGATAA-CAAAGGAGCAGCCTCT-GGGCCACCGTTTCGGC-TTTTGTTGGTTTTAAAA
GTCCATTGGAGATTATGGGGCAGTGTGACAAGCGGCTGGGTGGTTATTC------CACAC
ACACGCACACTCC--TTTTTT--GGATGT-TGTGTTTTCTGTGTGTGTG-GCACTCGTCG
CCTTTGTGGGAAATCC--GTGTGGCAC-TTGTTTGGTGTTGTTGGC--AGACTTCGGTC-
-TTG-CCTTCACACACGTTTCACATGTGTCATGCCTTCCCTCAACTCACGGCATCCAGGA
ATGAAGGAGGGTAGTTCGGGGGAGAACGTACTGGTGCGTCAGAGGTGAAATTCTTAGACC
GCACCAAGACGAACTACAGCGAAGGCATTCTTCAAGGATACCTTCCTCAATCAAGAACCA
AAGTGTGGGGATCGAAGATGATTAGAGACCATTGTAGTCCACACTGCAAACGATGACACC
CATGAATTGGGGAGTTTTTGGTCGTAGGCGTGGTCGGGCTTGATTATATTATTTTTC-AT
CCCGTTCCTCGTCTCGCC-AATGAATATATTAAA-TTTAC-GTGC-ATATTC-TTTTTGG
TCTTCG--TTTTTTTTACGGC-GAGGACCTTT--AACGGGA
>KX134668_1
TGGGATAA-CAAAGGAGCAGCCTCT-GGGCCACCGTTTCGGC-TTTTGTTGGTTTTAAAA
GTCCATTGGAGATTATGGGGCAGTGTGACAAGCGGCTGGGTGGTTATTC------CACAC
ACACGCACACTCC--TTTTTT--GGATGT-TGTGTTTTCTGTGTGTGTG-GCACTCGTCG
CCTTTGTGGGAAATCC--GTGTGGCAC-TTGTTTGGTGTTGTTGGC--AGACTTCGGTC-
-TTG-CCTTCACACACGTTTCACATGTGTCATGCCTTCCCTCAACTCACGGCATCCAGGA
ATGAAGGAGGGTAGTTCGGGGGAGAACGTACTGGTGCGTCAGAGGTGAAATTCTTAGACC
GCACCAAGACGAACTACAGCGAAGGCATTCTTCAAGGATACCTTCCTCAATCAAGAACCA
AAGTGTGGGGATCGAAGATGATTAGAGACCATTGTAGTCCACACTGCAAACGATGACACC
CATGAATTGGGGAGTTTTTGGTCGTAGGCGTGGTCGGGCTTGATTATATTATTTTTC-AT
CCCGTTCCTCGTCTCGCC-AATGAATATATTAAA-TTTAC-GTGC-ATATTC-TTTTTGG
TCTTCG---TTTTTTTACGGC-GAGGACCTTT--AACGGGA
>KX134665_1
TGGGATAA-CAAAGGAGCAGCCTCT-GGGCCACCGTTTCGGC-TTTTGTTGGTTTTAAAA
GTCCATTGGAGATTATGGGGCAGTGTGACAAGCGGCTGGGTGGTTATTC------CACAC
ACACGCACACTCC--TTTTTT--GGATGT-TGTGTTTTCTGTGTGTGTG-GCACTCGTCG
CCTTTGTGGGAAATCC--GTGTGGCAC-TTGTTTGGTGTTGTTGGC--AGACTTCGGTC-
-TTG-CCTTCACACACGTTTCACATGTGTCATGCCTTCCCTCAACTCACGGCATCCAGGA
ATGAAGGAGGGTAGTTCGGGGGAGAACGTACTGGTGCGTCAGAGGTGAAATTCTTAGACC
GCACCAAGACGAACTACAGCGAAGGCATTCTTCAAGGATACCTTCCTCAATCAAGAACCA
AAGTGTGGGGATCGAAGATGATTAGAGACCATTGTAGTCCACACTGCAAACGATGACACC
CATGAATTGGGGAGTTTTTGGTCGTAGGCGTGGTCGGGCTTGATTATATTATTTTTC-AT
CCCGTTCCTCGTCTCGCC-AATGAATATATTAAA-TTTAC-GTGC-ATATTC-TTTTTGG
TCTTCG---TTTTTTTACGGC-GAGGACCTTT--AACGGGA
>PQ095880_1
----------AAAGGAGCAGCCTCT-GGGCCACCGTTTCGGC-TTTTGTTGGTTTTAAAA
GTCCATTGGAGATTATGGGGCAGTGTGACAAGCGGCTGGGTGGTTATTC------CACAC
ACACGCACACTCC--TTTTTT--GGATGT-TGTGTTTTCTGTGTGTGTG-GCACTCGTCG
CCTTTGTGGGAAATCC--GTGTGGCAC-TTGTTTGGTGTTGTTGGC--AGACTTCGGTC-
-TTG-CCTTCACACACGTTTCACATGTGTCATGCCTTCCCTCAACTCACGGCATCCAGGA
ATGAAGGAGGGTAGTTCGGGGGAGAACGTACTGGTGCGTCAGAGGTGAAATTCTTAGACC
GCACCAAGACGAACTACAGCGAAGGCATTCTTCAAGGATACCTTCCTCAATCAAGAACCA
AAGTGTGGGGATCGAAGATGATTAGAGACCATTGTAGTCCACACTGCAAACGATGACACC
CATGAATTGGGGAGTTTTTGGTCGTAGGCGTGGTCGGGCTTGATTATATTATTTTTC-AT
CCCGTTCCTCGTCTCGCC-AATGAATATATTAAA-TTTAC-GTGC-ATATTC-TTTTTGG
TCTTCG---TTTTTTTACGGC-GAGGACCTTT--AACGGGA
>MH411640_1
----------AAAGGAGCAGCCTCT-GGGCCACCGTTTCGGC-TTTTGTTGGTTTTAAAA
GTCCATTGGAGATTATGGGGCAGTGTGACAAGCGGCTGGGTGGTTATTC----CACACAC
ACACGCACACTCC--TTTTTT--GGATGT-TGTGTTTTCTGTGTGTGTG-GCACTCGTCG
CCTTTGTGGGAAATCC--GTGTGGCAC-TTGTTTGGTGTTGTTGGC--AGACTTCGGTC-
-TTG-CCTTCACACACGTTTCACATGTGTCATGCCTTCCCTCAACTCACGGCATCCAGGA
ATGAAGGAGGGTAGTTCGGGGGAGAACGTACTGGTGCGTCAGAGGTGAAATTCTTAGACC
GCACCAAGACGAACTACAGCGAAGGCATTCTTCAAGGATACCTTCCTCAATCAAGAACCA
AAGTGTGGGGATCGAAGATGATTAGAGACCATTGTAGTCCACACTGCAAACGATGACACC
CATGAATTGGGGAGTTTTTGGTCGTAGGCGTGGTCGGGCTTGATTATATTATTTTTC-AT
CCCGTTCCTCGTCTCGCC-AATGAATATATTAAA-TTTAC-GTGC-ATATTC-TTTTTGG
TCTTCG---TTTTTTTACGGC-GAGGACCTTT--AACGGGA
>OP104302_1
-GGGATAA-CAAAGGAGCAGCCTCT-GGGCCACCGTTTCGGC-TTTTGTTGGTTTTAAAA
GTCCATTGGAGATTATGGGGCAGTGTGACAAGCGGCTGGGTGGTTATTC----CACACAC
ACACGCACACTCC--TTTTTT--GGATGT-TGTGTTTTCTGTGTGTGTG-GCACTCGTCG
CCTTTGTGGGAAATCC--GTGTGGCAC-TTGTTTGGTGTTGTTGGC--AGACTTCGGTC-
-TTG-CCTTCACACACGTTTCACATGTGTCATGCCTTCCCTCAACTCACGGCATCCAGGA
ATGAAGGAGGGTAGTTCGGGGGAGAACGTACTGGTGCGTCAGAGGTGAAATTCTTAGACC
GCACCAAGACGAACTACAGCGAAGGCATTCTTCAAGGATACCTTCCTCAATCAAGAACCA
AAGTGTGGGGATCGAAGATGATTAGAGACCATTGTAGTCCACACTGCAAACGATGACACC
CATGAATTGGGGAGTTTTTGGTCGTAGGCGTGGTCGGGCTTGATTATATTATTTTTC-AT
CCCGTTCCTCGTCTCGCC-AATGAATATATTAAA-TTTAC-GTGC-ATATTC-TTTTTGG
TCTTCGTTTTTTTTTTACGGC-GAGGACCTTT--AACGGGA
>PP719871_1
TTGGATAA-CAAAGGAGCAGCCTCT-GGGCCACCGTTTCGGC-TTTTGTTGGTTTTAAAA
GTCCATTGGAGATTATGGGGCAGTGTGACAAGCGGCTGGGTGGTTATTC------CACAC
ACACGCACACTCC--TTTTTT--GGATGT-TGTGTTTTCTGTGTGTGTG-GCACTCGTCG
CCTTTGTGGGAAATCC--GTGTGGCAC-TTGTTTGGTGTTGTTGGC--AGACTTCGGTC-
-TTG-CCTTCACACACGTTTCACATGTGTCATGCCTTCCCTCAACTCACGGCATCCAGGA
ATGAAGGAGGGTAGTTCGGGGGAGAACGTACTGGTGCGTCAGAGGTGAAATTCTTAGACC
GCACCAAGACGAACTACAGCGAAGGCATTCTTCAAGGATACCTTCCTCAATCAAGAACCA
AAGTGTGGGGATCGAAGATGATTAGAGACCATTGTAGTCCACACTGCAAACGATGACACC
CATGAATTGGGGAGTTTTTGGTCGTAGGCGTGGTCGGGCTTGATTATATTATTTTTC-AT
CCCGTTCCTCGTCTCGCC-AATGAATATATTAAA-TTTAC-GTGC-ATATTC-TTTTTGG
TCTTCG---TTTTTTTACGGC-GAGGACCTTT--AACGGGA
>OR625662_1
TGGGATAA-CAAAGGAGCAGCCTCT-GGGCCACCGTTTCGGC-TTTTGTTGGTTTTAAAA
GTCCATTGGAGATTATGGGGCAGTGTGACAAGCGGCTGGGTGGTTATTC------CACAC
ACACGCACACTCC--TTTTTT--GGATGT-TGTGTTTTCTGTGTGTGTG-GCACTCGTCG
CCTTTGTGGGAAATCC--GTGTGGCAC-TTGTTTGGTGTTGTTGGC--AGACTTCGGTC-
-TTG-CCTTCACACACGTTTCACATGTGTCATGCCTTCCCTCAACTCACGGCATCCAGGA
ATGAAGGAGGGTAGTTCGGGGGAGAACGTACTGGTGCGTCAGAGGTGAAATTCTTAGACC
GCACCAAGACGAACTACAGCGAAGGCATTCTTCAAGGATACCTTCCTCAATCAAGAACCA
AAGTGTGGGGATCGAAGATGATTAGAGACCATTGTAGTCCACACTGCAAACGATGACACC
CATGAATTGGGGAGTTTTTGGTCGTAGGCGTGGTCGGGCTTGATTATATTATTTTTC-AT
CCCGTTCCTCGTCTCGCC-AATGAATATATTAAA-TTTAC-GTGC-ATATTC-TTTTTGG
TCTTCG---TTTTTTTACGGC-GAGGACCTTT--AACGGGA
>AY491763_1
TGGGATAA-CAAAGGAGCAGCCTCT-GGGCCACCGTTTCGGC-TTTTGTTGGTTTTAAAA
GTCCATTGGAGATTATGGGGCAGTGTGACAAGCGGCTGGGTGGTTATTC----CACACAC
ACACGCACACTCC--TTTTTT--GGATGTGTGTGTTTTCTGTGTGTGTG-GCACTCGTCG
CCTTTGTGGGAAATCC--GTGTGGCAC-TTGTTTGGTGTTGTTGGC--AGACTTCGGTC-
-TTG-CCTTCACACACGTTTCACATGTGTCATGCCTTCCCTCAACTCACGGCATCCAGGA
ATGAAGGAGGGTAGTTCGGGGGAGAACGTACTGGTGCGTCAGAGGTGAAATTCTTAGACC
GCACCAAGACGAACTACAGCGAAGGCATTCTTCAAGGATACCTTCCTCAATCAAGAACCA
AAGTGTGGGGATCGAAGATGATTAGAGACCATTGTAGTCCACACTGCAAACGATGACACC
CATGAATTGGGGAGTTTTTGGTCGTAGGCGTGGTCGGGCTTGATTATATTATTTTTC-AT
CCCGTTCCTCGTCTCGCC-AATGAATATATTAAA-TTTAC-GTGC-ATATTC-TTTTTGG
TCTTCG---TTTTTTTACGGC-GAGGACCTTT--AACGGGA
>PP061015_1
---------------GGCAGCCTCT-GGGCCACCGTTTCGGC-TTTTGTTGGTTTT--AA
GTCCATTGGAGATTATGGGGCAGTGTGACAAGCGGCTGGGTGGTTATTC------CACAC
ACACGCACACTCC--TTTTTT--GGATGT-TGTGTTTTCTGTGTGTGTG-GCACTCGTCG
CCTTTGTGGGAAATCC--GTGTGGCAC-TTGTTTGGTGTTGTTGGC--AGACTTCGGTC-
-TTG-CCTTCACACACGTTTCACATGTGTCATGCCTTCCCTCAACTCACGGCATCCAGGA
ATGAAGGAGGGTAGTTCGGGGGAGAACGTACTGGTGCGTCAGAGGTGAAATTCTTAGACC
GCACCAAGACGAACTACAGCGAAGGCATTCTTCAAGGATACCTTCCTCAATCAAGAACCA
AAGTGTGGGGATCGAAGATGATTAGAGACCATTGTAGTCCACACTGCAAACGATGACACC
CATGAATTGGGGAGTTTTTGGTCGTAGGCGTGGTCGGGCTTGATTATATTATTTTTC-AT
CCCGTTCCTCGTCTCGCC-AATGAATATATTAAA-TTTAC-GTGC-ATATTC-TTTTTGG
TCTTCG---TTTTTTTACGGC-GAGGACCTTT--AACGGGA
>OL314527_1
--------------------------GGGCCACCGTTTCGGC-TTTTGTTGGTTTTAAAA
GTCCATTGGAGATTATGGGGCAGTGTGACAAGCGGCTGGGTGGTTATTC------CACAC
ACACGCACACTCC--TTTTTT--GGATGT-TGTGTTTTCTGTGTGTGTG-GCACTCGTCG
CCTTTGTGGGAAATCC--GTGTGGCAC-TTGTTTGGTGTTGTTGGC--AGACTTCGGTC-
-TTG-CCTTCACACACGTTTCACATGTGTCATGCCTTCCCTCAACTCACGGCATCCAGGA
ATGAAGGAGGGTAGTTCGGGGGAGAACGTACTGGTGCGTCAGAGGTGAAATTCTTAGACC
GCACCAAGACGAACTACAGCGAAGGCATTCTTCAAGGATACCTTCCTCAATCAAGAACCA
AAGTGTGGGGATCGAAGATGATTAGAGACCATTGTAGTCCACACTGCAAACGATGACACC
CATGAATTGGGGAGTTTTTGGTCGTAGGCGTGGTCGGGCTTGATTATATTATTTTTCGAT
CCCGTTCCTCGTCTCGCC-AATGAATATATTAAA-TTTAC-GTGC-ATATTC-TTTTTGG
TCTTCG---TTTTTTTACGGC-GAGGACCTTT--AACGGGA
>MH411638_1
------------------AGCCTCT-GGGCCACCGTTTCGGC-TTTTGTTGGTTTTAAAA
GTCCATTGGAGATTATGGGGCAGTGTGACAAGCGGCTGGGTGGTTATTC----CACACAC
ACACGCACACTCC--TTTTTT--GGATGT-TGTGTTTTCTGTGTGTGTG-GCACTCGTCG
CCTTTGTGGGAAATCC--GTGTGGCAC-TTGTTTGGTGTTGTTGGC--AGACTTCGGTC-
-TTG-CCTTCACACACGTTTCACATGTGTCATGCCTTCCCTCAACTCACGGCATCCAGGA
ATGAAGGAGGGTAGTTCGGGGGAGAACGTACTGGTGCGTCAGAGGTGAAATTCTTAGACC
GCACCAAGACGAACTACAGCGAAGGCATTCTTCAAGGATACCTTCCTCAATCAAGAACCA
AAGTGTGGGGATCGAAGATGATTAGAGACCATTGTAGTCCACACTGCAAACGATGACACC
CATGAATTGGGGAGTTTTTGGTCGTAGGCGTGGTCGGGCTTGATTATATTATTTTTC-AT
CCCGTTCCTCGTCTCGCC-AATGAATATATTAAA-TTTAC-GTGC-ATATTC-TTTTTGG
TCTTCG---TTTTTTTACGGC-GAGGACCTTT--AACGGGA
>OR351368_1
-------------------GCCTCT-GGGCCACCGTTTCGGC-TTTTGTTGGTTTTAAAA
GTCCATTGGAGATTATGGGGCAGTGTGACAAGCGGCTGGGTGGTTATTC------CACAC
ACACGCACACTCC--TTTTTT--GGATGT-TGTGTTTTCTGTGTGTGTG-GCACTCGTCG
CCTTTGTGGGAAATCC--GTGTGGCAC-TTGTTTGGTGTTGTTGGC--AGACTTCGGTC-
-TTG-CCTTCACACACGTTTCACATGTGTCATGCCTTCCCTCAACTCACGGCATCCAGGA
ATGAAGGAGGGTAGTTCGGGGGAGAACGTACTGGTGCGTCAGAGGTGAAATTCTTAGACC
GCACCAAGACGAACTACAGCGAAGGCATTCTTCAAGGATACCTTCCTCAATCAAGAACCA
AAGTGTGGGGATCGAAGATGATTAGAGACCATTGTAGTCCACACTGCAAACGATGACACC
CATGAATTGGGGAGTTTTTGGTCGTAGGCGTGGTCGGGCTTGATTATATTATTTTTC-AT
CCCGTTCCTCGTCTCGCC-AATGAATATATTAAA-TTTAC-GTGC-ATATTC-TTTTTGG
TCTTCG---TTTTTTTACGGC-GAGGACCTTT--AACGGGA
>OL314529_1
-----------------------CT-GGGCCACCGTTTCGGC-TTTTGTTGGTTTTAAAA
GTCCATTGGAGATTATGGGGCAGTGTGACAAGCGGCTGGGTGGTTATTC------CACAC
ACACGCACACTCC--TTTTTT--GGATGT-TGTGTTTTCTGTGTGTGTG-GCACTCGTCG
CCTTTGTGGGAAATCC--GTGTGGCAC-TTGTTTGGTGTTGTTGGC--AGACTTCGGTC-
-TTG-CCTTCACACACGTTTCACATGTGTCATGCCTTCCCTCAACTCACGGCATCCAGGA
ATGAAGGAGGGTAGTTCGGGGGAGAACGTACTGGTGCGTCAGAGGTGAAATTCTTAGACC
GCACCAAGACGAACTACAGCGAAGGCATTCTTCAAGGATACCTTCCTCAATCAAGAACCA
AAGTGTGGGGATCGAAGATGATTAGAGACCATTGTAGTCCACACTGCAAACGATGACACC
CATGAATTGGGGAGTTTTTGGTCGTAGGCGTGGTCGGGCTTGATTATATTATTTTTC-AT
CCCGTTCCTCGTCTCGCC-AATGAATATATTAAA-TTTAC-GTGC-ATATTC-TTTTTGG
TCTTCG---TTTTTTTACGGC-GAGGACCTTT--AACGGGA
>OR351377_1
-------------------------------------TCGGC-TTTTGTTGGTTTTAAAA
GTCCATTGGAGATTATGGGGCAGTGTGACAAGCGGCTGGGTGGTTATTC------CACAC
ACACGCACACTCC--TTTTTT--GGATGT-TGTGTTTTCTGTGTGTGTG-GCACTCGTCG
CCTTTGTGGGAAATCC--GTGTGGCAC-TTGTTTGGTGTTGTTGGC--AGACTTCGGTC-
-TTG-CCTTCACACACGTTTCACATGTGTCATGCCTTCCCTCAACTCACGGCATCCAGGA
ATGAAGGAGGGTAGTTCGGGGGAGAACGTACTGGTGCGTCAGAGGTGAAATTCTTAGACC
GCACCAAGACGAACTACAGCGAAGGCATTCTTCAAGGATACCTTCCTCAATCAAGAACCA
AAGTGTGGGGATCGAAGATGATTAGAGACCATTGTAGTCCACACTGCAAACGATGACACC
CATGAATTGGGGAGTTTTTGGTCGTAGGCGTGGTCGGGCTTGATTATATTATTTTTC-AT
CCCGTTCCTCGTCTCGCC-AATGAATATATTAAA-TTTAC-GTGC-ATATTC-TTTTTGG
TCTTCG---TTTTTTTACGGC-GAGGACCTTT--AACGGGA
>MH411645_1
----------------------------------------------TGTTGGTTTTAAAA
GTCCATTGGAGATTATGGGGCAGTGTGACAAGCGGCTGGGTGGTTATTC------CACAC
ACACGCACACTCC--TTTTTT--GGATGT-TGTGTTTTCTGTGTGTGTG-GCACTCGTCG
CCTTTGTGGGAAATCC--GTGTGGCAC-TTGTTTGGTGTTGTTGGC--AGACTTCGGTC-
-TTG-CCTTCACACACGTTTCACATGTGTCATGCCTTCCCTCAACTCACGGCATCCAGGA
ATGAAGGAGGGTAGTTCGGGGGAGAACGTACTGGTGCGTCAGAGGTGAAATTCTTAGACC
GCACCAAGACGAACTACAGCGAAGGCATTCTTCAAGGATACCTTCCTCAATCAAGAACCA
AAGTGTGGGGATCGAAGATGATTAGAGACCATTGTAGTCCACACTGCAAACGATGACACC
CATGAATTGGGGAGTTTTTGGTCGTAGGCGTGGTCGGGCTTGATTATATTATTTTTC-AT
CCCGTTCCTCGTCTCGCC-AATGAATATATTAAA-TTTAC-GTGC-ATATTC-TTTTTGG
TCTTCG---TTTTTTTACGGC-GAGGACCTTT--AACGGGA
