# Supplementary material for: Molecular Markers for the Phylogenetic Reconstruction of Trypanosoma cruzi: A Quantitative Review
Source: Pathogens. 2025 Jan 14;14(1):72. doi: 10.3390/pathogens14010072 (PMC11768369; doi:10.3390/pathogens14010072)
Supplement: Supplementary file 1 [file pathogens-14-00072-s001.zip › CatL-like.fst]

>M27305_1
TCGTGCTGGGCCTTCTCCGCCATTGGCAACGTTAGTGGCCAGTGGTTTCTTGCCGGTCAC
CCGCTGACTAACCTGTCGGAGCAGATGCTCGTGTCGTGCGACAAAACGGACTCTGGCTGC
AGTGGTGGCCTGATGAACAACGCCTTTGAGTGGATTGTGCAGGAGAATAACGGCGGCGTG
TACACGGAGGACAGCTA-CCCTTATGCGTCGGGCGAGGGGATATCGCCGCCGTGCACGAC
GTCAGGCCACACGGTGGGTGCCACGATTACCGGTCACGTTGAATTACCTCAGGACGAGGC
CCAAATAGCCGCATGGCTTGCCGTCAATGGCCCGGTTGCCGTTGCG---CACGCCAGCAG
CTGGATGACCTACACGGGCGGCGTTATGACGAGCTGCGTCTCCGAGCAGCTGGATCACGG
CCTTCTTCTCGTCGGCTACAATGACAGCGCCGCAGTGCCGTACTGGATCATCAAGAAC
>AF004594_1
TCGTGCTGGGCCTTCTCCGCCATTGGCAACGTTGAGTGCCAGTGGTTTCTTGCCGGTCAC
CCGCTGACGAACCTGTCGGAGCAGATGCTCGTGTCGTGCGACAAAACGGACTTTGGCTGC
AGTGGTGGCCTGATGAACAACGCCTTTGAGTGGATTGTGCAGGAGAATAACGGCGCCGTG
TACACGGAGGACAGCTA-CCCTTATGCGTCGGGCGAGGGGATATCGCCGCCGTGCACGAC
GTCAGGCCACACGGTTGGTGCCACGATTACCGGTCACGTTGAATTACCTCAGGACGAGGC
CCAAATAGCCGCATGCGTTGCAGTCAATGGCCCGGTTGCCGTTGCCGTCGACGCCAGCAG
CTGGATGACCTACACGGGCGGCGTTATGACGAGCTGCGTCTCCGAGCAGCTGGATCACGG
CGTTCTTCTCGTCGGCTACAATGACAGCGCCGCAGTGCCGTACTGGATCATCAAGAAC
>JF421310_1
TCGTGCTGGGCCTTCTCCGCCATTGGTAACGTTGAGTGCCAGTGGTTTCTTGCCGGTCAC
CCGCTGACGAACCTGTCGGAGCAGATGCTCGTGTCGTGCGACAAAACGGACTTTGGCTGC
AGTGGTGGCCTGATGAACAACGCCTTTGAGTGGATTGTGCAGGAGAATAACGGCGCCGTG
TACACGGAGGACAGCTA-CCCTTATGCGTCGGGCGAGGGGATATCGCCGCCGTGCACGAC
GTCAGGCCACACGGTGGGTGCCACGATTACCGGTCACGTTGAATTACCTCAGGACGAGGC
CCAAATAGCCGCATGGCTTGCAGTCAATGGCCCGGTTGCCGTTGCCGTCGACGCCAGCAG
CTGGATGACCTACACGGGCGGCGTTATGACGAGCTGCGTCTCCGAGCAGCTGGATCACGG
CGTTCTTCTCGTCGGCTACAATGACAGCGCCGCAGTGCCGTACTGGATCATCAAGAAC
>JF421314_1
TCGTGCTGGGCCTTCTCCGCCATTGGTAACGTTGAGTGCCAGTGGTTTCTTGCCGGCCAC
CCGCTGACGAACCTGTCGGAGCAGATGCTCGTGTCGTGCGACAAAACGGACTTTGGCTGC
AGTGGTGGCCTGATGAACAACGCCTTTGAGTGGATTGTGCAGGAGAATAACGGCGCCGTG
TACACGGAGGACAGCTA-CCCTTATGCGTCGGGCGAGGGGATATCGCCGCCGTGCACGAC
GTCAGGCCACACGGTGGGTGCCACGATTACCGGTCACGTTGAATTACCTCAGGACGAGGC
CCAAATAGCCGCATGGCTTGCAGTCAATGGCCCGGTTGCCGTTGCCGTCGACGCCAGCAG
CTGGATGACCTACACGGGCGGCGTTATGACGAGCTGCGTCTCCGAGCAGCTGGATCACGG
CGTTCTTCTCGTCGGCTACAATGACAGCGCCGCAGTGCCGTACTGGATCATCAAGAAC
>XM_813486__1
TCGTGCTGGGCCTTCTCCGCCATTGGTAACGTTGAGTGCCAGTGGTTTCTTGCCGGCCAC
CCGCTGACGAACCTGTCGGAGCAGATGCTCGTGTCGTGCGACAAAACGGACTTTGGCTGC
AGTGGTGGCCTGATGAACAACGCCTTTGAGTGGATTGTGCAGGAGAATAACGGCGCCGTG
TACACGGAGGACAGCTA-CCCTTATGCGTCGGGCGAGGGGATATCGCCGCCGTGCACGAC
GTCAGGCCACACGGTGGGTGCCACGATTACCGGTCACGTTGAATTACCTCAGGACGAGGC
CCAAATAGCCGCATGGCTTGCAGTCAATGGCCCGGTTGCCGTTGCCGTCGACGCCAGCAG
CTGGATGACCTACACGGGCGGCGTTATGACGAGCTGCGTCTCCGAGCAGCTGGATCACGG
CGTTCTTCTCGTCGGCTACAATGACAGCGCCGCAGTGCCGTACTGGATCATCAAGAAC
>MZ087225_1
TCGTGCTGGGCCTTCTCCGCCATTGGCAACGTTGAGTGCCAGTGGTTTCTTGCCGGCCAC
CCGCTGACGAACCTGTCGGAGCAGATGCTCGTGTCGTGCGACAAAACGGACTTTGGCTGC
AGTGGTGGCCTGATGAACAACGCCTTTGAGTGGATTGTGCAGGAGAATAACGGCGCCGTG
TACACGGAGGACAGCTA-CCCTTATGCGTCGGGCGAGGGGATATCGCCGCCGTGCACGAC
GTCAGGCCACACGGTGGGTGCCACGATTACCGGTCACGTTGAATTACCTCAGGACGAGGC
CCAAATAGCCGCATGGCTTGCAGTCAATGGCCCGGTTGCCGTTGCCGTCGACGCCAGCAG
CTGGATGACCTACACGGGCGGCGTTATGACGAGCTGCGTCTCCGAGCAGCTGGATCACGG
CGTTCTTCTCGTCGGCTACAATGACAGCGCCGCAGTGCCGTACTGGATCATCAAGAAC
>FJ917409_1
TCGTGCTGGGCCTTCTCCGCCATTGGCAACGTTGAGTGCCAGTGGTTTCTTGCCGGCCAC
CCGCTGACGAACCTGTCGGAGCAGATGCTCGTGTCGTGCGACAAAACGGACTTTGGCTGC
AGTGGTGGCCTGATGAACAACGCCTTTGAGTGGATTGTGCAGGAGAATAACGGCGCCGTG
TACACGGAGGACAGCTA-CCCTTATGCGTCGGGCGAGGGGATATCGCCGCCGTGCACGAC
GTCAGGCCACACGGTGGGTGCCACGATTACCGGTCACGTTGAATTACCTCAGGACGAGGC
CCAAATAGCCGCATGGCTTGCAGTCAATGGCCCGGTTGCCGTTGCCGTCGACGCCAGCAG
CTGGATGACCTACACGGGCGGCGTTATGACGAGCTGCGTCTCCGAGCAGCTGGATCACGG
CGTTCTTCTCGTCGGCTACAATGACAGCGCCGCAGTGCCGTACTGGATCATCAAGAAC
>MZ087223_1
TCGTGCTGGGCCTTCTCCGCCATTGGCAACGTTGAGTGCCAGTGGTTTCTTGCCGGCCAC
CCGCTGACGAACCTGTCGGAGCAGATGCTCGTGTCGTGCGACAAAACGGACTTTGGCTGC
AGTGGTGGCCTGATGAACAACGCCTTTGAGTGGATTGTGCAGGAGAATAACGGCGCCGTG
TACACGGAGGACAGCTA-CCCTTATGCGTCGGGCGAGGGGATATCGCCGCCGTGCACGAC
GTCAGGCCACACGGTGGGTGCCACGATTACCGGTCACGTTGAATTACCTCAGGACGAGGC
CCAAATAGCCGCATGGCTTGCAGTCAATGGCCCGGTTGCCGTTGCCGTCGACGCCAGCAG
CTGGATGACCTACACGGGCGGCGTTATGACGAGCTGCGTCTCCGAGCAGCTGGATCACGG
CGTTCTTCTCGTCGGCTACAATGACAGCGCCGCAGTGCCGTACTGGATCATCAAGAAC
>MZ087222_1
TCGTGCTGGGCCTTCTCCGCCATTGGCAACGTTGAGTGCCAGTGGTTTCTTGCCGGCCAC
CCGCTGACGAACCTGTCGGAGCAGATGCTCGTGTCGTGCGACAAAACGGACTTTGGCTGC
AGTGGTGGCCTGATGAACAACGCCTTTGAGTGGATTGTGCAGGAGAATAACGGCGCCGTG
TACACGGAGGACAGCTA-CCCTTATGCGTCGGGCGAGGGGATATCGCCGCCGTGCACGAC
GTCAGGCCACACGGTGGGTGCCACGATTACCGGTCACGTTGAATTACCTCAGGACGAGGC
CCAAATAGCCGCATGGCTTGCAGTCAATGGCCCGGTTGCCGTTGCCGTCGACGCCAGCAG
CTGGATGACCTACACGGGCGGCGTTATGACGAGCTGCGTCTCCGAGCAGCTGGATCACGG
CGTTCTTCTCGTCGGCTACAATGACAGCGCCGCAGTGCCGTACTGGATCATCAAGAAC
>FJ917407_1
TCGTGCTGGGCCTTCTCCGCCATTGGCAACGTTGAGTGCCAGTGGTTTCTTGCCGGCCAC
CCGCTGACGAACCTGTCGGAGCAGATGCTCGTGTCGTGCGACAAAACGGACTTTGGCTGC
AGTGGTGGCCTGATGAACAACGCCTTTGAGTGGATTGTGCAGGAGAATAACGGCGCCGTG
TACACGGAGGACAGCTA-CCCTTATGCGTCGGGCGAGGGGATATCGCCGCCGTGCACGAC
GTCAGGCCACACGGTGGGTGCCACGATTACCGGTCACGTTGAATTACCTCAGGACGAGGC
CCAAATAGCCGCATGGCTTGCAGTCAATGGCCCGGTTGCCGTTGCCGTCGACGCCAGCAG
CTGGATGACCTACACGGGCGGCGTTATGACGAGCTGCGTCTCCGAGCAGCTGGATCACGG
CGTTCTTCTCGTCGGCTACAATGACAGCGCCGCAGTGCCGTACTGGATCATCAAGAAC
>MZ087224_1
TCGTGCTGGGCCTTCTCCGCCATTGGCAACGTTGAGTGCCAGTGGTTTCTTGCCGGCCAC
CCGCTGACGAACCTGTCGGAGCAGATGCTCGTGTCGTGCGACAAAACGGACTTTGGCTGC
AGTGGTGGCCTGATGAACAACGCCTTTGAGTGGATTGTGCAGGAGAATAACGGCGCCGTG
TACACGGAGGACAGCTA-CCCTTATGCGTCGGGCGAGGGGATATCGCCGCCGTGCACGAC
GTCAGGCCACACGGTGGGTGCCACGATTACCGGTCACGTTGAATTACCTCAGGACGAGGC
CCAAATAGCCGCATGGCTTGCAGTCAATGGCCCGGTTGCCGTTGCCGTCGACGCCAGCAG
CTGGATGACCTACACGGGCGGCGTTATGACGAGCTGCGTCTCCGAGCAGCTGGATCACGG
CGTTCTTCTCGTCGGCTACAATGACAGCGCCGCAGTGCCGTACTGGATCATCAAGAAC
>FJ997572_1
TCGTGCTGGGCCTTCTCCGCCATTGGCAACGTTGAGTGCCAGTGGTTTCTTGCCGGCCAC
CCGCTGACGAACCTGTCGGAGCAGATGCTCGTGTCGTGCGACAAAACGGACTTTGGCTGC
AGTGGTGGCCTGATGAACAACGCCTTTGAGTGGATTGTGCAGGAGAATAACGGCGCCGTG
TACACGGAGGACAGCTA-CCCTTATGCGTCGGGCGAGGGGATATCGCCGCCGTGCACGAC
GTCAGGCCACACGGTGGGTGCCACGATTACCGGTCACGTTGAATTACCTCAGGACGAGGC
CCAAATAGCCGCATGGCTTGCAGTCAATGGCCCGGTTGCCGTTGCCGTCGACGCCAGCAG
CTGGATGACCTACACGGGCGGCGTTATGACGAGCTGCGTCTCCGAGCAGCTGGATCACGG
CGTTCTTCTCGTCGGCTACAATGACAGCGCCGCAGTGCCGTACTGGATCATCAAGAAC
>AY099317_1
TCGTGCTGGGCCTTCTCCGCCATTGGTAACGTTGAGTGCCAGTGGTTTCTTGCCGGCCAC
CCGCTGACGAACCTGTCGGAGCAGATGCTCGTGTCGTGCGACAAAACGGACTCTGGCTGC
AGTGGTGGCCTGATGAACAACGCCTTTGAGTGGATTGTGCAGGAGAATAACGGCGCCGTG
TACACGGAGGACAGCTA-CCCTTATGCGTCGGGCGAGGGGATATCGCCGCCGTGCACGAC
GTCAGGCCACACGGTGGGTGCCACGATTACCGGTCACGTTGAATTACCTCAGGACGAGGC
CCAAATAGCCGCATGGCTTGCAGTCAATGGCCCGGTTGCCGTTGCCGTCGACGCCAGCAG
CTGGATGACCTACACGGGCGGCGTTATGACGAGCTGCGTCTCCGAGCAGCTGGATCACGG
CGTTCTTCTCGTCGGCTACAATGACAGCGCCGCAGTGCCGTATTGGATCATCAAGAAC
>JF421317_1
TCGTGCTGGGCCTTCTCCGCCATTGGCAACGTTGAGTGCCAGTGGTTTCTTGCCGGTCAC
CCGCTGACGAACCTGTCGGAGCAGATGCTCGTGTCGTGCGACAAAACGGACTCTGGCTGC
AGTGGTGGCCTGATGAACAACGCCTTTGAGTGGATTGTGCAGGAGAATAACGGCGCCGTG
TACACGGAGGACAGCTA-CCCTTATGCGTCGGGCGAGGGGATATCGCCGCCGTGCACGAC
GTCAGGCCACACGGTGGGTGCCACGATTACCGGTCACGTTGAATTACCTCAGGACGAGGC
CCAAATAGCCGCATGGCTTGCAGTCAATGGCCCGGTTGCCGTTGCCGTCGACGCCAGCAG
CTGGATGACCTACACGGGCGGCGTTATGACGAGCTGCGTCTCCGAGCAGCTGGATCACGG
CGTTCTTCTCGTCGGCTACAATGACAGCGCCGCAGTGCCGTACTGGATCATCAAGAAC
>AF314930_1
TCGTGCTGGGCCTTCTCCGCCATTGGCAACGTTGAGTGCCAGTGGTTTCTTGCCGGCCAC
CCGCTGACGAACCTGTCGGAGCAGATGCTCGTGTCGTGCGACAAAACGGACTCTGGCTGC
AGTGGTGGCCTGATGAACAACGCCTTTGAGTGGATTGTGCAGGAGAATAACGGCGCCGTG
TACACGGAGGACAGCTA-CCCTTATGCGTCGGGCGAGGGGATATCGCCGCCGTGCACGAC
GTCAGGCCACACGGTGGGTGCCACGATTACCGGTCACGTTGGATTACCTCAGGACGAGGC
CCAAATAGCCGCATGGCTTGCAGTCAATGGCCCGGTTGCCGTTGCCGTCGACGCCAGCAG
CTGGATGACCTACACGGGCGGCGTTATGACGAGCTGCGTCTCCGAGCAGCTGGATCACGG
CGTTCTTCTCGTCGGCTACAATGACAGCGCCGCAGTGCCGTACTGGATCATCAAGAAC
>MZ087217_1
TCGTGCTGGGCCTTCTCCGCCATTGGCAACGTTGAGTGCCAGTGGTTTCTTGCCGGCCAC
CCGCTGACGAACCTGTCGGAGCAGATGCTCGTGTCGTGCGACAAAACGGACTCTGGCTGC
AGTGGTGGCCTGATGAACAACGCCTTTGAGTGGATTGTGCAGGAGAATAACGGCGCCGTG
TGCACGGAGGACAGCTA-CCCTTATGCGTCGGGCGAGGGGATATCGCCGCCGTGCACGAC
GTCAGGCCACACGGTGGGTGCCACGATTACCGGTCACGTTGAATTACCTCAGGACGAGGC
CCAAATAGCCGCATGGCTTGCAGTCAATGGCCCGGTTGCCGTTGCCGTCGACGCCAGCAG
CTGGATGACCTACACGGGCGGCGTTATGACGAGCTGCGTCTCCGAGCAGCTGGATCACGG
CGTTCTTCTCGTCGGCTACAATGACAGCGCCGCAGTGCCGTACTGGATCATCAAGAAC
>XM_813485__1
TCGTGCTGGGCCTTCTCCGCCATTGGCAACGTTGAGTGCCAGTGGTTTCTTGCCGGCCAC
CCGCTGACGAACCTGTCGGAGCAGATGCTCGTGTCGTGCGACAAAACGGACTCTGGCTGC
AGTGGTGGCCTGATGAACAACGCCTTTGAGTGGATTGTGCAGGAGAATAACGGCGCCGTG
TACACGGAGGACAGCTA-CCCTTATGCGTCGGGCGAGGGGATATCGCCGCCGTGCACGAC
GTCAGGCCACACGGTGGGTGCCACGATTACCGGTCACGTTGAATTACCTCAGGACGAGGC
CCAAATAGCCGCATGGCTTGCAGTCAATGGCCCGGTTGCCGTTGCCGTCGACGCCAGCAG
CTGGATGACCTACACGGGCGGCGTTATGACGAGCTGCGTCTCCGAGCAGCTGGATCACGG
CGTTCTTCTCGTCGGCTACAATGACAGCGCCGCAGTGCCGTACTGGATCATCAAGAAC
>AF314929_1
TCGTGCTGGGCCTTCTCCGCCATTGGCAACGTTGAGTGCCAGTGGTTTCTTGCCGGCCAC
CCGCTGACGAACCTGTCGGAGCAGATGCTCGTGTCGTGCGACAAAACGGACTCTGGCTGC
AGTGGTGGCCTGATGAACAACGCCTTTGAGTGGATTGTGCAGGAGAATAACGGCGCCGTG
TACACGGAGGACAGCTA-CCCTTATGCGTCGGGCGAGGGGATATCGCCGCCGTGCACGAC
GTCAGGCCACACGGTGGGTGCCACGATTACCGGTCACGTTGAATTACCTCAGGACGAGGC
CCAAATAGCCGCATGGCTTGCAGTCAATGGCCCGGTTGCCGTTGCCGTCGACGCCAGCAG
CTGGATGACCTACACGGGCGGCGTTATGACGAGCTGCGTCTCCGAGCAGCTGGATCACGG
CGTTCTTCTCGTCGGCTACAATGACAGCGCCGCAGTGCCGTACTGGATCATCAAGAAC
>M84342_1
TCGTGCTGGGCCTTCTCCGCCATTGGCAACGTTGAGTGCCAGTGGTTTCTTGCCGGCCAC
CCGCTGACGAACCTGTCGGAGCAGATGCTCGTGTCGTGCGACAAAACGGACTCTGGCTGC
AGTGGTGGCCTGATGAACAACGCCTTTGAGTGGATTGTGCAGGAGAATAACGGCGCCGTG
TACACGGAGGACAGCTA-CCCTTATGCGTCGGGCGAGGGGATATCGCCGCCGTGCACGAC
GTCAGGCCACACGGTGGGTGCCACGATTACCGGTCACGTTGAATTACCTCAGGACGAGGC
CCAAATAGCCGCATGGCTTGCAGTCAATGGCCCGGTTGCCGTTGCCGTCGACGCCAGCAG
CTGGATGACCTACACGGGCGGCGTTATGACGAGCTGCGTCTCCGAGCAGCTGGATCACGG
CGTTCTTCTCGTCGGCTACAATGACAGCGCCGCAGTGCCGTACTGGATCATCAAGAAC
>MZ087221_1
TCGTGCTGGGCCTTCTCCGCCATTGGCAACGTTGAGTGCCAGTGGTTTCTTGCCGGCCAC
CCGCTGACGAACCTGTCGGAGCAGATGCTCGTGTCGTGCGACAAAACGGACTCTGGCTGC
AGTGGTGGCCTGATGAACAACGCCTTTGAGTGGATTGTGCAGGAGAATAACGGCGCCGTG
TACACGGAGGACAGCTA-CCCTTATGCGTCGGGCGAGGGGATATCGCCGCCGTGCACGAC
GTCAGGCCACACGGTGGGTGCCACGATTACCGGTCACGTTGAATTACCTCAGGACGAGGC
CC-AATAGCCGCATGGCTTGCAGTCAATGGCCCGGTTGCCGTTGCCGTCGACGCCAGCAG
CTGGATGACCTACACGGGCGGCGTTATGACGAGCTGCGTCTCCGAGCAGCTGGATCACGG
CGTTCTTCTCGTCGGCTACAATGACAGCGCCGCAGTGCCGTACTGGATCATCAAGAAC
>JF421320_1
TCGTGCTGGGCCTTCTCCGCCATTGGCAACGTTGAGTGCCAGTGGTTTCTTGCCGGCCAC
CCGCTGACGAACCTGTCGGAGCAGATGCTCGTGTCGTGCGACAAAACGGACTCTGGCTGC
AGTGGTGGCCTGATGAACAACGCCTTTGAGTGGATTGTGCAGGAGAATAACGGCGCCGTG
TACACGGAGGACAGCTA-CCCTTATGCGTCGGGCGAGGGGATATCGCCGCCGTGCACGAC
GTCAGGCCACACGGTGGGTGCCACGATTACCGGTCACGTTGAATTACCTCAGGACGAGGC
CCAAATAGCCGCATGGCTTGCAGTCAATGGCCCGGTTGCCGTTGCCGTCGACGCCAGCAG
CTGGATGACCTACACGGGCGGCGTTATGACGAGCTGCGTCTCCGAGCAGCTGGATCACGG
CGTTCTTCTCGTCGGCTACAATGACAGCGCCGCAGTGCCGTACTGGATCATCAAGAAC
>MZ087216_1
TCGTGCTGGGCCTTCTCCGCCATTGGTAACGTTGAGTGCCAGTGGTTTCTTGCCGGCCAC
CCGCTGACGAACCTGTCGGAGCAGATGCTCGTGTCGTGCGACAAAACGGACTCTGGCTGC
AGTGGTGGCCTGATGAACAACGCCTTTGAGTGGATTGTGCAGGAGAATAACGGCGCCGTG
TACACGGAGGACAGCTA-CCCTTATGCGTCGGGCGAGGGGATATCGCCGCCGTGCACGAC
GTCAGGCCACACGGTGGGTGCCACGATTACCGGTCACGTTGAATTACCTCAGGACGAGGC
CCAAATAGCCGCATGGCTTGCAGTCAATGGCCCGGTTGCCGTTGCCGTCGACGCCAGCAG
CTGGATGACCTACACGGGCGGCGTTATGACGAGCTGCGTCTCCGAGCAGCTGGATCACGG
CGTTCTTCTCGTCGGCTACAATGACAGCGCCGCAGTGCCGTACTGGATCATCAAGAAC
>XM_800858__1
TCGTGCTGGGCCTTCTCCGCCATTGGTAACGTTGAGTGCCAGTGGTTTCTTGCCGGCCAC
CCGCTGACGAACCTGTCGGAGCAGATGCTCGTGTCGTGCGACAAAACGGACTCTGGCTGC
AGTGGTGGCCTGATGAACAACGCCTTTGAGTGGATTGTGCAGGAGAATAACGGCGCCGTG
TACACGGAGGACAGCTA-CCCTTATGCGTCGGGCGAGGGGATATCGCCGCCGTGCACGAC
GTCAGGCCACACGGTGGGTGCCACGATTACCGGTCACGTTGAATTACCTCAGGACGAGGC
CCAAATAGCCGCATGGCTTGCAGTCAATGGCCCGGTTGCCGTTGCCGTCGACGCCAGCAG
CTGGATGACCTACACGGGCGGCGTTATGACGAGCTGCGTCTCCGAGCAGCTGGATCACGG
CGTTCTTCTCGTCGGCTACAATGACAGCGCCGCAGTGCCGTACTGGATCATCAAGAAC
>MZ087218_1
TCGTGCTGGGCCTTCTCCGCCATTGGTAACGTTGAGTGCCAGTGGTTTCTTGCCGGCCAC
CCGCTGACGAACCTGTCGGAGCAGATGCTCGTGTCGTGCGACAAAACGGACTCTGGCTGC
AGTGGTGGCCTGATGAACAACGCCTTTGAGTGGATTGTGCAGGAGAATAACGGCGCCGTG
TACACGGAGGACAGCTA-CCCTTATGCGTCGGGCGAGGGGATATCGCCGCCGTGCACGAC
GTCAGGCCACACGGTGGGTGCCACGATTACCGGTCACGTTGAATTACCTCAGGACGAG-C
CCAAATAGCCGCATGGCTTGCAGTCAATGGCCCGGTTGCCGTTGCCGTCGACGCCAGCAG
CTGGATGACCTACACGGGCGGCGTTATGACGAGCTGCGTCTCCGAGCAGCTGGATCACGG
CGTTCTTCTCGTCGGCTACAATGACAGCGCCGCAGTGCCGTACTGGATCATCAAGAAC
>JF421322_1
TCGTGCTGGGCCTTCTCCGCCATTGGTAACGTTGAGTGCCAGTGGTTTCTTGCCGGCCAC
CCGCTGACGAACCTGTCGGAGCAGATGCTCGTGTCGTGCGACAAAACGGACTCTGGCTGC
AGTGGTGGCCTGATGAACAACGCCTTTGAGTGGATTGTGCAGGAGAATAACGGCGCCGTG
TACACGGAGGACAGCTA-CCCTTATGCGTCGGGCGAGGGGATATCGCCGCCGTGCACGAC
GTCAGGCCACACGGTGGGTGCCACGATTACCGGTCACGTTGAATTACCTCAGGACGAGGC
CCAAATAGCCGCATGGCTTGCAGTCAATGGCCCGGTTGCCGTTGCCGTCGACGCCAGCAG
CTGGATGACCTACACGGGCGGCGTTATGACGAGCTGCGTCTCCGAGCAGCTGGATCACGG
CGTTCTTCTCGTCGGCTACAATGACAGCGCCGCAGTGCCGTACTGGATCATCAAGAAC
>JF421353_1
TCGTGCTGGGCCTTCTCTGCCATTGGCAACGTTGAGTGCCAGTGGTTTCTCGCCGGCCAC
CCGCTGACGAACCTGTCGGAGCAGATGCTCGTGTCGTGCGATAAAACGGACTCTGGCTGC
AGTGGTGGCCTGATGAACAACGCCTTTGAGTGGATTGTGCAGGAGAATAACGGCGCCGTG
TATACGGAGGACAGCTA-CCCTTATGCGTCGGGCGAGGGGATATCGCCGCCGTGCACGAC
GTCAGGCCACACGGTGGGTGCCACGATTACCGGTCACGTTGAATTACCGCAGGACGAGGC
CCAAATAGCCGCATGGCTTGCAGTCAATGGCCCGGTTGCCGTTGGCGTCGACGCCAGCAG
CTGGATGACCTACACGGGCGGCGTTATGACGAGCTGCGTCTCCGAGCAGCTGGATCACGG
CGTTCTTCTCGTCGGCTACAATGACAGCGCCGCAGTGCCGTACTGGATCATCAAGAAC
>JF421296_1
TCGTGCTGGGCCTTCTCTGCCATTGGCAACGTTGAGTGCCAGTGGTTTCTCGCCGGCCAC
CCGCTGACGAACCTGTCGGAGCAGATGCTCGTGTCGTGCGATAAAACGGACTCTGGCTGC
AGTGGTGGCCTGATGAACAACGCCTTTGAGTGGATTGTGCAGGAGAATAACGGCGCCGTG
TATACGGAGGACAGCTA-CCCTTATGCGTCGGGCGAGGGGATATCGCCGCCGTGCACGAC
GTCAGGCCACACGGTGGGTGCCACGATTACCGGTCACGTTGAATTACCGCAGGACGAGGC
CCAAATAGCCGCATGGCTTGCAGTCAATGGCCCGGTTGCCGTTGGCGTCGACGCCAGCAG
CTGGATGACCTACACGGGCGGCGTTATGACGAGCTGCGTCTCCGAGCAGCTGGATCACGG
CGTTCTTCTCGTCGGCTACAATGACAGCGCCGCAGTGCCGTACTGGATCATCAAGAAC
>JF421304_1
TCGTGCTGGGCCTTCTCCGCCATTGGCAATGTTGAGGGCCAGTGGTTTCTCGCCGGCCAC
CCGCTGACGAACCTGTCGGAGCAGATGCTCGTGTCGTGCGATAAAACGGACTCCGGCTGC
AGTGGTGGCCTGATGAACAACGCCTTTGAGTGGATTGTGCAGGAGAATAACGGCGCCGTG
TACACGGAAGACAGCTA-CCCTTATGCGTCGGGCGAGGGGATATCGCCGCCGTGCACGAC
GTCAGGCCACACGGTGGGTGCCACGATTACCGGTCACGTTGAATTACCGCAGGACGAGGC
CCAAATAGCCGCATGGCTTGCAGTCAATGGCCCGGTTGCCGTTGCCGTCGACGCCAGCAG
CTGGATGACCTACACGGGCGGCGTTATGACGAGCTGCGTCTCCGAGCAGCTGGATCACGG
CGTTCTTCTCGTCGGCTACAATGACAGCGCCGCAGTGCCGTACTGGATCATCAAGAAC
>FJ040840_1
TCGTGCTGGGCCTTCTCCGCCATTGGCAACGTTGAGGGCCAGTGGTTTCTCGCCGGCCAC
CCGCTGACGAACCTGTCGGAGCAGATGCTCGTGTCGTGCGATAAAACGGACTCCGGCTGC
AGTGGTGGCCTGATGAACAACGCCTTTGAGTGGATTGTGCAGGAGAATAACGGCGCCGTG
TACACGGAAGACAGCTA-CCCTTATGCGTCGGGCGAGGGGATATCGCCGCCGTGCACGAC
GTCAGGCCACACGGTGGGTGCCACGATTACCGGTCACGTTGAATTACCGCAGGACGAGGC
CCAAATAGCCGCATGGCTTGCAGTCAATGGCCCGGTTGCCGTTGCCGTCGACGCCAGCAG
CTGGATGACCTACACGGGCGGCGTTATGACGAGCTGCGTCTCCGAGCAGCTGGATCACGG
CGTTCTTCTCGTCGGCTACAATGACAGCGCCGCAGTGCCGTACTGGGTCATCAAGAAC
>AF265227_1
TCGTGCTGGGCCTTCTCCGCCATTGGCAACGTTGAGTGCCAGTGGTTTCTCGCCGGCCAC
CCGCTGACGAACCTGTCGGAGCAGATGCTCGTGTCGTGCGATAAGACGGACTCTGGCTGC
GGTGGTGGCCTGATGAACAACGCCTTTGAGTGGATTGTGCAGGAGAATAACGGCGCCGTG
TACACGGAGGGCAGCTA-CCCTTATGCGTCGGGCGAGGGGATATCGCCGCCGTGCACGAC
GTCAGGCCACACGGTGGGTGCTACGATTACCGGTCACGTTGAAATACCGCAGGACGAGGC
CCAAATAGCCGCATGGCTTGCAGTCAATGGCCCGGTTGCCGTTGCCGTCGACGCCAGCAG
CTGGATGACCTACACGGGCGGCGTTATGACGAGCTGCGTCTCCGAGCAGCTGGATCACGG
CGTTCTTCTCGTCGGCTACAATGACAGCGCCGCAGTGCCGTACTGGGTCATCAAGAAC
>FJ040837_1
TCGTGCTGGGCCTTCTCCGCCATTGGCAACGTTGAGTGCCAGTGGTTTCTCGCCGGCCAC
CCGCTGACGAACCTGTCGGAGCAGATGCTCGTGTCGTGCGATAAGACCGACTCTGGCTGC
GGTGGTGGCCTGATGAACAACGCCTTTGAGTGGATTGTGCAGGAGAATAACGGCGCCGTG
TACACGGAGGGCAGCTA-CCCTTATGCGTCGGGCGAGGGGATATCGCCGCCGTGCACGAC
GTCAGGCCACACGGTGGGTGCCACGATTACCGGTCACGTTGAATTACCGCAGGACGAGGC
CCAAATAGCCGCATGGCTTGCAGTCAATGGCCCGGTTGCCGTTGCCGTCGACGCCAGCAG
CTGGATGACCTACACGGGCGGCGTTATGACGAGCTGCGTCTCCGAGCAGCTGGATCACGG
CGTTCTTCTCGTCGGCTACAATGACAGCGCCGCAGTGCCGTACTGGGTCATCAAGAAC
>JF421352_1
TCGTGCTGGGCCTTCTCCGCCATTGGCAACGTTGAGTGCCAGTGGTTTCTCGCCGGCCAC
CCGCTGACGAACCTGTCGGAGCAGATGCTCGTGTCGTGCGATAAGACGGACTCTGGCTGC
GGTGGTGGCCTGATGAACAACGCCTTTGAGTGGATTGTGCAGGAGAATAACGGCGCCGTG
TACACGGAGGGCAGCTA-CCCTTATGCGTCGGGCGAGGGGATATCGCCGCCGTGCACGAC
GTCAGGCCACACGGTGGGTGCCACGATTACCGGTCACGTTGAATTACCGCAGGACGAGGC
CCAAATAGCCGCATGGCTTGCAGTCAATGGCCCGGTTGCCGTTGCCGTCGACGCCAGCAG
CTGGATGACCTACACGGGCGGCGTTATGACGAGCTGCGTCTCCGAGCAGCTGGATCACGG
CGTTCTTCTCGTCGGCTACAATGACAGCGCCGCAGTGCCGTACTGGGTCATCAAGAAC
>FJ917406_1
TCGTGCTGGGCCTTCTCCGCCATTGGCAACGTTGAGTGCCAGTGGTTTCTCGCCGGCCAC
CCGCTGACGAACCTGTCGGAGCAGATGCTCGTGTCGTGCGATAAGACGGACTCTGGCTGC
GGTGGTGGCCTGATGAACAACGCCTTTGAGTGGATTGTGCAGGAGAATAACGGCGCCGTG
TACACGGAGGGCAGCTA-CCCTTATGCGTCGGGCGAGGGGATATCGCCGCCGTGCACGAC
GTCAGGCCACACGGTGGGTGCCACGATTACCGGTCACGTTGAATTACCGCAGGACGAGGC
CCAAATAGCCGCATGGCTTGCAGTCAATGGCCCGGTTGCCGTTGCCGTCGACGCCAGCAG
CTGGATGACCTACACGGGCGGCGTTATGACGAGCTGCGTCTCCGAGCAGCTGGATCACGG
CGTTCTTCTCGTCGGCTACAATGACAGCGCCGCAGTGCCGTACTGGGTCATCAAGAAC
>FJ917403_1
TCGTGCTGGGCCTTCTCCGCCATTGGCAACGTTGAGTGCCAGTGGTTTCTCGCCGGCCAC
CCGCTGACGAACCTGTCGGAGCAGATGCTCGTGTCGTGCGATAAGACGGACTCTGGCTGC
GGTGGTGGCCTGATGAACAACGCCTTTGAGTGGATTGTGCAGGAGAATAACGGCGCCGTG
TACACGGAGGGCAGCTA-CCCTTATGCGTCGGGCGAGGGGATATCGCCGCCGTGCACGAC
GTCAGGCCACACGGTGGGTGCCACGATTACCGGTCACGTTGAATTACCGCAGGACGAGGC
CCAAATAGCCGCATGGCTTGCAGTCAATGGCCCGGTTGCCGTTGCCGTCGACGCCAGCAG
CTGGATGACCTACACGGGCGGCGTTATGACGAGCTGCGTCTCCGAGCAGCTGGATCACGG
CGTTCTTCTCGTCGGCTACAATGACAGCGCCGCAGTGCCGTACTGGGTCATCAAGAAC
>JF825059_1
TCGTGCTGGGCCTTCTCCGCCATTGGCAACGTTGAGTGCCAGTGGTTTCTCGCCGGCCAC
CCGCTGACGAACCTGTCGGAGCAGATGCTCGTGTCGTGCGATAAGACGGACTCTGGCTGC
GGTGGTGGCCTGATGAACAACGCCTTTGAGTGGATTGTGCAGGAGAATAACGGCGCCGTG
TACACGGAGGGCAGCTA-CCCTTATGCGTCGGGCGAGGGGATATCGCCGCCGTGCACGAC
GTCAGGCCACACGGTGGGTGCCACGATTACCGGTCACGTTGAATTACCGCAGGACGAGGC
CCAAATAGCCGCATGGCTTGCAGTCAATGGCCCGGTTGCCGTTGCCGTCGACGCCAGCAG
CTGGATGACCTACACGGGCGGCGTTATGACGAGCTGCGTCTCCGAGCAGCTGGATCACGG
CGTTCTTCTCGTCGGCTACAATGACAGCGCCGCAGTGCCGTACTGGGTCATCAAGAAC
>U41454_1
TCGTGCTGGGCCTTCTCCGCCATTGGCAACGTTGAGTGCCAGTGGTTTCTCGCCGGCCAC
CCGCTGACGAACCTGTCGGAGCAGATGCTCGTGTCGTGCGATAAGACGGACTCTGGCTGC
GGTGGTGGCCTGATGAACAACGCCTTTGAGTGGATTGTGCAGGAGAATAACGGCGCCGTG
TACACGGAGGACAGCTA-CCCTTATGCGTCGGGCGAGGGGATATCGCCGCCGTGCACGAC
GTCAGGCCACACGGTGGGTGCCACGATTACCGGTCACGTTGAATTACCGCAGGACGAGGC
CCAAATAGCCGCATGGCTTGCAGTCAATGGCCCGGTTGCCGTTGCCGTCGACGCCAGCAG
CTGGATGACCTACACGGGCGGCGTTATGACGAGCTGCGTCTCCGAGCAGCTGGATCACGG
CGTTCTTCTCGTCGGCTACAATGACAGCGCCGCAGTGCCGTACTGGGTCATCAAGAAC
>FJ917404_1
TCGTGCTGGGCCTTCTCCGCCATTGGCAACGTTGAGTGCCAGTGGTTTCTCGCCGGCCAC
CCGCTGACGAACCTGTCGGAGCAGATGCTCGTGTCGTGCGATAAGACGGACTCTGGCTGC
GGTGGTGGCCTGATGAACAACGCCTTTGAGTGGATTGTGCAGGAGAATAACGGCGCCGTG
TACACGGAGGACAGCTA-CCCTTATGCGTCGGGCGAGGGGATATCGCCGCCGTGCACGAC
GTCAGGCCACACGGTGGGTGCCACGATTACCGGTCACGTTGAATTACCGCAGGACGAGGC
CCAAATAGCCGCATGGCTTGCAGTCAATGGCCCGGTTGCCGTTGCCGTCGACGCCAGCAG
CTGGATGACCTACACGGGCGGCGTTATGACGAGCTGCGTCTCCGAGCAGCTGGATCACGG
CGTTCTTCTCGTCGGCTACAATGACAGCGCCGCAGTGCCGTACTGGGTCATCAAGAAC
>FJ040836_1
TCGTGCTGGGCCTTCTCCGCCATTGGCAACGTTGAGTGCCAGTGGTTTCTCGCCGGCCAC
CCGCTGACGAACCTGTCGGAGCAGATGCTCGTGTCGTGCGATAAGACGGACTCTGGCTGC
GGTGGTGGCCTGATGAACAACGCCTTTGAGTGGATTGTGCAGGAGAATAACGGCGCCGTG
TACACGGAGGACAGCTA-CCCTTATGCGTCGGGCGAGGGGATATCGCCGCCGTGCACGAC
GTCAGGCCACACGGTGGGTGCCACGATTACCGGTCACGTTGAATTACCGCAGGACGAGGC
CCAAATAGCCGCATGGCTTGCAGTCAATGGCCCGGTTGCCGTTGCCGTCGACGCCAGCAG
CTGGATGACCTACACGGGCGGCGTTATGACGAGCTGCGTCTCCGAGCAGCTGGATCACGG
CGTTCTTCTCGTCGGCTACAATGACAGCGCCGCAGTGCCGTACTGGGTCATCAAGAAC
>FJ997574_1
TCGTGCTGGGCCTTCTCCGCCATTGGCAACGTTGAGTGCCAGTGGTTTCTCGCCGGCCAC
CCGCTGACGAACCTGTCGGAGCAGATGCTCGTGTCGTGCGATAAGACGGACTCTGGCTGC
GGTGGTGGCCTGATGAACAACGCCTTTGAGTGGATTGTGCAGGAGAATAACGGCGCCGTG
TACACGGAGGGCAGCTA-CCCTTATGCGTCGGGCGAGGGGATATCGCCGCCGTGCACGAC
GTCAGGCCACACGGTGGGTGCCACGATTACCGGTCACGTTGAATTACCGCAGGACGAGGC
CCAAATAGCCGCATGGCTTGCAGTCAATGGCCCGGTTGCCGTTGCCGTCGACGCCAGCAG
CTGGATGACCTACACGGGCGGCGTTATGACGAGCTGCGTCTCCGAGCAGCTGGATCACGG
CGTTCTTCTCGTCGGCTACAATGACAGCGCCGCAGTGCCGTACTGGATCATCAAGAAC
>U41444_1
TCGTGCTGGGCCTTCTCCGCCATTGGCAACGTTGAGTGCCAGTGGTTTCTCGCCGGCCAC
CCGCTGACGAACCTGTCGGAGCAGATGCTCGTGTCGTGCGATAAGACGGACTCTGGCTGC
GGTGGTGGCCTGATGAACAACGCCTTTGAGTGGATTGTGCAGGAGAATAACGGCGCCGTG
TACACGGAGGACAGCTA-CCCTTATGCGTCGGGCGAGGGGATATCGCCGCCGTGCACGAC
GTCAGGCCACACGGTGGGTGCCACGATTACCGGTCACGTTGAATTACCGCAGGACGAGGC
CCAAATAGCCGCATGGCTTGCAGTCAATGGCCCGGTTGCCGTTGCCGTCGACGCCAGCAG
CTGGATGACCTACACGGGCGGCGTTATGACGAGCTGCGTCTCCGAGCAGCTGGATCACGG
CGTTCTTCTCGTCGGCTACAATGACAGCGCCGCAGTGCCGTACTGGGTCATCAAGAAC
>JF825060_1
TCGTGCTGGGCCTTCTCCGCCATTGGCAACGTTGAGTGCCAGTGGTTTCTCGCCGGCCAC
CCGCTGACGAACCTGTCGGAGCAGATGCTCGTGTCGTGCGATAAGACGGACTCTGGCTGC
GGTGGTGGCCTGATGAACAACGCCTTTGAGTGGATTGTGCAGGAGAATAACGGCGCCGTG
TACACGGAGGACAGCTA-CCCTTATGCGTCGGGCGAGGGGATATCGCCGCCGTGCACGAC
GTCAGGCCACACGGTGGGTGCCACGATTACCGGTCACGTTGAATTACCGCAGGACGAGGC
CCAAATAGCCGCATGGCTTGCAGTCAATGGCCCGGTTGCCGTTGCCGTCGACGCCAGCAG
CTGGATGACCTACACGGGCGGCGTTATGACGAGCTGCGTCTCCGAGCAGCTGGATCACGG
CGTTCTTCTCGTCGGCTACAATGACAGCGCCGCAGTGCCGTACTGGATCATCAAGAAC
>AF265226_1
TCGTGCTGGGCCTTCTCCGCCATTGGCAACGTTGAGTGCCAGTGGTTTCTCGCCGGCCAC
CCGCTGACGAACCTGTCGGAGCAGATGCTCGTGTCGTGCGATAAAACGGACTCTGGCTGC
GGTGGTGGCCTGATGAACAACGCTTTTGGGTGGATTGTGCAGGAGAATAACGGCGCCGTG
TACACGGAGAACAGCTA-CCCTTATGCGTCGGGCGAGGGGATATCGCCGCCGTGCACGAC
GTCAGGCCACACGGTGGGTGCCACGATTACCGGTCACGTTGAATTACCGCAGGACGAGGC
CCAAATAGCCGCATGGCTTGCAGTCAATGGCCCGGTTGCCGTTGCTGTCGACGCCAGCAG
CTGGATGACCTACACGGGCGGCGTTATGACGAGCTGCGTCTCCGAGCAGCTGGATCACGG
CGTTCTTCTCGTCGGCTACAATGACAGCGCCGCAGTGCCGTACTGGATCATCAAGAAC
>FJ997573_1
TCGTGCTGGGCCTTCTCCGCCATTGGCAACGTTGAGGGCCAGTGGTTTCTCGCCGGCCAC
CCGCTGACGAACCTGTCGGAGCAGATGCTCGTGTCGTGCGATAAAACGGACTCCGGCTGC
GGTGGTGGCCTGATGAACAACGCCTTTGAGTGGATTGTGCAGGAGAATAACGGCGCCGTG
TACACGGAGGACAGCTA-CCCTTATGCGTCGGGCGAGGGGATATCGCCGCCGTGCACGAC
GTCAGGCCACACGGTGGGTGCCACGATTACCGGTCACGTTGAATTACCGCAGGACGAGGC
CCAAATAGCCGCATGGCTTGCAGTCAATGGCCCGGTTGCCGTTGCCGTCGACGCCAGCAG
CTGGATGACCTACACGGGCGGCGTTATGACGAGCTGCGTCTCCGAGCAGCTGGATCACGG
CGTTCTTCTCGTCGGCTACAATGACAGCGCCGCAGTGCCGTACTGGATCATCAAGAAC
>M69121_1
------------------------------------------------------------
------------------------------------------------------------
------------------------------------------------------------
----------------------------------------ATATCGCCGCCGTGCACGAC
GTCAGGCCATACGGTGGGTGCCACGATTACCGGTCACGTTGAATTACCGCAGGACGAGGC
CCAAATAGCCGCATGCGTTGCAGTCAATGGCCCGGTTGCCGTTGCCGTCGACGCCAGCAG
CTGGATGACCTACACGGGCGGCGTTATGACGAGCTGCGTCTCCGAGCAGCTGGATCACGG
CGTTCTTCTCGTCGGCTACAATGACAGCGCCGCAGTGCCGTACTGGATCATCAAGAAC
>MZ087257_1
TCGTGCTGGGCCTTCTCCGCCATTGGCAACGTTGAGTGCCAGTGGTTTCTCGCCGGCCAC
CCGCTGACGAACCTGTCGGAGCAGATGCTCGTGTCGTGCGATAAAACGGACTCTGGCTGC
GGTGGTGGCCTGATGAACAACGCCTTTGAGTGGATTGTGCAGGAGAATAACGGCGCCGTG
TACACGGAGGACAGCTA-CCCTTATGCGTCGGGCGAGGGGATATCGCCGCCGTGCACGAC
GTCAGGCCGCACGGTGGGTGCCACGATTACCGGTCACGTTGAATTACCGCAGGACGAGGC
CCAAATAGCCGCATGGCTTGCAGTCAATGGCCCGGTTGCCGTTGCCGTCGACGCCAGCAG
CTGGATGACCTACACGGGCGGCGTTATGACGAGCTGCGTCTCCGAGCAGCTGGATCACGG
CGTTCTTCTCGTCGGCTACAATGACAGCGCCGCAGTGCCGTACTGGATCATCAAGAAC
>MZ087256_1
TCGTGCTGGGCCTTCTCCGCCATTGGCAACGTTGAGTGCCAGTGGTTTCTCGCCGGCCAC
CCGCTGACGAACCTGTCGGAGCAGATGCTCGTGTCGTGCGATAAAACGGACTCTGGCTGC
GGTGGTGGCCTGATGAACAACGCCTTTGAGTGGATTGTGCAGGAGAATAACGGCGCCGTG
TACACGGAGGACAGCTA-CCCTTATGCGTCGGGCGAGGGGATATCGCCGCCGTGCACGAC
GTCAGGCCGCACGGTGGGTGCCACGATTACCGGTCACGTTGAATTACCGCAGGACGAGGC
CCAAATAGCCGCATGGCTTGCAGTCAATGGCCCGGTTGCCGTTGCCGTCGACGCCAGCAG
CTGGATGACCTACACGGGCGGCGTTATGACGAGCTGCGTCTCCGAGCAGCTGGATCACGG
CGTTCTTCTCGTCGGCTACAATGACAGCGCCGCAGTGCCGTACTGGATCATCAAGAAC
>XM_799143_1
-------------TCTCCGCCATTGGC-ACGTTGAGTGCCAGTGGTTTCTCGCCGGCCAC
CCGCTGACGAACCTGTCGGAGCAGATGCTCGTGTCGTGCGATAAAACGGACTCTGGCTGC
GGTGGTGGCCTGATGAACAACGCCTTTGAGTGGATTGTGCAGGAGAATAACGGCGCCGTG
TACACGGAGGACAGCTA-CCCTTATGCGTCGGGCGAGGGGATATCGCCGCCGTGCACGAC
GTCAGGCCGCACGGTGGGTGCCACGATTACCGGTCACGTTGAATTACCGCAGGACGAGGC
CCAAATAGCCGCATGGCTTGCAGTCAATGGCCCGGTTGCCGTTGCCGTCGACGCCAGCAG
CTGGATGACCTACACGGGCGGCGTTATGACGAGCTGCGTCTCCGAGCAGCTGGATCACGG
CGTTCTTCTCGTCGGCTACAATGACAGCGCCGCAGTGCCGTACTGGATCATCAAGAAC
>JF421341_1
TCGTGCTGGGCCTTCTCCGCCATTGGCAACGTTGAGTGCCAGTGGTTTCTCGCCGGCCAC
CCGCTGACGAACCTGTCGGAGCAGATGCTCGTGTCGTGCGATAAAACGGACTCTGGCTGC
GGTGGTGGCCTGATGAACAACGCCTTTGAGTGGATTGTGCAGGAGAATAACGGCGCCGTG
TACACGGAGGACAGCTA-CCCTTATGCGTCGGGCGAGGGGATATCGCCGCCGTGCACGAC
GTCAGGCCACACGGTGGGTGCCACGATTACCGGTCACGTTGAATTACCGCAGGACGAGGC
CCAAATAGCCGCATGGCTTGCAGTCAATGGCCCGGTTGCCGTTGCCGTCGACGCCAGCAG
CTGGATGACCTACACGGGCGGCGTTATGACGAGCTGCGTCTCCGAGCAGCTGGATCACGG
CGTTCTTCTCGTCGGCTACAATGACAGCGCCACAGTGCCGTACTGGATCATCAAGAAC
>JF421316_1
TCGTGCTGGGCCTTCTCCGCCATTGGCAACGTTGAGTGCCAGTGGTTTCTCGCCGGCCAC
CCGCTGACGAACCTGTCGGAGCAGATGCTCGTGTCGTGCGATAAAACGGACTCTGGCTGC
GGTGGTGGCCTGATGAACAACGCCTTTGAGTGGATTGTGCAGGAGAATAACGGCGCCGTG
TACACGGAGGACAGCTA-CCCTTATGCGTCGGGCGAGGGGATATCGCCGCCGTGCACGAC
GTCAGGCCACACGGTGGGTGCCACGATTACCGGTCACGTTGAATTACCTCAGGACGAGGC
CCAAATAGCCGCATGGCTTGCAGTCAATGGCCCGGTTGCCGTTGCCGTCGACGCCAGCAG
CTGGATGACCTACACGGGCGGCGTTATGACGAGCTGCGTCTCCGAGCAGCTGGATCACGG
CGTTCTTCTCGTCGGCTACAATGACAGCGCCGCAGTGCCGTACTGGATCATCAAGAAC
>MZ087260_1
TCGTGCTGGGCCTTCTCCGCCATTGGCAACGTTGAGTGCCAGTGGTTTCTCGCCGGCCAC
CCGCTGACGAACCTGTCGGAGCAGATGCTCGTGTCGTGCGATAAAACGGACTCTGGCTGC
GGTGGTGGCCTGATGAACAACGCCTTTGAGTGGATTGTGCAGGAGAATAACGGCGCCGTG
TACACGGAGGACAGCTA-CCCTTATGCGTCGGGCGAGGGGATATCGCCGCCGTGCACGAC
GTCAGGCCACACGGTGGGTGCCACGATTACCGGTCACGTTGAATTACCGCAGGACGAGGC
CCAAATAGCCGCATGGCTTGCAGTCAATGGCCCGGTTGCCGTTGCCGTCGACGCCAGCAG
CTGGATGACCTACACGGGCGGCGTTATGACGAGCTGCGTCTCCGAGCAGCTGGATCACGG
CGTTCTTCTCGTCGGCTACAATGACAGCGCCGCAGTGCCGTACTGGATCATCAAGAAC
>MZ087253_1
TCGTGCTGGGCCTTCTCCGCCATTGGCAACGTTGAGTGCCAGTGGTTTCTCGCCGGCCAC
CCGCTGACGAACCTGTCGGAGCAGATGCTCGTGTCGTGCGATAAAACGGACTCTGGCTGC
GGTGGTGGCCTGATGAACAACGCCTTTGAGTGGATTGTGCAGGAGAATAACGGCGCCGTG
TACACGGAGGACAGCTA-CCCTTATGCGTCGGGCGAGGGGATATCGCCGCCGTGCACGAC
GTCAGGCCACACGGTGGGTGCCACGATTACCGGTCACGTTGAATTACCGCAGGACGAGGC
CCAAATAGCCGCATGGCTTGCAGTCAATGGCCCGGTTGCCGTTGCCGTCGACGCCAGCAG
CTGGATGACCTACACGGGCGGCGTTATGACGAGCTGCGTCTCCGAGCAGCTGGATCACGG
CGTTCTTCTCGTCGGCTACAATGACAGCGCCGCAGTGCCGTACTGGATCATCAAGAAC
>XM_815081__1
TCGTGCTGGGCCTTCTCCGCCATTGGCAACGTTGAGTGCCAGTGGTTTCTCGCCGGCCAC
CCGCTGACGAACCTGTCGGAGCAGATGCTCGTGTCGTGCGATAAAACGGACTCTGGCTGC
GGTGGTGGCCTGATGAACAACGCCTTTGAGTGGATTGTGCAGGAGAATAACGGCGCCGTG
TACACGGAGGACAGCTA-CCCTTATGCGTCGGGCGAGGGGATATCGCCGCCGTGCACGAC
GTCAGGCCACACGGTGGGTGCCACGATTACCGGTCACGTTGAATTACCGCAGGACGAGGC
CCAAATAGCCGCATGGCTTGCAGTCAATGGCCCGGTTGCCGTTGCCGTCGACGCCAGCAG
CTGGATGACCTACACGGGCGGCGTTATGACGAGCTGCGTCTCCGAGCAGCTGGATCACGG
CGTTCTTCTCGTCGGCTACAATGACAGCGCCGCAGTGCCGTACTGGATCATCAAGAAC
>MZ087261_1
TCGTGCTGGGCCTTCTCCGCCATTGGCAACGTTGAGTGCCAGTGGTTTCTCGCCGGCCAC
CCGCTGACGAACCTGTCGGAGCAGATGCTCGTGTCGTGCGATAAAACGGACTCTGGCTGC
GGTGGTGGCCTGATGAACAACGCCTTTGAGTGGATTGTGCAGGAGAATAACGGCGCCGTG
TACACGGAGGACAGCTA-CCCTTATGCGTCGGGCGA-GGGATATCGCCGCCGTGCACGAC
GTCAGGCCACACGGTGGGTGCCACGATTACCGGTCACGTTGAATTACCGCAGGACGAGGC
CCAAATAGCCGCATGGCTTGCAGTCAATGGCCCGGTTGCCGTTGCCGTCGACGCCAGCAG
CTGGATGACCTACACGGGCGGCGTTATGACGAGCTGCGTCTCCGAGCAGCTGGATCACGG
CGTTCTTCTCGTCGGCTACAATGACAGCGCCGCAGTGCCGTACTGGATCATCAAGAAC
>MZ087255_1
TCGTGCTGGGCCTTCTCCGCCATTGGCAACGTTGAGTGCCAGTGGTTTCTCGCCGGCCAC
CCGCTGACGAACCTGTCGGAGCAGATGCTCGTGTCGTGCGATAAAACGGACTCTGGCTGC
GGTGGTGGCCTGATGAACAACGCCTTTGAGTGGATTGTGCAGGAGAATAACGGCGCCGTG
TACACGGAGGACAGCTA-CCCTTATGCGTCGGGCGAGGGGATATCGCCGCCGTGCACGAC
GTCAGGCCACACGGTGGGTGCCACGATTACCGGTCACGTTGAATTACCGCAGGACGAGGC
CCAAATAGCCGCATGGCTTGCAGTCAATGGCCCGGTTGCCGTTGCCGTCGACGCCAGCAG
CTGGATGACCTACACGGGCGGCGTTATGACGAGCTGCGTCTCCGAGCAGCTGGATCACGG
CGTTCTTCTCGTCGGCTACAATGACAGCGCCGCAGTGCCGTACTGGATCATCAAGAAC
>MZ087252_1
TCGTGCTGGGCCTTCTCCGCCATTGGCAACGTTGAGTGCCAGTGGTTTCTCGCCGGCCAC
CCGCTGACGAACCTGTCGGAGCAGATGCTCGTGTCGTGCGATAAAACGGACTCTGGCTGC
GGTGGTGGCCTGATGAACAACGCCTTTGAGTGGATTGTGCAGGAGAATAACGGCGCCGTG
TACACGGAGGACAGCTA-CCCTTATGCGTCGGGCGAGGGGATATCGCCGCCGTGCACGAC
GTCAGGCCACACGGTGGGTGCCACGATTACCGGTCACGTTGAATTACCGCAGGACGAGGC
CCAAATAGCCGCATGGCTTGCAGTCAATGGCCCGGTTGCCGTTGCCGTCGACGCCAGCAG
CTGGATGACCTACACGGGCGGCGTTATGACGAGCTGCGTCTCCGAGCAGCTGGATCACGG
CGTTCTTCTCGTCGGCTACAATGACAGCGCCGCAGTGCCGTACTGGATCATCAAGAAC
>MZ087249_1
TCGTGCTGGGCCTTCTCCGCCATTGGCAACGTTGAGTGCCAGTGGTTTCTCGCCGGCCAC
CCGCTGACGAACCTGTCGGAGCAGATGCTCGTGTCGTGCGATAAAACGGACTCTGGCTGC
GGTGGTGGCCTGATGAACAACGCCTTTGAGTGGATTGTGCAGGAGAATAACGGCGCCGTG
TACACGGAGGACAGCTA-CCCTTATGCGTCGGGCGAGGGGATATCGCCGCCGTGCACGAC
GTCAGGCCACACGGTGGGTGCCACGATTACCGGTCACGTTGAATTACCGCAGGACGAGGC
CCAAATAGCCGCATGGCTTGCAGTCAATGGCCCGGTTGCCGTTGCCGTCGACGCCAGCAG
CTGGATGACCTACACGGGCGGCGTTATGACGAGCTGCGTCTCCGAGCAGCTGGATCACGG
CGTTCTTCTCGTCGGCTACAATGACAGCGCCGCAGTGCCGTACTGGATCATCAAGAAC
>MZ087220_1
TCGTGCTGGGCCTTCTCCGCCATTGGCAACGTTGAGTGCCAGTGGTTTCTCGCCGGCCAC
CCGCTGACGAACCTGTCGGAGCAGATGCTCGTGTCGTGCGATAAAACGGACTCTGGCTGC
GGTGGTGGCCTGATGAACAACGCCTTTGAGTGGATTGTGCAGGAGAATAACGGCGCCGTG
TACACGGAGGACAGCTA-CCCTTATGCGTCGGGCGAGGGGATATCGCCGCCGTGCACGAC
GTCAGGCCACACGGTGGGTGCCACGATTACCGGTCACGTTGAATTACCGCAGGACGAGGC
CCAAATAGCCGCATGGCTTGCAGTCAATGGCCCGGTTGCCGTTGCCGTCGACGCCAGCAG
CTGGATGACCTACACGGGCGGCGTTATGACGAGCTGCGTCTCCGAGCAGCTGGATCACGG
CGTTCTTCTCGTCGGCTACAATGACAGCGCCGCAGTGCCGTACTGGATCATCAAGAAC
>MZ087248_1
TCGTGCTGGGCCTTCTCCGCCATTGGCAACGTTGAGTGCCAGTGGTTTCTCGCCGGCCAC
CCGCTGACGAACCTGTCGGAGCAGATGCTCGTGTCGTGCGATAAAACGGACTCTGGCTGC
GGTGGTGGCCTGATGAACAACGCCTTTGAGTGGATTGTGCAGGAGAATAACGGCGCCGTG
TACACGGAGGACAGCTA-CCCTTATGCGTCGGGCGAGGGGATATCGCCGCCGTGCACGAC
GTCAGGCCACACGGTGGGTGCCACGATTACCGGTCACGTTGAATTACCGCAGGACGAGGC
CCAAATAGCCGCATGGCTTGCAGTCAATGGCCCGGTTGCCGTTGCCGTCGACGCCAGCAG
CTGGATGACCTACACGGGCGGCGTTATGACGAGCTGCGTCTCCGAGCAGCTGGATCACGG
CGTTCTTCTCGTCGGCTACAATGACAGCGCCGCAGTGCCGTACTGGATCATCAAGAAC
>MZ087247_1
TCGTGCTGGGCCTTCTCCGCCATTGGCAACGTTGAGTGCCAGTGGTTTCTCGCCGGCCAC
CCGCTGACGAACCTGTCGGAGCAGATGCTCGTGTCGTGCGATAAAACGGACTCTGGCTGC
GGTGGTGGCCTGATGAACAACGCCTTTGAGTGGATTGTGCAGGAGAATAACGGCGCCGTG
TACACGGAGGACAGCTA-CCCTTATGCGTCGGGCGAGGGGATATCGCCGCCGTGCACGAC
GTCAGGCCACACGGTGGGTGCCACGATTACCGGTCACGTTGAATTACCGCAGGACGAGGC
CCAAATAGCCGCATGGCTTGCAGTCAATGGCCCGGTTGCCGTTGCCGTCGACGCCAGCAG
CTGGATGACCTACACGGGCGGCGTTATGACGAGCTGCGTCTCCGAGCAGCTGGATCACGG
CGTTCTTCTCGTCGGCTACAATGACAGCGCCGCAGTGCCGTACTGGATCATCAAGAAC
>MZ087245_1
TCGTGCTGGGCCTTCTCCGCCATTGGCAACGTTGAGTGCCAGTGGTTTCTCGCCGGCCAC
CCGCTGACGAACCTGTCGGAGCAGATGCTCGTGTCGTGCGATAAAACGGACTCTGGCTGC
GGTGGTGGCCTGATGAACAACGCCTTTGAGTGGATTGTGCAGGAGAATAACGGCGCCGTG
TACACGGAGGACAGCTA-CCCTTATGCGTCGGGCGAGGGGATATCGCCGCCGTGCACGAC
GTCAGGCCACACGGTGGGTGCCACGATTACCGGTCACGTTGAATTACCGCAGGACGAGGC
CCAAATAGCCGCATGGCTTGCAGTCAATGGCCCGGTTGCCGTTGCCGTCGACGCCAGCAG
CTGGATGACCTACACGGGCGGCGTTATGACGAGCTGCGTCTCCGAGCAGCTGGATCACGG
CGTTCTTCTCGTCGGCTACAATGACAGCGCCGCAGTGCCGTACTGGATCATCAAGAAC
>MZ087258_1
TCGTGCTGGGCCTTCTCCGCCATTGGCAACGTTGAGTGCCAGTGGTTTCTCGCCGGCCAC
CCGCTGACGAACCTGTCGGAGCAGATGCTCGTGTCGTGCGATAAAACGGACTCTGGCTGC
GGTGGTGGCCTGATGAACAACGCCTTTGAGTGGATTGTGCAGGAGAATAACGGCGCCGTG
TACACGGAGGACAGCTA-CCCTTATGCGTCGGGCGAGGGGATATCGCCGCCGTGCACGAC
GTCAGGCCACACGGTGGGTGCCACGATTACCGGTCACGTTGAATTACCGCAGGACGAGGC
CCAAATAGCCGCATGGCTTGCAGTCAATGGCCCGGTTGCCGTTGCCGTCGACGCCAGCAG
CTGGATGACCTACACGGGCGGCGTTATGACGAGCTGCGTCTCCGAGCAGCTGGATCACGG
CGTTCTTCTCGTCGGCTACAATGACAGCGCCGCAGTGCCGTACTGGATCATCAAGAAC
>MZ087254_1
TCGTGCTGGGCCTTCTCCGCCATTGGCAACGTTGAGTGCCAGTGGTTTCTCGCCGGCCAC
CCGCTGACGAACCTGTCGGAGCAGATGCTCGTGTCGTGCGATAAAACGGACTCTGGCTGC
GGTGGTGGCCTGATGAACAACGCCTTTGAGTGGATTGTGCAGGAGAATAACGGCGCCGTG
TACACGGAGGACAGCTA-CCCTTATGCGTCGGGCGAGGGGATATCGCCGCCGTGCACGAC
GTCAGGCCACACGGTGGGTGCCACGATTACCGGTCACGTTGAATTACCGCAGGACGAGGC
CCAAATAGCCGCATGGCTTGCAGTCAATGGCCCGGTTGCCGTTGCCGTCGACGCCAGCAG
CTGGATGACCTACACGGGCGGCGTTATGACGAGCTGCGTCTCCGAGCAGCTGGATCACGG
CGTTCTTCTCGTCGGCTACAATGACAGCGCCGCAGTGCCGTACTGGATCATCAAGAAC
>MZ087251_1
TCGTGCTGGGCCTTCTCCGCCATTGGCAACGTTGAGTGCCAGTGGTTTCTCGCCGGCCAC
CCGCTGACGAACCTGTCGGAGCAGATGCTCGTGTCGTGCGATAAAACGGACTCTGGCTGC
GGTGGTGGCCTGATGAACAACGCCTTTGAGTGGATTGTGCAGGAGAATAACGGCGCCGTG
TACACGGAGGACAGCTA-CCCTTATGCGTCGGGCGAGGGGATATCGCCGCCGTGCACGAC
GTCAGGCCACACGGTGGGTGCCACGATTACCGGTCACGTTGAATTACCGCAGGACGAGGC
CCAAATAGCCGCATGGCTTGCAGTCAATGGCCCGGTTGCCGTTGCCGTCGACGCCAGCAG
CTGGATGACCTACACGGGCGGCGTTATGACGAGCTGCGTCTCCGAGCAGCTGGATCACGG
CGTTCTTCTCGTCGGCTACAATGACAGCGCCGCAGTGCCGTACTGGATCATCAAGAAC
>MZ087250_1
TCGTGCTGGGCCTTCTCCGCCATTGGCAACGTTGAGTGCCAGTGGTTTCTCGCCGGCCAC
CCGCTGACGAACCTGTCGGAGCAGATGCTCGTGTCGTGCGATAAAACGGACTCTGGCTGC
GGTGGTGGCCTGATGAACAACGCCTTTGAGTGGATTGTGCAGGAGAATAACGGCGCCGTG
TACACGGAGGACAGCTA-CCCTTATGCGTCGGGCGAGGGGATATCGCCGCCGTGCACGAC
GTCAGGCCACACGGTGGGTGCCACGATTACCGGTCACGTTGAATTACCGCAGGACGAGGC
CCAAATAGCCGCATGGCTTGCAGTCAATGGCCCGGTTGCCGTTGCCGTCGACGCCAGCAG
CTGGATGACCTACACGGGCGGCGTTATGACGAGCTGCGTCTCCGAGCAGCTGGATCACGG
CGTTCTTCTCGTCGGCTACAATGACAGCGCCGCAGTGCCGTACTGGATCATCAAGAAC
>MZ087246_1
TCGTGCTGGGCCTTCTCCGCCATTGGCAACGTTGAGTGCCAGTGGTTTCTCGCCGGCCAC
CCGCTGACGAACCTGTCGGAGCAGATGCTCGTGTCGTGCGATAAAACGGACTCTGGCTGC
GGTGGTGGCCTGATGAACAACGCCTTTGAGTGGATTGTGCAGGAGAATAACGGCGCCGTG
TACACGGAGGACAGCTA-CCCTTATGCGTCGGGCGAGGGGATATCGCCGCCGTGCACGAC
GTCAGGCCACACGGTGGGTGCCACGATTACCGGTCACGTTGAATTACCGCAGGACGAGGC
CCAAATAGCCGCATGGCTTGCAGTCAATGGCCCGGTTGCCGTTGCCGTCGACGCCAGCAG
CTGGATGACCTACACGGGCGGCGTTATGACGAGCTGCGTCTCCGAGCAGCTGGATCACGG
CGTTCTTCTCGTCGGCTACAATGACAGCGCCGCAGTGCCGTACTGGATCATCAAGAAC
>FJ917408_1
TCGTGCTGGGCCTTCTCCGCCATTGGCAACGTTGAGTGCCAGTGGTTTCTCGCCGGCCAC
CCGCTGACGAACCTGTCGGAGCAGATGCTCGTGTCGTGCGATAAAACGGACTCTGGCTGC
GGTGGTGGCCTGATGAACAACGCCTTTGAGTGGATTGTGCAGGAGAATAACGGCGCCGTG
TACACGGAGGACAGCTA-CCCTTATGCGTCGGGCGAGGGGATATCGCCGCCGTGCACGAC
GTCAGGCCACACGGTGGGTGCCACGATTACCGGTCACGTTGAATTACCGCAGGACGAGGC
CCAAATAGCCGCATGGCTTGCAGTCAATGGCCCGGTTGCCGTTGCCGTCGACGCCAGCAG
CTGGATGACCTACACGGGCGGCGTTATGACGAGCTGCGTCTCCGAGCAGCTGGATCACGG
CGTTCTTCTCGTCGGCTACAATGACAGCGCCGCAGTGCCGTACTGGATCATCAAGAAC
>FJ917405_1
TCGTGCTGGGCCTTCTCCGCCATTGGCAACGTTGAGTGCCAGTGGTTTCTCGCCGGCCAC
CCGCTGACGAACCTGTCGGAGCAGATGCTCGTGTCGTGCGATAAAACGGACTCTGGCTGC
GGTGGTGGCCTGATGAACAACGCCTTTGAGTGGATTGTGCAGGAGAATAACGGCGCCGTG
TACACGGAGGACAGCTA-CCCTTATGCGTCGGGCGAGGGGATATCGCCGCCGTGCACGAC
GTCAGGCCACACGGTGGGTGCCACGATTACCGGTCACGTTGAATTACCGCAGGACGAGGC
CCAAATAGCCGCATGGCTTGCAGTCAATGGCCCGGTTGCCGTTGCCGTCGACGCCAGCAG
CTGGATGACCTACACGGGCGGCGTTATGACGAGCTGCGTCTCCGAGCAGCTGGATCACGG
CGTTCTTCTCGTCGGCTACAATGACAGCGCCGCAGTGCCGTACTGGATCATCAAGAAC
>FJ040835_1
TCGTGCTGGGCCTTCTCCGCCATTGGCAACGTTGAGTGCCAGTGGTTTCTCGCCGGCCAC
CCGCTGACGAACCTGTCGGAGCAGATGCTCGTGTCGTGCGATAAAACGGACTCTGGCTGC
GGTGGTGGCCTGATGAACAACGCCTTTGAGTGGATTGTGCAGGAGAATAACGGCGCCGTG
TACACGGAGGACAGCTA-CCCTTATGCGTCGGGCGAGGGGATATCGCCGCCGTGCACGAC
GTCAGGCCACACGGTGGGTGCCACGATTACCGGTCACGTTGAATTACCGCAGGACGAGGC
CCAAATAGCCGCATGGCTTGCAGTCAATGGCCCGGTTGCCGTTGCCGTCGACGCCAGCAG
CTGGATGACCTACACGGGCGGCGTTATGACGAGCTGCGTCTCCGAGCAGCTGGATCACGG
CGTTCTTCTCGTCGGCTACAATGACAGCGCCGCAGTGCCGTACTGGATCATCAAGAAC
>MZ087262_1
TCGTGCTGGGCCTTCTCCGCCATTGGCAACGTTGAGTGCCAGTGGTTTCTCGCCGGCCAC
CCGCTGACGAACCTGTCGGAGCAGATGCTCGTGTCGTGCGATAAAACGGACTCTGGCTGC
GGTGGTGGCCTGATGAACAACGCCTTTGAGTGGATTGTGCAGGAGAATAACGGCGCCGTG
TACACGGAGGACAGCTA-CCCTTATGCGTCGGGCGAGGGGATATCGCCGCCGTGCACGAC
GTCAGGCCACACGGTGGGTGCCACGATTACCGGT-ACGTTGAATTACCGCAGGACGAGGC
CCAAATAGCCGCATGGCTTGCAGTCAATGGCCCGGTTGCCGTTGCCGTCGACGCCAGCAG
CTGGATGACCTACACGGGCGGCGTTATGACGAGCTGCGTCTCCGAGCAGCTGGATCACGG
CGTTCTTCTCGTCGGCTACAATGACAGCGCCGCAGTGCCGTACTGGATCATCAAGAAC
>MZ087259_1
TCGTGCTGGGCCTTCTCCGCCATTGGCAACGTTGAGTGCCAGTGGTTTCTCGCCGGCCAC
CCGCTGACGAACCTGTCGGAGCAGATGCTCGTGTCGTGCGATAAAACGGACTCTGGCTGC
GGTGGTGGCCTGATGAACAACGCCTTTGAGTGGATTGTGCAGGAGAATAACGGCGCCGTG
TACACGGAGGACAGCTACCCCTTATGCGTCGGGCGAGGGGATATCGCCGCCGTGCACGAC
GTCAGGCCACACGGTGGGTGCCACGATTACCGGTCACGTTGAATTACCGCAGGACGAGGC
CCAAATAGCCGCATGGCTTGCAGTCAATGGCCCGGTTGCCGTTGCCGTCGACGCCAGCAG
CTGGATGACCTACACGGGCGGCGTTATGACGAGCTGCGT-TCCGAGCAGCTGGATCACGG
CGTTCTTCTCGTCGGCTACAATGACAGCGCCGCAGTGCCGTACTGGATCATCAAGAAC
>JF421321_1
TCGTGCTGGGCCTTCTCCGCCATTGGCAACGTTGAGTGCCAGTGGTTTCTCGCCGGCCAC
CCGCTGACGAACCTGTCGGAGCAGATGCTCGTGTCGTGCGATAAAACGGACTCTGGCTGC
GGTGGTGGCCTGATGAACAACGCCTTTGAGTGGATTGTGCAGGAGAATAACGGCGCCGTG
TACACGGAGGACAGCTA-CCCTTATGCGTCGGGCGAGGGGATATCGCCGCCGTGCACGAC
GTCAGGCCACACGGTGGGTGCCACGATTACCGGTCACGTTGAATTACCGCAGGACGAGGC
CCAAATAGCCGCATGGCTTGCAGTCAATGGCCCGGTTGCCGTTGCCGTCGACGCCAGCAG
CTGGATGACCTACACGGGCGGCGTTATGACGAGCTGCGTCTCCGAGCAGCTGGATCACGG
CGTTCTTCTCGTCGGCTACAATGACAGCGCCGCAGTGCCGTACTGGATCATCAAGAAC
>T_c_marinkellei_JF421344_1
TCGTGCTGGGCCTTCTCCGCCATTGGCAACGTTGAGAGCCAGTGGTTTCTCGCCGGCCAC
CCGCTGACGAACCTGTCGGAGCAGATGCTCGTGTCGTGCGACAAAACGGACTCTGGCTGC
AGTGGTGGCCTGATGAACGATGCCTTTGAGTGGATTGTGCAGGAGAATAACGGCGCCGTG
TACACGGAGGAGAGCTA-CCCCTATGCGTCGGGTGAGGGGATATCGCCGCCGTGCACGAC
GTCAGGCCACACGGTGGGTGCCATGATTACCGGTCACGTTGAATTACCGCAGGACGAGGC
CCAAGTAGCCGCATGGCTTGCAGCCAATGGCCCGGTGGCCGTTGCCGTCGACGCCACCAG
CTGGATGACCTACACGGGCGGCGTTATGACGAGCTGCGTCTCCGAGCAGCTGGACCACGG
TGTTCTTCTCGTCGGCTACAATGACAGTGCCGCAGTGCCGTACTGGATCATCAAGAAC
