# Supplementary material for: Molecular Markers for the Phylogenetic Reconstruction of Trypanosoma cruzi: A Quantitative Review
Source: Pathogens. 2025 Jan 14;14(1):72. doi: 10.3390/pathogens14010072 (PMC11768369; doi:10.3390/pathogens14010072)
Supplement: Supplementary file 1 [file pathogens-14-00072-s001.zip › COII-ND1.fst]

>HQ604893_1
TGCGAATAAAATAACTTCATTACACCTCCCCGGTTCTCTACCTTAATACCTAAACTAGCT
AGTGTAAATGAATGGATAACATCTACAGCTGATACTCACAATTTATAAATTACTAAACTT
AATAATGTGAGTACATGGTTGCACTGTAATAGACGCATATCACCTACCAAATAATCACTC
TCAAGTATTAAATTGCTGAATATTGTAGTTTCTCCAAATAAAAAGTATACTCAATATCAT
TGAAATCCTACAACCTTACATAAATCAAAACTAACAAAATTTAAACAACCGAAATATAGC
AATAAACATAGTCTTAATAATAAACACATAATAAACATAACTCCTATTACAAACCAATAA
GTATCCACAAATTTTGATGATATAAAATCTCATGTACAATATATATTATTTATCTTTGTA
ACAAATAAAACTGTAGAAAGGAGTAATGCACATATTCACACACACACAAAACAAACAAAA
GATAATAACACTATAACAGAATCTATTAAAAATATCATTCAAAATGATAAAATAAAACTC
ATAATTTAAA-TCTTGTTAATACATCTAGATATAATTATTGTTTTTGTTGTTTTTATTTT
AGTTTTATTAATCTTATCAGGGTTTGTTAGCCTTTGTGAAAGGAAAGTTTTGGCTATTGT
ACAACTTAGAGTTGGGCCAGCTCTTTTTTTATTTGGGATATTGACACCTATTACAGATGG
CGTTAAACTTTTTGTTAAATTTACTTTATTTATAATTGGTTTTGATGGTATTTACTTTCT
TTTCGGATTATTAATAACGTTATTCTGCATATTTTTTCCATGATTCTTCCTACCTTTAGG
ATTTATTATTCTTTTTGATAAAAGCTTTTCCATCTTGTTTTTATTAAGTATACACTTAGT
GTGTAATGTGTTTAGTG-TTTTTTTAGTTGGATGCTTTTTATTTTCTAGTTGTTTTGTTT
ATTTAGCAACTATGCGTACATTA-TTTTTTTCGATTATCTCAGAAAGTGCCTTACTTATT
TTACTTTATTGCTTATATCTGCTAGA-TTTTTATAG-TTTTTTTGGTATTAAGGATTTGT
GTGTTAACCAACTATCATTATTTAATTGTTTTTTATTAG
>KR135420_1
TGCGAATAAAATAACTTCATTACACCTCCCCGGTTCTCTACCTTAATACCTAAACTAGCT
AGTGTAAATGAATGGATAACATCTACAGCTGATACTCACAATTTATAAATTACTAAACTT
AATAATGTGAGTACATGGTTGCACTGTAATAGACGCATATCACCTACCAAATAATCACTC
TCAAGTATTAAATTGCTGAATATTGTAGTTTCTCCAAATAAAAAGTATACTCAATATCAT
TGAAATCCTACAACCTTACATAAATCAAAACTAACAAAATTTAAACAACCGAAATATAGC
AATAAACATAGTCTTAATAATAAACACATAATAAACATAACTCCTATTACAAACCAATAA
GTATCCACAAATTTTGATGATATAAAATCTCATGTACAATATATATTATTTATCTTTGTA
ACAAATAAAACTGTAGAAAGGAGTAATGCACATATTCACACACACACAAAACAAACAAAA
GATAATAACACTATAACAGAATCTATTAAAAATATCATTCAAAATGATAAAATAAAACTC
ATAATTTAAA-TCTTGTTAATACATCTAGATATAATTATTGTTTTTGTTGTTTTTATTTT
AGTTTTATTAATCTTATCAGGGTTTGTTAGCCTTTGTGAAAGGAAAGTTTTGGCTATTGT
ACAACTTAGAGTTGGGCCAGCTCTTTTTTTATTTGGGATATTGACACCTATTACAGATGG
CATTAAACTTTTTGTTAAATTTACTTTATTTATAATTGGTTTTGATGGTATTTACTTTCT
TTTCGGATTATTAATAACGTTATTCTGCATATTTTTTCCATGATTCTTCCTACCTTTAGG
ATTTATTATTCTTTTTGATAAAAGCTTTTCCATCTTGTTTTTATTAAGTATACACTTAGT
GTGTAATGTGTTTAGTG-TTTTTTTAGTTGGATGCTTTTTATTTTCTAGTTGTTTTGTTT
ATTTAGCAACTATGCGTACATTA-TTTTTTTCGATTATCTCAGAAAGTGCCTTACTTATT
TTACTTTATTGCTTATATCTGCTAAA-TTTTTATAG-TTTTTTTGGTATTAAGGATTTGT
GTGTTAACCAACTATCATTATTTAATTGTTTTTTATTAG
>HQ604899_1
TGCGAATAAAATAACTTCATTACACCTCCCCGGTTCTCTACCTTAATACCTAAACTAGCT
AGTGTAAATGAATGGATAACATCTACAGCTGATACTCACAATTTATAAATTACTAAACTT
AATAATGTGAGTACATGGTTGCACTGTAATAGACGCATATCACCTACCAAGTAATCACTC
TCAAGTATTAAATTGCTGAATATTGTAGTTTCTCCAAATAAAAAGTATACTCAATATCAT
TGAAATCCTACAACCTTACATAAATCAAAACTAACAAAATTTAAACAACCGAAATATAGC
AATAAACATAGTCTTAATAATAAACACATAATAAACATAACTCCTATTACAAACCAATAA
GTATCCACAAATTTTGATGATATAAAATCTCATGTACAATATATATTATTTATCTTTGTA
ACAAATAAAACTGTAGAAAGGAGTAATGCACATATTCACACACACACAAAACAAACAAAA
GATAATAACACTATAACAGAATCTATTAAAAATATCATTCAAAATGATAAAATAAAACTC
ATAATTTAAA-TCTTGTTAATACATCTAGATATAATTATTGTTTTTGTTGTTTTTATTTT
AGTTTTATTAATCTTATCAGGGTTTGTTAGCCTTTGTGAAAGGAAAGTTTTGGCTATTGT
ACAACTTAGAGTTGGGCCAGCTCTTTTTTTATTTGGGATATTGACACCTATTACAGATGG
CATTAAACTTTTTGTTAAATTTACTTTATTTATAATTGGTTTTGATGGTATTTACTTTCT
TTTCGGATTATTAATAACGTTATTCTGCATATTTTTTCCATGATTCTTCCTACCTTTAGG
ATTTATTATTCTTTTTGATAAAAGCTTTTCCATCTTGTTTTTATTAAGTATACACTTAGT
GTGTAATGTGTTTAGTG-TTTTTTTAGTTGGATGCTTTTTATTTTCTAGTTGTTTTGTTT
ATTTAGCAACTATGCGTACATTA-TTTTTTTCGATTATCTCAGAAAGTGCCTTACTTATT
TTACTTTATTGCTTATATCTGCTAGA-TTTTTATAG-TTTTTTTGGTATTAAGGATTTGT
GTGTTAACCAACTATCATTATTTAATTGTTTTTTATTAG
>GU212879_1
TGCGAATAAAATAACTTCATTACACCTCCCCGGTTCTCTACCTTAATACCTAAACTAGCT
AGTGTAAATGAATGGATAACATCTACAGCTGATACTCACAATTTATAAATTACTAAACTT
AATAATGTGAGTACATGGTTGCACTGTAATAGACGCATATCACCTACCAAGTAATCACTC
TCAAGTATTAAATTGCTGAATATTGTAGTTTCTCCAAATAAAAAGTATACTCAATATCAT
TGAAATCCTACAACCTTACATAAATCAAAACTAACAAAATTTAAACAACCGAAATATAGC
AATAAACATAGTCTTAATAATAAACACATAATAAACATAACTCCTATTACAAACCAATAA
GTATCCACAAATTTTGATGATATAAAATCTCATGTACAATATATATTATTTATCTTTGTA
ACAAATAAAACTGTAGAAAGGAGTAATGCACATATTCACACACACACAAAACAAACAAAA
GATAATAACACTATAACAGAATCTATTAAAAATATCATTCAAAATGATAAAATAAAACTC
ATAATTTAAA-TCTTGTTAATACATCTAGATATAATTATTGTTTTTGTTGTTTTTATTTT
AGTTTTATTAATCTTATCAGGGTTTGTTAGCCTTTGTGAAAGGAAAGTTTTGGCTATTGT
ACAACTTAGAGTTGGGCCAGCTCTTTTTTTATTTGGGATATTGACACCTATTACAGATGG
CATTAAACTTTTTGTTAAATTTACTTTATTTATAATTGGTTTTGATGGTATTTACTTTCT
TTTCGGATTATTAATAACGTTATTCTGCATATTTTTTCCATGATTCTTCCTACCTTTAGG
ATTTATTATTCTTTTTGATAAAAGCTTTTCCATCTTGTTTTTATTAAGTATACACTTAGT
GTGTAATGTGTTTAGTG-TTTTTTTAGTTGGATGCTTTTTATTTTCTAGTTGTTTTGTTT
ATTTAGCAACTATGCGTACATTA-TTTTTTTCGATTATCTCAGAAAGTGCCTTACTTATT
TTACTTTATTGCTTATATCTGCTAGA-TTTTTATAG-TTTTTTTGGTATTAAGGATTTGT
GTGTTAACCAACTATCATTATTTAATTGTTTTTTATTAG
>GU212877_1
TGCGAATAAAATAACTTCATTACACCTCCCCGGTTCTCTACCTTAATACCTAAACTAGCT
AGTGTAAATGAATGGATAACATCTACAGCTGATACTCACAATTTATAAATTACTAAACTT
AATAATGTGAGTACATGGTTGCACTGTAATAGACGCATATCACCTACCAAATAATCACTC
TCAAGTATTAAATTGCTGAATATTGTAGTTTCTCCAAATAAAAAGTATACTCAATATCAT
TGAAATCCTACAACCTTACATAAATCAAAACTAACAAAATTTAAACAACCGAAATATAGC
AATAAACATAGTCTTAATAATAAACACATAATAAACATAACTCCTATTACAAACCAATAA
GTATCCACAAATTTTGATGATATAAAATCTCATGTACAATATATATTATTTATCTTTGTA
ACAAATAAAACTGTAGAAAGGAGTAATGCACATATTCACACACACACAAAACAAACAAAA
GATAATAACACTATAACAGAATCTATTAAAAATATCATTCAAAATGATAAAATAAAACTC
ATAATTTAAA-TCTTGTTAATACATATAGATATAATTATTGTTTTTGTTGTTTTTATTTT
AGTTTTATTAATCTTATCAGGGTTTGTTAGCCTTTGTGAAAGGAAAGTTTTGGCTATTGT
ACAACTTAGAGTTGGGCCAGCTCTTTTTTTATTTGGGATATTGACACCTATTACAGATGG
CATTAAACTTTTTGTTAAATTTACTTTATTTATAATTGGTTTTGATGGTATTTACTTTCT
TTTCGGATTATTAATAACGTTATTCTGCATATTTTTTCCATGATTCTTCCTACCTTTAGG
ATTTATTATTCTTTTTGATAAAAGCTTTTCCATCTTGTTTTTATTAAGTATACACTTAGT
GTGTAATGTGTTTAGTG-TTTTTTTAGTTGGATGCTTTTTATTTTCTAGTTGTTTTGTTT
ATTTAGCAACTATGCGTACATTA-TTTTTTTCGATTATCTCAGAAAGTGCCTTACTTATT
TTACTTTATTGCTTATATCTGCTAGA-TTTTTATAG-TTTTTTTGGTATTAAGGATTTGT
GTGTTAACCAACTATCATTATTTAATTGTTTTTTATTAG
>EU302208_1
TGCGAATAAAATAACTTCATTACACCTCCCCGGTTCTCTACCTTAATACCTAAACTAGCT
AGTGTAAATGAATGGATAACATCTACAGCTGATACTCACAATTTATAAATTACTAAACTT
AATAATGTGAGTACATGGTTGCACTGTAATAGACGCATATCACCTACCAAATAATCACTC
TCAAGTATTAAATTGCTGAATATTGTAGTTTCTCCAAATAAAAAGTATACTCAATATCAT
TGAAATCCTACAACCTTACATAAATCAAAACTAACAAAATTTAAACAACCGAAATATAGC
AATAAACATAGTCTTAATAATAAACACATAATAAACATAACTCCTATTACAAACCAATAA
GTATCCACAAATTTTGATGATATAAAATCTCATGTACAATATATATTATTTATCTTTGTA
ACAAATAAAACTGTAGAAAGGAGTAATGCACATATTCACACACACACAAAACAAACAAAA
GATAATAACACTATAACAGAATCTATTAAAAATATCATTCAAAATGATAAAATAAAACTC
ATAATTTAAA-TCTTGTTAATACATATAGATATAATTATTGTTTTTGTTGTTTTTATTTT
AGTTTTATTAATCTTATCAGGGTTTGTTAGCCTTTGTGAAAGGAAAGTTTTGGCTATTGT
ACAACTTAGAGTTGGGCCAGCTCTTTTTTTATTTGGGATATTGACACCTATTACAGATGG
CATTAAACTTTTTGTTAAATTTACTTTATTTATAATTGGTTTTGATGGTATTTACTTTCT
TTTCGGATTATTAATAACGTTATTCTGCATATTTTTTCCATGATTCTTCCTACCTTTAGG
ATTTATTATTCTTTTTGATAAAAGCTTTTCCATCTTGTTTTTATTAAGTATACACTTAGT
GTGTAATGTGTTTAGTG-TTTTTTTAGTTGGATGCTTTTTATTTTCTAGTTGTTTTGTTT
ATTTAGCAACTATGCGTACATTA-TTTTTTTCGATTATCTCAGAAAGTGCCTTACTTATT
TTACTTTATTGCTTATATCTGCTAGA-TTTTTATAG-TTTTTTTGGTATTAAGGATTTGT
GTGTTAACCAACTATCATTATTTAATTGTTTTTTATTAG
>EU302206_1
TGCGAATAAAATAACTTCATTACACCTCCCCGGTTCTCTACCTTAATACCTAAACTAGCT
AGTGTAAATGAATGGATAACATCTACAGCTGATACTCACAATTTATAAATTACTAAACTT
AATAATGTGAGTACATGGTTGCACTGTAATAGACGCATATCACCTACCAAATAATCACTC
TCAAGTATTAAATTGCTGAATATTGTAGTTTCTCCAAATAAAAAGTATACTCAATATCAT
TGAAATCCTACAACCTTACATAAATCAAAACTAACAAAATTTAAACAACCGAAATATAGC
AATAAACATAGTCTTAATAATAAACACATAATAAACATAACTCCTATTACAAACCAATAA
GTATCCACAAATTTTGATGATATAAAATCTCATGTACAATATATATTATTTATCTTTGTA
ACAAATAAAACTGTAGAAAGGAGTAATGCACATATTCACACACACACAAAACAAACAAAA
GATAATAACACTATAACAGAATCTATTAAAAATATCATTCAAAATGATAAAATAAAACTC
ATAATTTAAA-TCTTGTTAATACATATAGATATAATTATTGTTTTTGTTGTTTTTATTTT
AGTTTTATTAATCTTATCAGGGTTTGTTAGCCTTTGTGAAAGGAAAGTTTTGGCTATTGT
ACAACTTAGAGTTGGGCCAGCTCTTTTTTTATTTGGGATATTGACACCTATTACAGATGG
CATTAAACTTTTTGTTAAATTTACTTTATTTATAATTGGTTTTGATGGTATTTACTTTCT
TTTCGGATTATTAATAACGTTATTCTGCATATTTTTTCCATGATTCTTCCTACCTTTAGG
ATTTATTATTCTTTTTGATAAAAGCTTTTCCATCTTGTTTTTATTAAGTATACACTTAGT
GTGTAATGTGTTTAGTG-TTTTTTTAGTTGGATGCTTTTTATTTTCTAGTTGTTTTGTTT
ATTTAGCAACTATGCGTACATTA-TTTTTTTCGATTATCTCAGAAAGTGCCTTACTTATT
TTACTTTATTGCTTATATCTGCTAGA-TTTTTATAG-TTTTTTTGGTATTAAGGATTTGT
GTGTTAACCAACTATCATTATTTAATTGTTTTTTATTAG
>EU302205_1
TGCGAATAAAATAACTTCATTACACCTCCCCGGTTCTCTACCTTAATACCTAAACTAGCT
AGTGTAAATGAATGGATAACATCTACAGCTGATACTCACAATTTATAAATTACTAAACTT
AATAATGTGAGTACATGGTTGCACTGTAATAGACGCATATCACCTACCAAATAATCACTC
TCAAGTATTAAATTGCTGAATATTGTAGTTTCTCCAAATAAAAAGTATACTCAATATCAT
TGAAATCCTACAACCTTACATAAATCAAAACTAACAAAATTTAAACAACCGAAATATAGC
AATAAACATAGTCTTAATAATAAACACATAATAAACATAACTCCTATTACAAACCAATAA
GTATCCACAAATTTTGATGATATAAAATCTCATGTACAATATATATTATTTATCTTTGTA
ACAAATAAAACTGTAGAAAGGAGTAATGCACATATTCACACACACACAAAACAAACAAAA
GATAATAACACTATAACAGAATCTATTAAAAATATCATTCAAAATGATAAAATAAAACTC
ATAATTTAAA-TCTTGTTAATACATATAGATATAATTATTGTTTTTGTTGTTTTTATTTT
AGTTTTATTAATCTTATCAGGGTTTGTTAGCCTTTGTGAAAGGAAAGTTTTGGCTATTGT
ACAACTTAGAGTTGGGCCAGCTCTTTTTTTATTTGGGATATTGACACCTATTACAGATGG
CATTAAACTTTTTGTTAAATTTACTTTATTTATAATTGGTTTTGATGGTATTTACTTTCT
TTTCGGATTATTAATAACGTTATTCTGCATATTTTTTCCATGATTCTTCCTACCTTTAGG
ATTTATTATTCTTTTTGATAAAAGCTTTTCCATCTTGTTTTTATTAAGTATACACTTAGT
GTGTAATGTGTTTAGTG-TTTTTTTAGTTGGATGCTTTTTATTTTCTAGTTGTTTTGTTT
ATTTAGCAACTATGCGTACATTA-TTTTTTTCGATTATCTCAGAAAGTGCCTTACTTATT
TTACTTTATTGCTTATATCTGCTAGA-TTTTTATAG-TTTTTTTGGTATTAAGGATTTGT
GTGTTAACCAACTATCATTATTTAATTGTTTTTTATTAG
>KR135418_1
TGCGAATAAAATAACYTCATTACACCTCCCCGGTTCTCTACCTTAATACCTAAACTAGCT
AGTGTAAATGAATGGATAACATCTACAGCTGATACTCACAATTTATAAATTACTAAACTT
AATAATGTGAGTACATGGTTGCACTGTAATAGACGCATATCACCTACCAAATAATCACTC
TCAAGTATTAAATTGCTGAATATTGTAGTTTCTCCAAATAAAAAGTATACTCAATATCAT
TGAAATCCTACAACCTTACATAAATCAAAACTAACAAAATTTAAACAACCGAAATATAGC
AATAAACATAGTCTTAATAATAAACACATAATAAACATAACTCCTATTACAAACCAATAA
GTATCCACAAATTTTGATGATATAAAATCTCATGTACAATATATATTATTTATCTTTGTA
ACAAATAAAACTGTAGAAAGGAGTAATGCACATATTCACACACACACAAAACAAACAAAA
GATAATAACACTATAACAGAATCTATTAAAAATATCATTCAAAATGATAAAATAAAACTC
ATAATTTAAA-TCTTGTTAATACATCTAGATATAATTATTGTTTTTGTTGTTTTTATTTT
AGTTTTATTAATCTTATCAGGGTTTGTTAGCCTTTGTGAAAGGAAAGTTTTGGCTATTGT
ACAACTTAGAGTTGGGCCAGCTCTTTTTTTATTTGGGATATTGACACCTATTACAGATGG
CATTAAACTTTTTGTTAAATTTACTTTATTTATAATTGGTTTTGATGGTATTTACTTTCT
TTTCGGATTATTAATAACGTTATTCTGCATATTTTTTCCATGATTCTTCCTACCTTTAGG
ATTTATTATTCTTTTTGATAAAAGCTTTTCCATCTTGTTTTTATTAAGTATACACTTAGT
GTGTAATGTGTTTAGTG-TTTTTTTAGTTGGATGCTTTTTATTTTCTAGTTGTTTTGTTT
ATTTAGCAACTATGCGTACATTA-TTTTTTTCGATTATCTCAGAAAGTGCCTTACTTATT
TTACTTTATTGCTTATATCTGCTAAA-TTTTTATAG-TTTTTTTGGTATTAAGGATTTGT
GTGTTAACCAACTATCATTATTTAATTGTTTTTTATTAG
>EU302207_1
TGCGAATAAAATAACTTCATTACACCTCCCCGGTTCTCTACCTTAATACCTAAACTAGCT
AGTGTAAATGAATGGATAACATCTACAGCTGATACTCACAATTTATAAATTACTAAACTT
AATAATGTGAGTACATGGTTGCACTGTAATAGACGCATATCACCTACCAAATAATCACTC
TCAAGTATTANATTGCTGAATATTGTAGTTTCTCCAAATAAAAAGTATACTCAATATCAT
TGAAATCCTACAACCTTACATAAATCAAAACTAACAAAATTTAAACAACCGAAATATAGC
AATAAACATAGTCTTAATAATAAACACATAATAAACATAACTCCTATTACAAACCAATAA
GTATCCACAAATTTTGATGATATAAAATCTCATGTACAATATATATTATTTATCTTTGTA
ACAAATAAAACTGTAGAAAGGAGTAATGCACATATTCACACACACACAAAACAAACAAAA
GATAATAACACTATAACAGAATCTATTAAAAATATCATTCAAAATGATAAAATAAAACTC
ATAATTTAAA-TCTTGTTAATACATATAGATATAATTATTGTTTTTGTTGTTTTTATTTT
AGTTTTATTAATCTTATCAGGGTTTGTTAGCCTTTGTGAAAGGAAAGTTTTGGCTATTGT
ACAACTTAGAGTTGGGCCAGCTCTTTTTTTATTTGGGATATTGACACCTATTACAGATGG
CATTAAACTTTTTGTTAAATTTACTTTATTTATAATTGGTTTTGATGGTATTTACTTTCT
TTTCGGATTATTAATAACGTTATTCTGCATATTTTTTCCATGATTCTTCCTACCTTTAGG
ATTTATTATTCTTTTTGATAAAAGCTTTTCCATCTTGTTTTTATTAAGTATACACTTAGT
GTGTAATGTGTTTAGTG-TTTTTTTAGTTGGATGCTTTTTATTTTCTAGTTGTTTTGTTT
ATTTAGCAACTATGCGTACATTA-TTTTTTTCGATTATCTCAGAAAGTGCCTTACTTATT
TTACTTTATTGCTTATATCTGCTAGA-TTTTTATAG-TTTTTTTGGTATTAAGGATTTGT
GTGTTAACCAACTATCATTATTTAATTGTTTTTTATTAG
>KR135419_1
TGCGAATAAAATAACTTCATTACACCTCCCCGGTTCTCTACCTTAATACCTAAACTAGCT
AGTGTAAATGAATGGATAACATCTACAGCTGATACTCACAATTTATAAATTACTAAACTT
AATAATGTGAGTACATGGTTGCACTGTAATAGACGCATATCACCTACCAAATAATCACTC
TCAAGTATTAAATTGCTGAATATTGTAGTTTCTCCAAATAAAAAGTATACTCAATATCAT
TGAAATCCTACAACCTTACATAAATCAAAACTAACAAAATTTAAACAACCGAAATATAGC
AATAAACATAGTCTTAATAATAAACACATAATAAACATAACTCCTATTACAAACCAATAA
GTATCCACAAATTTTGATGATATAAAATCTCATGTACAATATATATTATTTATCTTTGTA
ACAAATAAAACTGTAGAAAGGAGTAATGCACATATTCACACACACACAAAACAAACAAAA
GATAATAACACTATAACAGAATCTATTAAAAATATCATTCAAAATGATAAAATAAAACTC
ATAATTTAAA-TCTTGTTAATACATCTAGATATAATTATTGTTTTTGTTGTTTTTATTTT
AGTTTTATTAATCTTATCAGGGTTTGTTAGCTTTTGTGAAAGGAAAGTTTTGGCTATTGT
ACAACTTAGAGTTGGGCCAGCTCTTTTTTTATTTGGGATATTGACACCTATTACAGATGG
CATTAAACTTTTTGTTAAATTTACTTTATTTATAATTGGTTTTGATGGTATTTACTTTCT
TTTCGGATTATTAATAACGTTATTCTGCATATTTTTTCCATGATTCTTCCTACCTTTAGG
ATTTATTATTCTTTTTGATAAAAGCTTTTCCATCTTGTTTTTATTAAGTATACACTTAGT
GTGTAATGTGTTTAGTG-TTTTTTTAGTTGGATGCTTTTTATTTTCTAGTTGTTTTGTTT
ATTTAGCAACTATGCGTACATTA-TTTTTTTCGATTATCTCAGAAAGTGCCTTACTTATT
TTACTTTATTGCTTATATCTGCTAAA-TTTTTATAG-TTTTTTTGGTATTAAGGATTTGT
GTGTTAACCAACTATCATTATTTAATTGTTTTTTATTAG
>GU212880_1
TGCGAATAAAATAACTTCATTACACCTCCCCGGTTCTCTACCTTAATACCTAAACTAGCT
AGTGTAAATGAATGGATAACATCTACAGCTGATACTCACAATTTATAAATTACTAAACTT
AATAATGTGAGTACATGGTTGCACTGTAATAGACGCATATCACCTACCAAGTAATCACTC
TCAAGTATTAAATTGCTGAATATTGTAGTTTCTCCAAATAAAAAGTATACTCAATATCAT
TGAAATCCTACAACCTTACATAAATCAAAACTAACAAAATTTAAACAACCGAAATATAGC
AATAAACATAGTCTTAATAATAAACACATAATAAACATAACTCCTATTACAAACCAATAA
GTATCCACAAATTTTGATGATATAAAATCTCATGTACAATATATATTATTTATCTTTGTA
ACAAATAAAACTGTAGAAAGGAGTAATGCACATATTCACACTCACACAAAACAAACAAAA
GATAATAACACTATAACAGAATCTATTAAAAATATCATTCAAAATGATAAAATAAAACTC
ATAATTTAAA-TCTTGTTAATACATCTAGATATAATTATTGTTTTTGTTGTTTTTATTTT
AGTTTTATTAATCTTATCAGGGTTTGTTAGCCTTTGTGAAAGGAAAGTTTTGGCTATTGT
ACAACTTAGAGTTGGGCCAGCTCTTTTTTTATTTGGGATATTGACACCTATTACAGATGG
CATTAAACTTTTTGTTAAATTTACTTTATTTATAATTGGTTTTGATGGTATTTACTTTCT
TTTCGGATTATTAATAACGTTATTCTGCATATTTTTTCCATGATTCTTCCTACCTTTAGG
ATTTATTATTCTTTTTGATAAAAGCTTTTCCATCTTGTTTTTATTAAGTATACACTTAGT
GTGTAATGTGTTTAGTG-TTTTTTTAGTTGGATGCTTTTTATTTTCTAGTTGTTTTGTTT
ATTTAGCAACTATGCGTACATTA-TTTTTTTCGATTATCTCAGAAAGTGCCTTACTTATT
TTACTTTATTGCTTATATCTGCTAGA-TTTTTATAG-TTTTTTTGGTATTAAGGATTTGT
GTGTTAACCAACTATCATTATTTAATTGTTTTTTATTAG
>GU212876_1
TGCGAATAAAATAACTTCATTACACCTCCCCGGTTCTCTACCTTAATACCTAAACTAGCT
AGTGTAAATGAATGGATAACATCTACAGCTGATACTCACAATTTATAAATTACTAAACTT
AATAATGTGAGTACATGGTTGCACTGTAATAGACGCATATCACCTACCAAGTAATCACTC
TCAAGTATTAAATTGCTGAATATTGTAGTTTCTCCAAATAAAAAGTATACTCAATATCAT
TGAAATCCTACAACCTTACATAAATCAAAACTAACAAAATTTAAACAACCGAAATATAGC
AATAAACATAGTCTTAATAATAAACACATAATAAACATAACTCCTATTACAAACCAATAA
GTATCCACAAATTTTGATGATATAAAATCTCATGTACAATATATATTATTTATCTTTGTA
ACAAATAAAACTGTAGAAAGGAGTAATGCACATATTCACACACACACAAAACAAACAAAA
GATAATAACACTATAACAGAATCTATTAAAAATATCATTCAAAATGATAAAATAAAACTC
ATAATTTAAA-TCTTGTTAATACATCTAGATATAATTATTGTTTTTGTTGTTTTTATTTT
AGTTTTATTAATCTTATCAGGGTTTGTTAGCCTTTGTGAAAGGAAAGTTTTGGCTATTGT
ACAACTTAGAGTTGGGCCAGCTCTTTTTTTATTTGGGATATTGACACCTATTACAGATGG
CATTAAACTTTTTGTTAAATTTACTTTATTTATAATTGGTTTTGATGGTATTTACTTTCT
TTTCGGATTATTAATAACGTTATTCTGCATATTTTTTCCATGATTCTTCCTACCTTTAGG
ATTTATTATTCTTTTTGATAAAAGCTTTTCCATCTTGTTTTTATTAAGTATACACTTAGT
GTGTAATGTGTTTAGTG-TTTTTTTAGTTGGATGCTTTTTATTTTCTAGTTGTTTTGTTT
ATTTAGCAACTATGCGTACATTATTTTTTTTCGATTATCTCAGAAAGTGCCTTACTTATT
TTACTTTATTGCTTATATCTGCTAGA-TTTTTATAG-TTTTTTTGGTATTAAGGATTTGT
GTGTTAACCAACTATCATTATTTAATTGTTTTTTATTAG
>EU302213_1
TGCGAATAAAATAACTTCATTACACCTCCCCGGTTCTCTACCTTAATACCTAAACTAGCT
AGTGTAAATGAATGGATAACATCTACAGCTGATACTCACAATTTATAAATTACTAAACTT
AATAATGTGAGTACATGGTTGCACTGTAATAGACGCATATCACCTACCAAATAATCACTC
TCAAGTATTAAATTGCTGAATATTGTAGTTTCTCCAAATAAAAAGTATACTCAATATCAT
TGAAATCCTACAACCTTACATAAATCAAAACTAACAAAATTTAAACAACCGAAATATAGC
AATAAACATAGTCTTAATAATAAACACATAATAAACATAACTCCTATTACAAACCAATAA
GTATCCACAAATTTTGATGATATAAAATCTCATGTACAATATATATTATTTATCTTTGTA
ACAAATAAAACTGTAGAAAGGAGTAATGCACATATTCACACACACACAAAACAAACAAAA
GATAATAACACTATAACAGAATCTATTAAAAATATCATTCAAAATGATAAAATAAAACTC
ATAATTTAAA-TCTTGTTAATACATATAGATATAATTATTGTTTTTGTTGTTTTTATTTT
AGTTTTATTAATCTTATCAGGGTTTGTTAGCCTTTGTGAAAGGAAAGTTTTGGCTATTGT
ACAACTTAGAATTGGGCCAGCTCTTTTTTTATTTGGGATATTGACACCTATTACAGATGG
CATTAAACTTTTTGTTAAATTTACTTTATTTATAATTGGTTTTGATGGTATTTACTTTCT
TTTCGGATTATTAATAACGTTATTCTGCATATTTTTTCCATGATTCTTCCTACCTTTAGG
ATTTATTATTCTTTTTGATAAAAGCTTTTCCATCTTGTTTTTATTAAGTATACACTTAGT
GTGTAATGTGTTTAGTG-TTTTTTTAGTTGGATGCTTTTTATTTTCTAGTTGTTTTGTTT
ATTTAGCAACTATGCGTACATTA-TTTTTTTCGATTATCTCAGAAAGTGCCTTACTTATT
TTACTTTATTGCTTATATCTGCTAGA-TTTTTATAG-TTTTTTTGGTATTAAGGATTTGT
GTGTTAACCAACTATCATTATTTAATTGTTTTTTATTAG
>EU302209_1
TGCGAATAAAATAACTTCATTACACCTCCCCGGTTCTCTACCTTAATACCTAAACTAGCT
AGTGTAAATGAATGGATAACATCTACAGCTGATACTCACAATTTATAAATTACTAAACTT
AATAATGTGAGTACATGGTTGCACTGTAATAGACGCATATCACCTACCAAATAATCACTC
TCAAGTATTAAATTGCTGAATATTGTAGTTTCTCCAAATAAAAAGTATACTCAATATCAT
TGAAATCCTACAACCTTACATAAATCAAAACTAACAAAATTTAAACAACCGAAATATAGC
AATAAACATAGTCTTAATAATAAACACATAATAAACATAACTCCTATTACAAACCAATAA
GTATCCACAAATTTTGATGATATAAAATCTCATGTACAATATATATTATTTATCTTTGTA
ACAAATAAAACTGTAGAAAGGAGTAATGCACATATTCACACACACACAAAACAAACAAAA
GATAATAACACTATAACAGAATCTATTAAAAATATCATTCAAAATGATAAAATAAAACTC
ATAATTTAAA-TCTTGTTAATACATATAGATATAATTATTGTTTTTGTTGTTTTTATTTT
AGTTTTATTAATCTTATCAGGGTTTGTTAGCCTTTGTGAAAGGAAAGTTTTGGCTATTGT
ACAACTTAGAGTTGGGCCAGCTCTTTTTTTATTTGGGATATTGACACCTATTACAGATGG
CATTAAACTTTTTGTTAAATTTACTTTATTTATAATTGGTTTTGATGGTATTCACTTTCT
TTTCGGATTATTAATAACGTTATTCTGCATATTTTTTCCATGATTCTTCCTACCTTTAGG
ATTTATTATTCTTTTTGATAAAAGCTTTTCCATCTTGTTTTTATTAAGTATACACTTAGT
GTGTAATGTGTTTAGTG-TTTTTTTAGTTGGATGCTTTTTATTTTCTAGTTGTTTTGTTT
ATTTAGCAACTATGCGTACATTA-TTTTTTTCGATTATCTCAGAAAGTGCCTTACTTATT
TTACTTTATTGCTTATATCTGCTAGA-TTTTTATAG-TTTTTTTGGTATTAAGGATTTGT
GTGTTAACCAACTATCATTATTTAATTGTTTTTTATTAG
>AF359009_1
TGCGAATAAAATAACTTCATTACACCTCCCCGGTTCTCTACCTTAATACCTAAACTAGCT
AGTGTAAATGAATGGATAACATCTACAGCTGATACTCACAATTTATAAATTACTAAACTT
AATAATGTGAGTACATGGTTGCACTGTAATAGACGCATATCACCTACCAAATAATCACTC
TCAAGTATTAAATTGCTGAATATTGTAGTTTCTCCAAATAAAAAGTATACTCAATATCAT
TGAAATCCTACAACCTTACATAAATCAAAACTAACAAAATTTAAACAACCGAAATATAGC
AATAAACATAGTCTTAATAATAAACACATAATAAACATAACTCCTATTACAAACCAATAA
GTATCCACAAATTTTGATGATATAAAATCTCATGTACAATATATATTATTTATCTTTGTA
ACAAATAAAACTGTAGAAAGGAGTAATGCACATATTCACACACACACAAAACAAACAAAA
GATAATAACACTATAACAGAATCTATTAAAAATATCATTCAAAATGATAAAATAAAACTC
ATAATTTAAA-TCTTGTTAATACATATAGATATAATTATTGTTTTTGTTGTTTTTATTTT
AGTTTTATTAATCTTATCAGGGTTTGTTAGCCTTTGTGAAAGGAAAGTTTTGGCTATTGT
ACAACTTAGAATTGGGCCAGCTCTTTTTTTATTTGGGATATTGACACCTATTACAGATGG
CATTAAACTTTTTGTTAAATTTACTTTATTTATAATTGGTTTTGATGGTATTTACTTTCT
TTTCGGATTATTAATAACGTTATTCTGCATATTTTTTCCATGATTCTTCCTACCTTTAGG
ATTTATTATTCTTTTTGATAAAAGCTTTTCCATCTTGTTTTTATTAAGTATACACTTAGT
GTGTAATGTGTTTAGTG-TTTTTTTAGTTGGATGCTTTTTATTTTCTAGTTGTTTTGTTT
ATTTAGCAACTATGCGTACATTA-TTTTTTTCGATTATCTCAGAAAGTGCCTTACTTATT
TTACTTTATTGCTTATATCTGCTAGA-TTTTTATAG-TTTTTTTGGTATTAAGGATTTGT
GTGTTAACCAACTATCATTATTTAATTGTTTTTTATTAG
>KR135421_1
TGCGAATAAAATAACTTCATTACACCTCCCCGGTTCTCTACCTTAATACCTAAACTAGCT
AGTGTAAATGAATGGATAACATCTACAGCTGATACTCACAATTTATAAATTACTAAACTT
AATAATGTGAGTACATGGTTGCACTGTAATAGACGCATATCACCTACCAAATAATCACTC
TCAAGTATTAAATTGCTGAATATTGTAGTTTCTCCAAATAAAAAGTATACTCAATATCAT
TGAAATCCTACAACCTTACATAAATCAAAACTAACAAAATTTAAACAACCGAAATATAGC
AATAAACATAGTCTTAATAATAAACACATAATAAACATAACTCCTATTACAAACCAATAA
GTATCCACAAATTTTGATGATATAAAATCTCATGTACAATATATATTATTTATCTTTGTA
ACAAATAAAACTGTAGAAAGGAGTAATGCACATATTCACACACACACAAAACAAACAAAA
GATAATAACACTATAACAGAATCTATTAAAAATATCATTCAAAATGATAAAATAAAACTC
ATAATTTAAA-TCTTGTTAATACATCTAGATATAATTATTGTTTTTGTTGTTTTTATTCT
AGTTTTATTAATCTTATCAGGGTTTGTTAGCCTTTGTGAAAGGAAAGTTTTGGCTATTGT
ACAACTTAGAGTTGGGCCAGCTCTTTTTTTATTTGGGATATTGACACCTATTACAGATGG
CATTAAACTTTTTGTTAAATTTACTTTATTTATAATTGGTTTTGATGGTATTTACTTTCT
TTTCGGATTATTAATAACGTTATTCTGCATATTTTTTCCATGATTCTTCCTACCTTTAGG
ATTTATTATTCTTTTTGATAAAAGCTTTTCCATCTTGTTTTTATTAAGTATACACTTAGT
GTGTAATGTGTTTAGTG-TTTTTTTAGTTGGATGCTTTTTATTTTCTAGTTGTTTTGTTT
ATTTAGCAACTATGCGTACATTA-TTTTTTTCGATTATCTCAGAAAGTGCCTTACTTATT
TTACTCTATTGCTTATATCTGCTAAA-TTTTTATAG-TTTTTTTGGTATTAAGGATTTGT
GTGTTAACCAACTATCATTATTTAATTGTTTTTTATTAG
>KR135425_1
TGCGAATAAAATAACTTCATTACACCTCCCCGGTTCTCTACCTTAATACCTAAACTAGCT
AGTGTAAATGAATGGATAACATCTACAGCTGATACTCACAATTTATAAATTACTAAACTT
AATAATGTGAGTACATGGTTGCACTGTAATAGACGCATATCACCTACCAAATAATCACTC
TCAAGTATTAAATTGCTGAATATTGTAGTTTCTCCAAATAAAAAGTATACTCAATATCAT
TGAAATCCTACAACCTTACATAAATCAAAACTAACAAAATTTAAACAACCAAAATATAGC
AATAAACATAGTCTTAATAATAAACACATAATAAACATAACTCCTATTACAAACCAATAA
GTATCC-CAAATTTTGATGATATAAAATCTCATGTACAATATATATTATTTATCTTTGTA
ACAAATAAAACTGTAGAAAGGAGTAATGCACATATTCACACACACACAAAACAAACAAAA
GATAATAACACTATAACAGAATCTATTAAAAATATCATTCAAAATGATAAAATAAAACTC
ATAATTTAAA-TCTTGTTAATACATCTAGATATAATTATTGTTTTTGTTGTTTTTATTTT
AGTTTTATTAATCTTATCAGGGTTTGTTAGCCTTTGTGAAAGGAAAGTTTTGGCTATTGT
ACAACTTAGAGTTGGGCCAACTCTTTTTTTATTTGGGATATTGACACCTATTACAGATGG
CATTAAACTTTTTGTTAAATTTACTTTATTTATAATTGGTTTTGATGGTATTTACTTTCT
TTTCGGATTATTAATAACGTTATTCTGCATATTTTTTCCATGATTCTTCCTACCTTTAGG
ATTTATTATTCTTTTTGATAAAAGCTTTTCCATCTTGTTTTTATTAAGTATACACTTAGT
GTGTAATGTGTTTAGTG-TTTTTTTAGTTGGATGCTTTTTATTTTCTAGTTGTTTTGTTT
ATTTAGCAACTATGCGTACATTA-TTTTTTTCGATTATCTCAGAAAGTGCCTTACTTATT
TTACTTTATTGCTTATATCTGCTAGA-TTTTTATAG-TTTTTTTGGTATTAAGGATTTGT
GTGTTAACCAACTATCATTATTTAATTGTTTTTTATTAG
>KR135424_1
TGCGAATAAAATAACTTCATTACACCTCCCCGGTTCTCTACCTTAATACCTAAACTAGCT
AGTGTAAATGAATGGATAACATCTACAGCTGATACTCACAATTTATAAATTACTAAACTT
AATAATGTGAGTACATGGTTGCACTGTAATAGACGCATATCACCTACCAAATAATCACTC
TCAAGTATTAAATTGCTGAATATTGTAGTTTCTCCAAATAAAAAGTATACTCAATATCAT
TGAAATCCTACAACCTTACATAAATCAAAACTAACAAAATTTAAACAACCAAAATATAGC
AATAAACATAGTCTTAATAATAAACACATAATAAACATAACTCCTATTACAAACCAATAA
GTATCC-CAAATTTTGATGATATAAAATCTCATGTACAATATATATTATTTATCTTTGTA
ACAAATAAAACTGTAGAAAGGAGTAATGCACATATTCACACACACACAAAACAAACAAAA
GATAATAACACTATAACAGAATCTATTAAAAATATCATTCAAAATGATAAAATAAAACTC
ATAATTTAAA-TCTTGTTAATACATCTAGATATAATTATTGTTTTTGTTGTTTTTATTTT
AGTTTTATTAATCTTATCAGGGTTTGTTAGCCTTTGTGAAAGGAAAGTTTTGGCTATTGT
ACAACTTAGAGTTGGGCCAACTCTTTTTTTATTTGGGATATTGACACCTATTACAGATGG
CATTAAACTTTTTGTTAAATTTACTTTATTTATAATTGGTTTTGATGGTATTTACTTTCT
TTTCGGATTATTAATAACGTTATTCTGCATATTTTTTCCATGATTCTTCCTACCTTTAGG
ATTTATTATTCTTTTTGATAAAAGCTTTTCCATCTTGTTTTTATTAAGTATACACTTAGT
GTGTAATGTGTTTAGTG-TTTTTTTAGTTGGATGCTTTTTATTTTCTAGTTGTTTTGTTT
ATTTAGCAACTATGCGTACATTA-TTTTTTTCGATTATCTCAGAAAGTGCCTTACTTATT
TTACTTTATTGCTTATATCTGCTAGA-TTTTTATAG-TTTTTTTGGTATTAAGGATTTGT
GTGTTAACCAACTATCATTATTTAATTGTTTTTTATTAG
>KR135415_1
TGCGAATAAAATAACTTCATTACACCTCCCCGGTTCTCTACCTTAATACCTAAACTAGCT
AGTGTAAATGAATGGATAACATCTACAGCTGATACTCACAATTTATAAATTACTAAACTT
AATAATGTGAGTACATGGTTGCACTGTAATAGACGCATATCACCTACCAAATAATCACTC
TCAAGTATTAAATTGCTGAATATTGTAGTTTCTCCAAATAAAAAGTATACTCAATATCAT
TGAAATCCTACAACCTTACATAAATCAAAACTAACAAAATTTAAACAACCGAAATATAGC
AATAAACATAGTCTTAATAATAAACACATAATAAACATAACTCCTATTACAAACCAATAA
GTATCCACAAATTTTGATGATATAAAATCTCATGTACAATATATATTATTTATCTTTGTA
ACAAATAAAACTGTAGAAAGGAGTAATGCACATATTCACACACACACAAAACAAACAAAA
GATAATAACACTATAACAGAATCTATTAAAAATATCATTCAAAATGATAAAATAAAACTC
ATAATTTAAA-TCTTGTTAATACATCTAGATATAATTATTGTTTTTGTTGTTTTTATTTT
AGTTTTATTAATCTTATCAGGGTTTGTTAGCTTTTGTGAAAGGAAAGTTTTGGCTATTGT
ACAACTTAGAGTTGGGCCAGCTCTTTTTTTATTTGGGATATTGACACCTATTACAGATGG
CATTAAACTTTTTGTTAAATTTACTTTATTTATAATTGGTTTTGATGGTATTTACTTTCT
TTTCGGATTATTAATAACGTTATTCTGCATATTTTTTCCATGATTCTTCCTACCTTTAGG
ATTTATTATTCTTTTTGATAAAAGCTTTTCCATCTTGTTTTTATTAAGTATACACTTAGT
GTGTAATGTGTTTAGTG--TTTTTTAGTTGGATGCTTTTTATTTTCTAGTTGTTTTGTTT
ATTTAGCAACTATGCGTACATTA-TTTTTTTCGATTATCTCAGAAAGTGCCTTACTTATT
TTACTTTATTGCTTATATCTGCTAAA-TTTTTATAG-TTTTTTTGGTATTAAGGATTTGT
GTGTTAACCAACTATCATTATTTAATTGTTTTTTATTAG
>KR135414_1
TGCGAATAAAATAACTTCATTACACCTCCCCGGTTCTCTACCTTAATACCTAAACTAGCT
AGTGTAAATGAATGGATAACATCTACAGCTGATACTCACAATTTATAAATTACTAAACTT
AATAATGTGAGTACATGGTTGCACTGTAATAGACGCATATCACCTACCAAATAATCACTC
TCAAGTATTAAATTGCTGAATATTGTAGTTTCTCCAAATAAAAAGTATACTCAATATCAT
TGAAATCCTACAACCTTACATAAATCAAAACTAACAAAATTTAAACAACCGAAATATAGC
AATAAACATAGTCTTAATAATAAACACATAATAAACATAACTCCTATTACAAACCAATAA
GTATCCACAAATTTTGATGATATAAAATCTCATGTACAATATATATTATTTATCTTTGTA
ACAAATAAAACTGTAGAAAGGAGTAATGCACATATTCACACACACACAAAACAAACAAAA
GATAATAACACTATAACAGAATCTATTAAAAATATCATTCAAAATGATAAAATAAAACTC
ATAATTTAAA-TCTTGTTAATACATCTAGATATAATTATTGTTTTTGTTGTTTTTATTTT
AGTTTTATTAATCTTATCAGGGTTTGTTAGCCTTTGTGAAAGGAAAGTTTTGGCTATTGT
ACAACTTAGAGTTGGGCCAGCTCTTTTTTTATTTGGGATATTGACACCTATTACAGATGG
CATTAAACTTTTTGTTAAATTTACTTTATTTATAATTGGTTTTGATGGTATTTACCTTCT
TTTCGGATTATTAATAACGTTATTCTGCATATTTTTTCCATGATTCTTCCTACCTTTAGG
ATTTATTATTCTTTTTGATAAAAGCTTTTCCATCTTGTTTTTATTAAGTATACACTTAGT
GTGTAATGTGTTTAGTG--TTTTTTAGTTGGATGCTTTTTATTTTCTAGTTGTTTTGTTT
ATTTAGCAACTATGCGTACATTA-TTTTTTTCGATTATCTCAGAAAGTGCCTTACTTATT
TTACTTTATTGCTTATATCTGCTAAA-TTTTTATAG-TTTTTTTGGTATTAAGGATTTGT
GTGTTAACCAACTATCATTATTTAATTGTTTTTTATTAG
>KR135412_1
TGCGAATAAAATAACTTCATTACACCTCCCCGGTTCTCTACCTTAATACCTAAACTAGCT
AGTGTAAATGAATGGATAACATCTACAGCTGATACTCACAATTTATAAATTACTAAACTT
AATAATGTGAGTACATGGTTGCACTGTAATAGACGCATATCACCTACCAAATAATCACTC
TCAAGTATTAAATTGCTGAATATTGTAGTTTCTCCAAATAAAAAGTATACTCAATATCAT
TGAAATCCTACAACCTTACATAAATCAAAACTAACAAAATTTAAACAACCGAAATATAGC
AATAAACATAGTCTTAATAATAAACACATAATAAACATAACTCCTATTACAAACCAATAA
GTATCCACAAATTTTGATGATATAAAATCTCATGTACAATATATATTATTTATCTTTGTA
ACAAATAAAACTGTAGAAAGGAGTAATGCACATATTCACACACACACAAAACAAACAAAA
GATAATAACACTATAACAGAATCTATTAAAAATATCATTCAAAATGATAAAATAAAACTC
ATAATTTAAA-TCTTGTTAATACATCTAGATATAATTATTGTTTTTGTTGTTTTTATTTT
AGTTTTATTAATCTTATCAGGGTTTGTTAGCCTTTGTGAAAGGAAAGTTTTGGCTATTGT
ACAACTTAGAGTTGGGCCAGCTCTTTTTTTATTTGGGATATTGACACCTATTACAGATGG
CATTAAACTTTTTGTTAAATTTACTTTATTTATAATTGGTTTTGATGGTATTTACTTTCT
TTTCGGATTATTAATAACGTTATTCTGCATATTTTTTCCATGATTCTTCCTACCTTTAGG
ATTTATTATTCTTTTTGATAAAAGCTTTTCCATCTTGTTTTTATTAAGTATACACTTAGT
GTGTAATGTGTTTAGTG--TTTTTTAGTTGGATGCTTTTTATCTTCTAGTTGTTTTGTTT
ATTTAGCAACTATGCGTACATTA-TTTTTTTCGATTATCTCAGAAAGTGCCTTACTTATT
TTACTTTATTGCTTATATCTGCTAAA-TTTTTATAG-TTTTTTTGGTATTAAGGATTTGT
GTGTTAACCAACTATCATTATTTAATTGTTTTTTATTAG
>AF359012_1
TGCGAATAAAATAACTTCATTACACCTCCCCGGTTCTCTACCTTAATACCTAAACTAGCT
AGTGTAAATGAATGGATAACATCTACAGCTGATACTCACAATTTATAAATTACTAAACTT
AATAATGTGAGTACATGGTTGCACTGTAATAGACGCATATCACCTACCAAATAATCACTC
TCAAGTATTAAATTGCTGAATATTGTAGTTTCTCCAAATAAAAAGTATACTCAATATCAT
TGAAATCCTACAACCTTACATAAATCAAAACTAACAAAATTTAAACAACCGAAATATAGC
AATAAACATAGTCTTAATAATAAACACATAATAAACATAACTCCTATTACAAACCAATAA
GTATCCACAAATTTTGATGATATAAAATCTCATGTACAATATATATTATTTATCTTTGTA
ACAAATAAAACTGTAGAAAGGAGTAATGCACATATTCACACACACACAAAACAAACAAAA
GATAATAACACTATAACAGAATCTATTAAAAATATCATTCAAAATGATAAAATAAAACTC
ATAATTTAAA-TCTTGTTAATACATATAGATATAATTATTGTTTTTGTTGTTTTTATTTT
AGTTTTATTAATCTTATCAGGGTTTGTTAGCCTTTGTGAAAGGAAAGTTTTGGCTATTGT
ACAACTTAGAATTGGGCCAGCTCTTTTTTTATTTGGGATATTGACACCTATTACAGATGG
CATTAAACTTTTTGTTAAATTTACTTTATTTATAATTGGTTTTGATGGTATTTACTTTCT
TTTCGGATTATTAATAACGTTATTCTGCATATTTTTTCCATGATTCTTCCTACCTTTAGG
ATTTATTATTCTTTTTGATAAAAGCTTTTCCATCTTGTTTTTATTAAGTATACACTTAGT
GTGTAATGTGTTTAGTG--TTTTTTAGTTGGATGCTTTTTATTTTCTAGTTGTTTTGTTT
ATTTAGCAACTATGCGTACATTA-TTTTTTTCGATTATCTCAGAAAGTGCCTTACTTATT
TTACTTTATTGCTTATATCTGCTAGA-TTTTTATAG-TTTTTTTGGTATTAAGGATTTGT
GTGTTAACCAACTATCATTATTTAATTGTTTTTTATTAG
>KR135413_1
TGCGAATAAAATAACTTCATTACACCTCCCCGGTTCTCTACCTTAATACCTAAACTAGCT
AGTGTAAATGAATGGATAACATCTACAGCTGATACTCACAATTTATAAATTACTAAACTT
AATAATGTGAGTACATGGTTGCACTGTAATAGACGCATATCACCTACCAAATAATCACTC
TCAAGTATTAAATTGCTGAATATTGTAGTTTCTCCAAATAAAAAGTATACTCAATATCAT
TGAAATCCTACAACCTTACATAAATCAAAACTAACAAAATTTAAACAACCGAAATATAGC
AATAAACATAGTCTTAATAATAAACACATAATAAACATAACTCCTATTACAAACCAATAA
GTATCCACAAATTTTGATGATATAAAATCTCATGTACAATATATATTATTTATCTTTGTA
ACAAATAAAACTGTAGAAAGGAGTAATGCACATATTCACACACACACAAAACAAACAAAA
GATAATAACACTATAACAGAATCTATTAAAAATATCATTCAAAATGATAAAATAAAACTC
ATAATTTAAA-TCTTGTTAATACATCTAGATATAATTATTGTTTTTGTTGTTTTTATTTT
AGTTTTATTAATCTTATCAGGGTTTGTTAGCCTTTGTGAAAGGAAAGTTTTGGCTATTGT
ACAACTTAGAGTTGGGCCAGCTCTTTTTTTATTTGGGATATTGACACCTATTACAGATGG
CATTAAACTTTTTGTTAAATTTACTTTATTTATAATTGGTTTTGATGGTATTTACTTTCT
TTTCGGATTATTAATAACGTTATTCTGCATATTTTTTCCATGATTCTTCCTACCTTTAGG
ATTTATTATTCTTTTTGATAAAAGCTTTTCCATCTTGTTTTTATTAAGTATACACTTAGT
GTGTAATGTGYTTAGTG--TTYTTTAGTTGGATGCTTTTTATTTTCTAGTTGTTTTGTTT
ATTTAGCAACTATGCGTACATTA-TTTTTTTCGATTATCTCAGAAAGTGCCTTACTTATT
TTACTTTATTGCTTATATCTGCTAAA-TTTTTATAG-TTTTTTTGGTATTAAGGATTTGT
GTGTTAACCAACTATCATTATTTAATTGTTTTTTATTAG
>KR135416_1
TGCGAATAAAATAACTTCATTACACCTCCCCGGTTCTCTACCTTAATACCTAAACTAGCT
AGTGTAAATGAATGGATAACATCTACAGCTGATACTCACAATTTATAAATTACTAAACTT
AATAATGTGAGTACATGGTTGCACTGTAATAGACGCATATCACCTACCAAATAATCACTC
TCAAGTATTAAATTGCTGAATATTGTAGTTTCTCCAAATAAAAAGTATACTCAATATCAT
TGAAATCCTACAACCTTACATAAATCAAAACTAACAAAATTTAAACAACCGAAATATAGC
AATAAACATAGTCTTAATAATAAACACATAATAAACATAACTCCTATTACAAACCAATAA
GTATCCACAAATTTTGATGATATAAAATCTCATGTACAATATATATTATTTATCTTTGTA
ACAAATAAAACTGTAGAAAGGAGTAATGCACATATTCACACACACACAAAACAAACAAAA
GATAATAACGCTATAACAGAATCTATTAAAAATATCATTCAAAATGATAAAATAAAACTC
ATAATTTAAA-TCTTGTTAATACATCTAGATATAATTATTGTTTTTGTTGTTTTTATTTT
AGTTTTATTAATCTTATCAGGGTTTGTTAGCCTTTGTGAAAGGAAAGTTTTGGCTATTGT
ACAACTTAGAGTTGGGCCAGCTCTTTTTTTATTTGGGATATTGACACCTATTACAGATGG
CATTAAACTTTTTGTTAAATTTACTTTATTTATAATTGGTTTTGATGGTATTTACTTTCT
TTTCGGATTATTAATAACGTTATTCTGCATATTTTTTCCATGATTCTTCCTACCTTTAGG
ATTTATTATTCTTTTTGATAAAAGCTTTTCCATCTTGTTTTTATTAAGTATACACTTAGT
GTGTAATGTGTTTAGTG--TTTTTTAGTTGGATGCTTTTTATTTTCTAGTTGTTTTGTTT
ATTTAGCAACTATGCGTACATTA-TTTTTTTCGATTATCTCAGAAAGTGCCTTACTTATT
TTACTTTATTGCTTATATCTGCCAAA-TTTTTATAG-TTTTTTTGGTATTAAGGATTTGT
GTGTTAACCAACTATCATTATTTAATTGTTTTTTATTAG
>KR135422_1
TGCGAATAAAATAACTTCATTACACCTCCCCGGTTCTCTACCTTAATACCTAAACTAGCT
AGTGTAAATGAATGGATAACATCTACAGCTGATACTCACAATTTATAAATTACTAAACTT
AATAATGTGAGTACATGGTTGCACTGTAATAGACGCATATCACCTACCAAATAATCACTC
TCAAGTATTAAATTGCTGAATATTGTAGTTTCTCCAAATAAAAAGTATACTCAATATCAT
TGAAATCCTACAACCTTACATAAYTCAAAACTAACAAAATTTAAACAACCAAAATATAGC
AATAAACATAGTCTTAATAATAAACACATAATAAACATAACTCCTATTACAAACCAATAA
GTATCC-CAAATTTTGATGATATAAAATCTCATGTACAATATATATTATTTATCTTTGTA
ACAAATAAAACTGTAGAAAGGAGTAATGCACATATTCACACACACACAAAACAAACAAAA
GATAATAACACTATAACAGAATCTATTAAAAATACCATTCAAAATGATAAAATAAAACTC
ATAATTTAAA-TCTTGTTAATACATCTAGATATAATTATTGTTTTTGTTGTTTTTATTTT
AGTTTTATTAATCTTATCAGGGTTTGTTAGCCTTTGTGAAAGGAAAGTTTTGGCTATTGT
ACAACTTAGAGTTGGGCCAACTCTTTTTTTATTTGGGATATTGACACCTATTACAGATGG
CATTAAACTTTTTGTTAAATTTACTTTATTTATAATTGGTTTTGATGGTATTTACTTTCT
TTTCGGATTATTAATAACGTTATTCTGCATATTTTTTCCATGATTCTTCCTACCTTTAGG
ATTTATTATTCTTTTTGATAAAAGCTTTTCCATCTTGTTTTTATTAAGTATACACTTAGT
GTGTAATGTGTTTAGTG-TTTTTTTAGTTGGATGCTTTTTATTTTCTAGTTGTTTTGTTT
ATTTAGCAACTATGCGTACATTA-TTTTTTTCGATTATCTCAGAAAGTGCCTTACTTATT
TTACTTTATTGCTTATATCTGCTAGA-TTTTTATAG-TTTTTTTGGTATTAAGGATTTGT
GTGTTAACCAACTATCATTATTTAATTGTTTTTTATTAG
>EU302211_1
-----------------CATTACACCTCCCCGGTTCTCTACCTTAATACCTAAACTAGCT
AGTGTAAATGAATGGATAACATCTACAGCTGATACTCACAATTTATAAATTACTAAACTT
AATAATGTGAGTACATGGTTGCACTGTAATAGACGCATATCACCTACCAAATAATCACTC
TCAAGTATTAAATTGCTGAATATTGTAGTTTCTCCAAATAAAAAGTATACTCAATATCAT
TGAAATCCTACAACCTTACATAAATCAAAACTAACAAAATTTAAACAACCGAAATATAGC
AATAAACATAGTCTTAATAATAAACACATAATAAACATAACTCCTATTACAAACCAATAA
GTATCCACAAATTTTGATGATATAAAATCTCATGTACAATATATATTATTTATCTTTGTA
ACAAATAAAACTGTAGAAAGGAGTAATGCACATATTCACACACACACAAAACAAACAAAA
GATAATAACACTATAACAGAATCTATTAAAAATATCATTCAAAATGATAAAATAAAACTC
ATAATTTAAA-TCTTGTTAATACATATAGATATAATTATTGTTTTTGTTGTTTTTATTTT
AGTTTTATTAATCTTATCAGGGTTTGTTAGCCTTTGTGAAAGGAAAGTTTTGGCTATTGT
ACAACTTAGAGTTGGGCCAGCTCTTTTTTTATTTGGGATATTGACACCTATTACAGATGG
CATTAAACTTTTTGTTAAATTTACTTTATTTATAATTGGTTTTGATGGTATTTACTTTCT
TTTCGGATTATTAATAACGTTATTCTGCATATTTTTTCCATGATTCTTCCTACCTTTAGG
ATTTATTATTCTTTTTGATAAAAGCTTTTCCATCTTGTTTTTATTAAGTATACACTTAGT
GTGTAATGTGTTTAGTG-TTTTTTTAGTTGGATGCTTTTTATTTTCTAGTTGTTTTGTTT
ATTTAGCAACTATGCGTACATTA-TTTTTTTCGATTATCTCAGAAAGTGCCTTACTTATT
TTACTTTATTGCTTATATCTGCTAGA-TTTTTATAG-TTTTTTTGGTATTAAGGATTTGT
GTGTTAACCAACTATCATTATTTAATTGTTTTTTATTAG
>EU302212_1
-------------------TTACACCTCCCCGGTTCTCTACCTTAATACCTAAACTAGCT
AGTGTAAATGAATGGATAACATCTACAGCTGATACTCACAATTTATAAATTACTAAACTT
AATAATGTGAGTACATGGTTGCACTGTAATAGACGCATATCACCTACCAAATAATCACTC
TCAAGTATTAAATTGCTGAATATTGTAGTTTCTCCAAATAAAAAGTATACTCAATATCAT
TGAAATCCTACAACCTTACATAAATCAAAACTAACAAAATTTAAACAACCGAAATATAGC
AATAAACATAGTCTTAATAATAAACACATAATAAACATAACTCCTATTACAAACCAATAA
GTATCCACAAATTTTGATGATATAAAATCTCATGTACAATATATATTATTTATCTTTGTA
ACAAATAAAACTGTAGAAAGGAGTAATGCACATATTCACACACACACAAAACAAACAAAA
GATAATAACACTATAACAGAATCTATTAAAAATATCATTCAAAATGATAAAATAAAACTC
ATAATTTAAA-TCTTGTTAATACATATAGATATAATTATTGTTTTTGTTGTTTTTATTTT
AGTTTTATTAATCTTATCAGGGTTTGTTAGCCTTTGTGAAAGGAAAGTTTTGGCTATTGT
ACAACTTAGAGTTGGGCCAGCTCTTTTTTTATTTGGGATATTGACACCTATTACAGATGG
CATTAAACTTTTTGTTAAATTTACTTTATTTATAATTGGTTTTGATGGTATTTACTTTCT
TTTCGGATTATTAATAACGTTATTCTGCATATTTTTTCCATGATTCTTCCTACCTTTAGG
ATTTATTATTCTTTTTGATAAAAGCTTTTCCATCTTGTTTTTATTAAGTATACACTTAGT
GTGTAATGTGTTTAGTG-TTTTTTTAGTTGGATGCTTTTTATTTTCTAGTTGTTTTGTTT
ATTTAGCAACTATGCGTACATTA-TTTTTTTCGATTATCTCAGAAAGTGCCTTACTTATT
TTACTTTATTGCTTATATCTGCTAGA-TTTTTATAG-TTTTTTTGGTATTAAGGATTTGT
GTGTTAACCAACTATCATTATTTAATTGTTTTTTATTAG
>EU302210_1
------------------ATTACACCTCCCCGGTTCTCTACCTTAATACCTAAACTAGCT
AGTGTAAATGAATGGATAACATCTACAGCTGATACTCACAATTTATAAATTACTAAACTT
AATAATGTGAGTACATGGTTGCACTGTAATAGACGCATATCACCTACCAAATAATCACTC
TCAAGTATTAAATTGCTGAATATTGTAGTTTCTCCAAATAAAAAGTATACTCAATATCAT
TGAAATCCTACAACCTTACATAAATCAAAACTAACAAAATTTAAACAACCGAAATATAGC
AATAAACATAGTCTTAATAATAAACACATAATAAACATAACTCCTATTACAAACCAATAA
GTATCCACAAATTTTGATGATATAAAATCTCATGTACAATATATATTATTTATCTTTGTA
ACAAATAAAACTGTAGAAAGGAGTAATGCACATATTCACACACACACAAAACAAACAAAA
GATAATAACACTATAACAGAATCTATTAAAAATATCATTCAAAATGATAAAATAAAACTC
ATAATTTAAA-TCTTGTTAATACATATAGATATAATTATTGTTTTTGTTGTTTTTATTTT
AGTTTTATTAATCTTATCAGGGTTTGTTAGCCTTTGTGAAAGGAAAGTTTTGGCTATTGT
ACAACTTAGAGTTGGGCCAGCTCTTTTTTTATTTGGGATATTGACACCTATTACAGATGG
CATTAAACTTTTTGTTAAATTTACTTTATNTATAATTGGTTTTGATGGTATTTACTTTCT
TTTCGGATTATTAATAACGTTATTCTGCATATTTTTTCCATGATTCTTCCTACCTTTAGG
ATTTATTATTCTTTTTGATAAAAGCTTTTCCATCTTGTTTTTATTAAGTATACACTTAGT
GTGTAATGTGTTTAGTG-TTTTTTTAGTTGGATGCTTTTTATTTTCTAGTTGTTTTGTTT
ATTTAGCAACTATGCGTACATTA-TTTTTTTCGATTATCTCAGAAAGTGCCTTACTTATT
TTACTTTATTGCTTATATCTGCTAGA-TTTTTATAG-TTTTTTTGGTATTAAGGATTTGT
GTGTTAACCAACTATCATTATTTAATTGTTTTTTATTAG
>EU302215_1
TGCGAATAAAATAACTTCATTACACCTCCCCGGTTCTCTACCTTAATACCTAAACTAGCT
AGTGTAAATGAATGGATAACATCTACAGCTGATACTCACAATTTATAAATTACTAAACTT
AATAATGTGAGTACATGGTTGCACTGTAATAGACGCATATCACCTACCAAATAATCACTC
TCAAGTATTAAATTGCTGAATATTGTAGTTTCTCCAAATAAAAAGTATACTCAATATCAT
TGAAATCCTACAACCTTACATAAATCAAAACTAACAAAATTTAAACAACCGAAATATAGC
AATAAACATAGTCTTAATAATAAACACATAATAAACATGACTCCTATTACAAACCAATAA
GTATCCACAAATTTTGATGATATAAAATCTCATGTACAATATATATTATTTATCTTTGTA
ACAAATAAAACTGTAGAAAGGAGTAATGCACATATTCACACACACACAAAACAAACAAAA
GATAATAACACTATAACAGAATCTATTAAAAATATCATTCAAAATGATAAAATAAAACTC
ATAATTTAAA-TCTTGTTAGTACATCTAGATATAATTATTGTTTTTGTTGTTTTTATTTT
AGTTTTATTAATCTTATCAGGGTTTGTTAGCCTTTGTGAAAGGAAAGTTTTAGCCATTGT
ACAACTTAGAGTCGGGCCAGCTCTTTTTTTATTTGGGATATTGACACCTATTACAGATGG
CATTAAACTTTTTGTTAAATTTACTTTATTTATAATTGGTTTTGATGGTATTTACTTTCT
TTTCGGATTATCAATAACATTATTCTGCATATTTTTTCCATGATTCTTCCTACCTTTAGG
ATTTATTATTCTTTTTGATAAAAGCTTTTCTATCTTGTTTTTATTAAGTATACACTTAGT
GTGTAATGTGTTTAGTG-TTTTTTTAGTTGGATGCTTTTTATTTTCTAGTTGTTTTGTTT
ATTTAGCAACTATGCGTACATTA-TTTTTTTCGATTATCTCAGAAAGTGCCTTACTTATT
TTACTTTATTGCTTATATCTGCTAGA-TTTTTATAG-TTTTTTTGGTATTAAGGATTTGT
GTGTTAATCAACTATCATTATTTAATTGTTTTTTATTAG
>EU302214_1
TGCGAATAAAATAACTTCATTACACCTCCCCGGTTCTCTACCTTAATACCTAAACTAGCT
AGTGTAAATGAATGGATAACATCTACAGCTGATACTCACAATTTATAAATTACTAAACTT
AATAATGTGAGTACATGGTTGCACTGTAATAGACGCATATCACCTACCAAATAATCACTC
TCAAGTATTAAATTGCTGAATATTGTAGTTTCTCCAAATAAAAAGTATACTCAATATCAT
TGAAATCCTACAACCTTACATAAATCAAAACTAACAAAATTTAAACAACCGAAATATAGC
AATAAACATAGTCTTAATAATAAACACATAATAAACATGACTCCTATTACAAACCAATAA
GTATCCACAAATTTTGATGATATAAAATCTCATGTACAATATATATTATTTATCTTTGTA
ACAAATAAAACTGTAGAAAGGAGTAATGCACATATTCACACACACACAAAACAAACAAAA
GATAATAACACTATAACAGAATCTATTAAAAATATCATTCAAAATGATAAAATAAAACTC
ATAATTTAAA-TCTTGTTAGTACATCTAGATATAATTATTGTTTTTGTTGTTTTTATTTT
AGTTTTATTAATCTTATCAGGGTTTGTTAGCCTTTGTGAAAGGAAAGTTTTAGCCATTGT
ACAACTTAGAGTCGGGCCAGCTCTTTTTTTATTTGGGATATTGACACCTATTACAGATGG
CATTAAACTTTTTGTTAAATTTACTTTATTTATAATTGGTTTTGATGGTATTTACTTTCT
TTTCGGATTATCAATAACATTATTCTGCATATTTTTTCCATGATTCTTCCTACCTTTAGG
ATTTATTATTCTTTTTGATAAAAGCTTTTCTATCTTGTTTTTATTAAGTATACACTTAGT
GTGTAATGTGTTTAGTG-TTTTTTTAGTTGGATGCTTTTTATTTTCTAGTTGTTTTGTTT
ATTTAGCAACTATGCGTACATTA-TTTTTTTCGATTATCTCAGAAAGTGCCTTACTTATT
TTACTTTATTGCTTATATCTGCTAGA-TTTTTATAG-TTTTTTTGGTATTAAGGATTTGT
GTGTTAATCAACTATCATTATTTAATTGTTTTTTATTAG
>AF359017_1
TGCGAATAAAATAACTTCATTACACCTCCCCGGTTCTCTACCTTAATACCTAAACTAGCT
AGTGTAAATGAATGGATAACATCTACAGCTGATACTCACAATTTATAAATTACTAAACTT
AATAATGTGAGTACATGGTTGCACTGTAATAGACGCATATCACCTACCAAATAATCACTC
TCAAGTATTAAATTGCTGAATATTGTAGTTTCTCCAAATAAAAAGTATACTCAATATCAT
TGAAATCCTACAACCTTACATAAATCAAAACTAACAAAATTTAAACAACCGAAATATAGC
AATAAACATAGTCTTAATAATAAACACATAATAAACATGACTCCTATTACAAACCAATAA
GTATCCACAAATTTTGATGATATAAAATCTCATGTACAATATATATTATTTATCTTTGTA
ACAAATAAAACTGTAGAAAGGAGTAATGCACATATTCACACACACACAAAACAAACAAAA
GATAATAACACTATAACAGAATCTATTAAAAATATCATTCAAAATGATAAAATAAAACTC
ATAATTTAAA-TCTTGTTAGTACATCTAGATATAATTATTGTTTTTGTTGTTTTTATTTT
AGTTTTATTAATCTTATCAGGGTTTGTTAGCCTTTGTGAAAGGAAAGTTTTAGCCATTGT
ACAACTTAGAGTCGGGCCAGCTCTTTTTTTATTTGGGATATTGACACCTATTACAGATGG
CATTAAACTTTTTGTTAAATTTACTTTATTTATAATTGGTTTTGATGGTATTTACTTTCT
TTTCGGATTATCAATAACATTATTCTGCATATTTTTTCCATGATTCTTCCTACCTTTAGG
ATTTATTATTCTTTTTGATAAAAGCTTTTCTATCTTGTTTTTATTAAGTATACACTTAGT
GTGTAATGTGTTTAGTG-TTTTTTTAGTTGGATGCTTTTTATTTTCTAGTTGTTTTGTTT
ATTTAGCAACTATGCGTACATTA-TTTTTTTCGATTATCTCAGAAAGTGCCTTACTTATT
TTACTTTATTGCTTATATCTGCTAGA-TTTTTATAG-TTTTTTTGGTATTAAGGATTTGT
GTGTTAATCAACTATCATTATTTAATTGTTTTTTATTAG
>MF670338_1
---------------------------CCCCGGTTCTCTACCTTAATACCTAAACTAGCT
AGTGTAAATGAATGGATAACATCTACAGCTGATACTCACAATTTATAAATTACTAAACTT
AATAATGTGAGTACATGGTTGCACTGTAATAGACGCATATCACCTACCAAATAATCACTC
TCAAGTATTAAATTGCTGAATATTGTAGTTTCTCCAAATAAAAAGTATACTCAATATCAT
TGAAATCCTACAACCTTACATAAATCAAAACTAACAAAATTTAAACAACCGAAATATAGC
AATAAACATAGTCTTAATAATAAACACATAATAAACATAACTCCTATTACAAACCAATAA
GTATCCACAAATTTTGATGATATAAAATCTCATGTACAATATATATTATTTATCTTTGTA
ACAAATAAAACTGTAGAAAGGAGTAATGCACATATTCACACACACACAAAACAAACAAAA
GATAATAACACTATAACAGAATCTATTAAAAATATCATTCAAAATGATAAAATAAAACTC
ATAATTTAAA-TCTTGTTAATACATATAGATATAATTATTGTTTTTGTTGTTTTTATTTT
AGTTTTATTAATCTTATCAGGGTTTGTTAGCCTTTGTGAAAGGAAAGTTTTGGCTATTGT
ACAACTTAGAGTTGGGCCAGCTCTTTTTTTATTTGGGATATTGACACCTATTACAGATGG
CATTAAACTTTTTGTTAAATTTACTTTATTTATAATTGGTTTTGATGGTATTTACTTTCT
TTTCGGATTATTAATAACGTTATTCTGCATATTTTTTCCATGATTCTTCCTACCTTTAGG
ATTTATTATTCTTTTTGATAAAAGCTTTTCCATCTTGTTTTTATTAAGTATACACTTAGT
GTGTAATGTGTTTAGTG-TTTTTTTAGTTGGATGCTTTTTATTTTCTAGTTGTTTTGTTT
ATTTAGCAACTATGCGTACATTA-TTTTTTTCGATTATCTCAGAAAGTGCCTTACTTATT
TTACTTTATTGCTTATATCTGCTAGA-TTTTTATAG-TTTTTTTGGTATTAAGGATTTGT
GTGTTAACCAACTATCATTATTTAATTGTTTTTTATTAG
>MF670335_1
---------------------------CCCCGGTTCTCTACCTTAATACCTAAACTAGCT
AGTGTAAATGAATGGATAACATCTACAGCTGATACTCACAATTTATAAATTACTAAACTT
AATAATGTGAGTACATGGTTGCACTGTAATAGACGCATATCACCTACCAAATAATCACTC
TCAAGTATTAAATTGCTGAATATTGTAGTTTCTCCAAATAAAAAGTATACTCAATATCAT
TGAAATCCTACAACCTTACATAAATCAAAACTAACAAAATTTAAACAACCGAAATATAGC
AATAAACATAGTCTTAATAATAAACACATAATAAACATAACTCCTATTACAAACCAATAA
GTATCCACAAATTTTGATGATATAAAATCTCATGTACAATATATATTATTTATCTTTGTA
ACAAATAAAACTGTAGAAAGGAGTAATGCACATATTCACACACACACAAAACAAACAAAA
GATAATAACACTATAACAGAATCTATTAAAAATATCATTCAAAATGATAAAATAAAACTC
ATAATTTAAA-TCTTGTTAATACATATAGATATAATTATTGTTTTTGTTGTTTTTATTTT
AGTTTTATTAATCTTATCAGGGTTTGTTAGCCTTTGTGAAAGGAAAGTTTTGGCTATTGT
ACAACTTAGAGTTGGGCCAGCTCTTTTTTTATTTGGGATATTGACACCTATTACAGATGG
CATTAAACTTTTTGTTAAATTTACTTTATTTATAATTGGTTTTGATGGTATTTACTTTCT
TTTCGGATTATTAATAACGTTATTCTGCATATTTTTTCCATGATTCTTCCTACCTTTAGG
ATTTATTATTCTTTTTGATAAAAGCTTTTCCATCTTGTTTTTATTAAGTATACACTTAGT
GTGTAATGTGTTTAGTG-TTTTTTTAGTTGGATGCTTTTTATTTTCTAGTTGTTTTGTTT
ATTTAGCAACTATGCGTACATTA-TTTTTTTCGATTATCTCAGAAAGTGCCTTACTTATT
TTACTTTATTGCTTATATCTGCTAGA-TTTTTATAG-TTTTTTTGGTATTAAGGATTTGT
GTGTTAACCAACTATCATTATTTAATTGTTTTTTATTAG
>MF670333_1
---------------------------CCCCGGTTCTCTACCTTAATACCTAAACTAGCT
AGTGTAAATGAATGGATAACATCTACAGCTGATACTCACAATTTATAAATTACTAAACTT
AATAATGTGAGTACATGGTTGCACTGTAATAGACGCATATCACCTACCAAATAATCACTC
TCAAGTATTAAATTGCTGAATATTGTAGTTTCTCCAAATAAAAAGTATACTCAATATCAT
TGAAATCCTACAACCTTACATAAATCAAAACTAACAAAATTTAAACAACCGAAATATAGC
AATAAACATAGTCTTAATAATAAACACATAATAAACATAACTCCTATTACAAACCAATAA
GTATCCACAAATTTTGATGATATAAAATCTCATGTACAATATATATTATTTATCTTTGTA
ACAAATAAAACTGTAGAAAGGAGTAATGCACATATTCACACACACACAAAACAAACAAAA
GATAATAACACTATAACAGAATCTATTAAAAATATCATTCAAAATGATAAAATAAAACTC
ATAATTTAAA-TCTTGTTAATACATATAGATATAATTATTGTTTTTGTTGTTTTTATTTT
AGTTTTATTAATCTTATCAGGGTTTGTTAGCCTTTGTGAAAGGAAAGTTTTGGCTATTGT
ACAACTTAGAGTTGGGCCAGCTCTTTTTTTATTTGGGATATTGACACCTATTACAGATGG
CATTAAACTTTTTGTTAAATTTACTTTATTTATAATTGGTTTTGATGGTATTTACTTTCT
TTTCGGATTATTAATAACGTTATTCTGCATATTTTTTCCATGATTCTTCCTACCTTTAGG
ATTTATTATTCTTTTTGATAAAAGCTTTTCCATCTTGTTTTTATTAAGTATACACTTAGT
GTGTAATGTGTTTAGTG-TTTTTTTAGTTGGATGCTTTTTATTTTCTAGTTGTTTTGTTT
ATTTAGCAACTATGCGTACATTA-TTTTTTTCGATTATCTCAGAAAGTGCCTTACTTATT
TTACTTTATTGCTTATATCTGCTAGA-TTTTTATAG-TTTTTTTGGTATTAAGGATTTGT
GTGTTAACCAACTATCATTATTTAATTGTTTTTTATTAG
>MF670332_1
---------------------------CCCCGGTTCTCTACCTTAATACCTAAACTAGCT
AGTGTAAATGAATGGATAACATCTACAGCTGATACTCACAATTTATAAATTACTAAACTT
AATAATGTGAGTACATGGTTGCACTGTAATAGACGCATATCACCTACCAAATAATCACTC
TCAAGTATTAAATTGCTGAATATTGTAGTTTCTCCAAATAAAAAGTATACTCAATATCAT
TGAAATCCTACAACCTTACATAAATCAAAACTAACAAAATTTAAACAACCGAAATATAGC
AATAAACATAGTCTTAATAATAAACACATAATAAACATAACTCCTATTACAAACCAATAA
GTATCCACAAATTTTGATGATATAAAATCTCATGTACAATATATATTATTTATCTTTGTA
ACAAATAAAACTGTAGAAAGGAGTAATGCACATATTCACACACACACAAAACAAACAAAA
GATAATAACACTATAACAGAATCTATTAAAAATATCATTCAAAATGATAAAATAAAACTC
ATAATTTAAA-TCTTGTTAATACATATAGATATAATTATTGTTTTTGTTGTTTTTATTTT
AGTTTTATTAATCTTATCAGGGTTTGTTAGCCTTTGTGAAAGGAAAGTTTTGGCTATTGT
ACAACTTAGAGTTGGGCCAGCTCTTTTTTTATTTGGGATATTGACACCTATTACAGATGG
CATTAAACTTTTTGTTAAATTTACTTTATTTATAATTGGTTTTGATGGTATTTACTTTCT
TTTCGGATTATTAATAACGTTATTCTGCATATTTTTTCCATGATTCTTCCTACCTTTAGG
ATTTATTATTCTTTTTGATAAAAGCTTTTCCATCTTGTTTTTATTAAGTATACACTTAGT
GTGTAATGTGTTTAGTG-TTTTTTTAGTTGGATGCTTTTTATTTTCTAGTTGTTTTGTTT
ATTTAGCAACTATGCGTACATTA-TTTTTTTCGATTATCTCAGAAAGTGCCTTACTTATT
TTACTTTATTGCTTATATCTGCTAGA-TTTTTATAG-TTTTTTTGGTATTAAGGATTTGT
GTGTTAACCAACTATCATTATTTAATTGTTTTTTATTAG
>MF670331_1
---------------------------CCCCGGTTCTCTACCTTAATACCTAAACTAGCT
AGTGTAAATGAATGGATAACATCTACAGCTGATACTCACAATTTATAAATTACTAAACTT
AATAATGTGAGTACATGGTTGCACTGTAATAGACGCATATCACCTACCAAATAATCACTC
TCAAGTATTAAATTGCTGAATATTGTAGTTTCTCCAAATAAAAAGTATACTCAATATCAT
TGAAATCCTACAACCTTACATAAATCAAAACTAACAAAATTTAAACAACCGAAATATAGC
AATAAACATAGTCTTAATAATAAACACATAATAAACATAACTCCTATTACAAACCAATAA
GTATCCACAAATTTTGATGATATAAAATCTCATGTACAATATATATTATTTATCTTTGTA
ACAAATAAAACTGTAGAAAGGAGTAATGCACATATTCACACACACACAAAACAAACAAAA
GATAATAACACTATAACAGAATCTATTAAAAATATCATTCAAAATGATAAAATAAAACTC
ATAATTTAAA-TCTTGTTAATACATATAGATATAATTATTGTTTTTGTTGTTTTTATTTT
AGTTTTATTAATCTTATCAGGGTTTGTTAGCCTTTGTGAAAGGAAAGTTTTGGCTATTGT
ACAACTTAGAGTTGGGCCAGCTCTTTTTTTATTTGGGATATTGACACCTATTACAGATGG
CATTAAACTTTTTGTTAAATTTACTTTATTTATAATTGGTTTTGATGGTATTTACTTTCT
TTTCGGATTATTAATAACGTTATTCTGCATATTTTTTCCATGATTCTTCCTACCTTTAGG
ATTTATTATTCTTTTTGATAAAAGCTTTTCCATCTTGTTTTTATTAAGTATACACTTAGT
GTGTAATGTGTTTAGTG-TTTTTTTAGTTGGATGCTTTTTATTTTCTAGTTGTTTTGTTT
ATTTAGCAACTATGCGTACATTA-TTTTTTTCGATTATCTCAGAAAGTGCCTTACTTATT
TTACTTTATTGCTTATATCTGCTAGA-TTTTTATAG-TTTTTTTGGTATTAAGGATTTGT
GTGTTAACCAACTATCATTATTTAATTGTTTTTTATTAG
>MF670330_1
---------------------------CCCCGGTTCTCTACCTTAATACCTAAACTAGCT
AGTGTAAATGAATGGATAACATCTACAGCTGATACTCACAATTTATAAATTACTAAACTT
AATAATGTGAGTACATGGTTGCACTGTAATAGACGCATATCACCTACCAAATAATCACTC
TCAAGTATTAAATTGCTGAATATTGTAGTTTCTCCAAATAAAAAGTATACTCAATATCAT
TGAAATCCTACAACCTTACATAAATCAAAACTAACAAAATTTAAACAACCGAAATATAGC
AATAAACATAGTCTTAATAATAAACACATAATAAACATAACTCCTATTACAAACCAATAA
GTATCCACAAATTTTGATGATATAAAATCTCATGTACAATATATATTATTTATCTTTGTA
ACAAATAAAACTGTAGAAAGGAGTAATGCACATATTCACACACACACAAAACAAACAAAA
GATAATAACACTATAACAGAATCTATTAAAAATATCATTCAAAATGATAAAATAAAACTC
ATAATTTAAA-TCTTGTTAATACATATAGATATAATTATTGTTTTTGTTGTTTTTATTTT
AGTTTTATTAATCTTATCAGGGTTTGTTAGCCTTTGTGAAAGGAAAGTTTTGGCTATTGT
ACAACTTAGAGTTGGGCCAGCTCTTTTTTTATTTGGGATATTGACACCTATTACAGATGG
CATTAAACTTTTTGTTAAATTTACTTTATTTATAATTGGTTTTGATGGTATTTACTTTCT
TTTCGGATTATTAATAACGTTATTCTGCATATTTTTTCCATGATTCTTCCTACCTTTAGG
ATTTATTATTCTTTTTGATAAAAGCTTTTCCATCTTGTTTTTATTAAGTATACACTTAGT
GTGTAATGTGTTTAGTG-TTTTTTTAGTTGGATGCTTTTTATTTTCTAGTTGTTTTGTTT
ATTTAGCAACTATGCGTACATTA-TTTTTTTCGATTATCTCAGAAAGTGCCTTACTTATT
TTACTTTATTGCTTATATCTGCTAGA-TTTTTATAG-TTTTTTTGGTATTAAGGATTTGT
GTGTTAACCAACTATCATTATTTAATTGTTTTTTATTAG
>MF670329_1
---------------------------CCCCGGTTCTCTACCTTAATACCTAAACTAGCT
AGTGTAAATGAATGGATAACATCTACAGCTGATACTCACAATTTATAAATTACTAAACTT
AATAATGTGAGTACATGGTTGCACTGTAATAGACGCATATCACCTACCAAATAATCACTC
TCAAGTATTAAATTGCTGAATATTGTAGTTTCTCCAAATAAAAAGTATACTCAATATCAT
TGAAATCCTACAACCTTACATAAATCAAAACTAACAAAATTTAAACAACCGAAATATAGC
AATAAACATAGTCTTAATAATAAACACATAATAAACATAACTCCTATTACAAACCAATAA
GTATCCACAAATTTTGATGATATAAAATCTCATGTACAATATATATTATTTATCTTTGTA
ACAAATAAAACTGTAGAAAGGAGTAATGCACATATTCACACACACACAAAACAAACAAAA
GATAATAACACTATAACAGAATCTATTAAAAATATCATTCAAAATGATAAAATAAAACTC
ATAATTTAAA-TCTTGTTAATACATATAGATATAATTATTGTTTTTGTTGTTTTTATTTT
AGTTTTATTAATCTTATCAGGGTTTGTTAGCCTTTGTGAAAGGAAAGTTTTGGCTATTGT
ACAACTTAGAGTTGGGCCAGCTCTTTTTTTATTTGGGATATTGACACCTATTACAGATGG
CATTAAACTTTTTGTTAAATTTACTTTATTTATAATTGGTTTTGATGGTATTTACTTTCT
TTTCGGATTATTAATAACGTTATTCTGCATATTTTTTCCATGATTCTTCCTACCTTTAGG
ATTTATTATTCTTTTTGATAAAAGCTTTTCCATCTTGTTTTTATTAAGTATACACTTAGT
GTGTAATGTGTTTAGTG-TTTTTTTAGTTGGATGCTTTTTATTTTCTAGTTGTTTTGTTT
ATTTAGCAACTATGCGTACATTA-TTTTTTTCGATTATCTCAGAAAGTGCCTTACTTATT
TTACTTTATTGCTTATATCTGCTAGA-TTTTTATAG-TTTTTTTGGTATTAAGGATTTGT
GTGTTAACCAACTATCATTATTTAATTGTTTTTTATTAG
>MF670328_1
---------------------------CCCCGGTTCTCTACCTTAATACCTAAACTAGCT
AGTGTAAATGAATGGATAACATCTACAGCTGATACTCACAATTTATAAATTACTAAACTT
AATAATGTGAGTACATGGTTGCACTGTAATAGACGCATATCACCTACCAAATAATCACTC
TCAAGTATTAAATTGCTGAATATTGTAGTTTCTCCAAATAAAAAGTATACTCAATATCAT
TGAAATCCTACAACCTTACATAAATCAAAACTAACAAAATTTAAACAACCGAAATATAGC
AATAAACATAGTCTTAATAATAAACACATAATAAACATAACTCCTATTACAAACCAATAA
GTATCCACAAATTTTGATGATATAAAATCTCATGTACAATATATATTATTTATCTTTGTA
ACAAATAAAACTGTAGAAAGGAGTAATGCACATATTCACACACACACAAAACAAACAAAA
GATAATAACACTATAACAGAATCTATTAAAAATATCATTCAAAATGATAAAATAAAACTC
ATAATTTAAA-TCTTGTTAATACATATAGATATAATTATTGTTTTTGTTGTTTTTATTTT
AGTTTTATTAATCTTATCAGGGTTTGTTAGCCTTTGTGAAAGGAAAGTTTTGGCTATTGT
ACAACTTAGAGTTGGGCCAGCTCTTTTTTTATTTGGGATATTGACACCTATTACAGATGG
CATTAAACTTTTTGTTAAATTTACTTTATTTATAATTGGTTTTGATGGTATTTACTTTCT
TTTCGGATTATTAATAACGTTATTCTGCATATTTTTTCCATGATTCTTCCTACCTTTAGG
ATTTATTATTCTTTTTGATAAAAGCTTTTCCATCTTGTTTTTATTAAGTATACACTTAGT
GTGTAATGTGTTTAGTG-TTTTTTTAGTTGGATGCTTTTTATTTTCTAGTTGTTTTGTTT
ATTTAGCAACTATGCGTACATTA-TTTTTTTCGATTATCTCAGAAAGTGCCTTACTTATT
TTACTTTATTGCTTATATCTGCTAGA-TTTTTATAG-TTTTTTTGGTATTAAGGATTTGT
GTGTTAACCAACTATCATTATTTAATTGTTTTTTATTAG
>MF670325_1
---------------------------CCCCGGTTCTCTACCTTAATACCTAAACTAGCT
AGTGTAAATGAATGGATAACATCTACAGCTGATACTCACAATTTATAAATTACTAAACTT
AATAATGTGAGTACATGGTTGCACTGTAATAGACGCATATCACCTACCAAATAATCACTC
TCAAGTATTAAATTGCTGAATATTGTAGTTTCTCCAAATAAAAAGTATACTCAATATCAT
TGAAATCCTACAACCTTACATAAATCAAAACTAACAAAATTTAAACAACCGAAATATAGC
AATAAACATAGTCTTAATAATAAACACATAATAAACATAACTCCTATTACAAACCAATAA
GTATCCACAAATTTTGATGATATAAAATCTCATGTACAATATATATTATTTATCTTTGTA
ACAAATAAAACTGTAGAAAGGAGTAATGCACATATTCACACACACACAAAACAAACAAAA
GATAATAACACTATAACAGAATCTATTAAAAATATCATTCAAAATGATAAAATAAAACTC
ATAATTTAAA-TCTTGTTAATACATATAGATATAATTATTGTTTTTGTTGTTTTTATTTT
AGTTTTATTAATCTTATCAGGGTTTGTTAGCCTTTGTGAAAGGAAAGTTTTGGCTATTGT
ACAACTTAGAGTTGGGCCAGCTCTTTTTTTATTTGGGATATTGACACCTATTACAGATGG
CATTAAACTTTTTGTTAAATTTACTTTATTTATAATTGGTTTTGATGGTATTTACTTTCT
TTTCGGATTATTAATAACGTTATTCTGCATATTTTTTCCATGATTCTTCCTACCTTTAGG
ATTTATTATTCTTTTTGATAAAAGCTTTTCCATCTTGTTTTTATTAAGTATACACTTAGT
GTGTAATGTGTTTAGTG-TTTTTTTAGTTGGATGCTTTTTATTTTCTAGTTGTTTTGTTT
ATTTAGCAACTATGCGTACATTA-TTTTTTTCGATTATCTCAGAAAGTGCCTTACTTATT
TTACTTTATTGCTTATATCTGCTAGA-TTTTTATAG-TTTTTTTGGTATTAAGGATTTGT
GTGTTAACCAACTATCATTATTTAATTGTTTTTTATTAG
>MF670324_1
---------------------------CCCCGGTTCTCTACCTTAATACCTAAACTAGCT
AGTGTAAATGAATGGATAACATCTACAGCTGATACTCACAATTTATAAATTACTAAACTT
AATAATGTGAGTACATGGTTGCACTGTAATAGACGCATATCACCTACCAAATAATCACTC
TCAAGTATTAAATTGCTGAATATTGTAGTTTCTCCAAATAAAAAGTATACTCAATATCAT
TGAAATCCTACAACCTTACATAAATCAAAACTAACAAAATTTAAACAACCGAAATATAGC
AATAAACATAGTCTTAATAATAAACACATAATAAACATAACTCCTATTACAAACCAATAA
GTATCCACAAATTTTGATGATATAAAATCTCATGTACAATATATATTATTTATCTTTGTA
ACAAATAAAACTGTAGAAAGGAGTAATGCACATATTCACACACACACAAAACAAACAAAA
GATAATAACACTATAACAGAATCTATTAAAAATATCATTCAAAATGATAAAATAAAACTC
ATAATTTAAA-TCTTGTTAATACATATAGATATAATTATTGTTTTTGTTGTTTTTATTTT
AGTTTTATTAATCTTATCAGGGTTTGTTAGCCTTTGTGAAAGGAAAGTTTTGGCTATTGT
ACAACTTAGAGTTGGGCCAGCTCTTTTTTTATTTGGGATATTGACACCTATTACAGATGG
CATTAAACTTTTTGTTAAATTTACTTTATTTATAATTGGTTTTGATGGTATTTACTTTCT
TTTCGGATTATTAATAACGTTATTCTGCATATTTTTTCCATGATTCTTCCTACCTTTAGG
ATTTATTATTCTTTTTGATAAAAGCTTTTCCATCTTGTTTTTATTAAGTATACACTTAGT
GTGTAATGTGTTTAGTG-TTTTTTTAGTTGGATGCTTTTTATTTTCTAGTTGTTTTGTTT
ATTTAGCAACTATGCGTACATTA-TTTTTTTCGATTATCTCAGAAAGTGCCTTACTTATT
TTACTTTATTGCTTATATCTGCTAGA-TTTTTATAG-TTTTTTTGGTATTAAGGATTTGT
GTGTTAACCAACTATCATTATTTAATTGTTTTTTATTAG
>MF670323_1
---------------------------CCCCGGTTCTCTACCTTAATACCTAAACTAGCT
AGTGTAAATGAATGGATAACATCTACAGCTGATACTCACAATTTATAAATTACTAAACTT
AATAATGTGAGTACATGGTTGCACTGTAATAGACGCATATCACCTACCAAATAATCACTC
TCAAGTATTAAATTGCTGAATATTGTAGTTTCTCCAAATAAAAAGTATACTCAATATCAT
TGAAATCCTACAACCTTACATAAATCAAAACTAACAAAATTTAAACAACCGAAATATAGC
AATAAACATAGTCTTAATAATAAACACATAATAAACATAACTCCTATTACAAACCAATAA
GTATCCACAAATTTTGATGATATAAAATCTCATGTACAATATATATTATTTATCTTTGTA
ACAAATAAAACTGTAGAAAGGAGTAATGCACATATTCACACACACACAAAACAAACAAAA
GATAATAACACTATAACAGAATCTATTAAAAATATCATTCAAAATGATAAAATAAAACTC
ATAATTTAAA-TCTTGTTAATACATATAGATATAATTATTGTTTTTGTTGTTTTTATTTT
AGTTTTATTAATCTTATCAGGGTTTGTTAGCCTTTGTGAAAGGAAAGTTTTGGCTATTGT
ACAACTTAGAGTTGGGCCAGCTCTTTTTTTATTTGGGATATTGACACCTATTACAGATGG
CATTAAACTTTTTGTTAAATTTACTTTATTTATAATTGGTTTTGATGGTATTTACTTTCT
TTTCGGATTATTAATAACGTTATTCTGCATATTTTTTCCATGATTCTTCCTACCTTTAGG
ATTTATTATTCTTTTTGATAAAAGCTTTTCCATCTTGTTTTTATTAAGTATACACTTAGT
GTGTAATGTGTTTAGTG-TTTTTTTAGTTGGATGCTTTTTATTTTCTAGTTGTTTTGTTT
ATTTAGCAACTATGCGTACATTA-TTTTTTTCGATTATCTCAGAAAGTGCCTTACTTATT
TTACTTTATTGCTTATATCTGCTAGA-TTTTTATAG-TTTTTTTGGTATTAAGGATTTGT
GTGTTAACCAACTATCATTATTTAATTGTTTTTTATTAG
>MF670322_1
---------------------------CCCCGGTTCTCTACCTTAATACCTAAACTAGCT
AGTGTAAATGAATGGATAACATCTACAGCTGATACTCACAATTTATAAATTACTAAACTT
AATAATGTGAGTACATGGTTGCACTGTAATAGACGCATATCACCTACCAAATAATCACTC
TCAAGTATTAAATTGCTGAATATTGTAGTTTCTCCAAATAAAAAGTATACTCAATATCAT
TGAAATCCTACAACCTTACATAAATCAAAACTAACAAAATTTAAACAACCGAAATATAGC
AATAAACATAGTCTTAATAATAAACACATAATAAACATAACTCCTATTACAAACCAATAA
GTATCCACAAATTTTGATGATATAAAATCTCATGTACAATATATATTATTTATCTTTGTA
ACAAATAAAACTGTAGAAAGGAGTAATGCACATATTCACACACACACAAAACAAACAAAA
GATAATAACACTATAACAGAATCTATTAAAAATATCATTCAAAATGATAAAATAAAACTC
ATAATTTAAA-TCTTGTTAATACATATAGATATAATTATTGTTTTTGTTGTTTTTATTTT
AGTTTTATTAATCTTATCAGGGTTTGTTAGCCTTTGTGAAAGGAAAGTTTTGGCTATTGT
ACAACTTAGAGTTGGGCCAGCTCTTTTTTTATTTGGGATATTGACACCTATTACAGATGG
CATTAAACTTTTTGTTAAATTTACTTTATTTATAATTGGTTTTGATGGTATTTACTTTCT
TTTCGGATTATTAATAACGTTATTCTGCATATTTTTTCCATGATTCTTCCTACCTTTAGG
ATTTATTATTCTTTTTGATAAAAGCTTTTCCATCTTGTTTTTATTAAGTATACACTTAGT
GTGTAATGTGTTTAGTG-TTTTTTTAGTTGGATGCTTTTTATTTTCTAGTTGTTTTGTTT
ATTTAGCAACTATGCGTACATTA-TTTTTTTCGATTATCTCAGAAAGTGCCTTACTTATT
TTACTTTATTGCTTATATCTGCTAGA-TTTTTATAG-TTTTTTTGGTATTAAGGATTTGT
GTGTTAACCAACTATCATTATTTAATTGTTTTTTATTAG
>MF670321_1
---------------------------CCCCGGTTCTCTACCTTAATACCTAAACTAGCT
AGTGTAAATGAATGGATAACATCTACAGCTGATACTCACAATTTATAAATTACTAAACTT
AATAATGTGAGTACATGGTTGCACTGTAATAGACGCATATCACCTACCAAATAATCACTC
TCAAGTATTAAATTGCTGAATATTGTAGTTTCTCCAAATAAAAAGTATACTCAATATCAT
TGAAATCCTACAACCTTACATAAATCAAAACTAACAAAATTTAAACAACCGAAATATAGC
AATAAACATAGTCTTAATAATAAACACATAATAAACATAACTCCTATTACAAACCAATAA
GTATCCACAAATTTTGATGATATAAAATCTCATGTACAATATATATTATTTATCTTTGTA
ACAAATAAAACTGTAGAAAGGAGTAATGCACATATTCACACACACACAAAACAAACAAAA
GATAATAACACTATAACAGAATCTATTAAAAATATCATTCAAAATGATAAAATAAAACTC
ATAATTTAAA-TCTTGTTAATACATATAGATATAATTATTGTTTTTGTTGTTTTTATTTT
AGTTTTATTAATCTTATCAGGGTTTGTTAGCCTTTGTGAAAGGAAAGTTTTGGCTATTGT
ACAACTTAGAGTTGGGCCAGCTCTTTTTTTATTTGGGATATTGACACCTATTACAGATGG
CATTAAACTTTTTGTTAAATTTACTTTATTTATAATTGGTTTTGATGGTATTTACTTTCT
TTTCGGATTATTAATAACGTTATTCTGCATATTTTTTCCATGATTCTTCCTACCTTTAGG
ATTTATTATTCTTTTTGATAAAAGCTTTTCCATCTTGTTTTTATTAAGTATACACTTAGT
GTGTAATGTGTTTAGTG-TTTTTTTAGTTGGATGCTTTTTATTTTCTAGTTGTTTTGTTT
ATTTAGCAACTATGCGTACATTA-TTTTTTTCGATTATCTCAGAAAGTGCCTTACTTATT
TTACTTTATTGCTTATATCTGCTAGA-TTTTTATAG-TTTTTTTGGTATTAAGGATTTGT
GTGTTAACCAACTATCATTATTTAATTGTTTTTTATTAG
>MF670320_1
---------------------------CCCCGGTTCTCTACCTTAATACCTAAACTAGCT
AGTGTAAATGAATGGATAACATCTACAGCTGATACTCACAATTTATAAATTACTAAACTT
AATAATGTGAGTACATGGTTGCACTGTAATAGACGCATATCACCTACCAAATAATCACTC
TCAAGTATTAAATTGCTGAATATTGTAGTTTCTCCAAATAAAAAGTATACTCAATATCAT
TGAAATCCTACAACCTTACATAAATCAAAACTAACAAAATTTAAACAACCGAAATATAGC
AATAAACATAGTCTTAATAATAAACACATAATAAACATAACTCCTATTACAAACCAATAA
GTATCCACAAATTTTGATGATATAAAATCTCATGTACAATATATATTATTTATCTTTGTA
ACAAATAAAACTGTAGAAAGGAGTAATGCACATATTCACACACACACAAAACAAACAAAA
GATAATAACACTATAACAGAATCTATTAAAAATATCATTCAAAATGATAAAATAAAACTC
ATAATTTAAA-TCTTGTTAATACATATAGATATAATTATTGTTTTTGTTGTTTTTATTTT
AGTTTTATTAATCTTATCAGGGTTTGTTAGCCTTTGTGAAAGGAAAGTTTTGGCTATTGT
ACAACTTAGAGTTGGGCCAGCTCTTTTTTTATTTGGGATATTGACACCTATTACAGATGG
CATTAAACTTTTTGTTAAATTTACTTTATTTATAATTGGTTTTGATGGTATTTACTTTCT
TTTCGGATTATTAATAACGTTATTCTGCATATTTTTTCCATGATTCTTCCTACCTTTAGG
ATTTATTATTCTTTTTGATAAAAGCTTTTCCATCTTGTTTTTATTAAGTATACACTTAGT
GTGTAATGTGTTTAGTG-TTTTTTTAGTTGGATGCTTTTTATTTTCTAGTTGTTTTGTTT
ATTTAGCAACTATGCGTACATTA-TTTTTTTCGATTATCTCAGAAAGTGCCTTACTTATT
TTACTTTATTGCTTATATCTGCTAGA-TTTTTATAG-TTTTTTTGGTATTAAGGATTTGT
GTGTTAACCAACTATCATTATTTAATTGTTTTTTATTAG
>MF670319_1
---------------------------CCCCGGTTCTCTACCTTAATACCTAAACTAGCT
AGTGTAAATGAATGGATAACATCTACAGCTGATACTCACAATTTATAAATTACTAAACTT
AATAATGTGAGTACATGGTTGCACTGTAATAGACGCATATCACCTACCAAATAATCACTC
TCAAGTATTAAATTGCTGAATATTGTAGTTTCTCCAAATAAAAAGTATACTCAATATCAT
TGAAATCCTACAACCTTACATAAATCAAAACTAACAAAATTTAAACAACCGAAATATAGC
AATAAACATAGTCTTAATAATAAACACATAATAAACATAACTCCTATTACAAACCAATAA
GTATCCACAAATTTTGATGATATAAAATCTCATGTACAATATATATTATTTATCTTTGTA
ACAAATAAAACTGTAGAAAGGAGTAATGCACATATTCACACACACACAAAACAAACAAAA
GATAATAACACTATAACAGAATCTATTAAAAATATCATTCAAAATGATAAAATAAAACTC
ATAATTTAAA-TCTTGTTAATACATATAGATATAATTATTGTTTTTGTTGTTTTTATTTT
AGTTTTATTAATCTTATCAGGGTTTGTTAGCCTTTGTGAAAGGAAAGTTTTGGCTATTGT
ACAACTTAGAGTTGGGCCAGCTCTTTTTTTATTTGGGATATTGACACCTATTACAGATGG
CATTAAACTTTTTGTTAAATTTACTTTATTTATAATTGGTTTTGATGGTATTTACTTTCT
TTTCGGATTATTAATAACGTTATTCTGCATATTTTTTCCATGATTCTTCCTACCTTTAGG
ATTTATTATTCTTTTTGATAAAAGCTTTTCCATCTTGTTTTTATTAAGTATACACTTAGT
GTGTAATGTGTTTAGTG-TTTTTTTAGTTGGATGCTTTTTATTTTCTAGTTGTTTTGTTT
ATTTAGCAACTATGCGTACATTA-TTTTTTTCGATTATCTCAGAAAGTGCCTTACTTATT
TTACTTTATTGCTTATATCTGCTAGA-TTTTTATAG-TTTTTTTGGTATTAAGGATTTGT
GTGTTAACCAACTATCATTATTTAATTGTTTTTTATTAG
>MF670318_1
---------------------------CCCCGGTTCTCTACCTTAATACCTAAACTAGCT
AGTGTAAATGAATGGATAACATCTACAGCTGATACTCACAATTTATAAATTACTAAACTT
AATAATGTGAGTACATGGTTGCACTGTAATAGACGCATATCACCTACCAAATAATCACTC
TCAAGTATTAAATTGCTGAATATTGTAGTTTCTCCAAATAAAAAGTATACTCAATATCAT
TGAAATCCTACAACCTTACATAAATCAAAACTAACAAAATTTAAACAACCGAAATATAGC
AATAAACATAGTCTTAATAATAAACACATAATAAACATAACTCCTATTACAAACCAATAA
GTATCCACAAATTTTGATGATATAAAATCTCATGTACAATATATATTATTTATCTTTGTA
ACAAATAAAACTGTAGAAAGGAGTAATGCACATATTCACACACACACAAAACAAACAAAA
GATAATAACACTATAACAGAATCTATTAAAAATATCATTCAAAATGATAAAATAAAACTC
ATAATTTAAA-TCTTGTTAATACATATAGATATAATTATTGTTTTTGTTGTTTTTATTTT
AGTTTTATTAATCTTATCAGGGTTTGTTAGCCTTTGTGAAAGGAAAGTTTTGGCTATTGT
ACAACTTAGAGTTGGGCCAGCTCTTTTTTTATTTGGGATATTGACACCTATTACAGATGG
CATTAAACTTTTTGTTAAATTTACTTTATTTATAATTGGTTTTGATGGTATTTACTTTCT
TTTCGGATTATTAATAACGTTATTCTGCATATTTTTTCCATGATTCTTCCTACCTTTAGG
ATTTATTATTCTTTTTGATAAAAGCTTTTCCATCTTGTTTTTATTAAGTATACACTTAGT
GTGTAATGTGTTTAGTG-TTTTTTTAGTTGGATGCTTTTTATTTTCTAGTTGTTTTGTTT
ATTTAGCAACTATGCGTACATTA-TTTTTTTCGATTATCTCAGAAAGTGCCTTACTTATT
TTACTTTATTGCTTATATCTGCTAGA-TTTTTATAG-TTTTTTTGGTATTAAGGATTTGT
GTGTTAACCAACTATCATTATTTAATTGTTTTTTATTAG
>MF670317_1
---------------------------CCCCGGTTCTCTACCTTAATACCTAAACTAGCT
AGTGTAAATGAATGGATAACATCTACAGCTGATACTCACAATTTATAAATTACTAAACTT
AATAATGTGAGTACATGGTTGCACTGTAATAGACGCATATCACCTACCAAATAATCACTC
TCAAGTATTAAATTGCTGAATATTGTAGTTTCTCCAAATAAAAAGTATACTCAATATCAT
TGAAATCCTACAACCTTACATAAATCAAAACTAACAAAATTTAAACAACCGAAATATAGC
AATAAACATAGTCTTAATAATAAACACATAATAAACATAACTCCTATTACAAACCAATAA
GTATCCACAAATTTTGATGATATAAAATCTCATGTACAATATATATTATTTATCTTTGTA
ACAAATAAAACTGTAGAAAGGAGTAATGCACATATTCACACACACACAAAACAAACAAAA
GATAATAACACTATAACAGAATCTATTAAAAATATCATTCAAAATGATAAAATAAAACTC
ATAATTTAAA-TCTTGTTAATACATATAGATATAATTATTGTTTTTGTTGTTTTTATTTT
AGTTTTATTAATCTTATCAGGGTTTGTTAGCCTTTGTGAAAGGAAAGTTTTGGCTATTGT
ACAACTTAGAGTTGGGCCAGCTCTTTTTTTATTTGGGATATTGACACCTATTACAGATGG
CATTAAACTTTTTGTTAAATTTACTTTATTTATAATTGGTTTTGATGGTATTTACTTTCT
TTTCGGATTATTAATAACGTTATTCTGCATATTTTTTCCATGATTCTTCCTACCTTTAGG
ATTTATTATTCTTTTTGATAAAAGCTTTTCCATCTTGTTTTTATTAAGTATACACTTAGT
GTGTAATGTGTTTAGTG-TTTTTTTAGTTGGATGCTTTTTATTTTCTAGTTGTTTTGTTT
ATTTAGCAACTATGCGTACATTA-TTTTTTTCGATTATCTCAGAAAGTGCCTTACTTATT
TTACTTTATTGCTTATATCTGCTAGA-TTTTTATAG-TTTTTTTGGTATTAAGGATTTGT
GTGTTAACCAACTATCATTATTTAATTGTTTTTTATTAG
>MF670316_1
---------------------------CCCCGGTTCTCTACCTTAATACCTAAACTAGCT
AGTGTAAATGAATGGATAACATCTACAGCTGATACTCACAATTTATAAATTACTAAACTT
AATAATGTGAGTACATGGTTGCACTGTAATAGACGCATATCACCTACCAAATAATCACTC
TCAAGTATTAAATTGCTGAATATTGTAGTTTCTCCAAATAAAAAGTATACTCAATATCAT
TGAAATCCTACAACCTTACATAAATCAAAACTAACAAAATTTAAACAACCGAAATATAGC
AATAAACATAGTCTTAATAATAAACACATAATAAACATAACTCCTATTACAAACCAATAA
GTATCCACAAATTTTGATGATATAAAATCTCATGTACAATATATATTATTTATCTTTGTA
ACAAATAAAACTGTAGAAAGGAGTAATGCACATATTCACACACACACAAAACAAACAAAA
GATAATAACACTATAACAGAATCTATTAAAAATATCATTCAAAATGATAAAATAAAACTC
ATAATTTAAA-TCTTGTTAATACATATAGATATAATTATTGTTTTTGTTGTTTTTATTTT
AGTTTTATTAATCTTATCAGGGTTTGTTAGCCTTTGTGAAAGGAAAGTTTTGGCTATTGT
ACAACTTAGAGTTGGGCCAGCTCTTTTTTTATTTGGGATATTGACACCTATTACAGATGG
CATTAAACTTTTTGTTAAATTTACTTTATTTATAATTGGTTTTGATGGTATTTACTTTCT
TTTCGGATTATTAATAACGTTATTCTGCATATTTTTTCCATGATTCTTCCTACCTTTAGG
ATTTATTATTCTTTTTGATAAAAGCTTTTCCATCTTGTTTTTATTAAGTATACACTTAGT
GTGTAATGTGTTTAGTG-TTTTTTTAGTTGGATGCTTTTTATTTTCTAGTTGTTTTGTTT
ATTTAGCAACTATGCGTACATTA-TTTTTTTCGATTATCTCAGAAAGTGCCTTACTTATT
TTACTTTATTGCTTATATCTGCTAGA-TTTTTATAG-TTTTTTTGGTATTAAGGATTTGT
GTGTTAACCAACTATCATTATTTAATTGTTTTTTATTAG
>MF670315_1
---------------------------CCCCGGTTCTCTACCTTAATACCTAAACTAGCT
AGTGTAAATGAATGGATAACATCTACAGCTGATACTCACAATTTATAAATTACTAAACTT
AATAATGTGAGTACATGGTTGCACTGTAATAGACGCATATCACCTACCAAATAATCACTC
TCAAGTATTAAATTGCTGAATATTGTAGTTTCTCCAAATAAAAAGTATACTCAATATCAT
TGAAATCCTACAACCTTACATAAATCAAAACTAACAAAATTTAAACAACCGAAATATAGC
AATAAACATAGTCTTAATAATAAACACATAATAAACATAACTCCTATTACAAACCAATAA
GTATCCACAAATTTTGATGATATAAAATCTCATGTACAATATATATTATTTATCTTTGTA
ACAAATAAAACTGTAGAAAGGAGTAATGCACATATTCACACACACACAAAACAAACAAAA
GATAATAACACTATAACAGAATCTATTAAAAATATCATTCAAAATGATAAAATAAAACTC
ATAATTTAAA-TCTTGTTAATACATATAGATATAATTATTGTTTTTGTTGTTTTTATTTT
AGTTTTATTAATCTTATCAGGGTTTGTTAGCCTTTGTGAAAGGAAAGTTTTGGCTATTGT
ACAACTTAGAGTTGGGCCAGCTCTTTTTTTATTTGGGATATTGACACCTATTACAGATGG
CATTAAACTTTTTGTTAAATTTACTTTATTTATAATTGGTTTTGATGGTATTTACTTTCT
TTTCGGATTATTAATAACGTTATTCTGCATATTTTTTCCATGATTCTTCCTACCTTTAGG
ATTTATTATTCTTTTTGATAAAAGCTTTTCCATCTTGTTTTTATTAAGTATACACTTAGT
GTGTAATGTGTTTAGTG-TTTTTTTAGTTGGATGCTTTTTATTTTCTAGTTGTTTTGTTT
ATTTAGCAACTATGCGTACATTA-TTTTTTTCGATTATCTCAGAAAGTGCCTTACTTATT
TTACTTTATTGCTTATATCTGCTAGA-TTTTTATAG-TTTTTTTGGTATTAAGGATTTGT
GTGTTAACCAACTATCATTATTTAATTGTTTTTTATTAG
>MF670314_1
---------------------------CCCCGGTTCTCTACCTTAATACCTAAACTAGCT
AGTGTAAATGAATGGATAACATCTACAGCTGATACTCACAATTTATAAATTACTAAACTT
AATAATGTGAGTACATGGTTGCACTGTAATAGACGCATATCACCTACCAAATAATCACTC
TCAAGTATTAAATTGCTGAATATTGTAGTTTCTCCAAATAAAAAGTATACTCAATATCAT
TGAAATCCTACAACCTTACATAAATCAAAACTAACAAAATTTAAACAACCGAAATATAGC
AATAAACATAGTCTTAATAATAAACACATAATAAACATAACTCCTATTACAAACCAATAA
GTATCCACAAATTTTGATGATATAAAATCTCATGTACAATATATATTATTTATCTTTGTA
ACAAATAAAACTGTAGAAAGGAGTAATGCACATATTCACACACACACAAAACAAACAAAA
GATAATAACACTATAACAGAATCTATTAAAAATATCATTCAAAATGATAAAATAAAACTC
ATAATTTAAA-TCTTGTTAATACATATAGATATAATTATTGTTTTTGTTGTTTTTATTTT
AGTTTTATTAATCTTATCAGGGTTTGTTAGCCTTTGTGAAAGGAAAGTTTTGGCTATTGT
ACAACTTAGAGTTGGGCCAGCTCTTTTTTTATTTGGGATATTGACACCTATTACAGATGG
CATTAAACTTTTTGTTAAATTTACTTTATTTATAATTGGTTTTGATGGTATTTACTTTCT
TTTCGGATTATTAATAACGTTATTCTGCATATTTTTTCCATGATTCTTCCTACCTTTAGG
ATTTATTATTCTTTTTGATAAAAGCTTTTCCATCTTGTTTTTATTAAGTATACACTTAGT
GTGTAATGTGTTTAGTG-TTTTTTTAGTTGGATGCTTTTTATTTTCTAGTTGTTTTGTTT
ATTTAGCAACTATGCGTACATTA-TTTTTTTCGATTATCTCAGAAAGTGCCTTACTTATT
TTACTTTATTGCTTATATCTGCTAGA-TTTTTATAG-TTTTTTTGGTATTAAGGATTTGT
GTGTTAACCAACTATCATTATTTAATTGTTTTTTATTAG
>MF670313_1
---------------------------CCCCGGTTCTCTACCTTAATACCTAAACTAGCT
AGTGTAAATGAATGGATAACATCTACAGCTGATACTCACAATTTATAAATTACTAAACTT
AATAATGTGAGTACATGGTTGCACTGTAATAGACGCATATCACCTACCAAATAATCACTC
TCAAGTATTAAATTGCTGAATATTGTAGTTTCTCCAAATAAAAAGTATACTCAATATCAT
TGAAATCCTACAACCTTACATAAATCAAAACTAACAAAATTTAAACAACCGAAATATAGC
AATAAACATAGTCTTAATAATAAACACATAATAAACATAACTCCTATTACAAACCAATAA
GTATCCACAAATTTTGATGATATAAAATCTCATGTACAATATATATTATTTATCTTTGTA
ACAAATAAAACTGTAGAAAGGAGTAATGCACATATTCACACACACACAAAACAAACAAAA
GATAATAACACTATAACAGAATCTATTAAAAATATCATTCAAAATGATAAAATAAAACTC
ATAATTTAAA-TCTTGTTAATACATATAGATATAATTATTGTTTTTGTTGTTTTTATTTT
AGTTTTATTAATCTTATCAGGGTTTGTTAGCCTTTGTGAAAGGAAAGTTTTGGCTATTGT
ACAACTTAGAGTTGGGCCAGCTCTTTTTTTATTTGGGATATTGACACCTATTACAGATGG
CATTAAACTTTTTGTTAAATTTACTTTATTTATAATTGGTTTTGATGGTATTTACTTTCT
TTTCGGATTATTAATAACGTTATTCTGCATATTTTTTCCATGATTCTTCCTACCTTTAGG
ATTTATTATTCTTTTTGATAAAAGCTTTTCCATCTTGTTTTTATTAAGTATACACTTAGT
GTGTAATGTGTTTAGTG-TTTTTTTAGTTGGATGCTTTTTATTTTCTAGTTGTTTTGTTT
ATTTAGCAACTATGCGTACATTA-TTTTTTTCGATTATCTCAGAAAGTGCCTTACTTATT
TTACTTTATTGCTTATATCTGCTAGA-TTTTTATAG-TTTTTTTGGTATTAAGGATTTGT
GTGTTAACCAACTATCATTATTTAATTGTTTTTTATTAG
>MF670312_1
---------------------------CCCCGGTTCTCTACCTTAATACCTAAACTAGCT
AGTGTAAATGAATGGATAACATCTACAGCTGATACTCACAATTTATAAATTACTAAACTT
AATAATGTGAGTACATGGTTGCACTGTAATAGACGCATATCACCTACCAAATAATCACTC
TCAAGTATTAAATTGCTGAATATTGTAGTTTCTCCAAATAAAAAGTATACTCAATATCAT
TGAAATCCTACAACCTTACATAAATCAAAACTAACAAAATTTAAACAACCGAAATATAGC
AATAAACATAGTCTTAATAATAAACACATAATAAACATAACTCCTATTACAAACCAATAA
GTATCCACAAATTTTGATGATATAAAATCTCATGTACAATATATATTATTTATCTTTGTA
ACAAATAAAACTGTAGAAAGGAGTAATGCACATATTCACACACACACAAAACAAACAAAA
GATAATAACACTATAACAGAATCTATTAAAAATATCATTCAAAATGATAAAATAAAACTC
ATAATTTAAA-TCTTGTTAATACATATAGATATAATTATTGTTTTTGTTGTTTTTATTTT
AGTTTTATTAATCTTATCAGGGTTTGTTAGCCTTTGTGAAAGGAAAGTTTTGGCTATTGT
ACAACTTAGAGTTGGGCCAGCTCTTTTTTTATTTGGGATATTGACACCTATTACAGATGG
CATTAAACTTTTTGTTAAATTTACTTTATTTATAATTGGTTTTGATGGTATTTACTTTCT
TTTCGGATTATTAATAACGTTATTCTGCATATTTTTTCCATGATTCTTCCTACCTTTAGG
ATTTATTATTCTTTTTGATAAAAGCTTTTCCATCTTGTTTTTATTAAGTATACACTTAGT
GTGTAATGTGTTTAGTG-TTTTTTTAGTTGGATGCTTTTTATTTTCTAGTTGTTTTGTTT
ATTTAGCAACTATGCGTACATTA-TTTTTTTCGATTATCTCAGAAAGTGCCTTACTTATT
TTACTTTATTGCTTATATCTGCTAGA-TTTTTATAG-TTTTTTTGGTATTAAGGATTTGT
GTGTTAACCAACTATCATTATTTAATTGTTTTTTATTAG
>MF670311_1
---------------------------CCCCGGTTCTCTACCTTAATACCTAAACTAGCT
AGTGTAAATGAATGGATAACATCTACAGCTGATACTCACAATTTATAAATTACTAAACTT
AATAATGTGAGTACATGGTTGCACTGTAATAGACGCATATCACCTACCAAATAATCACTC
TCAAGTATTAAATTGCTGAATATTGTAGTTTCTCCAAATAAAAAGTATACTCAATATCAT
TGAAATCCTACAACCTTACATAAATCAAAACTAACAAAATTTAAACAACCGAAATATAGC
AATAAACATAGTCTTAATAATAAACACATAATAAACATAACTCCTATTACAAACCAATAA
GTATCCACAAATTTTGATGATATAAAATCTCATGTACAATATATATTATTTATCTTTGTA
ACAAATAAAACTGTAGAAAGGAGTAATGCACATATTCACACACACACAAAACAAACAAAA
GATAATAACACTATAACAGAATCTATTAAAAATATCATTCAAAATGATAAAATAAAACTC
ATAATTTAAA-TCTTGTTAATACATATAGATATAATTATTGTTTTTGTTGTTTTTATTTT
AGTTTTATTAATCTTATCAGGGTTTGTTAGCCTTTGTGAAAGGAAAGTTTTGGCTATTGT
ACAACTTAGAGTTGGGCCAGCTCTTTTTTTATTTGGGATATTGACACCTATTACAGATGG
CATTAAACTTTTTGTTAAATTTACTTTATTTATAATTGGTTTTGATGGTATTTACTTTCT
TTTCGGATTATTAATAACGTTATTCTGCATATTTTTTCCATGATTCTTCCTACCTTTAGG
ATTTATTATTCTTTTTGATAAAAGCTTTTCCATCTTGTTTTTATTAAGTATACACTTAGT
GTGTAATGTGTTTAGTG-TTTTTTTAGTTGGATGCTTTTTATTTTCTAGTTGTTTTGTTT
ATTTAGCAACTATGCGTACATTA-TTTTTTTCGATTATCTCAGAAAGTGCCTTACTTATT
TTACTTTATTGCTTATATCTGCTAGA-TTTTTATAG-TTTTTTTGGTATTAAGGATTTGT
GTGTTAACCAACTATCATTATTTAATTGTTTTTTATTAG
>MF670310_1
---------------------------CCCCGGTTCTCTACCTTAATACCTAAACTAGCT
AGTGTAAATGAATGGATAACATCTACAGCTGATACTCACAATTTATAAATTACTAAACTT
AATAATGTGAGTACATGGTTGCACTGTAATAGACGCATATCACCTACCAAATAATCACTC
TCAAGTATTAAATTGCTGAATATTGTAGTTTCTCCAAATAAAAAGTATACTCAATATCAT
TGAAATCCTACAACCTTACATAAATCAAAACTAACAAAATTTAAACAACCGAAATATAGC
AATAAACATAGTCTTAATAATAAACACATAATAAACATAACTCCTATTACAAACCAATAA
GTATCCACAAATTTTGATGATATAAAATCTCATGTACAATATATATTATTTATCTTTGTA
ACAAATAAAACTGTAGAAAGGAGTAATGCACATATTCACACACACACAAAACAAACAAAA
GATAATAACACTATAACAGAATCTATTAAAAATATCATTCAAAATGATAAAATAAAACTC
ATAATTTAAA-TCTTGTTAATACATATAGATATAATTATTGTTTTTGTTGTTTTTATTTT
AGTTTTATTAATCTTATCAGGGTTTGTTAGCCTTTGTGAAAGGAAAGTTTTGGCTATTGT
ACAACTTAGAGTTGGGCCAGCTCTTTTTTTATTTGGGATATTGACACCTATTACAGATGG
CATTAAACTTTTTGTTAAATTTACTTTATTTATAATTGGTTTTGATGGTATTTACTTTCT
TTTCGGATTATTAATAACGTTATTCTGCATATTTTTTCCATGATTCTTCCTACCTTTAGG
ATTTATTATTCTTTTTGATAAAAGCTTTTCCATCTTGTTTTTATTAAGTATACACTTAGT
GTGTAATGTGTTTAGTG-TTTTTTTAGTTGGATGCTTTTTATTTTCTAGTTGTTTTGTTT
ATTTAGCAACTATGCGTACATTA-TTTTTTTCGATTATCTCAGAAAGTGCCTTACTTATT
TTACTTTATTGCTTATATCTGCTAGA-TTTTTATAG-TTTTTTTGGTATTAAGGATTTGT
GTGTTAACCAACTATCATTATTTAATTGTTTTTTATTAG
>MF670308_1
---------------------------CCCCGGTTCTCTACCTTAATACCTAAACTAGCT
AGTGTAAATGAATGGATAACATCTACAGCTGATACTCACAATTTATAAATTACTAAACTT
AATAATGTGAGTACATGGTTGCACTGTAATAGACGCATATCACCTACCAAATAATCACTC
TCAAGTATTAAATTGCTGAATATTGTAGTTTCTCCAAATAAAAAGTATACTCAATATCAT
TGAAATCCTACAACCTTACATAAATCAAAACTAACAAAATTTAAACAACCGAAATATAGC
AATAAACATAGTCTTAATAATAAACACATAATAAACATAACTCCTATTACAAACCAATAA
GTATCCACAAATTTTGATGATATAAAATCTCATGTACAATATATATTATTTATCTTTGTA
ACAAATAAAACTGTAGAAAGGAGTAATGCACATATTCACACACACACAAAACAAACAAAA
GATAATAACACTATAACAGAATCTATTAAAAATATCATTCAAAATGATAAAATAAAACTC
ATAATTTAAA-TCTTGTTAATACATATAGATATAATTATTGTTTTTGTTGTTTTTATTTT
AGTTTTATTAATCTTATCAGGGTTTGTTAGCCTTTGTGAAAGGAAAGTTTTGGCTATTGT
ACAACTTAGAGTTGGGCCAGCTCTTTTTTTATTTGGGATATTGACACCTATTACAGATGG
CATTAAACTTTTTGTTAAATTTACTTTATTTATAATTGGTTTTGATGGTATTTACTTTCT
TTTCGGATTATTAATAACGTTATTCTGCATATTTTTTCCATGATTCTTCCTACCTTTAGG
ATTTATTATTCTTTTTGATAAAAGCTTTTCCATCTTGTTTTTATTAAGTATACACTTAGT
GTGTAATGTGTTTAGTG-TTTTTTTAGTTGGATGCTTTTTATTTTCTAGTTGTTTTGTTT
ATTTAGCAACTATGCGTACATTA-TTTTTTTCGATTATCTCAGAAAGTGCCTTACTTATT
TTACTTTATTGCTTATATCTGCTAGA-TTTTTATAG-TTTTTTTGGTATTAAGGATTTGT
GTGTTAACCAACTATCATTATTTAATTGTTTTTTATTAG
>MF670306_1
---------------------------CCCCGGTTCTCTACCTTAATACCTAAACTAGCT
AGTGTAAATGAATGGATAACATCTACAGCTGATACTCACAATTTATAAATTACTAAACTT
AATAATGTGAGTACATGGTTGCACTGTAATAGACGCATATCACCTACCAAATAATCACTC
TCAAGTATTAAATTGCTGAATATTGTAGTTTCTCCAAATAAAAAGTATACTCAATATCAT
TGAAATCCTACAACCTTACATAAATCAAAACTAACAAAATTTAAACAACCGAAATATAGC
AATAAACATAGTCTTAATAATAAACACATAATAAACATAACTCCTATTACAAACCAATAA
GTATCCACAAATTTTGATGATATAAAATCTCATGTACAATATATATTATTTATCTTTGTA
ACAAATAAAACTGTAGAAAGGAGTAATGCACATATTCACACACACACAAAACAAACAAAA
GATAATAACACTATAACAGAATCTATTAAAAATATCATTCAAAATGATAAAATAAAACTC
ATAATTTAAA-TCTTGTTAATACATATAGATATAATTATTGTTTTTGTTGTTTTTATTTT
AGTTTTATTAATCTTATCAGGGTTTGTTAGCCTTTGTGAAAGGAAAGTTTTGGCTATTGT
ACAACTTAGAGTTGGGCCAGCTCTTTTTTTATTTGGGATATTGACACCTATTACAGATGG
CATTAAACTTTTTGTTAAATTTACTTTATTTATAATTGGTTTTGATGGTATTTACTTTCT
TTTCGGATTATTAATAACGTTATTCTGCATATTTTTTCCATGATTCTTCCTACCTTTAGG
ATTTATTATTCTTTTTGATAAAAGCTTTTCCATCTTGTTTTTATTAAGTATACACTTAGT
GTGTAATGTGTTTAGTG-TTTTTTTAGTTGGATGCTTTTTATTTTCTAGTTGTTTTGTTT
ATTTAGCAACTATGCGTACATTA-TTTTTTTCGATTATCTCAGAAAGTGCCTTACTTATT
TTACTTTATTGCTTATATCTGCTAGA-TTTTTATAG-TTTTTTTGGTATTAAGGATTTGT
GTGTTAACCAACTATCATTATTTAATTGTTTTTTATTAG
>MF670305_1
---------------------------CCCCGGTTCTCTACCTTAATACCTAAACTAGCT
AGTGTAAATGAATGGATAACATCTACAGCTGATACTCACAATTTATAAATTACTAAACTT
AATAATGTGAGTACATGGTTGCACTGTAATAGACGCATATCACCTACCAAATAATCACTC
TCAAGTATTAAATTGCTGAATATTGTAGTTTCTCCAAATAAAAAGTATACTCAATATCAT
TGAAATCCTACAACCTTACATAAATCAAAACTAACAAAATTTAAACAACCGAAATATAGC
AATAAACATAGTCTTAATAATAAACACATAATAAACATAACTCCTATTACAAACCAATAA
GTATCCACAAATTTTGATGATATAAAATCTCATGTACAATATATATTATTTATCTTTGTA
ACAAATAAAACTGTAGAAAGGAGTAATGCACATATTCACACACACACAAAACAAACAAAA
GATAATAACACTATAACAGAATCTATTAAAAATATCATTCAAAATGATAAAATAAAACTC
ATAATTTAAA-TCTTGTTAATACATATAGATATAATTATTGTTTTTGTTGTTTTTATTTT
AGTTTTATTAATCTTATCAGGGTTTGTTAGCCTTTGTGAAAGGAAAGTTTTGGCTATTGT
ACAACTTAGAGTTGGGCCAGCTCTTTTTTTATTTGGGATATTGACACCTATTACAGATGG
CATTAAACTTTTTGTTAAATTTACTTTATTTATAATTGGTTTTGATGGTATTTACTTTCT
TTTCGGATTATTAATAACGTTATTCTGCATATTTTTTCCATGATTCTTCCTACCTTTAGG
ATTTATTATTCTTTTTGATAAAAGCTTTTCCATCTTGTTTTTATTAAGTATACACTTAGT
GTGTAATGTGTTTAGTG-TTTTTTTAGTTGGATGCTTTTTATTTTCTAGTTGTTTTGTTT
ATTTAGCAACTATGCGTACATTA-TTTTTTTCGATTATCTCAGAAAGTGCCTTACTTATT
TTACTTTATTGCTTATATCTGCTAGA-TTTTTATAG-TTTTTTTGGTATTAAGGATTTGT
GTGTTAACCAACTATCATTATTTAATTGTTTTTTATTAG
>MF670301_1
---------------------------CCCCGGTTCTCTACCTTAATACCTAAACTAGCT
AGTGTAAATGAATGGATAACATCTACAGCTGATACTCACAATTTATAAATTACTAAACTT
AATAATGTGAGTACATGGTTGCACTGTAATAGACGCATATCACCTACCAAATAATCACTC
TCAAGTATTAAATTGCTGAATATTGTAGTTTCTCCAAATAAAAAGTATACTCAATATCAT
TGAAATCCTACAACCTTACATAAATCAAAACTAACAAAATTTAAACAACCGAAATATAGC
AATAAACATAGTCTTAATAATAAACACATAATAAACATAACTCCTATTACAAACCAATAA
GTATCCACAAATTTTGATGATATAAAATCTCATGTACAATATATATTATTTATCTTTGTA
ACAAATAAAACTGTAGAAAGGAGTAATGCACATATTCACACACACACAAAACAAACAAAA
GATAATAACACTATAACAGAATCTATTAAAAATATCATTCAAAATGATAAAATAAAACTC
ATAATTTAAA-TCTTGTTAATACATATAGATATAATTATTGTTTTTGTTGTTTTTATTTT
AGTTTTATTAATCTTATCAGGGTTTGTTAGCCTTTGTGAAAGGAAAGTTTTGGCTATTGT
ACAACTTAGAGTTGGGCCAGCTCTTTTTTTATTTGGGATATTGACACCTATTACAGATGG
CATTAAACTTTTTGTTAAATTTACTTTATTTATAATTGGTTTTGATGGTATTTACTTTCT
TTTCGGATTATTAATAACGTTATTCTGCATATTTTTTCCATGATTCTTCCTACCTTTAGG
ATTTATTATTCTTTTTGATAAAAGCTTTTCCATCTTGTTTTTATTAAGTATACACTTAGT
GTGTAATGTGTTTAGTG-TTTTTTTAGTTGGATGCTTTTTATTTTCTAGTTGTTTTGTTT
ATTTAGCAACTATGCGTACATTA-TTTTTTTCGATTATCTCAGAAAGTGCCTTACTTATT
TTACTTTATTGCTTATATCTGCTAGA-TTTTTATAG-TTTTTTTGGTATTAAGGATTTGT
GTGTTAACCAACTATCATTATTTAATTGTTTTTTATTAG
>MF670300_1
---------------------------CCCCGGTTCTCTACCTTAATACCTAAACTAGCT
AGTGTAAATGAATGGATAACATCTACAGCTGATACTCACAATTTATAAATTACTAAACTT
AATAATGTGAGTACATGGTTGCACTGTAATAGACGCATATCACCTACCAAATAATCACTC
TCAAGTATTAAATTGCTGAATATTGTAGTTTCTCCAAATAAAAAGTATACTCAATATCAT
TGAAATCCTACAACCTTACATAAATCAAAACTAACAAAATTTAAACAACCGAAATATAGC
AATAAACATAGTCTTAATAATAAACACATAATAAACATAACTCCTATTACAAACCAATAA
GTATCCACAAATTTTGATGATATAAAATCTCATGTACAATATATATTATTTATCTTTGTA
ACAAATAAAACTGTAGAAAGGAGTAATGCACATATTCACACACACACAAAACAAACAAAA
GATAATAACACTATAACAGAATCTATTAAAAATATCATTCAAAATGATAAAATAAAACTC
ATAATTTAAA-TCTTGTTAATACATATAGATATAATTATTGTTTTTGTTGTTTTTATTTT
AGTTTTATTAATCTTATCAGGGTTTGTTAGCCTTTGTGAAAGGAAAGTTTTGGCTATTGT
ACAACTTAGAGTTGGGCCAGCTCTTTTTTTATTTGGGATATTGACACCTATTACAGATGG
CATTAAACTTTTTGTTAAATTTACTTTATTTATAATTGGTTTTGATGGTATTTACTTTCT
TTTCGGATTATTAATAACGTTATTCTGCATATTTTTTCCATGATTCTTCCTACCTTTAGG
ATTTATTATTCTTTTTGATAAAAGCTTTTCCATCTTGTTTTTATTAAGTATACACTTAGT
GTGTAATGTGTTTAGTG-TTTTTTTAGTTGGATGCTTTTTATTTTCTAGTTGTTTTGTTT
ATTTAGCAACTATGCGTACATTA-TTTTTTTCGATTATCTCAGAAAGTGCCTTACTTATT
TTACTTTATTGCTTATATCTGCTAGA-TTTTTATAG-TTTTTTTGGTATTAAGGATTTGT
GTGTTAACCAACTATCATTATTTAATTGTTTTTTATTAG
>HQ604897_1
TGCGAATAAAATAACTTCATTACACCTCCCCGGTTCTCTACCTTAATACCTAAACTAGCT
AGTGTAAATGAATGGATAACATCTACAGCTGATACTCACAATTTATAAATTACTAAACTT
AATAATGTGAGTACATGGTTGCACTGTAATAGACGCATATCACCTACCAAATAATCACTC
TCAAGTATTAAATTGCTGAATATTGTAGTTTCTCCAAATAAAAAGTATACTCAATATCAT
TGAAATCCTACAACCTTACATAAATCAAAACTAACAAAATTTAAACAACCGAAATATAGC
AATAAACATAGTCTTAATAATAAACACATAATAAACATGACTCCTATTACAAACCAATAA
GTATCCACAAATTTTGATGATATAAAATCTCATGTACAATATATATTATTTATCTTTGTA
ACAAATAAAACTGTAGAAAGAAGTAATGCACATATTCACACACACACAAAACAAACAAAA
GATAACAACACTATAACAGAATCTATTAAAAATATCATTCAAAATGATAAAATAAAACTC
ATAATTTAAA-TCTTGTTAGTACATCTAGATATAATTATTGTTTTTGTTGTTTTTATTTT
AGTTTTATTAATCTTATCAGGGTTTGTTAGCCTTTGTGAAAGGAAAGTTTTAGCCATTGT
ACAACTTAGAGTCGGGCCAGCTCTTTTTTTATTTGGGATATTGACACCTATTACAGATGG
CATTAAACTTTTTGTTAAATTTACTTTATTTATAATTGGTTTTGATGGTATTTACTTTCT
TTTCGGATTATCAATAACATTATTCTGCATATTTTTTCCATGATTCTTCCTACCTTTAGG
ATTTATTATTCTTTTTGATAAAAGCTTTTCCATCTTGTTTTTATTAAGTATACACTTAGT
GTGTAATGTGTTTAGTG-TTTTTTTAGTTGGATGCTTTTTATTTTCTAGTTGTTTTGTTT
ATTTAGCAACTATGCGTACATTA-TTTTTTTCGATTATCTCAGAAAGTGCCTTACTTATT
TTACTTTATTGCTTATATCTGCTAGA-TTTTTATAG-TTTTTTTGGTATTAAGGATTTGT
GTGTTAATCAACTATCATTATTTAATTGTTTTTTATTAG
>HQ604890_1
TGCGAATAAATTAACTTCATTACACCTCCCCGGTTCTCTACCTTAATACCTAAACTAGCT
AGTGTAAATGAATGGATAACATCTACAGCTGATACTCACAATTTATAAATTACTAAACTT
AATAATGTGAGTACATGGTTGCACTGTAATAGACGCATATCACCTACCAAATAATCACTC
TCAAGTATTAAATTGCTGAATATTGTAGTTTCTCCAAATAAAAAGTATACTCAATATCAT
TGAAATCCTACAACCTTACATAAATCAAAACTAACAAAATTTAAACAACCGAAATATAGC
AATAAACATAGTCTTAATAATAAACACATAATAAACATGACTCCTATTACAAACCAATAA
GTATCCACAAATTTTGATGATATAAAATCTCATGTACAATATATATTATTTATCTTTGTA
ACAAATAAAACTGTAGAAAGGAGTAATGCACATATTCACACACACACAAAACAAACAAAA
GATAATAACACTATAACAGAATCTATTAAAAATATCATTCAAAATGATAAAATAAAACTC
ATAATTTAAA-TCTTGTTAGTACATCTAGATATAATTATTGTTTTTGTTGTTTTTATTTT
AGTTTTATTAATCTTATCAGGGTTTGTTAGCCTTTGTGAAAGGAAAGTTTTAGCCATTGT
ACAACTTAGAGTCGGGCCAGCTCTTTTTTTATTTGGGATATTGACACCTATTACAGATGG
CATTAAACTTTTTGTTAAATTTACTTTATTTATAATTGGTTTTGATGGTATTTACTTTCT
TTTCGGATTATCAATAACATTATTCTGCATATTTTTTCCATGATTCTTCCTACCTTTAGG
ATTTATTATTCTTTTTGATAAAAGCTTTTCTATCTTGTTTTTATTAAGTATACACTTAGT
GTGTAATGTGTTTAGTG-TTTTTTTAGTTGGATGCTTTTTATTTTCTAGTTGTTTTGTTT
ATTTAGCAACTATGCGTACATTA-TTTTTTTCGATTATCTCAGAAAGTGCCTTACTTATT
TTACTTTATTGCTTATATCTGCTAGA-TTTTTATAG-TTTTTTTGGTATTAAGGATTTGT
GTGTTAATCAACTATCATTATTTAATTGTTTTTTATTAG
>HQ604891_1
TGCGAATAAAATAACTTCATTACACCTCCCCGGTTCTCTACCTTAATACCTAAACTAGCT
AGTGTAAATGAATGGATAACATCTACAGCTGATACTCACAATTTATAAATTACTAAACTT
AATAATGTGAGTACATGGTTGCACTGTAATAGACGCATATCGCCTACCAAATAATCACTC
TCAAGTATTAAATTGCTGAATATTGTAGTTTCTCCAAATAAAAAGTATACTCAATATCAT
TGAAATCCTACAACCTTACATAAATCAAAACTAACAAAATTTAAACAACCGAAATATAGC
AATAAACATAGTCTTAATAATAAACACATAATAAACATGACTCCTATTACAAACCAATAA
GTATCCACAAATTTTGATGATATAAAATCTCATGTACAATATATATTATTTATCTTTGTA
ACAAATAAAACTGTAGAAAGGAGTAATGCACATATTCACACACACACAAAACAAACAAAA
GATAATAACACTATAACAGAATCTATTAAAAATATCATTCAAAATGATAAAATAAAACTC
ATAATTTAAA-TCTTGTTAGTACATCTAGATATAATTATTGTTTTTGTTGTTTTTATTTT
AGTTTTATTAATCTTATCAGGGTTTGTTAGCCTTTGTGAAAGGAAAGTTTTAGCCATTGT
ACAACTTAGAGTCGGGCCAGCTCTTTTTTTATTTGGGATATTGACACCTATTACAGATGG
CATTAAACTTTTTGTTAAATTTACTTTATTTATAATTGGTTTTGATGGTATTTACTTTCT
TTTCGGATTATCAATAACATTATTCTGCATATTTTTTCCATGATTCTTCCTACCTTTAGG
ATTTATTATTCTTTTTGATAAAAGCTTTTCCATCTTGTTTTTATTAAGTATACACTTAGT
GTGTAATGTGTTTAGTG-TTTTTTTAGTTGGATGCTTTTTATTTTCTAGTTGTTTTGTTT
ATTTAGCAACTATGCGTACATTA-TTTTTTTCGATTATCTCAGAAAGTGCCTTACTTATT
TTACTTTATTGCTTATATCTGCTAGA-TTTTTATAG--TTTTTTGGTATTAAGGATTTGT
GTGTTAATCAACTATCATTATTTAATTGTTTTTTATTAG
>AF359021_1
TGCGAATAAAATAACTTCATTACACCTCCCCGGTTCTCTACCTTAATACCTAAACTAGCT
AGTGTAAATGAATGGATAACATCTACAGCTGATACTCACAATTTATAAATTACTAAACTT
AATAATGTGAGTACATGGTTGCACTGTAATAGACGCATATCGCCTACCAAATAATCACTC
TCAAGTATTAAATTGCTGAATATTGTAGTTTCTCCAAATAAAAAGTATACTCAATATCAT
TGAAATCCTACAACCTTACATAAATCAAAACTAACAAAATTTAAACAACCGAAATATAGC
AATAAACATAGTCTTAATAATAAACACATAATAAACATGACTCCTATTACAAACCAATAA
GTATCCACAAATTTTGATGATATAAAATCTCATGTACAATATATATTATTTATCTTTGTA
ACAAATAAAACTGTAGAAAGGAGTAATGCACATATTCACACACACACAAAACAAACAAAA
GATAATAACACTATAACAGAATCTATTAAAAATATCATTCAAAATGATAAAATAAAACTC
ATAATTTAAA-TCTTGTTAGTACATCTAGATATAATTATTGTTTTTGTTGTTTTTATTTT
AGTTTTATTAATCTTATCAGGGTTTGTTAGCCTTTGTGAAAGGAAAGTTTTAGCCATTGT
ACAACTTAGAGTCGGGCCAGCTCTTTTTTTATTTGGGATATTGACACCTATTACAGATGG
CATTAAACTTTTTGTTAAATTTACTTTATTTATAATTGGTTTTGATGGTATTTACTTTCT
TTTCGGATTATCAATAACATTATTCTGCATATTTTTTCCATGATTCTTCCTACCTTTAGG
ATTTATTATTCTTTTTGATAAAAGCTTTTCCATCTTGTTTTTATTAAGTATACACTTAGT
GTGTAATGTGTTTAGTG-TTTTTTTAGTTGGATGCTTTTTATTTTCTAGTTGTTTTGTTT
ATTTAGCAACTATGCGTACATTA-TTTTTTTCGATTATCTCAGAAAGTGCCTTACTTATT
TTACTTTATTGCTTATATCTGCTAGA-TTTTTATAG--TTTTTTGGTATTAAGGATTTGT
GTGTTAATCAACTATCATTATTTAATTGTTTTTTATTAG
>MF670339_1
---------------------------CCCCGGTTCTCTACCTTAATACCTAAACTAGCT
AGTGTAAATGAATGGATAACATCTACAGCTGATACTCACAATTTATAAATTACTAAACTT
AATAATGTGAGTACATGGTTGCACTGTAATAGACGCATATCACCTACCAAATAATCACTC
TCAAGTATTAAATTGCTGAATATTGTAGTTTCTCCAAATAAAAAGTATACTCAATATCAT
TGAAATCCTACAACCTTACATAAATCAAAACTAACAAAATTTAAACAACCGAAATATAGC
AATAAACATAGTCTTAATAATAAACACATAATAAACATAACTCCTATTACAAACCAATAA
GTATCCACAAATTTTGATGATATAAAATCTCATGTACAATATATATTATTTATCTTTGTA
ACAAATAAAACTGTAGAAAGGAGTAATGCACATATTCACACACACACAAAACAAACAAAA
GATAATAACACTATAACAGAATCTATTAAAAATATCATTCAAAATGATAAAATAAAACTC
ATAATTTAAA-TCTTGTTAATACATATAGATATAATTATTGTTTTTGTTGTTTTTATTTT
AGTTTTATTAATCTTATCAGGGTTTGTTAGCCTTTGTGAAAGGAAAKTTTTGGCTATTGT
ACAACTTAGAGTTGGGCCAGCTCTTTTTTTATTTGGGATATTGACACCTATTACAGATGG
CATTAAACTTTTTGTTAAATTTACTTTATTTATAATTGGTTTTGATGGTATTTACTTTCT
TTTCGGATTATTAATAACGTTATTCTGCATATTTTTTCCATGATTCTTCCTACCTTTAGG
ATTTATTATTCTTTTTGATAAAAGCTTTTCCATCTTGTTTTTATTAAGTATACACTTAGT
GTGTAATGTGTTTAGTG-TTTTTTTAGTTGGATGCTTTTTATTTTCTAGTTGTTTTGTTT
ATTTAGCAACTATGCGTACATTA-TTTTTTTCGATTATCTCAGAAAGTGCCTTACTTATT
TTACTTTATTGCTTATATCTGCTAGA-TTTTTATAG-TTTTTTTGGTATTAAGGATTTGT
GTGTTAACCAACTATCATTATTTAATTGTTTTTTATTAG
>MF670327_1
---------------------------CCCCGGTTCTCTACCTTAATACCTAAACTAGCT
AGTGTAAATGAATGGATAACATCTACAGCTGATACTCACAATTTATAAATTACTAAACTT
AATAATGTGAGTACATGGTTGCACTGTAATAGACGCATATCACCTACCAAATAATCACTC
TCAAGTATTAAATTGCTGAATATTGTAGTTTCTCCAAATAAAAAGTATACTCAATATCAT
TGAAATCCTACAACCTTACATAAATCAAAACTAACAAAATTTAAACAACCGAAATATAGC
AATAAACATAGTCTTAATAATAAACACATAATAAACATAACTCCTATTACAAACCAATAA
GTATCCACAAATTTTGATGATATAAAATCTCATGTACAATATATATTATTTATCTTTGTA
ACCAATAAAACTGTAGAAAGGAGTAATGCACATATTCACACACACACAAAACAAACAAAA
GATAATAACACTATAACAGAATCTATTAAAAATATCATTCAAAATGATAAAATAAAACTC
ATAATTTAAA-TCTTGTTAATACATATAGATATAATTATTGTTTTTGTTGTTTTTATTTT
AGTTTTATTAATCTTATCAGGGTTTGTTAGCCTTTGTGAAAGGAAAGTTTTGGCTATTGT
ACAACTTAGAGTTGGGCCAGCTCTTTTTTTATTTGGGATATTGACACCTATTACAGATGG
CATTAAACTTTTTGTTAAATTTACTTTATTTATAATTGGTTTTGATGGTATTTACTTTCT
TTTCGGATTATTAATAACGTTATTCTGCATATTTTTTCCATGATTCTTCCTACCTTTAGG
ATTTATTATTCTTTTTGATAAAAGCTTTTCCATCTTGTTTTTATTAAGTATACACTTAGT
GTGTAATGTGTTTAGTG-TTTTTTTAGTTGGATGCTTTTTATTTTCTAGTTGTTTTGTTT
ATTTAGCAACTATGCGTACATTA-TTTTTTTCGATTATCTCAGAAAGTGCCTTACTTATT
TTACTTTATTGCTTATATCTGCTAGA-TTTTTATAG-TTTTTTTGGTATTAAGGATTTGT
GTGTTAACCAACTATCATTATTTAATTGTTTTTTATTAG
>MF670346_1
---------------------------CCCCGGTTCTCTACCTTAATACCTAAACTAGCT
AGTGTAAATGAATGGATAACATCTACAGCTGATACTCACAATTTATAAATTACTAAACTT
AATAATGTGAGTACATGGTTGCACTGTAATAGACGCATATCACCTACCAAATAATCACTC
TCAAGTATTAAATTGCTGAATATTGTAGTTTCTCCAAATAAAAAGTATACTCAATATCAT
TGAAATCCTACAACCTTACATAAATCAAAACTAACAAAATTTAAACAACCGAAATATAGC
AATAAACATAGTCTTAATAATAAACACATAATAAACATAACTCCTATTACAAACCAATAA
GTATCCACAAATTTTGATGATATAAAATCTCATGTACAATATATATTATTTATCTTTGTA
ACAAATAAAACTGTAGAAAGGAGTAATGCACATATTCACACACACACAAAACAAACAAAA
GATAATAACACTATAACAGAATCTATTAAAAATATCATTCAAAATGATAAAATAAAACTC
ATAATTTAAA-TCTTGTTAATACATATAGATATAATTATTGTTTTTGTTGTTTTTATTTT
AGTTTTATTAATCTTATCAGGGTTTGTTAGCCTTTGTGAAAGGAAAGTTTTGGCTATTGT
ACAACTTAGAGTTGGGCCAGCTCT-TTTTTATTTGGGATATTGACACCTATTACAGATGG
CATTAAACTTTTTGTTAAATTTACTTTATTTATAATTGGTTTTGATGGTATTTACTTTCT
TTTCGGATTATTAATAACGTTATTCTGCATATTTTTTCCATGATTCTTCCTACCTTTAGG
ATTTATTATTCTTTTTGATAAAAGCTTTTCCATCTTGTTTTTATTAAGTATACACTTAGT
GTGTAATGTGTTTAGTG-TTTTTTTAGTTGGATGCTTTTTATTTTCTAGTTGTTTTGTTT
ATTTAGCAACTATGCGTACATTA-TTTTTTTCGATTATCTCAGAAAGTGCCTTACTTATT
TTACTTTATTGCTTATATCTGCTAGA-TTTTTATAG-TTTTTTTGGTATTAAGGATTTGT
GTGTTAACCAACTATCATTATTTAATTGTTTTTTATTAG
>MF670340_1
---------------------------CCCCGGTTCTCTACCTTAATACCTAAACTAGCT
AGTGTAAATGAATGGATAACATCTACAGCTGATACTCACAATTTATAAATTACTAAACTT
AATAATGTGAGTACATGGTTGCACTGTAATAGACGCATATCACCTACCAAGTAATCACTC
TCAAGTATTAAATTGCTGAATATTGTAGTTTCTCCAAATAAAAAGTATACTCAATATCAT
TGAAATCCTACAACCTTACATAAATCAAAACTAACAAAATTTAAACAACCGAAATATAGC
AATAAACATAGTCTTAATAATAAACACATAATAAACATAACTCCTATTACAAACCAATAA
GTATCCACAAATTTTGATGATATAAAATCTCATGTACAATATATATTATTTATCTTTGTA
ACAAATAAAACTGTAGAAAGGAGTAATGCACATATTCACACACACACAAAACAAACAAAA
GATAATAACACTATAACAGAATCTATTAAAAATATCATTCAAAATGATAAAATAAAACTC
ATAATTTAAA-TCTTGTTAATACATCTAGATATAATTATTGTTTTTGTTGTTTTTATTTT
AGTTTTATTAATCTTATCAGGGTTTGTTAGCCTTTGTGAAAGGAAAGTTTTGGCTATTGT
ACAACTTAGAGTTGGGCCAGCTCTTTTTTTATTTGGGATATTGACACCTATTACAGATGG
CATTAAACTTTTTGTTAAATTTACTTTATTTATAATTGGTTTTGATGGTATTTACTTTCT
TTTCGGATTATTAATAACGTTATTCTGCATATTTTTTCCATGATTCTTCCTACCTTTAGG
ATTTATTATTCTTTTTGATAAAAGCTTTTCCATCTTGTTTTTATTAAGTATACACTTAGT
GTGTAATGTGTTTAGTG--TTTTTTAGTTGGATGCTTTTTATTTTCTAGTTGTTTTGTTT
ATTTAGCAACTATGCGTACATTA-TTTTTTTCGATTATCTCAGAAAGTGCCTTACTTATT
TTACTTTATTGCTTATATCTGCTAGA-TTTTTATAG-TTTTTTTGGTATTAAGGATTTGT
GTGTTAACCAACTATCATTATTTAATTGTTTTTTATTAG
>OQ594726_1
--------------------------------GTTCTCTACCTTAATACCTAAACTAGCT
AGTGTAAATGAATGGATAACATCTACAGCTGATACTCACAATTTATAAATTACTAAACTT
AATAATGTGAGTACATGGTTGCACTGTAATAGACGCATATCACCTACCAAATAATCACTC
TCAAGTATTAAATTGCTGAATATTGTAGTTTCTCCAAATAAAAAGTATACTCAATATCAT
TGAAATCCTACAACCTTACATAAATCAAAACTAACAAAATTTAAACAACCGAAATATAGC
AATAAACATAGTCTTAATAATAAACACATAATAAACATAACTCCTATTACAAACCAATAA
GTATCCACAAATTTTGATGATATAAAATCTCATGTACAATATATATTATTTATCTTTGTA
ACAAATAAAACTGTAGAAAGGAGTAATGCACATATTCACACACACACAAAACAAACAAAA
GATAATAACACTATAACAGAATCTATTAAAAATATCATTCAAAATGATAAAATAAAACTC
ATAATTTAAA-TCTTGTTAATACATATAGATATAATTATTGTTTTTGTTGTTTTTATTTT
AGTTTTATTAATCTTATCAGGGTTTGTTAGCCTTTGTGAAAGGAAAGTTTTGGCTATTGT
ACAACTTAGAGTTGGGCCAGCTCTTTTTTTATTTGGGATATTGACACCTATTACAGATGG
CATTAAACTTTTTGTTAAATTTACTTTATTTATAATTGGTTTTGATGGTATTTACTTTCT
TTTCGGATTATTAATAACGTTATTCTGCATATTTTTTCCATGATTCTTCCTACCTTTAGG
ATTTATTATTCTTTTTGATAAAAGCTTTTCCATCTTGTTTTTATTAAGTATACACTTAGT
GTGTAATGTGTTTAGTG-TTTTTTTAGTTGGATGCTTTTTATTTTCTAGTTGTTTTGTTT
ATTTAGCAACTATGCGTACATTA-TTTTTTTCGATTATCTCAGAAAGTGCCTTACTTATT
TTACTTTATTGCTTATATCTGCTAGA-TTTTTATAG-TTTTTTTGGTATTAAGGATTTGT
GTGTTAACCAACTATCATTATTTAATTGTTTTTTATTAG
>OQ594725_1
--------------------------------GTTCTCTACCTTAATACCTAAACTAGCT
AGTGTAAATGAATGGATAACATCTACAGCTGATACTCACAATTTATAAATTACTAAACTT
AATAATGTGAGTACATGGTTGCACTGTAATAGACGCATATCACCTACCAAATAATCACTC
TCAAGTATTAAATTGCTGAATATTGTAGTTTCTCCAAATAAAAAGTATACTCAATATCAT
TGAAATCCTACAACCTTACATAAATCAAAACTAACAAAATTTAAACAACCGAAATATAGC
AATAAACATAGTCTTAATAATAAACACATAATAAACATAACTCCTATTACAAACCAATAA
GTATCCACAAATTTTGATGATATAAAATCTCATGTACAATATATATTATTTATCTTTGTA
ACAAATAAAACTGTAGAAAGGAGTAATGCACATATTCACACACACACAAAACAAACAAAA
GATAATAACACTATAACAGAATCTATTAAAAATATCATTCAAAATGATAAAATAAAACTC
ATAATTTAAA-TCTTGTTAATACATATAGATATAATTATTGTTTTTGTTGTTTTTATTTT
AGTTTTATTAATCTTATCAGGGTTTGTTAGCCTTTGTGAAAGGAAAGTTTTGGCTATTGT
ACAACTTAGAGTTGGGCCAGCTCTTTTTTTATTTGGGATATTGACACCTATTACAGATGG
CATTAAACTTTTTGTTAAATTTACTTTATTTATAATTGGTTTTGATGGTATTTACTTTCT
TTTCGGATTATTAATAACGTTATTCTGCATATTTTTTCCATGATTCTTCCTACCTTTAGG
ATTTATTATTCTTTTTGATAAAAGCTTTTCCATCTTGTTTTTATTAAGTATACACTTAGT
GTGTAATGTGTTTAGTG-TTTTTTTAGTTGGATGCTTTTTATTTTCTAGTTGTTTTGTTT
ATTTAGCAACTATGCGTACATTA-TTTTTTTCGATTATCTCAGAAAGTGCCTTACTTATT
TTACTTTATTGCTTATATCTGCTAGA-TTTTTATAG-TTTTTTTGGTATTAAGGATTTGT
GTGTTAACCAACTATCATTATTTAATTGTTTTTTATTAG
>OQ594724_1
--------------------------------GTTCTCTACCTTAATACCTAAACTAGCT
AGTGTAAATGAATGGATAACATCTACAGCTGATACTCACAATTTATAAATTACTAAACTT
AATAATGTGAGTACATGGTTGCACTGTAATAGACGCATATCACCTACCAAATAATCACTC
TCAAGTATTAAATTGCTGAATATTGTAGTTTCTCCAAATAAAAAGTATACTCAATATCAT
TGAAATCCTACAACCTTACATAAATCAAAACTAACAAAATTTAAACAACCGAAATATAGC
AATAAACATAGTCTTAATAATAAACACATAATAAACATAACTCCTATTACAAACCAATAA
GTATCCACAAATTTTGATGATATAAAATCTCATGTACAATATATATTATTTATCTTTGTA
ACAAATAAAACTGTAGAAAGGAGTAATGCACATATTCACACACACACAAAACAAACAAAA
GATAATAACACTATAACAGAATCTATTAAAAATATCATTCAAAATGATAAAATAAAACTC
ATAATTTAAA-TCTTGTTAATACATATAGATATAATTATTGTTTTTGTTGTTTTTATTTT
AGTTTTATTAATCTTATCAGGGTTTGTTAGCCTTTGTGAAAGGAAAGTTTTGGCTATTGT
ACAACTTAGAGTTGGGCCAGCTCTTTTTTTATTTGGGATATTGACACCTATTACAGATGG
CATTAAACTTTTTGTTAAATTTACTTTATTTATAATTGGTTTTGATGGTATTTACTTTCT
TTTCGGATTATTAATAACGTTATTCTGCATATTTTTTCCATGATTCTTCCTACCTTTAGG
ATTTATTATTCTTTTTGATAAAAGCTTTTCCATCTTGTTTTTATTAAGTATACACTTAGT
GTGTAATGTGTTTAGTG-TTTTTTTAGTTGGATGCTTTTTATTTTCTAGTTGTTTTGTTT
ATTTAGCAACTATGCGTACATTA-TTTTTTTCGATTATCTCAGAAAGTGCCTTACTTATT
TTACTTTATTGCTTATATCTGCTAGA-TTTTTATAG-TTTTTTTGGTATTAAGGATTTGT
GTGTTAACCAACTATCATTATTTAATTGTTTTTTATTAG
>OQ594723_1
--------------------------------GTTCTCTACCTTAATACCTAAACTAGCT
AGTGTAAATGAATGGATAACATCTACAGCTGATACTCACAATTTATAAATTACTAAACTT
AATAATGTGAGTACATGGTTGCACTGTAATAGACGCATATCACCTACCAAATAATCACTC
TCAAGTATTAAATTGCTGAATATTGTAGTTTCTCCAAATAAAAAGTATACTCAATATCAT
TGAAATCCTACAACCTTACATAAATCAAAACTAACAAAATTTAAACAACCGAAATATAGC
AATAAACATAGTCTTAATAATAAACACATAATAAACATAACTCCTATTACAAACCAATAA
GTATCCACAAATTTTGATGATATAAAATCTCATGTACAATATATATTATTTATCTTTGTA
ACAAATAAAACTGTAGAAAGGAGTAATGCACATATTCACACACACACAAAACAAACAAAA
GATAATAACACTATAACAGAATCTATTAAAAATATCATTCAAAATGATAAAATAAAACTC
ATAATTTAAA-TCTTGTTAATACATATAGATATAATTATTGTTTTTGTTGTTTTTATTTT
AGTTTTATTAATCTTATCAGGGTTTGTTAGCCTTTGTGAAAGGAAAGTTTTGGCTATTGT
ACAACTTAGAGTTGGGCCAGCTCTTTTTTTATTTGGGATATTGACACCTATTACAGATGG
CATTAAACTTTTTGTTAAATTTACTTTATTTATAATTGGTTTTGATGGTATTTACTTTCT
TTTCGGATTATTAATAACGTTATTCTGCATATTTTTTCCATGATTCTTCCTACCTTTAGG
ATTTATTATTCTTTTTGATAAAAGCTTTTCCATCTTGTTTTTATTAAGTATACACTTAGT
GTGTAATGTGTTTAGTG-TTTTTTTAGTTGGATGCTTTTTATTTTCTAGTTGTTTTGTTT
ATTTAGCAACTATGCGTACATTA-TTTTTTTCGATTATCTCAGAAAGTGCCTTACTTATT
TTACTTTATTGCTTATATCTGCTAGA-TTTTTATAG-TTTTTTTGGTATTAAGGATTTGT
GTGTTAACCAACTATCATTATTTAATTGTTTTTTATTAG
>OQ594721_1
--------------------------------GTTCTCTACCTTAATACCTAAACTAGCT
AGTGTAAATGAATGGATAACATCTACAGCTGATACTCACAATTTATAAATTACTAAACTT
AATAATGTGAGTACATGGTTGCACTGTAATAGACGCATATCACCTACCAAATAATCACTC
TCAAGTATTAAATTGCTGAATATTGTAGTTTCTCCAAATAAAAAGTATACTCAATATCAT
TGAAATCCTACAACCTTACATAAATCAAAACTAACAAAATTTAAACAACCGAAATATAGC
AATAAACATAGTCTTAATAATAAACACATAATAAACATAACTCCTATTACAAACCAATAA
GTATCCACAAATTTTGATGATATAAAATCTCATGTACAATATATATTATTTATCTTTGTA
ACAAATAAAACTGTAGAAAGGAGTAATGCACATATTCACACACACACAAAACAAACAAAA
GATAATAACACTATAACAGAATCTATTAAAAATATCATTCAAAATGATAAAATAAAACTC
ATAATTTAAA-TCTTGTTAATACATATAGATATAATTATTGTTTTTGTTGTTTTTATTTT
AGTTTTATTAATCTTATCAGGGTTTGTTAGCCTTTGTGAAAGGAAAGTTTTGGCTATTGT
ACAACTTAGAGTTGGGCCAGCTCTTTTTTTATTTGGGATATTGACACCTATTACAGATGG
CATTAAACTTTTTGTTAAATTTACTTTATTTATAATTGGTTTTGATGGTATTTACTTTCT
TTTCGGATTATTAATAACGTTATTCTGCATATTTTTTCCATGATTCTTCCTACCTTTAGG
ATTTATTATTCTTTTTGATAAAAGCTTTTCCATCTTGTTTTTATTAAGTATACACTTAGT
GTGTAATGTGTTTAGTG-TTTTTTTAGTTGGATGCTTTTTATTTTCTAGTTGTTTTGTTT
ATTTAGCAACTATGCGTACATTA-TTTTTTTCGATTATCTCAGAAAGTGCCTTACTTATT
TTACTTTATTGCTTATATCTGCTAGA-TTTTTATAG-TTTTTTTGGTATTAAGGATTTGT
GTGTTAACCAACTATCATTATTTAATTGTTTTTTATTAG
>OQ594720_1
--------------------------------GTTCTCTACCTTAATACCTAAACTAGCT
AGTGTAAATGAATGGATAACATCTACAGCTGATACTCACAATTTATAAATTACTAAACTT
AATAATGTGAGTACATGGTTGCACTGTAATAGACGCATATCACCTACCAAATAATCACTC
TCAAGTATTAAATTGCTGAATATTGTAGTTTCTCCAAATAAAAAGTATACTCAATATCAT
TGAAATCCTACAACCTTACATAAATCAAAACTAACAAAATTTAAACAACCGAAATATAGC
AATAAACATAGTCTTAATAATAAACACATAATAAACATAACTCCTATTACAAACCAATAA
GTATCCACAAATTTTGATGATATAAAATCTCATGTACAATATATATTATTTATCTTTGTA
ACAAATAAAACTGTAGAAAGGAGTAATGCACATATTCACACACACACAAAACAAACAAAA
GATAATAACACTATAACAGAATCTATTAAAAATATCATTCAAAATGATAAAATAAAACTC
ATAATTTAAA-TCTTGTTAATACATATAGATATAATTATTGTTTTTGTTGTTTTTATTTT
AGTTTTATTAATCTTATCAGGGTTTGTTAGCCTTTGTGAAAGGAAAGTTTTGGCTATTGT
ACAACTTAGAGTTGGGCCAGCTCTTTTTTTATTTGGGATATTGACACCTATTACAGATGG
CATTAAACTTTTTGTTAAATTTACTTTATTTATAATTGGTTTTGATGGTATTTACTTTCT
TTTCGGATTATTAATAACGTTATTCTGCATATTTTTTCCATGATTCTTCCTACCTTTAGG
ATTTATTATTCTTTTTGATAAAAGCTTTTCCATCTTGTTTTTATTAAGTATACACTTAGT
GTGTAATGTGTTTAGTG-TTTTTTTAGTTGGATGCTTTTTATTTTCTAGTTGTTTTGTTT
ATTTAGCAACTATGCGTACATTA-TTTTTTTCGATTATCTCAGAAAGTGCCTTACTTATT
TTACTTTATTGCTTATATCTGCTAGA-TTTTTATAG-TTTTTTTGGTATTAAGGATTTGT
GTGTTAACCAACTATCATTATTTAATTGTTTTTTATTAG
>OQ594719_1
--------------------------------GTTCTCTACCTTAATACCTAAACTAGCT
AGTGTAAATGAATGGATAACATCTACAGCTGATACTCACAATTTATAAATTACTAAACTT
AATAATGTGAGTACATGGTTGCACTGTAATAGACGCATATCACCTACCAAATAATCACTC
TCAAGTATTAAATTGCTGAATATTGTAGTTTCTCCAAATAAAAAGTATACTCAATATCAT
TGAAATCCTACAACCTTACATAAATCAAAACTAACAAAATTTAAACAACCGAAATATAGC
AATAAACATAGTCTTAATAATAAACACATAATAAACATAACTCCTATTACAAACCAATAA
GTATCCACAAATTTTGATGATATAAAATCTCATGTACAATATATATTATTTATCTTTGTA
ACAAATAAAACTGTAGAAAGGAGTAATGCACATATTCACACACACACAAAACAAACAAAA
GATAATAACACTATAACAGAATCTATTAAAAATATCATTCAAAATGATAAAATAAAACTC
ATAATTTAAA-TCTTGTTAATACATATAGATATAATTATTGTTTTTGTTGTTTTTATTTT
AGTTTTATTAATCTTATCAGGGTTTGTTAGCCTTTGTGAAAGGAAAGTTTTGGCTATTGT
ACAACTTAGAGTTGGGCCAGCTCTTTTTTTATTTGGGATATTGACACCTATTACAGATGG
CATTAAACTTTTTGTTAAATTTACTTTATTTATAATTGGTTTTGATGGTATTTACTTTCT
TTTCGGATTATTAATAACGTTATTCTGCATATTTTTTCCATGATTCTTCCTACCTTTAGG
ATTTATTATTCTTTTTGATAAAAGCTTTTCCATCTTGTTTTTATTAAGTATACACTTAGT
GTGTAATGTGTTTAGTG-TTTTTTTAGTTGGATGCTTTTTATTTTCTAGTTGTTTTGTTT
ATTTAGCAACTATGCGTACATTA-TTTTTTTCGATTATCTCAGAAAGTGCCTTACTTATT
TTACTTTATTGCTTATATCTGCTAGA-TTTTTATAG-TTTTTTTGGTATTAAGGATTTGT
GTGTTAACCAACTATCATTATTTAATTGTTTTTTATTAG
>OQ594718_1
--------------------------------GTTCTCTACCTTAATACCTAAACTAGCT
AGTGTAAATGAATGGATAACATCTACAGCTGATACTCACAATTTATAAATTACTAAACTT
AATAATGTGAGTACATGGTTGCACTGTAATAGACGCATATCACCTACCAAATAATCACTC
TCAAGTATTAAATTGCTGAATATTGTAGTTTCTCCAAATAAAAAGTATACTCAATATCAT
TGAAATCCTACAACCTTACATAAATCAAAACTAACAAAATTTAAACAACCGAAATATAGC
AATAAACATAGTCTTAATAATAAACACATAATAAACATAACTCCTATTACAAACCAATAA
GTATCCACAAATTTTGATGATATAAAATCTCATGTACAATATATATTATTTATCTTTGTA
ACAAATAAAACTGTAGAAAGGAGTAATGCACATATTCACACACACACAAAACAAACAAAA
GATAATAACACTATAACAGAATCTATTAAAAATATCATTCAAAATGATAAAATAAAACTC
ATAATTTAAA-TCTTGTTAATACATATAGATATAATTATTGTTTTTGTTGTTTTTATTTT
AGTTTTATTAATCTTATCAGGGTTTGTTAGCCTTTGTGAAAGGAAAGTTTTGGCTATTGT
ACAACTTAGAGTTGGGCCAGCTCTTTTTTTATTTGGGATATTGACACCTATTACAGATGG
CATTAAACTTTTTGTTAAATTTACTTTATTTATAATTGGTTTTGATGGTATTTACTTTCT
TTTCGGATTATTAATAACGTTATTCTGCATATTTTTTCCATGATTCTTCCTACCTTTAGG
ATTTATTATTCTTTTTGATAAAAGCTTTTCCATCTTGTTTTTATTAAGTATACACTTAGT
GTGTAATGTGTTTAGTG-TTTTTTTAGTTGGATGCTTTTTATTTTCTAGTTGTTTTGTTT
ATTTAGCAACTATGCGTACATTA-TTTTTTTCGATTATCTCAGAAAGTGCCTTACTTATT
TTACTTTATTGCTTATATCTGCTAGA-TTTTTATAG-TTTTTTTGGTATTAAGGATTTGT
GTGTTAACCAACTATCATTATTTAATTGTTTTTTATTAG
>EU302216_1
TGCGAATAAAATAACTTCATTACACCTCCCCGGTTCTCTACCTTAATACCTAAACTAGCT
AGTGTAAACGAATGGATAACATCTACAGCTGATACTCACAATTTATAAATTACTAAACTT
AATAATGTGAGTACATGGTTGCACTGTAATAGACGCATATCACCTACCAAATAATCACTC
TCAAGTATTAAATTGCTGAATATTGTAGTTTCTCCAAATAAAAAGTATACTCAATATCAT
TGAAATCCTACAACCTTACATAAATCAAAACTAACAAAATTTAAACAACCGAAATATAAC
AATAAACATAGTCTTAATAATAAACACATAATAAACATGACTCCTATTACAAACCAATAA
GTATCCACAAATTTTGATGATATAAAATCTCATGTACAATATATATTATTTATCTTTGTA
ACAAATAAGACTGTAGAAAGGAGTAATGCGCATATTCACACACACACAAAACAAACAAAA
GATAATAACACTATAACAGAATCTATTAAAAATATCATTCAAAATGATAAAATAAAACTC
ATAATTTAAA-TCTTGTTAGTACATCTAGATATAATTATTGTTTTTGTTGTTTTTATTTT
AGTTTTATTAATCTTATCAGGGTTTGTTAGCCTTTGTGAAAGGAAAGTTTTAGCTATTGT
ACAACTTAGAGTCGGGCCAGCTCTTTTTTTGTTTGGGATATTGACACCTATTACAGATGG
CATTAAACTTTTTGTTAAATTTACTTTATTTATAATTGGTTTTGATGGTATTTACTTTCT
TTTCGGATTATCAATAACATTATTCTGCATATTTTTTCCATGATTCTTCCTACCTTTAGG
ATTTATTATTCTTTTTGATAAAAGCTTTTCCATCTTGTTTTTATTAAGTATACACTTAGT
GTGTAATGTGTTTAGTG-TTTTTTTAGTTGGATGCTTTTTATTTTCTAGTTGTTTTGTTT
ATTTAGCAACTATGCGTACATTA-TTTTTTTCGATTATCTCAGAAAGTGCCTTACTTATT
TTACTTTATTGCTTATATCTGCTAGA-TTTTTATAG-TTTTTTTGGTATTAAGGATTTGT
GTGTTAACCAACTATCATTGTTTAATTGTTTTTTATTAG
>AF359026_1
TGCGAATAAAATAACTTCATTACACCTCCCCGGTTCTCTACCTTAATACCTAAACTAGCT
AGTGTAAACGAATGGATAACATCTACAGCTGATACTCACAATTTATAAATTACTAAACTT
AATAATGTGAGTACATGGTTGCACTGTAATAGACGCATATCACCTACCAAATAGTCACTC
TCAAGTATTAAATTGCTGAATATTGTAGTTTCTCCAAATAAAAAGTATACTCAATATCAT
TGAAATCCTACAACCTTACATAAATCAAAACTAACAAAATTTAAACAACCGAAATATAAC
AATAAACATAGTCTTAATAATAAACACATAATAAACATGACTCCTATTACAAACCAATAA
GTATCCACAAATTTTGATGATATAAAATCTCATGTACAATATATATTATTTATCTTTGTA
ACAAATAAAACTGTAGAAAGGAGTAATGCGCATATTCACACACACACAAAACAAACAAAA
GATAATAACACTATAACAGAATCTATTAAAAATATCATTCAAAATGATAAAATAAAACTC
ATAATTTAAA-TCTTGTTAGTACATCTAGATATAATTATTGTTTTTGTTGTTTTTATTTT
AGTTTTATTAATCTTATCAGGGTTTGTTAGCCTTTGTGAAAGGAAAGTTTTAGCTATTGT
ACAACTTAGAGTCGGGCCAGCTCTTTTTTTGTTTGGGATATTGACACCTATTACAGATGG
CATTAAACTTTTTGTTAAATTTACTTTATTTATAATTGGTTTTGATGGTATTTACTTTCT
TTTCGGATTATCAATAACATTATTCTGCATATTTTTTCCATGATTCTTCCTACCTTTAGG
ATTTATTATTCTTTTTGATAAAAGCTTTTCCATCTTGTTTTTATTAAGTATACACTTAGT
GTGTAATGTGTTTAGTG-TTTTTTTAGTTGGATGCTTTTTATTTTCTAGTTGTTTTGTTT
ATTTAGCAACTATGCGTACATTA-TTTTTTTCGATTATCTCAGAAAGTGCCTTACTTATT
TTACTTTATTGCTTATATCTGCTAGA-TTTTTATAG-TTTTTTTGGTATTAAGGATTTGT
GTGTTAACCAACTATCATTGTTTAATTGTTTTTTATTAG
>AF359022_1
TGCGAATAAAATAACTTCATTACACCTCCCCGGTTCTCTACCTTAATACCTAAACTAGCT
AGTGTAAACGAATGGATAACATCTACAGCTGATACTCACAATTTATAAATTACTAAACTT
AATAATGTGAGTACATGGTTGCACTGTAATAGACGCATATCACCTACCAAATAATCACTC
TCAAGTATTAAATTGCTGAATATTGTAGTTTCTCCAAATAAAAAGTATACTCAATATCAT
TGAAATCCTACAACCTTACATAAATCAAAACTAACAAAATTTAAACAACCGAAATATAAC
AATAAACATAGTCTTAATAATAAACACATAATAAACATGACTCCTATTACAAACCAATAA
GTATCCACAAATTTTGATGATATAAAATCTCATGTACAATATATATTATTTATCTTTGTA
ACAAATAAGACTGTAGAAAGGAGTAATGCGCATATTCACACACACACAAAACAAACAAAA
GATAATAACACTATAACAGAATCTATTAAAAATATCATTCAAAATGATAAAATAAAACTC
ATAATTTAAA-TCTTGTTAGTACATCTAGATATAATTATTGTTTTTGTTGTTTTTATTTT
AGTTTTATTAATCTTATCAGGGTTTGTTAGCCTTTGTGAAAGGAAAGTTTTAGCTATTGT
ACAACTTAGAGTCGGGCCAGCTCTTTTTTTGTTTGGGATATTGACACCTATTACAGATGG
CATTAAACTTTTTGTTAAATTTACTTTATTTATAATTGGTTTTGATGGTATTTACTTTCT
TTTCGGATTATCAATAACATTATTCTGCATATTTTTTCCATGATTCTTCCTACCTTTAGG
ATTTATTATTCTTTTTGATAAAAGCTTTTCCATCTTGTTTTTATTAAGTATACACTTAGT
GTGTAATGTGTTTAGTG-TTTTTTTAGTTGGATGCTTTTTATTTTCTAGTTGTTTTGTTT
ATTTAGCAACTATGCGTACATTA-TTTTTTTCGATTATCTCAGAAAGTGCCTTACTTATT
TTACTTTATTGCTTATATCTGCTAGA-TTTTTATAG-TTTTTTTGGTATTAAGGATTTGT
GTGTTAACCAACTATCATTGTTTAATTGTTTTTTATTAG
>AF359019_1
TGCGAATAAAATAACTTCATTACACCTCCCCGGTTCTCTACCTTAATACCTAAACTAGCT
AGTGTAAACGAATGGATAACATCTACAGCTGATACTCACAATTTATAAATTACTAAACTT
AATAATGTGAGTACATGGTTGCACTGTAATAGACGCATATCACCTACCAAATAATCACTC
TCAAGTATTAAATTGCTGAATATTGTAGTTTCTCCAAATAAAAAGTATACTCAATATCAT
TGAAATCCTACAACCTTACATAAATCAAAACTAACAAAATTTAAACAACCGAAATATAAC
AATAAACATAGTCTTAATAATAAACACATAATAAACATGACTCCTATTACAAACCAATAA
GTATCCACAAATTTTGATGATATAAAATCTCATGTACAATATATATTATTTATCTTTGTA
ACAAATAAGACTGTAGAAAGGAGTAATGCGCATATTCACACACACACAAAACAAACAAAA
GATAATAACACTATAACAGAATCTATTAAAAATATCATTCAAAATGATAAAATAAAACTC
ATAATTTAAA-TCTTGTTAGTACATCTAGATATAATTATTGTTTTTGTTGTTTTTATTTT
AGTTTTATTAATCTTATCAGGGTTTGTTAGCCTTTGTGAAAGGAAAGTTTTAGCTATTGT
ACAACTTAGAGTCGGGCCAGCTCTTTTTTTGTTTGGGATATTGACACCTATTACAGATGG
CATTAAACTTTTTGTTAAATTTACTTTATTTATAATTGGTTTTGATGGTATTTACTTTCT
TTTCGGATTATCAATAACATTATTCTGCATATTTTTTCCATGATTCTTCCTACCTTTAGG
ATTTATTATTCTTTTTGATAAAAGCTTTTCCATCTTGTTTTTATTAAGTATACACTTAGT
GTGTAATGTGTTTAGTG-TTTTTTTAGTTGGATGCTTTTTATTTTCTAGTTGTTTTGTTT
ATTTAGCAACTATGCGTACATTA-TTTTTTTCGATTATCTCAGAAAGTGCCTTACTTATT
TTACTTTATTGCTTATATCTGCTAGA-TTTTTATAG-TTTTTTTGGTATTAAGGATTTGT
GTGTTAACCAACTATCATTGTTTAATTGTTTTTTATTAG
>AF359014_1
TGCGAATAAAATAACTTCATTACACCTCCCCGGTTCTCTACCTTAATACCTAAACTAGCT
AGTGTAAACGAATGGATAACATCTACAGCTGATACTCACAATTTATAAATTACTAAACTT
AATAATGTGAGTACATGGTTGCACTGTAATAGACGCATATCACCTACCAAATAATCACTC
TCAAGTATTAAATTGCTGAATATTGTAGTTTCTCCAAATAAAAAATATACTCAATATCAT
TGAAATCCTACAACCTTACATAAATCAAAACTAACAAAATTTAAACAACCGAAATATAAC
AATAAACATAGTCTTAATAATAAACACATAATAAACATGACTCCTATTACAAACCAATAA
GTATCCACAAATTTTGATGATATAAAATCTCATGTACAATATATATTATTTATCTTTGTA
ACAAATAAAACTGTAGAAAGGAGTAATGCGCATATTCACACACACACAAAACAAACAAAA
GATAATAACACTATAACAGAATCTATTAAAAATATCATTCAAAATGATAAAATAAAACTC
ATAATTTAAA-TCTTGTTAGTACATCTAGATATAATTATTGTTTTTGTTGTTTTTATTTT
AGTTTTATTAATCTTATCAGGGTTTGTTAGCCTTTGTGAAAGGAAAGTTTTAGCTATTGT
ACAACTTAGAGTCGGGCCAGCTCTTTTTTTGTTTGGGATATTGACACCTATTACAGATGG
CATTAAACTTTTTGTTAAATTTACTTTATTTATAATTGGTTTTGATGGTATTTACTTTCT
TTTCGGATTATCAATAACATTATTCTGCATATTTTTTCCATGATTCTTCCTACCTTTAGG
ATTTATTATTCTTTTTGATAAAAGCTTTTCCATCTTGTTTTTATTAAGTATACACTTAGT
GTGTAATGTGTTTAGTG-TTTTTTTAGTTGGATGCTTTTTATTTTCTAGTTGTTTTGTTT
ATTTAGCAACTATGCGTACATTA-TTTTTTTCGATTATCTCAGAAAGTGCCTTACTTATT
TTACTTTATTGCTTATATCTGCTAGA-TTTTTATAG-TTTTTTTGGTATTAAGGATTTGT
GTGTTAACCAACTATCATTGTTTAATTGTTTTTTATTAG
>MF670345_1
---------------------------CCCCGGTTCTCTACCTTAATACCTAAACTAGCT
AGTGTAAATGAATGGATAACATCTACAGCTGATACTCACAATTTATAAATTACTAAACTT
AATAATGTGAGTACATGGTTGCACTGTAATAGACGCATATCACCTACCAAATAATCACTC
TCAAGTATTAAATTGCTGAATATTGTAGTTTCTCCAAATAAAAAGTATACTCAATATCAT
TGAAATCCTACAACCTTACATAAATCAAAACTAACAAAATTTAAACAACCGATATATAGC
AATAAACATAGTCTTAATAATAAACACATAATAAACATAACTCCTATTACAAACCAATAA
GTATCCACAAATTTTGATGATATAAAATCTCATGTACAATATATATTATTTATCTTTGTA
ACAAATAAAACTGTAGAAAGGAGTAATGCACATATTCACACACACACAAAACAAACAAAA
GATAATAACACTATAACAGAATCTATTAAAAATATCATTCAAAATGATAAAATAAAACTC
ATAATTTAAA-TCTTGTTAATACATATAGATATAATTATTGTTTTTGTTGTTTTTATTTT
AGTTTTATTAATCTTATCAGGGTTTGTTAGCCTTTGTGAAAGGAAAGTTTTGGCTATTGT
ACAACTTAGAGTTGGGCCAGCTCTTTTTTTATTTGGGATATTGACACCTATTACAGATGG
CATTAAACTTTTTGTTAAATTTACTTTATTTATAATTGGTTTTGATGGTATTTACTTTCT
TTTCGGATTATTAATAACGTTATTCTGCATATTTTTTCCATGATTCTTCCTACCTTTAGG
ATTTATTATTCTTTTTGATAAAAGCTTTTCCATCTTGTTTTTATTAAGTATACACTTAGT
GTGTAATGTGTTTAGTG-TTTTTTTAGTTGGATGCTTTTTATTTTCTAGTTGTTTTGTTT
ATTTAGCAACTATGCGTACATTA-TTTTTTTCGATTATCTCAGAAAGTGCCTTACTTATT
TTAC-TTATTGCTTATATCTGCTAGA-TTTTTATAG-TTTTTTTGGTATTAAGGATTTGT
GTGTTAACCAACTATCATTATTTAATTGTTTTTTATTAG
>MF670344_1
---------------------------CCCCGGTTCTCTACCTTAATACCTAAACTAGCT
AGTGTAAATGAATGGATAACATCTACAGCTGATACTCACAATTTATAAATTACTAAACTT
AATAATGTGAGTACATGGTTGCACTGTAATAGACGCATATCACCTACCAAATAATCACTC
TCAAGTATTAAATTGCTGAATATTGTAGTTTCTCCAAATAAAAAGTATACTCAATATCAT
TGAAATCCTACAACCTTACATAAATCAAAACTAACAAAATTTAAACAACCGAAATATAGC
AATAAACATAGTCTTAATAATAAACACATAATAAACATAACTCCTATTACAAACCAATAA
GTATCCACAAATTTTGATGATATAAAATCTCATGTACAATATATATTATTTATCTTTGTA
ACCAATAAAACTGTAGAAAGGAGTAATGCACATATTCACACACACACAAAACAAACAAAA
GATAATAACACTATAACAGAATCTATTAAAAATATCATTCAAAATGATAAAATAAAACTC
ATAATTTAAA-TCTTGTTAATACATATAGATATAATTATTGTTTTTGTTGTTTTTATTTT
AGTTTTATTAATCTTATCAGGGTTTGTTAGCCTTTGTGAAAGGAAAGTTTTGGCTATTGT
ACAACTTAGAGTTGGGCCAGCTCTTTTTTTATTTGGGATATTGACACCTATTACAGATGG
CATTAAACTTTTTGTTAAATTTACTTTATTTATAATTGGTTTTGATGGTATTTACTTTCT
TTTCGGATTATTAATAACGTTATTCTGCATATTTTTTCCATGATTCTTCCTACCTTTAGG
ATTTATTATTC-TTTTGATAAAAGCTTTTCCATCTTGTTTTTATTAAGTATACACTTAGT
GTGTAATGTGTTTAGTG-TTTTTTTAGTTGGATGCTTTTTATTTTCTAGTTGTTTTGTTT
ATTTAGCAACTATGCGTACATTA-TTTTTTTCGATTATCTCAGAAAGTGCCTTACTTATT
TTACTTTATTGCTTATATCTGCTAGA-TTTTTATAG-TTTTTTTGGTATTAAGGATTTGT
GTGTTAACCAACTATCATTATTTAATTGTTTTTTATTAG
>OQ594727_1
--------------------------------GTTCTCTACCTTAATACCTAAACTAGCT
AGTGTAAATGAATGGATAACATCTACAGCTGATACTCACAATTTATAAATTACTAAACTT
AATAATGTGAGTACATGGTTGCACTGTAATAGACGCATATCACCTACCAAATAATCACTC
TCAAGTATTAAATTGCTGAATATTGTAGTTTCTCCAAATAAAAAGTATACTCAATATCAT
TGAAATCCTACAACCTTACATAAATCAAAACTAACAAAATTTAAACAACCGAAATATAGC
AATAAACATAGTCTTAATAATAAACACATAATAAACATAACTCCTATTACAAACCAATAA
GTATCCACAAATTTTGATGATATAAAATCTCATGTACAATATATATTATTTATCTTTGTA
ACAAATAAAACTGTAGAAAGGAGTAATGCACATATTCACACACACACAAAACAAACAAAA
GATAATAACACTATAACAGAATCTATTAAAAATATCATTCAAAATGATAAAATAAAACTC
ATAATTTAAA-TCTTGTTAATACATATAGATATAATTATTGTTTTTGTTGTTTTTATTTT
AGTTTTATTAATCTTATCAGGGTTTGTTAGCCTTTGTGAAAGGAAAGTTTTGGCTATTGT
ACAACTTAGAGTTGGGCCAGCTCTTTTTTTATTTGGGATATTGACACCTATTACAGATGG
CATTAAACTTTTTGTTAAATTTACTTTATTTATAATTGGTTTTGATGGTATTTACTTTCT
TTTCGGATTATTAATAACGTTATTCTGCATATTTTTTCCATGATTCTTCCTACCTTTAGG
ATTTATTATTCTTTTTGATAAAAGCTTTTCCATCTTGTTTTTATTAAGTATACACTTAGT
GTGTAATGTGTTTAGTG-TNTTTTTAGTTGGATGCTTTTTATTTTCTAGTTGTTTTGTTT
ATTTAGCAACTATGCGTACATTA-TTTTTTTCGATTATCTCAGAAAGTGCCTTACTTATT
TTACTTTATTGCTTATATCTGCTAGA-TTTTTATAG-TTTTTTTGGTATTAAGGATTTGT
GTGTTAACCAACTATCATTATTTAATTGTTTTTTATTAG
>OQ594722_1
--------------------------------GTTCTCTACCTTAATACCTAAACTAGCT
AGTGTAAATGAATGGATAACATCTACAGCTGATACTCACAATTTATAAATTACTAAACTT
AATAATGTGAGTACATGGTTGCACTGTAATAGACGCATATCACCTACCAAATAATCACTC
TCAAGTATTAAATTGCTGAATATTGTAGTTTCTCCAAATAAAAAGTATACTCAATATCAT
TGAAATCCTACAACCTTACATAAATCAAAACTAACAAAATTTAAACAACCGAAATATAGC
AATAAACATAGTCTTAATAATAAACACATAATAAACATAACTCCTATTACAAACCAATAA
GTATCCACAAATTTTGATGATATAAAATCTCATGTACAATATATATTATTTATCTTTGTA
ACAAATAAAACTGTAGAAAGGAGTAATGCACATATTCACACACACACAAAACAAACAAAA
GATAATAACACTATAACAGAATCTATTAAAAATATCATTCAAAATGATAAAATAAAACTC
ATAATTTAAA-TCTTGTTAATACATATAGATATAATTATTGTTTTTGTTGTTTTTATTTT
AGTTTTATTAATCTTATCAGGGTTTGTTAGCCTTTGTGAAAGGAAAGTTTTGGCTATTGT
ACAACTTAGAGTTGGGCCAGCTCTTTTTTTATTTGGGATATTGACACCTATTACAGATGG
CATTAAACTTTTTGTTAAATTTACTTTATTTATAATTGGTTTTGATGGTATTTACTTTCT
TTTCGGATTATTAATAACGTTATTCTGCATATTTTTTCCATGATTCTTCCTACCTTTAGG
ATTTATTATTCTTTTTGATAAAAGCTTTTCCATCTTGTTTTTATTAAGTATACACTTAGT
GTGTAATGTGTTTAGTG-TTTTTTTAGTTGGATGCTTTTTATTTTCTAGTTGTTTTGTTT
ATTTAGCAACTATGCGTACATTA-TTTTTTTCGATTATCTCAGAAAGTGCCTTACTTATT
TTACTTTATTGCTTATATCTGCTAGA-TTTTTATAG-NTTTTTTGGTATTAAGGATTTGT
GTGTTAACCAACTATCATTATTTAATTGTTTTTTATTAG
>MF670348_1
---------------------------CCCCGGTTCTCTACCTTAATACCTAAACTAGCT
AGTGTAAATGAATGGAT-ACATCTACAGCTGATACTCACAATTTATAAATTACTAAACTT
AATAATGTGAGTACATGGTTGCACTGTAATAGACGCATATCACCTACCAAATAATCACTC
TCAAGTATTAAATTGCTGAATATTGTAGTTTCTCCAAATAAAAAGTATACTCAATATCAT
TGAAATCCTACAACCTTACATAAATCAAAACTAACAAAATTTAAACAACCGAAATATAGC
AATAAACATAGTCTTAATAATAAACACATAATAAACATAACTCCTATTACAAACCAATAA
GTATCCACAAATTTTGATGATATAAAATCTCATGTACAATATATATTATTTATCTTTGTA
ACAAATAAAACTGTAGAAAGGAGTAATGCACATATTCACACACACACAAAACAAACAAAA
GATAATAACACTATAACAGAATCTATTAAAAATATCATTCAAAATGATAAAATAAAACTC
ATAATTTAAA-TCTTGTTAATACATATAGATATAATTATTGTTTTTGTTGTTTTTATTTT
AGTTTTATTAATCTTATCAGGGTTTGTTAGCCTTTGTGAAAGGAAAGTTTTGGCTATTGT
ACAACTTAGAGTTGGGCCAGCTCTTTTTTTATTTGGGATATTGACACCTATTACAGATGG
CATTAAACTTTTTGTTAAATTTACTTTATTTATAATTGGTTTTGATGGTATTTACTTTCT
TTTCGGATTATTAATAACGTTATTCTGCATATTTTTTCCATGATTCTTCCTACCTTTAGG
ATTTATTATTCTTTTTGATAAAAGCTTTTCCATCTTGTTTTTATTAAGTATACACTTAGT
GTGTAATGTGTTTAGTG-TTTTTTTAGTTGGATGCTTTTTATTTTCTAGTTGTTTTGTTT
ATTTAGCAACNATGCGTACATTA-TTTTTTTCGATTATCTCAGAAAGNGCCTTACTTATT
TTACTTTATTGCTTATATCTGCTAGA-TTTTTATAG-TTTTTTTGGTATTAAGGATTTGT
GTGTTAACCAACTATCATTATTTAATTGTTTTTTATTAG
>HQ604894_1
TGCGAATAAAATAACTTCATTACACCTCCCCGGTTCTCTACCTTAATACCTAAACTAGCT
AATGTAAATGAATGGATAACATCTACAGCTGATACTCACAATTTATAAATTACTAAACTT
AATAATGTGAGTACATGGTTACACTGTAATAGACGCATATCACCTACCAAATAATCACTC
TCAAGTATTAAATTGCTGAATATTGTAGTTTCTCCAAATAAAAAGTATACTCAATATCAT
TGAAATCCTACAACCTTACATAAATCAAAACTAACAAAATTTAAACAACCGAAATATAGC
AATAAACATAGTCTTAATAATAAACACATAATAAACATGACTCCTATTACAAACCAATAA
GTATCCACAAATTTTGATGATATAAAATCTCATGTACAATATATATTATTTATCTTTGTA
ACAAATAAAACTGTAGAAAGAAGTAGTGCACATATTCACACACACACAAAACAAACAAAA
GATAATAACACTATAACAGAATCTATTAAAAATATCATTCAAAATGATAAAATGAAACTC
ATAATTTAAA-TCTTGTTAGTACATCTAGATATAATTATTGTTTTTGTTGTTTTTATTTT
AGTTTTATTAATCTTATCAGGTTTTGTTAGCCTTTGTGAAAGGAAAGTTTTGGCTATTGT
ACAACTTAGAGTCGGGCCAGCTCTTTTTTTATTTGGGATATTGACACCTATTACAGACGG
CATTAAACTTTTTGTTAAATTTACTTTATTTGTAATTGGTTTTGATGGTATTTACTTTCT
TTTCGGATTATTAATAACATTATTCTGCATATTTTTTCCATGATTCTTCTTACCTTTAGG
GTTTATTATTCTTTTTGATAAAAGCTTTTCCATCTTGTTTTTATTAAGTATACACTTAGT
TTGTAATGTGTTTAGTG-TTTTTTTAGTTGGATGCTTTTTATTTTCTAGTTGTTTTGTTT
ATTTAGCAACTATGCGTACATTA-TTTTTTTCGATTATCTCAGAAAGTGCCTTACTTATT
TTACTTTATTGCTTATATCTGCTAGA-TTTTTATAG-TTTTTTTGGTATTAAGGATTTGT
GTGTTAACCAACTATCATTATTTAATTGTTTTTTATTAG
>EU302222_1
TGCGAATAAAATAACTTCATTACACCTCCCCGGTTCTCTACCTTAATACCTAAACTAGCT
AATGTAAATGAATGGATAACATCTACAGCTGATACTCACAATTTATAAATTACTAAACTT
AATAATGTGAGTACATGGTTACACTGTAATAGACGCATATCACCTACCAAATAATCACTC
TCAAGTATTAAATTGCTGAATATTGTAGTTTCTCCAAATAAAAAGTATACTCAATATCAT
TGAAATCCTACAACCTTACATAAATCAAAACTAACAAAATTTAAACAACCGAAATATAGC
AATAAACATAGTCTTAATAATAAACACATAATAAACATGACTCCTATTACAAACCAATAA
GTATCCACAAATTTTGATGATATAAAATCTCATGTACAATATATATTATTTATCTTTGTA
ACAAATAAAACTGTAGAAAGAAGTAGTGCACATATTCACACACACACAAAACAAACAAAA
GATAATAACACTATAACAGAATCTATTAAAAATATCATTCAAAATGATAAAATGAAACTC
ATAATTTAAA-TCTTGTTAGTACATCTAGATATAATTATTGTTTTTGTTGTTTTTATTTT
AGTTTTATTAATCTTATCAGGTTTTGTTAGCCTTTGTGAAAGGAAAGTTTTGGCTATTGT
ACAACTTAGAGTCGGGCCAGCTCTTTTTTTATTTGGGATATTGACACCTATTACAGACGG
CATTAAACTTTTTGTTAAATTTACTTTATTTGTAATTGGTTTTGATGGTATTTACTTTCT
TTTCGGATTATTAATAACATTATTCTGCATATTTTTTCCATGATTCTTCTTACCTTTAGG
GTTTATTATTCTTTTTGATAAAAGCTTTTCCATCTTGTTTTTATTAAGTATACACTTAGT
TTGTAATGTGTTTAGTG-TTTTTTTAGTTGGATGCTTTTTATTTTCTAGTTGTTTTGTTT
ATTTAGCAACTATGCGTACATTA-TTTTTTTCGATTATCTCAGAAAGTGCCTTACTTATT
TTACTTTATTGCTTATATCTGCTAGA-TTTTTATAG-TTTTTTTGGTATTAAGGATTTGT
GTGTTAACCAACTATCATTATTTAATTGTTTTTTATTAG
>AF359013_1
TGCGAATAAAATAACTTCATTACACCTCCCCGGTTCTCTACCTTAATACCTAAACTAGCT
AATGTAAATGAATGGATAACATCTACAGCTGATACTCACAATTTATAAATTACTAAACTT
AATAATGTGAGTACATGGTTACACTGTAATAGACGCATATCACCTACCAAATAATCACTC
TCAAGTATTAAATTGCTGAATATTGTAGTTTCTCCAAATAAAAAGTATACTCAATATCAT
TGAAATCCTACAACCTTACATAAATCAAAACTAACAAAATTTAAACAACCGAAATATAGC
AATAAACATAGTCTTAATAATAAACACATAATAAACATGACTCCTATTACAAACCAATAA
GTATCCACAAATTTTGATGATATAAAATCTCATGTACAATATATATTATTTATCTTTGTA
ACAAATAAAACTGTAGAAAGAAGTAGTGCACATATTCACACACACACAAAACAAACAAAA
GATAATAACACTATAACAGAATCTATTAAAAATATCATTCAAAATGATAAAATGAAACTC
ATAATTTAAA-TCTTGTTAGTACATCTAGATATAATTATTGTTTTTGTTGTTTTTATTTT
AGTTTTATTAATCTTATCAGGTTTTGTTAGCCTTTGTGAAAGGAAAGTTTTGGCTATTGT
ACAACTTAGAGTCGGGCCAGCTCTTTTTTTATTTGGGATATTGACACCTATTACAGACGG
CATTAAACTTTTTGTTAAATTTACTTTATTTGTAATTGGTTTTGATGGTATTTACTTTCT
TTTCGGATTATTAATAACATTATTCTGCATATTTTTTCCATGATTCTTCTTACCTTTAGG
GTTTATTATTCTTTTTGATAAAAGCTTTTCCATCTTGTTTTTATTAAGTATACACTTAGT
TTGTAATGTGTTTAGTG-TTTTTTTAGTTGGATGCTTTTTATTTTCTAGTTGTTTTGTTT
ATTTAGCAACTATGCGTACATTA-TTTTTTTCGATTATCTCAGAAAGTGCCTTACTTATT
TTACTTTATTGCTTATATCTGCTAGA-TTTTTATAG-TTTTTTTGGTATTAAGGATTTGT
GTGTTAACCAACTATCATTATTTAATTGTTTTTTATTAG
>KR135417_1
TGCGAATAAAATAACTTCATTACACCTCCCCGGTTCTCTACCTTAATACCTAAACTAGCT
AGTGTAAATGAATGGATAACATCTACAGCTGATACTCACAATTTATAAATTACTAAACTT
AATAATGTGAGTACATGGTTGCACTGTAATAGACGCATATCACCTACCAAATAATCACTC
TCAAGTATTAAATTGCTGAATATTGTAGTTTCTCCAAATAAAAAGTATACTCAATATCAT
TGAAATCCTACAACCTTACATAAATCAAAACTAACAAAATTTAAACAACCGAAATATAGC
AATAAACATAGTCTTAATAATAAACACATAATAAACATAACTCCTATTACAAACCAATAA
GTATCCACAAATTTTGATGATATAAAATCTCATGTACAATATATATTATTTATCTTTGTA
ACAAATAAAACTGTAGAAAGGAGTAATGCACATATTCACACACACACAAAACAAACAAAA
GATAATAACACTATAACAGAATCTATTAAAAATATCATTCAAAATGATAAAATAAAACTC
ATAATTTAAA-TCTTGTTAATACATCTAGATATAATTATTGTTTTTGTTGTTTTTATTTT
AGTTTTATTAATCTTATCAGGGTTTGTTAGCCTTTGTGAAAGGAAAGTTTTGGCTATTGT
ACAACTTAGAGTTGGGCCAGCTCTTTTTTTATTTGGGATATTGACACCTATTACAGATGG
CMTTAAACTTTTTGTTAAATTTACTTTATTTATAATTGGTTTTGATGGTATTTACTTTCT
TTTCGGATTATTAATAACGTTATTYTGCATATTTTTTCCATGATTYTTCCTACCTTTAGG
ATTTATTATTYTTTTTGATAAAAGCTTTTCCATYTTGTTTTTATTAAGTATACACTTAGT
GTGTAATGTGTTTAGTG--TTTTTTAGTTGGATGCTTTTTATTTTYTAGTTGTTTTGTTT
ATTTAGCAACTATGCGTACATTATTTTTTTTCGATTATCTCAGAAAGTGCCTTACTTATT
--------TTGCTTATATCTGCTAAA-TTTTTATAG-TTTTTTTGGTATTAAGGATTTGT
GTGTTAACCAACTATCATTATTTAATTGTTTTTTATTAG
>HQ604895_1
TGCGAATAAAATAACTTCATTACACCTCCCCGGTTCTCTACCTTAATACCTAAACTAGCT
AATGTAAATGAATGGATAACATCTACAGCTGATACTCACAATTTATAAATTACTAAACTT
AATAATGTGAGTACATGGTTACACTGTAATAGACGCATATCACCTACCAAATAATCACTC
TCAAGTATTAAATTGCTGAATATTGTAGTTTCTCCAAATAAAAAGTATACTCAATATCAT
TGAAATCCTACAACCTTACATAAATCAAAACTAACAAAATTTAAACAACCGAAATATAGC
AATAAACATAGTCTTAATAATAAACACATAATAAACATGACTCCTATTACAAACCAATAA
GTATCCACAAATTTTGATGATATAAAATCTCATGTACAATATATATTATTTATCTTTGTA
ACAAATAAAACTGTAGAAAGAAGTAGTGCACATATTCACACACACACAAAACAAACAAAA
GATAATAACACTATAACAGAATCTATTAAAAATATCATTCAAAATGATAAAATGAAACTC
ATAATTTAAA-TCTTGTTAGTACATCTAGATATAATTATTGTTTTTGCTGTTTTTATTTT
AGTTTTATTAATCTTATCAGGTTTTGTTAGCCTTTGTGAAAGGAAAGTTTTAGCTATTGT
ACAACTTAGAGTCGGGCCAGCTCTTTTTTTATTTGGGATATTGACACCTATTACAGACGG
CATTAAACTTTTTGTTAAATTTACTTTATTTGTAATTGGTTTTGATGGTATTTACTTTCT
TTTCGGATTATTAATAACATTATTCTGCATATTTTTTCCATGATTCTTCCTACCTTTAGG
GTTTATTATTCTTTTTGATAAAAGCTTTTCCATCTTGTTTTTATTAAGTATACACTTAGT
TTGTAATGTGTTTAGTG-TTTTTTTAGTTGGATGCTTTTTATTTTCTAGTTGTTTTGTTT
ATTTAGCAACTATGCGTACATTA-TTTTTTTCGATTATCTCAGAAAGTGCCTTACTTATT
TTACTTTATTGCTTATATCTGCTAGA-TTTTTATAG-TTTTTTTGGTATTAAGGATTTGT
GTGTTAACCAACTATCATTATTTAATTGTTTTTTATTAG
>AF359018_1
TGCGAATAAAATAACTTCATTACACCTCCCCGGTTCTCTACCTTAATACCTAAACTAGCT
AGTGTAAATGAATGGATAACATCTACAGCTGATACTCACAATTTATAAATTACTAAACTT
AATAATGTGAGTACATGGTTGCACTGTAATAGACGCATATCGCCTACCAAATAATCACTC
TCAAGTATTAAATTGCTGAATATTGTAGTTTCTCCAAATAAAAAGTATACTCAATATCAT
TGAAATCCTACAACCTTACATAAATCAAAACTAACAAAATTTAAACAACCGAAATATAGC
AATAAACATAGTCTTAATAATAAACACATAATAAACATGACTCCTATTACAAACCAATAA
GTATCCACAAATTTTGATGATATAAAATCTCATGTACAATATATATTATTTATCTTTGTA
ACAAATAAAACTGTAGAAAGGAGTAATGCACATATTCACACACACACAAAACAAACAAAA
GATAATAACACTATAACAGAATCTATTAAAAATATCATTCAAAATGATAAAATAAAACTC
ATAATTTAAA-TCTTGTTAGTACATCTAGATATAATTATTGTTTTTGTTGTTTTTATTTT
AGTTTTATTAATCTTATCAGGGTTTGTTAGCCTTTGTGAAAGGAAAGTTTTAGCCATTGT
ACAACTTAGAGTCGGGCCAGCTCTTTTTTTATTTGGGATATTGACACCTATTACAGATGG
CATTAAACTTTTTGTTAAATTTACTTTATTTATAATTGGTTTTGATGGTAT---CTTTCT
TTTCGGATTATCAATAACATTATTCTGCATATTTTTTCCATGATTCTTCCTACTTTTAGG
ATTTATTATTCTTTTTGATAAAAGCTTTTCCATCTTGTTTTTATTAAGTATACACTTAGT
GTGTAATGTGTTTAGTGTTTTTTTTAGTTGGATGCTTTTTATTTTCTAGTTGTTTTGTTT
ATTTAGCAACTATGCGTACATTA--TTTTTTCGATTATCTCAGAAAGTGCCTTACTTATT
TTACTTTATTGCTTATATCTGCTAGA-TTTTTATAG--TTTTTTGGTATTAAGGATTTGT
GTGTTAATCAACTATCATTATTTAATTGTTTTTTATTAG
>HQ604896_1
TGCGAATAAAATAACTTCATTACACCTCCCCGGTTCTCTACCTTAATACCTAAACTAGCT
AATGTAAATGAATGGATAACATCTACAGCTGATACTCACAATTTATAAATTACTAAACTT
AATAATGTGAGTACATGGTTACACTGTAATAGACGCATATCACCTACCAAATAATCACTC
TCAAGTATTAAATTGCTGAATATTGTAGTTTCTCCAAATAAAAAGTATACTCAATATCAT
TGAAATCCTACAACCTTACATAAATCAAAACTAACAAAATTTAAACAACCGAAATATAGC
AATAAACATAGTCTTAATAATAAACACATAATAAACATGACTCCTATTACAAACCAATAA
GTATCCACAAATTTTGATGATATAAAATCTCATGTACAATATATATTATTTATCTTTGTA
ACAAATAAAACTGTAGAAAGAAGTAGTGCACATATTCACACACACACAAAACAAACAAAA
GATAATAACACTATAACAGAATCTATTAAAAATATCATTCAAAATGATAAAATGGAACTC
ATAATTTAAA-TCTTGTTAGTACATCTAGATATAATTATTGTTTTTGTTGTTTTTATTTT
AGTTTTATTAATCTTATCAGGTTTTGTTAGCCTTTGTGAAAGGAAAGTTTTAGCTATTGT
ACAACTTAGAGTCGGGCCAGCTCTTTTTTTATTCGGGATATTGACACCTATTACAGACGG
CATTAAACTTTTTGTTAAATTTACTTTATTTGTAATTGGTTTTGATGGTATTTACTTTCT
TTTCGGATTATTAATAACATTATTCTGCATATTTTTTCCATGATTCTTCCTACCTTTAGG
GTTTATTATTCTTTTTGATAAAAGCTTTTCCATCTTGTTTTTATTAAGTATACACTTAGT
TTGTAATGTGTTTAGTG-TTTTTTTAGTTGGATGCTTTTTATTTTCTAGTTGTTTTGTTT
ATTTAGCAACTATGCGTACATTA-TTTTTTTCGATTATCTCAGAAAGTGCCTTACTTATT
TTACTTTATTGCTTATATCTGCTAGA-TTTTTATAG-TTTTTTTGGTATTAAGGATTTGT
GTGTTAACCAACTATCATTATTTAATTGTTTTTTATTAG
>AF359029_1
TGCGAATAAAATAACTTCATTACACCTCCCCGGTTCTCTACCTTAATACCTAAACTAGCT
AGTGTAAACGAATGGATAACATCTACAGCTGATACTCACAATTTATAAATTACTAAACTT
AATAATGTGAGTACATGGTTGCACTGTAATAGACGCATATCACCTACCAAATAATCACTC
TCAAGTATTAAATTGCTGAATATTGTAGTTTCTCCAAATAAAAAGTATACTCAATATCAT
TGAAATCCTACAACCTTACATAAATCAAAACTAACAAAATTTAAACAACCGAAATATAGC
AATAAACATAGTCTTAATAATAAACACATAATAAACATGACTCCTATTACAAACCAATAA
GTATCCACAAATTTTGATGATATAAAATCTCATGTACAATATATATTATTTAGCTTTGTA
ACAAATAAAACTGTAGAAAGGAGTAATGCGCATATTCACACACACACAAAACAAACAAAA
GATAATAACACTATAACAGAATCTATTAAAAATATCATTCAAAATGATAAAATAAAACTC
ATAATTTAAA-TCTTGTTAGTACATCTAGATATAATTATTGTTTTTGTTGTTTTTATTTT
AGTTTTATTAATCTTATCAGGGTTTGTTAGCCTTTGTGAAAGGAAAGTTTTAGCTATTGT
ACAACTTAGAGTCGGGCCAGCTCTTTTTTTGTTTGGGATATTGACACCTATTACAGATGG
CATTAAACTTTTTGTTAAATTTACTTTATTTATAATTGGTTTTGATGGTATTTACTTTCT
TTTCGGATTATCAATAACATTATTCTGCATA-TTTTTCCATGATTCTTCCTACCTTTAGG
ATTTATTATTCTTTTTGATAAAAGCTTTTCCATCTTGTTTTTATTAAGTATACACTTAGT
GTGTAATGTGTTTAGTG-TTTTTTTAGTTGGATGCTTTTTATTTTCTAGTTGTTTTGTTT
ATTTAGCAACTATGCGTAC---A-TTTTTTTCGATTATCTCAGAAAGTGCCTTACTTATT
TTACTTTATTGCTTATATCTGCTAGA-TTTTTATAT-TTTTTTTGGTATTAAGGATTTGT
GTGTTAACCAACTATCATTGTTTAATTGTTTTTTATTA-
>FJ203996_1
TGCGAATAAAATAACTTCATTACACCTCCCCGGTTCTCTACCTTAATACCTAAACTAGCT
AATGTAAATGAATGGATAACATCTACAGCTGATACTCACAATTTATAAATTACTAAACTT
AATAATGTGAGTACATGGTTACACTGTAATAGACGCATATCACCTACCAAATAATCACTC
TCAAGTATTAAATTGCTGAATATTGTAGTTTCTCCAAATAAAAAGTATACTCAATATCAT
TGAAATCCTACAACCTTACATAAATCAAAACTAACAAAATTTAAGCAACCGAAATATAGC
AATAAACATAGTCTTAATAATAAACACATAATAAACATGACTCCTATTACAAACCAATAA
GTATCCACAAATTTTGATGATATAAAATCTCATGTACAATATATATTATTTATCTTTGTA
ACAAATAAAACTGTAGAAAGAAGTAGTGCACATATTCACACACACACAAAACAAACAAAA
GATAATAACACTATAACAGAATCTATTAAAAATATCATTCAAAATGATAGAATGAAACTC
ATAATTTAAA-TCTTGTTAGTACATCTAGATATAATTATTGTTTTTGTTGTTTTTATTTT
AGTTTTATTAATCTTATCAGGATTTGTTAGCCTTTGTGAAAGGAAAGCTTTGGCTATTGT
ACAACTTAGAGTCGGGCCAGCTCTTTTTTTATTTGGGATATTGACACCTATTACAGACGG
CATTAAACTTTTTGTTAAATTTACTTTATTTGTAATTGGTTTTGATGGTATTTACTTTCT
TTTCGGATTATTAATAACATTATTCTGCATATTTTTTCCATGATTCTTCTTACCTTTAGG
GTTTATTATTCTTTTTGATAAAAGCTTTTCCATCTTGTTTTTATTAAGTATACACTTAGT
TTGTAATGTGTTTAGTG-TTTTTTTAGATGGATGCTTTTTATTTTCTAGTTGTTTTGTTT
ATTTAGCAACTATGCGTACATTA-TTTTTTTCGATTATCTCAGAAAGTGCCTTACTTATT
TTACTTTATTGCTTATATCTGCTAGA-TTTTTATAG-TTTTTTTGGTATTAAGGATTTGT
GTGTTAACCAACTATCATTATTTAATTGTTTTTTATTAG
>AY227890_1
--------------------------------------TACCTTAATACCTAAACTAGCT
AATGTAAATGAATGGATAACATCTACAGCTGATACTCACAATTTATAAATTACTAAACTT
AATAATGTGAGTACATGGTTACACTGTAATAGACGCATATCACCTACCAAATAATCACTC
TCAAGTATTAAATTGCTGAATATTGTAGTTTCTCCAAATAAAAAGTATACTCAATATCAT
TGAAATCCTACAACCTTACATAAATCAAAACTAACAAAATTTAAACAACCGAAATATAGC
AATAAACATAGTCTTAATAATAAACACATAATAAACATGACTCCTATTACAAACCAATAA
GTATCCACAAATTTTGATGATATAAAATCTCATGTACAATATATATTATTTATCTTTGTA
ACAAATAAAACTGTAGAAAGAAGTAGTGCACATATTCACACACACACAAAACAAACAAAA
GATAATAACACTATAACAGAATCTATTAAAAATATCATTCAAAATGATAAAATGAAACTC
ATAATTTAAA-TCTTGTTAGTACATCTAGATATAATTATTGTTTTTGNTGTTTTTATTTT
AGTTTTATTAATCTTATCAGGTTTTGTTAGCCTTTGTGAAAGGAAAGTTTTGGCTATTGT
ACAACTTAGAGTCGGGCCAGCTCTTTTTTTATTTGGGATATTGACACCTATTACAGACGG
CATTAAACTTTTTGTTAAATTTACTTTATTTGTAATTGGTTTTGATGGTATTTACTTTCT
TTTCGGATTATTAATAACATTATTCTGCATATTTTTTCCATGATTCTTCCTACCTTTAGG
GTTTATTATTCTTTTTGATAAAAGCTTTTCCATCTTGTTTTTATTAAGTATACACTTAGT
TTGTAATGTGTTTAGTG-TTTTTTTAGTTGGATGCTTTTTATTTTCTAGTTGTTTTGTTT
ATTTAGCAACTATGCGTACATTA-TTTTTTTCGATTATCTCAGAAAGTGCCTTACTTATT
TTACTTTATTGCTTATATCTGCTAGA-TTTTTATAG-TTTTTTTGGTATTAAGGATTTGT
GTGTTAACCAACTATCATTATTTAATTGTTTTTTATTAG
>AY227891_1
--------------------------------------TACCTTAATACCTAAACTAGCT
AATGTAAATGAATGGATAACATCTACAGCTGATACTCACAATTTATAAATTACTAAACTT
AATAATGTGAGTACATGGTTACACTGTAATAGACGCATATCACCTACCAAATAATCACTC
TCAAGTATTAAATTGCTGAATATTGTAGTTTCTCCAAATAAAAAGTATACTCAATATCAT
TGAAATCCTACAACCTTACATAAATCAAAACTAACAAAATTTAAACAACCGAAATATAGC
AATAAACATAGTCTTAATAATAAACACATAATAAACATGACTCCTATTACAAACCAATAA
GTATCCACAAATTTTGATGATATAAAATCTCATGTACAATATATATTATTTATCTTTGTA
ACAAATAAAACTGTAGAAAGAAGTAGTGCACATATTCACACACACACAAAACAAACAAAA
GATAATAACACTATAACAGAATCTATTAAAAATATCATTCAAAATGATAAAATGAAACTC
ATAATTTAAA-TCTTGTTAGTACATCTAGATATAATTATTGTTTTTGCTGTTTTTATTTT
AGTTTTATTAATCTTATCAGGTTTTGTTAGCCTTTGTGAAAGGAAAGTTTTAGCTATTGT
ACAACTTAGAGTCGGGCCAGCTCTTTTTTTATTTGGGATATTGACACCTATTACAGACGG
CATTAAACTTTTTGTTAAATTTACTTTATTTGTAATTGGTTTTGATGGTATTTACTTTCT
TTTCGGATTATTAATAACATTATTCTGCATATTTTTTCCATGATTCTTCCTACCTTTAGG
GTTTATTATTCTTTTTGATAAAAGCTTTTCCATCTTGTTTTTATTAAGTATACACTTAGT
TTGTAATGTGTTTAGTG-TTTTTTTAGTTGGATGCTTTTTATTTTCTAGTTGTTTTGTTT
ATTTAGCAACTATGCGTACATTA-TTTTTTTCGATTATCTCAGAAAGTGCCTTACTTATT
TTACTTTATTGCTTATATCTGCTAGA-TTTTTATAG-TTTTTTTGGTATTAAGGATTTGT
GTGTTAACCAACTATCATTATTTAATTGTTTTTTATTAG
>HQ604907_1
TGCAAATAAAATGATTTCATTACACCTACCCGGTTCTCTACCTTTATACCTAAACTAGCT
AACGTAAATGAATGGATAACATCTACAGCAGATACTCACAATTTGTAAATTACTAAACTT
AATAATGTGAGTACATGGTTACACTGCAATAGACGCATATCACCCACCAAATAATCACTT
TCAAGTATTAAGTTGCTAAATATTGTAGTCTCTCCAAATAAAAAATATACTCAATATCAT
TGGAAACCTACTACCTTACATAAATCAAAACTAACAAAATTCAAACAACCAAAATATAAC
AATAGACACAATCTTAATAGTAAACACATAATAAACATGACTCCTATTACAAACCAATAA
GTATCCACAAACTTTGATGATACAAAATCTCATGTACAATATATATTATTTATCTTTGTA
ACAAATAAAACTGTAGAAAGGAGCAACACACATATTCACACACACACAAAACAAACAAAA
GATAATAACACTATAACAGAATCTATTAAAAATATCATTCAAAATGACAAAATAAAACTC
ATAATTTAAA-TCTTGTTAATACATTTAGATGTTATTATTGTTTTTGTTATTTTTATTTT
AGTTTTATTAATCTTATCAGGATTTGTTAGCCTTTGTGAAAGAAAAGTTTTAGCTATTGT
ACAACTTAGAGTTGGGCCGGCTCTTTTTTTATTTGGGATATTAACACCTATCACAGATGG
TATTAAACTTTTTGTTAAATTTACTTTATTTATAATTGGCTTTGATGGTATTTACTTTCT
TTTTGGGTTATCAATAACATTATTCTGCATTTTTTTTCCATGATTCTTCTTACCTTTAGG
ATTTATTATTCTTTTTGACAAAGGGTTTTCCATTTTGTTTCTACTAAGTATACACTTAGT
TTGTAATGTATTTAGTG-TGTTTTTAGTTGGATGCTTTTTATTCTCTAGTTGTTTTGTTT
ATTTAGCAACCATGCGTACATTA-TTTTTTTCGATTATTTCAGAAAGTGCTTTACTTATT
TTACTTTATTGCTTTTATTTACTAGA-TTTTTATAG-TTTTTTTGGTATTAAAGACTTGT
GTGTTAACCAACTGTCATTGTTTAATTGTTTTTTATT--
>HQ604902_1
TGCAAATAAAATGATTTCATTACACCTACCCGGTTCTCTACCTTTATACCTAAACTAGCT
AACGTAAATGAATGGATAACATCTACAGCAGATACTCACAATTTGTAAATTACTAAACTT
AATAATGTGAGTACATGATTACACTGCAATAGACGCATATCCCCCACCAAATAATCACTT
TCAAGTATTAAGTTGCTAAATATTGTAGTCTCTCCAAATAAAAAATATACTCAATATCAT
TGGAAACCTACTACCTTACATAAATCAAAACTAACAAAATTCAAACAACCAAAATATAAC
AATAGACACAATCTTAATAGTAAACACATAATAAACATGACTCCTATTACAAACCAATAA
GTATCCACAAACTTTGATGATACAAAATCTCATGTACAATATATATTATTTATCTTTGTA
ACAAATAAAACTGTAGAAAGGAGCAATACACATATTCACACACACACAAAACAAACAAAA
GATAATAACACTATAACAGAATCTATTAAAAATATCATTCAAAATGACAAAATAAAACTC
ATAATTTAAA-TCTTGTTAATACATTTAGATGTTATTATTGTTTTTGTTATTTTTATTTT
AGTTTTATTAATCTTATCAGGATTTGTTAGCCTTTGTGAAAGAAAAGTTTTAGCTATTGT
ACAACTTAGAGTTGGGCCGGCTCTTTTTTTATTTGGAATATTAACACCTATCACAGATGG
TATTAAACTTTTTGTTAAATTTACTTTATTTATAATTGGCTTTGATGGTATTTACTTTCT
TTTTGGGTTATCAATAACATTATTCTGCATTTTTTTTCCATGATTCTTCCTACCTTTAGG
ATTTATTATTCTTTTTGACAAAGGGTTTTCCATTTTGTTTCTACTAAGTATACACTTAGT
TTGTAATGTATTTAGTG-TGTTTTTAGTTGGATGCTTTTTATTCTCTAGTTGTTTTGTTT
ATTTAGCAACCATGCGTACATTA-TTTTTTTCGATTATTTCAGAAAGTGCTTTACTTATT
TTACTTTATTGCTTTTATTTACTAGA-TTTTTATAG-TTTTTTTGGTATTAAAGACTTGT
GTGTTAATCAACTATCATTGTTTAATTGTTTTTTATT--
>C_KC987253_1
TGCAAATAAAATGATTTCATTACACCTACCCGGTTCTCTACCTTTATACCTAAACTAGCT
AACGTAAATGAATGGATAACATCTACAGCAGATACTCACAATTTGTAAATTACTAAACTT
AATAATGTGAGTACATGATTACACTGCAATAGACGCATATCCCCCACCAAATAATCACTT
TCAAGTATTAAGTTGCTAAATATTGTAGTCTCTCCAAATAAAAAATATACTCAATATCAT
TGGAAACCTACTACCTTACATAAATCAAAACTAACAAAATTCAAACAACCAAAATATAAC
AATAGACACAATCTTAATAGTAAACACATAATAAACATGACTCCTATTACAAACCAATAA
GTATCCACAAACTTTGATGATACAAAATCTCATGTACAATATATATTATTTATCTTTGTA
ACAAATAAAACTGTAGAAAGGAGCAATACACATATTCACACACACACAAAACAAACAAAA
GATAATAACACTATAACAGAATCTATTAAAAATATCATTCAAAATGACAAAATAAAACTC
ATAATTTAAA-TCTTGTTAATACATTTAGATGTTATTATTGTTTTTGTTATTTTTATTTT
AGTTTTATTAATCTTATCAGGATTTGTTAGCCTTTGTGAAAGAAAAGTTTTAGCTATTGT
ACAACTTAGAGTTGGGCCGGCTCTTTTTTTATTTGGAATATTAACACCTATCACAGATGG
TATTAAACTTTTTGTTAAATTTACTTTATTTATAATTGGCTTTGATGGTATTTACTTTCT
TTTTGGGTTATCAATAACATTATTCTGCATTTTTTTTCCATGATTCTTCCTACCTTTAGG
ATTTATTATTCTTTTTGACAAAGGGTTTTCCATTTTGTTTCTACTAAGTATACACTTAGT
TTGTAATGTATTTAGTG-TGTTTTTAGTTGGATGCTTTTTATTCTCTAGTTGTTTTGTTT
ATTTGGCAACCATGCGTACATTA-TTTTTTTCGATTATTTCAGAAAGTGCTTTACTTATT
TTACTTTATTGCTTTTATTTACTAGA-TTTTTATAG-TTTTTTTGGTATTAAAGACTTGT
GTGTTAATCAACTATCATTGTTTAATTGTTTTTTATT--
>HQ604873_1
TGCAAATAAAATGATTTCATTACACCTACCCGGTTCTCTACCTTTATACCTAAACTAGCT
AACGTAAATGAATGGATAACATCTACAGCAGATACTCACAATTTGTAAATTACTAAACTT
AATAATGTGAGTACATGATTACACTGCAATAGACGCATATCCCCCACCAAATAATCACTT
TCAAGTATTAAGTTGCTAAATATTGTAGTCTCTCCAAATAAAAAATATACTCAATATCAT
TGGAAACCTACTACCTTACATAAATCAAAACTAACAAAATTCAAACAACCAAAATATAAC
AATAGACACAATCTTAATAGTAAACACATAATAAACATGACTCCTATTACAAACCAATAA
GTATCCACAAACTTTGATGATACAAAATCTCATGTACAATATATATTATTTATCTTTGTA
ACAAATAAAACTGTAGAAAGGAGCAATACACATATTCACACACACACAAAACAAACAAAA
GATAATAACACTATAACAGAATCTATTAAAAATATCATTCAAAATGACAAAATAAAACTC
ATAATTTAAA-TCTTGTTAATACATTTAGATGTTATTATTGTTTTTGTTATTTTTATTTT
AGTTTTATTAATCTTATCAGGATTTGTTAGCCTTTGTGAAAGAAAAGTTTTAGCTATTGT
ACAACTTAGAGTTGGGCCGGCTCTTTTTTTATTTGGGATATTAACACCTATCACAGATGG
TATTAAACTTTTTGTTAAATTTACTTTATTTATAATTGGCTTTGATGGTATTTACTTTCT
TTTTGGGTTATCAATAACATTATTCTGCATTTTTTTTCCATGATTCTTCCTACCTTTAGG
ATTTATTATTCTTTTTGACAAAGGGTTTTCCATTTTGTTTCTACTAAGTATACACTTAGT
TTATAATGTATTTAGTG-TGTTTTTAGTTGGATGCTTTTTATTCTCTAGTTGTTTTGTTT
ATTTAGCAACCATGCGTACATTA-TTTTTTTCGATTATTTCAGAAAGTGCTTTACTTATT
TTACTTTATTGCTTTTATTTACTAGA-TTTTTATAGTTTTTTTTGGTATTAAAGACTTGT
GTGTTAATCAACTATCATTGTTTAATTGTTTTTTATT--
>HQ604870_1
TGCAAATAAAATGATTTCATTACACCTACCCGGTTCTCTACCTTTATACCTAAACTAGCT
AACGTAAATGAATGGATAACATCTACAGCAGATACTCACAATTTGTAAATTACTAAACTT
AATAATGTGAGTACATGATTACACTGCAATAGACGCATATCCCCCACCAAATAATCACTT
TCAAGTATTAAGTTGCTAAATATTGTAGTCTCTCCAAATAAAAAATATACTCAATATCAT
TGGAAACCTACTACCTTACATAAATCAAAACTTACAAAATTCAAACAACCAAAATATAAC
AATAGACACAATCTTAATAGTAAACACATAATAAACATGACTCCTATTACAAACCAATAA
GTATCCACAAACTTTGATGATACAAAATCTCATGTACAATATATATTATTTATCTTTGTA
ACAAATAAAACTGTAGAAAGGAGCAATACACATATTCACACACACACAAAACAAACAAAA
GATAATAACACTATAACAGAATCTATTAAAAATATCATTCAAAATGACAAAATAAAACTC
ATAATTTAAA-TCTTGTTAATACATTTAGATGTTATTATTGTTTTTGTTATTTTTATTTT
AGTTTTATTAATCTTATCAGGATTTGTTAGCCTTTGTGAAAGAAAAGTTTTAGCTATTGT
ACAACTTAGAGTTGGGCCGGCTCTTTTTTTATTTGGAATATTAACACCTATCACAGATGG
TATTAAACTTTTTGTTAAATTTACTTTATTTATAATTGGCTTTGATGGTATTTACTTTCT
TTTTGGGTTATCAATAACATTATTCTGCATTTTTTTTCCATGATTCTTCCTACCTTTAGG
ATTTATTATTCTTTTTGACAAAGGGTTTTCCATTTTGTTTCTACTAAGTATACACTTAGT
TTGTAATGTATTTAGTG-TGTTTTTAGTTGGATGCTTTTTATTCTCTAGTTGTTTTGTTT
ATTTAGCAACCATGCGTACATTA-TTTTTTTCGATTATTTCAGAAAGTGCTTTACTTATT
TTACTTTATTGCTTTTATTTACTAGA-TTTTTATAG-TTTTTTTGGTATTAAAGACTTGT
GTGTTAATCAACTATCATTGTTTAATTGTTTTTTATT--
>AF359031_1
TGCAAATAAAATGATTTCATTACACCTACCCGGTTCTCTACCTTTATACCTAAACTAGCT
AACGTAAATGAATGGATAACATCTACAGCAGATACTCACAATTTGTAAATTACTAAACTT
AATAATGTGAGTACATGGTTACACTGCAATAGACGCATATCACCCACCAAATAATCACTT
TCAAGTATTAAGTTGCTGAATATTGTAGTCTCTCCAAATAAAAACTATACTCAATATCAT
TGGAAACCTACTACCTTACATAAATCAAAACTAACAAAATTCAAACAACCAACATATAAC
AATAGACACAATCTTAATAGTAAACACATAATAAACATGACTCCTATTACAAACCAATAA
GTATCCACAAACTTTGATGATACAAAATCTCATGTACAATATATATTATTTATCTTTGTA
ACAAATAAAACTGTAGAAAGGAGCAACACACATATTCACACACACACAAAACAAACAAAA
GATAATAACACTATAACAGAATCTATTAAAAATATCATTCAAAATGACAAAATAAAACTC
ATAATTTAAA-TCTTGTTAATACATTTAGATGTTATTATTGTTTTTGTTATTTTTATTTT
AGTTTTATTAATCTTATCAGGATTTGTTAGCCTTTGTGAAAGAAAAGTTTTAGCTATTGT
ACAACTTAGAGTTGGGCCAGCTCTTTTTTTATTTGGAATATTAACACCTATCACAGATGG
TATTAAACTTTTTGTTAAATTTACTTTGTTTATAATTGGCTTTGATGGTATTTACTTTCT
TTTTGGGTTATCAGTAACATTATTCTGCATTTTTTTTCCATGATTCTTCTTACCTTTAGG
ATTTATTATTCTTTTTGACAAAGGATTTTCCATTTTGTTTCTACTAAGTATACACTTAGT
TTGTAATGTATTTAGTG-TGTTTTTAGTTGGATGCTTTTTATTCTCTAGTTGTTTTGTTT
ATTTAGCAACCATGCGTACATTA-TTTTTTTCGATTATTTCAGAAAGTGCTTTACTTATT
TTACTTTATTGCTTTTATTTACTAGA-TTTTTATAG-TTTTTTTGGTATTAAAGACTTGT
GTGTTAACCAACTGTCATTGTTTAATTGTTTTTTATT--
>EU302219_1
TGCAAATAAAATGATTTCATTACACCTACCCGGTTCTCTACCTTTATACCTAAACTAGCT
AACGTAAATGAATGGATAACATCTACAGCAGATACTCACAATTTATAAATTACTAAACTT
AATAATGTGAGTACATGATTACACTGCAATAGACGCATATCACCCACCAAGTAATCACTT
TCAAGTATTAAGTTGCTAAATATTGTAGTCTCTCCAAATAAAAAATATACTCAATATCAT
TGGAAACCTACTACCTTACATAAATCAAAACTAACAAAATTCAAACAACCAAAATATAAC
AATAGACACAATCTTAATAGTAAACACATAATAAACATGACTCCTATTACAAACCAATAA
GTATCCACAAACTTTGATGATACAAAGTCTCATGTACAATATATATTATTTATCTTTGTA
ACAAATAAAACTGTAGAAAGGAGCAACACACATATTCACACACACACAAAACAAACAAAA
GATAATAACACTATAACAGAATCTATTAAAAATATCATTCAAAATGACAAAATAAAACTC
ATAATTTAAA-TCTTGTTAATACATTTAGATGTTATTATTGTTTTTGTTATTTTTATTTT
AGTTTTATTAATCTTATCAGGATTTGTTAGCCTTTGTGAAAGAAAAGTTTTAGCTATTGT
ACAACTTAGAGTTGGGCCGGCTCTTTTTTTATTTGGAATATTNACACCTATCACAGATGG
TATTAAACTTTTTGTTAAATTTACTTTGTTTATAATTGGCTTTGATGGTATTTACTTTCT
TTTTGGGTTATCAATAACATTATTCTGCATTTTTTTTCCATGATTCTTCTTACCTTTAGG
ATTTATTATTCTTTTTGACAAAGGATTTTCCATTTTGTTTCTACTAAGTATACACTTAGT
TTGTAATGTATTTAGTG-TGTTTTTAGTTGGATGCTTTTTATTCTCTAGTTGTTTTGTTT
ATTTAGCAACCATGCGTACATTA-TTTTTTTCGATTATTTCAGAAAGTGCTTTACTTATT
TTACTTTATTGCTTTTATTTACTAGA-TTTTTATAG-TTTTTTTGGTATTAAAGACTTGT
GTGTTAACCAACTATCATTGTTTAATTGTTTTTTATT--
>HQ604885_1
TGCAAATAAAATGATTTCATTACACCTACCCGGTTCTCTACCTTTATACCTAAACTAGCT
AACGTAAATGAATGGATAACATCTACAGCAGATACTCACAATTTATAAATTACTAAACTT
AATAATGTGAGTACATGATTACACTGCAATAGACGCATATCACCCACCAAGTAATCACTT
TCAAGTATTAAGTTGCTAAATATTGTAGTCTCTCCAAATAAAAAATATACTCAATATCAT
TGGAAACCTACTACCTTACATAAATCAAAACTAACAAAATTCAAACAACCAAAATATAAC
AATAGACACAATCTTAATAGTAAACACATAATAAACATGACTCCTATTACAAACCAATAA
GTATCCACAAACTTTGATGATACAAAGTCTCATGTACAATATATATTATTTATCTTTGTA
ACAAATAAAACTGTAGAAAGGAGCAACACACATATTCACACACACACAAAACAAACAAAA
GATAATAACACTATAACAGAATCTATTAAAAATATCATTCAAAATGACAAAATAAAACTC
ATAATTTAAA-TCTTGTTAATACATTTAGATGTTATTATTGTTTTTGTTATTTTTATTTT
AGTTTTATTAATCTTATCAGGATTTGTTAGCCTTTGTGAAAGAAAAGTTTTAGCTATTGT
ACAACTTAGAGTTGGGCCGGCTCTTTTTTTATTTGGAATATTAACACCTATCACAGATGG
TATTAAACTTTTTGTTAAATTTACTTTGTTTATAATTGGCTTTGATGGTATTTACTTTCT
TTTTGGGTTATCAATAACATTATTCTGCATTTTTTTTCCATGATTCTTCTTACCTTTAGG
ATTTATTATTCTTTTTGACAAAGGATTTTCCATTTTGTTTCTACTAAGTATACACTTAGT
TTGTAATGTATTTAGTG-TGTTTTTAGTTGGATGCTTTTTATTCTCTAGTTGTTTTGTTT
ATTTAGCAACCATGCGTACATTA-TTTTTTTCGATTATTTCAGAAAGTGCTTTACTTATT
TTACTTTATTGCTTTTATTTACTAGA-TTTTTATAG-TTTTTTTGGTATTAAAGACTTGT
GTGTTAACCAACTATCATTGTTTAATTGTTTTTTATT--
>EU302221_1
TGCAAATAAAATGATTTCATTACACCTACCCGGTTCTCTACCTTTATACCTAAACTAGCT
AACGTAAATGAATGGATAACATCTACAGCAGATACTCACAATTTATAAATTACTAAACTT
AATAATGTGAGTACATGATTACACTGCAATAGACGCATATCACCCACCAAGTAATCACTT
TCAAGTATTAAGTTGCTAAATATTGTAGTCTCTCCAAATAAAAAATATACTCAATATCAT
TGGAAACCTACTACCTTACATAAATCAAAACTAACAAAATTCAAACAACCAAAATATAAC
AATAGACACAATCTTAATAGTAAACACATAATAAACATGACTCCTATTACAAACCAATAA
GTATCCACAAACTTTGATGATACAAAGTCTCATGTACAATATATATTATTTATCTTTGTA
ACAAATAAAACTGTAGAAAGGAGCAACACACATATTCACACACACACAAAACAAACAAAA
GATAATAACACTATAACAGAATCTATTAAAAATATCATTCAAAATGACAAAATAAAACTC
ATAATTTAAA-TCTTGTTAATACATTTAGATGTTATTATTGTTTTTGTTATTTTTATTTT
AGTTTTATTAATCTTATCAGGATTTGTTAGCCTTTGTGAAAGAAAAGTTTTAGCTATTGT
ACAACTTAGAGTTGGGCCGGCTCTTTTTTTATTTGGAATATTAACACCTATCACAGATGG
TATTAAACTTTTTGTTAAATTTACTTTGTTTATAATTGGCTTTGATGGTATTTACTTTCT
TTTTGGGTTATCAATAACATTATTCTGCATTTTTTTTCCATGATTCTTCTTACCTTTAGG
ATTTATTATTCTTTTTGACAAAGGATTTTCCATTTTGTTTCTACTAAGTATACACTTAGT
TTGTAATGTATTTAGTG-TGTTTTTAGTTGGATGCTTTTTATTCTCTAGTTGTTTTGTTT
ATTTAGCAACCATGCGTACATTA-TTTTTTTCGATTATTTCAGAAAGTGCTTTACTTATT
TTACTTTATTGCTTTTATTTACTAGA-TTTTTATAG-TTTTTTTGGTATTAAAGACTTGT
GTGTTAACCAACTATCATTGTTTAATTGTTTTTTATT--
>EU302217_1
TGCAAATAAAATGATTTCATTACACCTACCCGGTTCTCTACCTTTATACCTAAACTAGCT
AACGTAAATGAATGGATAACATCTACAGCAGATACTCACAATTTGTAAATTACTAAACTT
AATAATGTGAGTACATGGTTACACTGCAATAGACGCATATCACCCACCAAATAATCACTT
TCAAGTATTAAGTTGCTAAATATTGTAGTCTCTCCAAATAAAAAATATACTCAATATCAT
TGGAAACCTACTACCTTACATAAATCAAAACTAACAAAATTCAAACAACCAAAATATAAC
AATAGACACAATCTTAATAGTAAACACATAATAAACATGACTCCTATTACAAACCAATAA
GTATCCACAAACTTTGATGATACAAAATCTCATGTACAATATATATTATTTATCTTTGTA
ACAAATAAAACTGTAGAAAGGAGCAACACACATATTCACACACACACAAAACAAACAAAA
GATAATAACACTATAACAGAATCTATTAAAAATATCATTCAAAATGACAAAATAAAACTC
ATAATTTAAA-TCTTGTTAATACATTTAGATGTTATTATTGTTTTTGTTATTTTTATTTT
AGTTTTATTAATCTTATCAGGATTTGTTAGCCTTTGTGAAAGAAAAGTTTTAGCTATTGT
ACAACTTAGAGTTGGGCCGGCTCTTTTTTTATTTGGAATATTAACACCTATCACAGATGG
TATTAAACTTTTTGTTAAATTTACTTTGTTTATAATTGGCTTTGATGGTATTTACTTTCT
TTTTGGGTTATCAGTAACATTATTCTGCATTTTTTTTCCATGATTCTTCTTACCTTTAGG
ATTTATTATTCTTTTTGACAAAGGATTTTCCATTTTGTTTCTACTAAGTATACACTTAGT
TTGTAATGTATTTAGTG-TGTTTTTAGTTGGATGCTTTTTATTCTCTAGTTGTTTTGTTT
ATTTAGCAACCATGCGTACATTA-TTTTTTTCGATTATTTCAGAAAGTGCTTTACTTATT
TTACTTTATTGCTTTTATTTACTAGA-TTTTTATAG-TTTTTTTGGTATTAAAGACTTGT
GTGTTAACCAACTGTCATTGTTTAATTGTTTTTTATT--
>AF359041_1
TGCAAATAAAATGATTTCATTACACCTACCCGGTTCTCTACCTTTATACCTAAACTAGCT
AACGTAAATGAATGGATAACATCTACAGCAGATACTCACAATTTATAAATTACTAAACTT
AATAATGTGAGTACATGATTACACTGCAATAGACGCATATCACCCACCAAGTAATCACTT
TCAAGTATTAAGTTGCTAAATATTGTAGTCTCTCCAAATAAAAAATATACTCAATATCAT
TGGAAACCTACTACCTTACATAAATCAAAACTAACAAAATTCAAACAACCAAAATATAAC
AATAGACACAATCTTAATAGTAAACACATAATAAACATGACTCCTATTACAAACCAATAA
GTATCCACAAACTTTGATGATACAAAGTCTCATGTACAATATATATTATTTATCTTTGTA
ACAAATAAAACTGTAGAAAGGAGCAACACACATATTCACACACACACAAAACAAACAAAA
GATAATAACACTATAACAGAATCTATTAAAAATATCATTCAAAATGACAAAATAAAACTC
ATAATTTAAA-TCTTGTTAATACATTTAGATGTTATTATTGTTTTTGTTATTTTTATTTT
AGTTTTATTAATCTTATCAGGATTTGTTAGCCTTTGTGAAAGAAAAGTTTTAGCTATTGT
ACAACTTAGAGTTGGGCCGGCTCTTTTTTTATTTGGAATATTAACACCTATCACAGATGG
TATTAAACTTTTTGTTAAATTTACTTTGTTTATAATTGGCTTTGATGGTATTTACTTTCT
TTTTGGGTTATCAATAACATTATTCTGCATTTTTTTTCCATGATTCTTCTTACCTTTAGG
ATTTATTATTCTTTTTGACAAAGGATTTTCCATTTTGTTTCTACTAAGTATACACTTAGT
TTGTAATGTATTTAGTG-TGTTTTTAGTTGGATGCTTTTTATTCTCTAGTTGTTTTGTTT
ATTTAGCAACCATGCGTACATTA-TTTTTTTCGATTATTTCAGAAAGTGCTTTACTTATT
TTACTTTATTGCTTTTATTTACTAGA-TTTTTATAG-TTTTTTTGGTATTAAAGACTTGT
GTGTTAACCAACTATCATTGTTTAATTGTTTTTTATT--
>AF359033_1
TGCAAATAAAATGATTTCATTACACCTACCCGGTTCTCTACCTTTATACCTAAACTAGCT
AACGTAAATGAATGGATAACATCTACAGCAGATACTCACAATTTGTAAATTACTAAACTT
AATAATGTGAGTACATGGTTACACTGCAATAGACGCATATCACCCACCAAATAATCACTT
TCAAGTATTAAGTTGCTAAATATTGTAGTCTCTCCAAATAAAAAATATACTCAATATCAT
TGGAAACCTACTACCTTACATAAATCAAAACTAACAAAATTCAAACAACCAAAATATAAC
AATAGACACAATCTTAATAGTAAACACATAATAAACATGACTCCTATTACAAACCAATAA
GTATCCACAAACTTTGATGATACAAAATCTCATGTACAATATATATTATTTATCTTTGTA
ACAAATAAAACTGTAGAAAGGAGCAACACACATATTCACACACACACAAAACAAACAAAA
GATAATAACACTATAACAGAATCTATTAAAAATATCATTCAAAATGACAAAATAAAACTC
ATAATTTAAA-TCTTGTTAATACATTTAGATGTTATTATTGTTTTTGTTATTTTTATTTT
AGTTTTATTAATCTTATCAGGATTTGTTAGCCTTTGTGAAAGAAAAGTTTTAGCTATTGT
ACAACTTAGAGTTGGGCCGGCTCTTTTTTTATTTGGAATATTAACACCTATCACAGATGG
TATTAAACTTTTTGTTAAATTTACTTTGTTTATAATTGGCTTTGATGGTATTTACTTTCT
TTTTGGGTTATCAGTAACATTATTCTGCATTTTTTTTCCATGATTCTTCTTACCTTTAGG
ATTTATTATTCTTTTTGACAAAGGATTTTCCATTTTGTTTCTACTAAGTATACACTTAGT
TTGTAATGTATTTAGTG-TGTTTTTAGTTGGATGCTTTTTATTCTCTAGTTGTTTTGTTT
ATTTAGCAACCATGCGTACATTA-TTTTTTTCGATTATTTCAGAAAGTGCTTTACTTATT
TTACTTTATTGCTTTTATTTACTAGA-TTTTTATAG-TTTTTTTGGTATTAAAGACTTGT
GTGTTAACCAACTGTCATTGTTTAATTGTTTTTTATT--
>C_DQ343645_1
TGCAAATAAAATGATTTCATTACACCTACCCGGTTCTCTACCTTTATACCTAAACTAGCT
AACGTAAATGAATGGATAACATCTACAGCAGATACTCACAATTTATAAATTACTAAACTT
AATAATGTGAGTACATGATTACACTGCAATAGACGCATATCACCCACCAAGTAATCACTT
TCAAGTATTAAGTTGCTAAATATTGTAGTCTCTCCAAATAAAAAATATACTCAATATCAT
TGGAAACCTACTACCTTACATAAATCAAAACTAACAAAATTCAAACAACCAAAATATAAC
AATAGACACAATCTTAATAGTAAACACATAATAAACATGACTCCTATTACAAACCAATAA
GTATCCACAAACTTTGATGATACAAAGTCTCATGTACAATATATATTATTTATCTTTGTA
ACAAATAAAACTGTAGAAAGGAGCAACACACATATTCACACACACACAAAACAAACAAAA
GATAATAACACTATAACAGAATCTATTAAAAATATCATTCAAAATGACAAAATAAAACTC
ATAATTTAAA-TCTTGTTAATACATTTAGATGTTATTATTGTTTTTGTTATTTTTATTTT
AGTTTTATTAATCTTATCAGGATTTGTTAGCCTTTGTGAAAGAAAAGTTTTAGCTATTGT
ACAACTTAGAGTTGGGCCGGCTCTTTTTTTATTTGGAATATTAACACCTATCACAGATGG
TATTAAACTTTTTGTTAAATTTACTTTGTTTATAATTGGCTTTGATGGTATTTACTTTCT
TTTTGGGTTATCAATAACATTATTCTGCATTTTTTTTCCATGATTCTTCTTACCTTTAGG
ATTTATTATTCTTTTTGACAAAGGATTTTCCATTTTGTTTCTACTAAGTATACACTTAGT
TTGTAATGTATTTAGTG-TGTTTTTAGTTGGATGCTTTTTATTCTCTAGTTGTTTTGTTT
ATTTAGCAACCATGCGTACATTA-TTTTTTTCGATTATTTCAGAAAGTGCTTTACTTATT
TTACTTTATTGCTTTTATTTACTAGA-TTTTTATAG-TTTTTTTGGTATTAAAGACTTGT
GTGTTAACCAACTATCATTGTTTAATTGTTTTTTATT--
>HQ604889_1
TGCAAATAAAATGATTTCATTACACCTACCCGGTTCTCTACCTTTATACCTAAACTAGCT
AACGTAAATGAATGGATAACATCTACAGCAGATACTCACAATTTATAAATTACTAAACTT
AATAATGTGAGTACATGATTACACTGCAATAGACGCATATCACCCACCAAGTAATCACTT
TCAAGTATTAAGTTGCTAAATATTGTAGTCTCTCCAAATAAAAAATATACTCAATATCAT
TGGAAACCTACTACCTTACATAAATCAAAACTAACAAAATTCAAACAACCAAAATATAAC
AATAGACACAATCTTAATAGTAAACACATAATAAACATGACTCCTATTACAAACCAATAA
GTATCCACAAACTTTGATGATACAAAGTCTCATGTACAATATATATTATTTATCTTTGTA
ACAAATAAAACTGTAGAAAGGAGCAACACACATATTCACACACACACAAAACAAACAAAA
GATAATAACACTATAACAGAATCTATTAAAAATATCATTCAAAATGACAAAATAAAACTC
ATAATTTAAA-TCTTGTTAATACATTTAGATGTTATTATTGTTTTTGTTATTTTTATTTT
AGTTTTATTAATCTTATCAGGATTTGTTAGCCTTTGTGAAAGAAAAGTTTTAGCTATTGT
ACAACTTAGAGTTGGGCCGGCTCTTTTTTTATTTGGAATATTAACACCTATCACAGATGG
TATTAAACTTTTTGTTAAATTTACTTTGTTTATAATTGGCTTTGATGGTATTTACTTTCT
TTTTGGGTTATCAATAACATTATTCTGCATTTTTTTTCCATGATTCTTCTTACCTTTAGG
ATTTATTATTCTTTTTGACAAAGGATTTTCCATTTTGTTTCTACTAAGTATACACTTAGT
TTGTAATGTATTTAGTG-TGTTTTTAGTTGGATGCTTTTTATTCTCTAGTTGTTTTGTTT
ATTTAGCAACCATGCGTACATTA-TTTTTTTCGATTATTTCAGAAAGTGCTTTACTTATT
TTACTGTATTGCTTTTATTTACTAGA-TTTTTATAG-TTTTTTTGGTATTAAAGACTTGT
GTGTTAACCAACTATCATTGTTTAATTGTTTTTTATT--
>HQ604872_1
TGCAAATAAAATGATTTCATTACACCTACCCGGTTCTCTACCTTTATACCTAAACTAGCT
AACGTAAATGAATGGATAACATCTACAGCAGATACTCACAATTTGTAAATTACTAAACTT
AATAATGTGAGTACATGATTACACTGCAATAGACGCATATCACCCACCAAGTAATCACTT
TCAAGTATTAAGTTGCTAAATATTGTAGTCTCTCCAAATAAAAAATATACTCAATATCAT
TGGAAACCTACTACCTTACATAAATCAAAACTAACAAAATTCAAACAACCAAAATATAAC
AATAGACACAATCTTAATAGTAAACACATAATAAACATGACTCCTATTACAAACCAATAA
GTATCCACAAACTTTGATGATACAAAGTCTCATGTACAATATATATTATTTATCTTTGTA
ACAAATAAAACTGTAGAAAGGAGCAACACACATATTCACACACACACAAAACAAACAAAA
GATAATAACACTATAACAGAATCTATTAAAAATATCATTCAAAATGACAAAATAAAACTC
ATAATTTAAA-TCTTGTTAATACATTTAGATGTTATTATTGTTTTTGTTATTTTTATTTT
AGTTTTATTAATCTTATCAGGATTTGTTAGCCTTTGTGAAAGAAAAGTTTTAGCTATTGT
ACAACTTAGAGTTGGGCCGGCTCTTTTTTTATTTGGAATATTAACACCTATCACAGATGG
TATTAAACTTTTTGTTAAATTTACTTTGTTTATAATTGGCTTTGATGGTATTTACTTTCT
TTTTGGGTTATCAATAACATTATTCTGCATTTTTTTTCCATGATTCTTCTTACCTTTAGG
ATTTATTATTCTTTTTGACAAAGGATTTTCCATTTTGTTTCTACTAAGTATACACTTAGT
TTGTAATGTATTTAGTG-TGTTTTTAGTTGGATGCTTTTTATTCTCTAGTTGTTTTGTTT
ATTTAGCAACCATGCGTACATTA-TTTTTTTCGATTATTTCAGAAAGTGCTTTACTTATT
TTACTTTATTGCTTTTATTTACTAGA-TTTTTATAG-TTTTTTTGGTATTAAAGACTTGT
GTGTTAACCAACTATCATTGTTTAATTGTTTTTTATT--
>AF359034_1
TGCAAATAAAATGATTTCATTACACCTACCCGGTTCTCTACCTTTATACCTAAACTAGCT
AACGTAAATGAATGGATAACATCTACAGCAGATACTCACAATTTGTAAATTACTAAACTT
AATAATGTGAGTACATGATTACACTGCAATAGACGCATATCACCCACCAAGTAATCACTT
TCAAGTATTAAGTTGCTAAATATTGTAGTCTCTCCAAATAAAAAATATACTCAATATCAT
TGGAAACCTACTACCTTACATAAATCAAAACTAACAAAATTCAAACAACCAAAATATAAC
AATAGACACAATCTTAATAGTAAACACATAATAAACATGACTCCTATTACAAACCAATAA
GTATCCACAAACTTTGATGATACAAAGTCTCATGTACAATATATATTATTTATCTTTGTA
ACAAATAAAACTGTAGAAAGGAGCAACACACATATTCACACACACACAAAACAAACAAAA
GATAATAACACTATAACAGAATCTATTAAAAATATCATTCAAAATGACAAAATAAAACTC
ATAATTTAAA-TCTTGTTAATACATTTAGATGTTATTATTGTTTTTGTTATTTTTATTTT
AGTTTTATTAATCTTATCAGGATTTGTTAGCCTTTGTGAAAGAAAAGTTTTAGCTATTGT
ACAACTTAGAGTTGGGCCGGCTCTTTTTTTATTTGGAATATTAACACCTATCACAGATGG
TATTAAACTTTTTGTTAAATTTACTTTGTTTATAATTGGCTTTGATGGTATTTACTTTCT
TTTTGGGTTATCAATAACATTATTCTGCATTTTTTTTCCATGATTCTTCTTACCTTTAGG
ATTTATTATTCTTTTTGACAAAGGATTTTCCATTTTGTTTCTACTAAGTATACACTTAGT
TTGTAATGTATTTAGTG-TGTTTTTAGTTGGATGCTTTTTATTCTCTAGTTGTTTTGTTT
ATTTAGCAACCATGCGTACATTA-TTTTTTTCGATTATTTCAGAAAGTGCTTTACTTATT
TTACTTTATTGCTTTTATTTACTAGA-TTTTTATAG-TTTTTTTGGTATTAAAGACTTGT
GTGTTAACCAACTATCATTGTTTAATTGTTTTTTATT--
>AF359030_1
TGCAAATAAAATGATTTCATTACACCTACCCGGTTCTCTACCTTTATACCTAAACTAGCT
AACGTAAATGAATGGATAACATCTACAGCAGATACTCACAATTTGTAAATTACTAAACTT
AATAATGTGAGTACATGATTACACTGCAATAGACGCATATCACCCACTAAATAATCACTT
TCAAGTATTAAATTGCTAAATATTGTAGTCTCTCCAAATAAAAAATATACTCAATATCAT
TGGAAACCTACTACCTTACATAAGTCAAAACTAACAAAATTCAAACAACCAAAATATAAC
AATAGACACAATCTTAATAGTAAACACATAATAAACATGACTCCTATTACAAACCAATAA
GTATCCACAAACTTTGATGATACAAAATCTCATGTACAATATATATTATTTATCTTTGTA
ACAAATAAAACTGTAGAAAGGAGTAATACACATATTCACACACACACAAAACAAACAAAA
GATAATAACACTATAACAGAATCTATTAAAAATATCATTCAAAATGACAAAATAAAACTC
ATAATTTAAA-TCTTGTTAATACATTTAGATGTTATTATTGTTTTTGTTATTTTTATTTT
AGTTTTATTAATCTTATCAGGATTTGTTAGCCTTTGTGAAAGAAAAGTTTTAGCTATTGT
ACAACTTAGAGTTGGGCCAGCCCTTTTTTTATTTGGAATATTAACACCTATCACAGATGG
TATTAAACTTTTTGTTAAATTCACTTTATTTATAATTGGCTTTGATGGTATTTACTTTCT
TTTTGGGTTATCAGTAACATTATTCTGCATTTTTTTTCCATGATTCTTCTTACCTTTAGG
ATTTATTATTCTTTTTGACAAAGGATTTTCCATTTTGTTTCTACTAAGTATACACTTAGT
TTGTAATGTATTTAGTG-TGTTTTTAGTTGGATGCTTTTTATTCTCTAGTTGTTTTGTTT
ATTTAGCAACCATGCGTACATTA-TTTTTTTCGATTATTTCGGAAAGTGCTTTACTTATT
TTACTTTATTGCTTTTATTTACTAGA-TTTTTATAG-TTTTTTTGGTATTAAAGACTTAT
GTGTTAACCAACTATCATTGTTTAATTGTTTTTTATT--
>HQ604877_1
TGCAAATAAAATGATTTCATTACACCTACCCGGTTCTCTACCTTTATACCTAAACTAGCT
AACGTAAATGAATGGATAACATCTACAGCAGATACTCACAATTTGTAAATTACTAAACTT
AATAATGTGAGTACATGATTACACTGCAATAGACGCATATCACCCACCAAGTAATCACTT
TCAAGTATTAAGTTGCTAAATATTGTAGTCTCTCCAAATAAAAAATATACTCAATATCAT
TGGAAACCTACTACCTTACATAAATCAAAACTAACAAAATTCAAACAACCAAAATATAAC
AATAGACACAATCTTAATAGTAAACACATAATAAACATGACTCCTATTACAAACCAATAA
GTATCCACAAACTTTGATGATACAAAGTCTCATGTACAATATATATTATTTATCTTTGTA
ACAAATAAAACTGTAGAAAGGAGCAACACACATATTCACACACACACAAAACAAACAAAA
GATAATAACACTATAACAGAATCTATTAAAAATATCATTCAAAATGACAAAATAAAACTC
ATAATTTAAA-TCTTGTTAATACATTTAGATGTTATTATTGTTTTTGTTATTTTTATTTT
AGTTTTATTAATCTTATCAGGATTTGTTGGCCTTTGTGAAAGAAAAGTTTTAGCTATTGT
ACAACTTAGAATTGGGCCGGCTCTTTTTTTATTTGGAATATTAACACCTATCACAGATGG
TATTAAACTTTTTGTTAAATTTACTTTGTTTATAATTGGCTTTGATGGTATTTACTTTCT
TTTTGGGTTATCAATAACATTATTCTGCATTTTTTTTCCATGATTCTTCTTACCTTTAGG
ATTTATTATTCTTTTTGACAAAGGATTTTCCATTTTGTTTCTACTAAGTATACACTTAGT
TTGTAATGTATTTAGTG-TGTTTTTAGTTGGATGCTTTTTATTCTCTAGTTGTTTTGTTT
ATTTAGCAACCATGCGTACATTA-TTTTTTTCGATTATTTCAGAAAGTGCTTTACTTATT
TTACTTTATTGCTTTTATTTACTAGA-TTTTTATAG-TTTTTTTGGTATTAAAGACTTGT
GTGTTAACCAACTATCATTGTTTAATTGTTTTTTATT--
>EU302220_1
-----------------CATTACACCTACCCGGTTCTCTACCTTTATACCTAAACTAGCT
AACGTAAATGAATGGATAACATCTACAGCAGATACTCACAATTTATAAATTACTAAACTT
AATAATGTGAGTACATGATTACACTGCAATAGACGCATATCACCCACCAAGTAATCACTT
TCAAGTATTAAGTTGCTAAATATTGTAGTCTCTCCAAATAAAAAATATACTCAATATCAT
TGGAAACCTACTACCTTACATAAATCAAAACTAACAAAATTCAAACAACCAAAATATAAC
AATAGACACAATCTTAATAGTAAACACATAATAAACATGACTCCTATTACAAACCAATAA
GTATCCACAAACTTTGATGATACAAAGTCTCATGTACAATATATATTATTTATCTTTGTA
ACAAATAAAACTGTAGAAAGGAGCAACACACATATTCACACACACACAAAACAAACAAAA
GATAATAACACTATAACAGAATCTATTAAAAATATCATTCAAAATGACAAAATAAAACTC
ATAATTTAAA-TCTTGTTAATACATTTAGATGTTATTATTGTTTTTGTTATTTTTATTTT
AGTTTTATTAATCTTATCAGGATTTGTTAGCCTTTGTGAAAGAAAAGTTTTAGCTATTGT
ACAACTTAGAGTTGGGCCGGCTCTTTTTTTATTTGGAATATTAACACCTATCACAGATGG
TATTAAACTTTTTGTTAAATTTACTTTGTTTATAATTGGCTTTGATGGTATTTACTTTCT
TTTTGGGTTNTCAATAACATTATTCTGCATTTTTTTTCCATGATTCTTCTTACCTTTAGG
ATTTATTATTCTTTTTGACAAAGGATTTTCCATTTTGTTTCTACTAAGTATACACTTAGT
TTGTAATGTATTTAGTG-TGTTTTTAGTTGGATGCTTTTTATTCTCTAGTTGTTTTGTTT
ATTTAGCAACCATGCGTACATTA-TTTTTTTCGATTATTTCAGAAAGTGCTTTACTTATT
TTACTTTATTGCTTTTATTTACTAGA-TTTTTATAG-TTTTTTTGGTATTAAAGACTTGT
GTGTTAACCAACTATCATTGTTTAATTGTTTTTTATT--
>C_MT554701_1
TGCAAATAAAATGATTTCATTACACCTACCCGGTTCTCTACCTTTATACCTAAACTAGCT
AACGTAAATGAATGGATAACATCTACAGCAGATACTCACAATTTGTAAATTACTAAACTT
AATAATGTGAGTACATGATTACACTGCAATAGACGCATATCACCCACCAAGTAATCACTT
TCAAGTATTAAGTTGCTAAATATTGTAGTCTCTCCAAATAAAAAATATACTCAATATCAT
TGGAAACCTACTACCTTACATAAATCAAAACTAACAAAATTCAAACAACCAAAATATAAC
AATAGACACAATCTTAATAGTAAACACATAATAAACATGACTCCTATTACAAACCAATAA
GTATCCACAAACTTTGATGATACAAAGTCTCATGTACAATATATATTATTTATCTTTGTA
ACAAATAAAACTGTAGAAAGGAGCAACACACATATTCACACACACACAAAACAAACAAAA
GATAATAACACTATAACAGAATCTATTAAAAATATCATTCAAAATGACAAAATAAAACTC
ATAATTTAAA-TCTTGTTAATACATTTAGATGTTATTATTGTTTTTGTTATTTTTATTTT
AGTTTTATTAATCTTATCAGGATTTGTTGGCCTTTGTGAAAGAAAAGTTTTAGCTATTGT
ACAACTTAGAATTGGGCCGGCTCTTTTTTTATTTGGAATATTAACACCTATCACAGATGG
TATTAAACTTTTTGTTAAATTTACTTTGTTTATAATTGGCTTTGATGGTATTTACTTTCT
TTTTGGGTTATCAATAACATTATTCTGCATTTTTTTTTCATGATTCTTCTTACCTTTAGG
ATTTATTATTCTTTTTGACAAAGGATTTTCCATTTTGTTTCTACTAAGTATACACTTAGT
TTGTAATGTATTTAGTG-TGTTTTTAGTTGGATGCTTTTTATTCTCTAGTTGTTTTGTTT
ATTTAGCAACCATGCGTACATTA-TTTTTTTCGATTATTTCAGAAAGTGCTTTACTTATT
TTACTTTATTGCTTTTATTTACTAGA-TTTTTATAG-TTTTTTTGGTATTAAAGACTTGT
GTGTTAACCAACTATCATTGTTTAATTGTTTTTTATT--
>HQ604878_1
TGCAAATAAAATGATTTCATTACACCTACCCGGTTCTCTACCTTTATACCTAAACTAGCT
AACGTAAATGAATGGATAACATCTACAGCAGATACTCACAATTTGTAAATTACTAAACTT
AATAATGTGAGTACATGATTACACTGCAATAGACGCATATCACCCACCAAGTAATCACTT
TCAAGTATTAAGTTGCTAAATATTGTAGTCTCTCCAAATAAAAAATATACTCAATATCAT
TGGAAACCTACTACCTTACATAAATCAAAACTAACAAAATTCAAACAACCAAAATATAAC
AATAGACACAATCTTAATAGTAAACACATAATAAACATGACTCCTATTACAAACCAATAA
GTATCCACAAACTTTGATGATACAAAGTCTCATGTACAATATATATTATTTATCTTTGTA
ACAAATAAAACTGTAGAAAGGAGCAACACACATATTCACACACACACAAAACAAACAAAA
GATAATAACACTATAACAGAATCTATTAAAAATATCATTCAAAATGACAAAATAAAACTC
ATAATTTAAA-TCTTGTTAATACATTTAGATGTTATTATTGTTTTTGTTATTTTTATTTT
AGTTTTATTAATCTTATCAGGATTTGTTGGCCTTTGTGAAAGAAAAGTTTTAGCTATTGT
ACAACTTAGAATTGGGCCGGCTCTTTTTTTATTTGGAATATTAACACCTATCACAGATGG
TATTAAACTTTTTGTTAAATTTACTTTGTTTATAATTGGCTTTGATGGTATTTACTTTCT
TTTTGGGTTATCAATAACATTATTCTGCATTTTTTTTTCATGATTCTTCTTACCTTTAGG
ATTTATTATTCTTTTTGACAAAGGATTTTCCATTTTGTTTCTACTAAGTATACACTTAGT
TTGTAATGTATTTAGTG-TGTTTTTAGTTGGATGCTTTTTATTCTCTAGTTGTTTTGTTT
ATTTAGCAACCATGCGTACATTA-TTTTTTTCGATTATTTCAGAAAGTGCTTTACTTATT
TTACTTTATTGCTTTTATTTACTAGA-TTTTTATAG-TTTTTTTGGTATTAAAGACTTGT
GTGTTAACCAACTATCATTGTTTAATTGTTTTTTATT--
>EU302218_1
TGCAAATAAAATGATTTCATTACACCTACCCGGTTCTCTACCTTTATACCTAAACTAGCT
AACGTAAATGAATGGATAACATCTACAGCAGATACTCACAATTTGTAAATTACTAAACTT
AATAATGTGAGTACATGATTACACTGCAATAGACGCATATCACCCACCAAGTAATCACTT
TCAAGTATTAAGTTGCTAAATATTGTAGTCTCTCCAAATAAAAAATATACTCAATATCAT
TGGAAACCTACTACCTTACATAAATCAAAACTAACAAAATTCAAACAACCAAAATATAAC
AATAGACACAATCTTAATAGTAAACACATAATAAACATGACTCCTATTACAAACCAATAA
GTATCCACAAACTTTGATGATACAAAGTCTCATGTACAATATATATTATTTATCTTTGTA
ACAAATAAAACTGTAGAAAGGAGCAACACACATATTCACACACACACAAAACAAACAAAA
GATAATAACACTATAACAGAATCTATTAAAAATATCATTCAAAATGACAAAATAAAACTC
ATAATTTAAA-TCTTGTTAATACATTTAGATGTTATTATTGTTTTTGTTATTTTTATTTT
AGTTTTATTAATCTTATCAGGATTTGTTGGCCTTTGTGAAAGAAAAGTTTTAGCTATTGT
ACAACTTAGAATTGGGCCGGCTCTTTTTTTATTTGGAATATTAACACCTATCACAGATGG
TATTAAACTTTTTGTTAAATTTACTTTGTTTATAATTGGCTTTGATGGTATTTACTTTCT
TTTTGGGTTATCAATAACATTATTCTGCATTTTTTTTTCATGATTCTTCTTACCTTTAGG
ATTTATTATTCTTTTTGACAAAGGATTTTCCATTTTGTTTCTACTAAGTATACACTTAGT
TTGTAATGTATTTAGTG-TGTTTTTAGTTGGATGCTTTTTATTCTCTAGTTGTTTTGTTT
ATTTAGCAACCATGCGTACATTA-TTTTTTTCGATTATTTCAGAAAGTGCTTTACTTATT
TTACTTTATTGCTTTTATTTACTAGA-TTTTTATAG-TTTTTTTGGTATTAAAGACTTGT
GTGTTAACCAACTATCATTGTTTAATTGTTTTTTATT--
>AF359039_1
TGCAAATAAAATGATTTCATTACACCTACCCGGTTCTCTACCTTTATACCTAAACTAGCT
AACGTAAATGAATGGATAACATCTACAGCAGATACTCACAATTTGTAAATTACTAAACTT
AATAATGTGAGTACATGATTACACTGCAATAGACGCATATCACCCACCAAGTAATCACTT
TCAAGTATTAAGTTGCTAAATATTGTAGTCTCTCCAAATAAAAAATATACTCAATATCAT
TGGAAACCTACTACCTTACATAAATCAAAACTAACAAAATTCAAACAACCAAAATATAAC
AATAGACACAATCTTAATAGTAAACACATAATAAACATGACTCCTATTACAAACCAATAA
GTATCCACAAACTTTGATGATACAAAGTCTCATGTACAATATATATTATTTATCTTTGTA
ACAAATAAAACTGTAGAAAGGAGCAACACACATATTCACACACACACAAAACAAACAAAA
GATAATAACACTATAACAGAATCTATTAAAAATATCATTCAAAATGACAAAATAAAACTC
ATAATTTAAA-TCTTGTTAATACATTTAGATGTTATTATTGTTTTTGTTATTTTTATTTT
AGTTTTATTAATCTTATCAGGATTTGTTGGCCTTTGTGAAAGAAAAGTTTTAGCTATTGT
ACAACTTAGAATTGGGCCGGCTCTTTTTTTATTTGGAATATTAACACCTATCACAGATGG
TATTAAACTTTTTGTTAAATTTACTTTGTTTATAATTGGCTTTGATGGTATTTACTTTCT
TTTTGGGTTATCAATAACATTATTCTGCATTTTTTTTTCATGATTCTTCTTACCTTTAGG
ATTTATTATTCTTTTTGACAAAGGATTTTCCATTTTGTTTCTACTAAGTATACACTTAGT
TTGTAATGTATTTAGTG-TGTTTTTAGTTGGATGCTTTTTATTCTCTAGTTGTTTTGTTT
ATTTAGCAACCATGCGTACATTA-TTTTTTTCGATTATTTCAGAAAGTGCTTTACTTATT
TTACTTTATTGCTTTTATTTACTAGA-TTTTTATAG-TTTTTTTGGTATTAAAGACTTGT
GTGTTAACCAACTATCATTGTTTAATTGTTTTTTATT--
>HQ604892_1
TGCAAATAAAATGATTTCATTACACCTACCTGGTTCTCTACTTTTATACCTAAACTAGCT
AACGTAAATGAATGAATGACATCTACAGCGGATACTCACAATTTGTAAATTACTAAACTT
AATAATGTGAGTACATGGTTACACTGCAATAAACGCATATCACCCACCAAATAATCACTT
TCAAGTATTAAATTACTAAATATTGTAGTCTCTCCAAATAAAAAATATACTCAATATCAT
TGGAAACCTACTACCTTACATAAATCGAAACTAACAAAATTCAAACAACCAAAATATAGC
AATAGACACAATCTTAATAGTAAACACATAATAAACATGACTCCTATTACAAACCAATAG
GTATCCACAAACTTTGATGATACAAAATCTCATGTACAATATATATTATTTATCTTTGTA
ACAAATAAAACTGTAGAAAGGAGCAATACACATATTCACACACACACAAAACAAACAAAA
GATAATAACACTATAACAGAATCTATTAAAAATATCATTCAAAATGACAAAATAAAACTC
ATAATTTAAA-TCTTGTTAATACATTTAGATATTATTATTGTTTTTGTTATTTTTATTTT
AGTTTTATTAATCTTATCAGGATTTGTTAGCCTTTGTGAAAGAAAAGTTTTAGCTATTGT
ACAACTTAGAGTTGGGCCGGCTCTTTTTTTATTTGGGATATTAACACCTATCACAGATGG
TATTAAACTTTTTGTTAAGTTTACTTTATTTATAATTGGCTTTGATGGTATTTACTTTCT
TTTTGGGTTATCAATAACATTATTCTGCATTTTTTTTCCATGATTCTTTCTACCTTTAGG
ATTTATTATTCTTTTTGACAAAGGATTTTCCATTTTGTTTCTGTTAAGTATACACTTAGT
TTGTAATGTATTTAGTG-TGTTTTTAGTTGGGTGCTTTTTATTCTCTAGTTGTTTTGTTT
ATTTAGCAACCATGCGTACATTA-TTTTTTTCGATTATTTCAGAAAGCGCTTTGCTTATT
CTACTTTACTGCTTTTATTTACTAGA-TTTTTATAG-TTTTTTTGGTATTAAAGACTTGT
GTGTTAACCAACTATCATTATTTAATTGTTTTTTATT--
>HQ604879_1
TGCAAATAAAATGATTTCATTACACCTACCCGGTTCTCTACCTTTATACCTAAACTAGCT
AACGTAAATGAATGGATAACATCTACAGCAGATACTCACAATTTGTAAATTACTAAACTT
AATAATGTGAGTACATGATTACACTGCAATAGACGCATATCACCCACCAAGTAATCACTT
TCAAGTATTAAGTTGCTAAATATTGTAGTCTCTCCAAATAAAAAATATACTCAATATCAT
TGGAAACCTACTACCTTACATAAATCAAAACTAACAAAATTCAAACAACCAAAATATAAC
AATAGACACAATCTTAATAGTAAACACATAATAAACATGACTCCTATTACAAACCAATAA
GTATCCACAAACTTTGATGATACAAAGTCTCATGTACAATATATATTATTTATCTTTGTA
ACAAATAAAACTGTAGAAAGGAGCAACACACATATTCACACACACACAAAACAAACAAAA
GATAATAACACTATAACAGAATCTATTAAAAATATCATTCAAAATGACAAAATAAAACTC
ATAATTTAAA-TCTTGTTAATACATTTAGATGTTATTATTGTTTTTGTTATTTTTATTTT
AGTTTTATTAATCTTATCAGGATTTGTTGGCCTTTGTGAAAGAAAAGTTTTAGCTATTGT
ACAACTTAGAATTGGGCCGGCTCTTTTTTTATTTGGAATATTAACACCTATCACAGATGG
TATTAAACTTTTTGTTAAATTTACTTTGTTTATAATTGGCTTTGATGGTATTTACTTTCT
TTTTGGGTTATCAATAACATTATTCTGCATTTTTTTTTCATGATTCTTCTTACCTTTAGG
ATTTATTATTCTTTTTGACAAAGGATTTTCCATTTTGTTTCTACTAAGTATACACTTAGT
TTGTAATGTATTTAGTG-TGTTTTTAGTTGGATGCTTTTTATTCTCTAGTTGTTTTGTTT
ATTTAGCAACCATGCGTACATTA-TTTTTTTCGATTATTTCAGAAAGTGCTTTACTTATT
TTACTTTATTGCTTTTATTTACTAGA-TTTTTATAG-TTTTTTTGGTATTAAAAACTTGT
GTGTTAACCAACTATCATTGTTTAATTGTTTTTTATT--
>GU212899_1
TGCAAATAAAATGATTTCATTACACCTACCTGGTTCTCTACTTTTATACCTAAACTAGCT
AACGTAAATGAATGAATGACATCTACAGCGGATACTCACAATTTGTAAATTACTAAACTT
AATAATGTGAGTACATGGTTACACTGCAATAAACGCATATCACCCACCAAATAATCACTT
TCAAGTATTAAATTACTAAATATTGTAGTCTCTCCAAATAAAAAATATACTCAATATCAT
TGGAAACCTACTACCTTACATAAATCGAAACTAACAAAATTCAAACAACCAAAATATAGC
AATAGACACAATCTTAATAGTAAACACATAATAAACATGACTCCTATTACAAACCAATAG
GTATCCACAAACTTTGATGATACAAAATCTCATGTACAATATATATTATTTATCTTTGTA
ACAAATAAAACTGTAGAAAGGAGCAATACACATATTCACACACACACAAAACAAACAAAA
GATAATAACACTATAACAGAATCTATTAAAAATATCATTCAAAATGACAAAATAAAACTC
ATAATTTAAA-TCTTGTTAATACATTTAGATATTATTATTGTTTTTGTTATTTTTATTTT
AGTTTTATTAATCTTATCAGGATTTGTTAGCCTTTGTGAAAGAAAAGTTTTAGCTATTGT
ACAACTTAGAGTTGGGCCGGCTCTTTTTTTATTTGGGATATTAACACCTATCACAGATGG
TATTAAACTTTTTGTTAAGTTTACTTTATTTATAATTGGCTTTGATGGTATTTACTTTCT
TTTTGGGTTATCAATAACATTATTCTGCATTTTTTTTCCATGATTCTTTCTACCTTTAGG
ATTTATTATTCTTTTTGACAAAGGATTTTCCATTTTGTTTCTGTTAAGTATACACTTAGT
TTGTAATGTATTTAGTG-TGTTTTTAGTTGGGTGCTTTTTATTCTCTAGTTGTTTTGTTT
ATTTAGCAACCATGCGTACATTA-TTTTTTTCGATTATTTCAGAAAGCGCTTTGCTTATT
CTACTTTACTGCTTTTATTTACTAGA-TTTTTATAG-TTTTTTTGGTATTAAAGACTTGT
GTGTTAACCAACTATCATTATTTAATTGTTTTTTATT--
>GU212889_1
TGCAAATAAAATGATTTCATTACACCTACCTGGTTCTCTACTTTTATACCTAAACTAGCT
AACGTAAATGAATGAATGACATCTACAGCGGATACTCACAATTTGTAAATTACTAAACTT
AATAATGTGAGTACATGGTTACACTGCAATAAACGCATATCACCCACCAAATAATCACTT
TCAAGTATTAAATTACTAAATATTGTAGTCTCTCCAAATAAAAAATATACTCAATATCAT
TGGAAACCTACTACCTTACATAAATCGAAACTAACAAAATTCAAACAACCAAAATATAAC
AATAGACACAATCTTAATAGTAAACACATAATAAACATGACTCCTATTACAAACCAATAG
GTATCCACAAACTTTGATGATACAAAATCTCATGTACAATATATATTATTTATCTTTGTA
ACAAATAAAACTGTAGAAAGGAGCAATACACATATTCACACACACACAAAACAAACAAAA
GATAATAACACTATAACAGAATCTATTAAAAATATCATTCAAAATGACAAAATAAAACTC
ATAATTTAAA-TCTTGTTAATACATTTAGATATTATTATTGTTTTTGTTATTTTTATTTT
AGTTTTATTAATCTTATCAGGATTTGTTAGCCTTTGTGAAAGAAAAGTTTTAGCTATTGT
ACAACTTAGAGTTGGGCCGGCTCTTTTTTTATTTGGGATATTAACACCTATCACAGATGG
TATTAAACTTTTTGTTAAGTTTACTTTATTTATAATTGGTTTTGATGGTATTTACTTTCT
TTTTGGGTTATCAATAACATTATTCTGCATTTTTTTTCCATGATTCTTTCTACCTTTAGG
ATTTATTATTCTTTTTGACAAAGGATTTTCCATTTTGTTTCTGTTAAGTATACACTTAGT
TTGTAATGTATTTAGTG-TGTTTTTAGTTGGGTGCTTTTTATTCTCTAGTTGTTTTGTTT
ATTTAGCAACCATGCGTACATTA-TTTTTTTCGATTATTTCAGAAAGCGCTTTGCTTATT
CTACTTTACTGCTTTTATTTACTAGA-TTTTTATAG-TTTTTTTGGTATTAAAGACTTGT
GTGTTAACCAACTATCATTATTTAATTGTTTTTTATT--
>GU212888_1
TGCAAATAAAATGATTTCATTACACCTACCTGGTTCTCTACTTTTATACCTAAACTAGCT
AACGTAAATGAATGAATGACATCTACAGCGGATACTCACAATTTGTAAATTACTAAACTT
AATAATGTGAGTACATGGTTACACTGCAATAAACGCATATCACCCACCAAATAATCACTT
TCAAGTATTAAATTACTAAATATTGTAGTCTCTCCAAATAAAAAATATACTCAATATCAT
TGGAAACCTACTACCTTACATAAATCGAAACTAACAAAATTCAAACAACCAAAATATAAC
AATAGACACAATCTTAATAGTAAACACATAATAAACATGACTCCTATTACAAACCAATAG
GTATCCACAAACTTTGATGATACAAAATCTCATGTACAATATATATTATTTATCTTTGTA
ACAAATAAAACTGTAGAAAGGAGCAATACACATATTCACACACACACAAAACAAACAAAA
GATAATAACACTATAACAGAATCTATTAAAAATATCATTCAAAATGACAAAATAAAACTC
ATAATTTAAA-TCTTGTTAATACATTTAGATATTATTATTGTTTTTGTTATTTTTATTTT
AGTTTTATTAATCTTATCAGGATTTGTTAGCCTTTGTGAAAGAAAAGTTTTAGCTATTGT
ACAACTTAGAGTTGGGCCGGCTCTTTTTTTATTTGGGATATTAACACCTATCACAGATGG
TATTAAACTTTTTGTTAAGTTTACTTTATTTATAATTGGTTTTGATGGTATTTACTTTCT
TTTTGGGTTATCAATAACATTATTCTGCATTTTTTTTCCATGATTCTTTCTACCTTTAGG
ATTTATTATTCTTTTTGACAAAGGATTTTCCATTTTGTTTCTGTTAAGTATACACTTAGT
TTGTAATGTATTTAGTG-TGTTTTTAGTTGGGTGCTTTTTATTCTCTAGTTGTTTTGTTT
ATTTAGCAACCATGCGTACATTA-TTTTTTTCGATTATTTCAGAAAGCGCTTTGCTTATT
CTACTTTACTGCTTTTATTTACTAGA-TTTTTATAG-TTTTTTTGGTATTAAAGACTTGT
GTGTTAACCAACTATCATTATTTAATTGTTTTTTATT--
>GU212885_1
TGCAAATAAAATGATTTCATTACACCTACCTGGTTCTCTACTTTTATACCTAAACTAGCT
AACGTAAATGAATGAATGACATCTACAGCGGATACTCACAATTTGTAAATTACTAAACTT
AATAATGTGAGTACATGGTTACACTGCAATAAACGCATATCACCCACCAAATAATCACTT
TCAAGTATTAAATTACTAAATATTGTAGTCTCTCCAAATAAAAAATATACTCAATATCAT
TGGAAACCTACTACCTTACATAAATCGAAACTAACAAAATTCAAACAACCAAAATATAGC
AATAGACACAATCTTAATAGTAAACACATAATAAACATGACTCCTATTACAAACCAATAG
GTATCCACAAACTTTGATGATACAAAATCTCATGTACAATATATATTATTTATCTTTGTA
ACAAATAAAACTGTAGAAAGGAGCAATACACATATTCACACACACACAAAACAAACAAAA
GATAATAACACTATAACAGAATCTATTAAAAATATCATTCAAAATGACAAAATAAAACTC
ATAATTTAAA-TCTTGTTAATACATTTAGATATTATTATTGTTTTTGTTATTTTTATTTT
AGTTTTATTAATCTTATCAGGATTTGTTAGCCTTTGTGAAAGAAAAGTTTTAGCTATTGT
ACAACTTAGAGTTGGGCCGGCTCTTTTTTTATTTGGGATATTAACACCTATCACAGATGG
TATTAAACTTTTTGTTAAGTTTACTTTATTTATAATTGGCTTTGATGGTATTTACTTTCT
TTTTGGGTTATCAATAACATTATTCTGCATTTTTTTTCCATGATTCTTTCTACCTTTAGG
ATTTATTATTCTTTTTGACAAAGGATTTTCCATTTTGTTTCTGTTAAGTATACACTTAGT
TTGTAATGTATTTAGTG-TGTTTTTAGTTGGGTGCTTTTTATTCTCTAGTTGTTTTGTTT
ATTTAGCAACCATGCGTACATTA-TTTTTTTCGATTATTTCAGAAAGCGCTTTGCTTATT
CTACTTTACTGCTTTTATTTACTAGA-TTTTTATAG-TTTTTTTGGTATTAAAGACTTGT
GTGTTAACCAACTATCATTATTTAATTGTTTTTTATT--
>GU212884_1
TGCAAATAAAATGATTTCATTACACCTACCTGGTTCTCTACTTTTATACCTAAACTAGCT
AACGTAAATGAATGAATGACATCTACAGCGGATACTCACAATTTGTAAATTACTAAACTT
AATAATGTGAGTACATGGTTACACTGCAATAAACGCATATCACCCACCAAATAATCACTT
TCAAGTATTAAATTACTAAATATTGTAGTCTCTCCAAATAAAAAATATACTCAATATCAT
TGGAAACCTACTACCTTACATAAATCGAAACTAACAAAATTCAAACAACCAAAATATAGC
AATAGACACAATCTTAATAGTAAACACATAATAAACATGACTCCTATTACAAACCAATAG
GTATCCACAAACTTTGATGATACAAAATCTCATGTACAATATATATTATTTATCTTTGTA
ACAAATAAAACTGTAGAAAGGAGCAATACACATATTCACACACACACAAAACAAACAAAA
GATAATAACACTATAACAGAATCTATTAAAAATATCATTCAAAATGACAAAATAAAACTC
ATAATTTAAA-TCTTGTTAATACATTTAGATATTATTATTGTTTTTGTTATTTTTATTTT
AGTTTTATTAATCTTATCAGGATTTGTTAGCCTTTGTGAAAGAAAAGTTTTAGCTATTGT
ACAACTTAGAGTTGGGCCGGCTCTTTTTTTATTTGGGATATTAACACCTATCACAGATGG
TATTAAACTTTTTGTTAAGTTTACTTTATTTATAATTGGCTTTGATGGTATTTACTTTCT
TTTTGGGTTATCAATAACATTATTCTGCATTTTTTTTCCATGATTCTTTCTACCTTTAGG
ATTTATTATTCTTTTTGACAAAGGATTTTCCATTTTGTTTCTGTTAAGTATACACTTAGT
TTGTAATGTATTTAGTG-TGTTTTTAGTTGGGTGCTTTTTATTCTCTAGTTGTTTTGTTT
ATTTAGCAACCATGCGTACATTA-TTTTTTTCGATTATTTCAGAAAGCGCTTTGCTTATT
CTACTTTACTGCTTTTATTTACTAGA-TTTTTATAG-TTTTTTTGGTATTAAAGACTTGT
GTGTTAACCAACTATCATTATTTAATTGTTTTTTATT--
>GU212873_1
TGCAAATAAAATGATTTCATTACACCTACCTGGTTCTCTACTTTTATACCTAAACTAGCT
AACGTAAATGAATGAATGACATCTACAGCGGATACTCACAATTTGTAAATTACTAAACTT
AATAATGTGAGTACATGGTTACACTGCAATAAACGCATATCACCCACCAAATAATCACTT
TCAAGTATTAAATTACTAAATATTGTAGTCTCTCCAAATAAAAAATATACTCAATATCAT
TGGAAACCTACTACCTTACATAAATCGAAACTAACAAAATTCAAACAACCAAAATATAGC
AATAGACACAATCTTAATAGTAAACACATAATAAACATGACTCCTATTACAAACCAATAG
GTATCCACAAACTTTGATGATACAAAATCTCATGTACAATATATATTATTTATCTTTGTA
ACAAATAAAACTGTAGAAAGGAGCAATACACATATTCACACACACACAAAACAAACAAAA
GATAATAACACTATAACAGAATCTATTAAAAATATCATTCAAAATGACAAAATAAAACTC
ATAATTTAAA-TCTTGTTAATACATTTAGATATTATTATTGTTTTTGTTATTTTTATTTT
AGTTTTATTAATCTTATCAGGATTTGTTAGCCTTTGTGAAAGAAAAGTTTTAGCTATTGT
ACAACTTAGAGTTGGGCCGGCTCTTTTTTTATTTGGGATATTAACACCTATCACAGATGG
TATTAAACTTTTTGTTAAGTTTACTTTATTTATAATTGGCTTTGATGGTATTTACTTTCT
TTTTGGGTTATCAATAACATTATTCTGCATTTTTTTTCCATGATTCTTTCTACCTTTAGG
ATTTATTATTCTTTTTGACAAAGGATTTTCCATTTTGTTTCTGTTAAGTATACACTTAGT
TTGTAATGTATTTAGTG-TGTTTTTAGTTGGGTGCTTTTTATTCTCTAGTTGTTTTGTTT
ATTTAGCAACCATGCGTACATTA-TTTTTTTCGATTATTTCAGAAAGCGCTTTGCTTATT
CTACTTTACTGCTTTTATTTACTAGA-TTTTTATAG-TTTTTTTGGTATTAAAGACTTGT
GTGTTAACCAACTATCATTATTTAATTGTTTTTTATT--
>AF359044_1
TGCAAATAAAATGATTTCATTACACCTACCCGGTTCTCTACCTTTATACCTAAACTAGCT
AACGTAAATGAATGGATAACATCTACAGCAGATACTCACAATTTGTAAATTACTAAACTT
AATAATGTGAGTACATGATTACACTGCAATAGACGCATATCACCCACCAAGTAATCACTT
TCAAGTATTAAGTTGCTAAATATTGTAGTCTCTCCAAATAAAAAATATACTCAATATCAT
TGGAAACCTACTACCTTACATAAATCAAAACTAACAAAATTCAAACAACCAAAATATAAC
AATAGACACAATCTTAATAGTAAACACATAATAAACATGACTCCTATTACAAACCAATAA
GTATCCACAAACTTTGATGATACAAAGTCTCATGTACAATATATATTATTTATCTTTGTA
ACAAATAAAACTGTAGAAAGGAGCAACACACATATTCACACACACACAAAACAAACAAAA
GATAATAACACTATAACAGAATCTATTAAAAATATCATTCAAAATGACAAAATAAAACTC
ATAATTTAAA-TCTTGTTAATACATTTAGATGTTATTATTGTTTTTGTTATTTTTATTTT
AGTTTTATTAATCTTATCAGGATTTGTTGGCCTTTGTGAAAGAAAAGTTTTAGCTATTGT
ACAACTTAGAATTGGGCCGGCTCTTTTTTTATTTGGAATATTAACACCTATCACAGATGG
TATTAAACTTTTTGTTAAATTTACTTTGTTTATAATTGGCTTTGATGGTATTTACTTTCT
TTTTGGGTTATCAATAACATTATTCTGCATTTTTTTTTCATGATTCTTCTTACCTTTAGG
ATTTATTATTCTTTTTGACAAAGGATTTTCCATTTTGTTTCTACTAAGTATACACTTAGT
TTGTAATGTATTTAGTG-TGTTTTTAGTTGGATGCTTTTTATTCTCTAGTTGTTTTGTTT
ATTTAGCAACCATGCGTACATTA-TTTTTTTCGATTATTTCAGAAAGTACTTTACTTATT
TTACTTTATTGCTTTTATTTACTAGA-TTTTTATAG-TTTTTTTGGTATTAAAGACTTGT
GTGTTAACCAACTATCATTGTTTAATTGTTTTTTATT--
>AF359010_1
TGCAAATAAAATGATTTCATTACACCTACCTGGTTCTCTACTTTTATACCTAAACTAGCT
AACGTAAATGAATGAATGACATCTACAGCGGATACTCACAATTTGTAAATTACTAAACTT
AATAATGTGAGTACATGGTTACACTGCAATAAACGCATATCACCCACCAAATAATCACTT
TCAAGTATTAAATTACTAAATATTGTAGTCTCTCCAAATAAAAAATATACTCAATATCAT
TGGAAACCTACTACCTTACATAAATCGAAACTAACAAAATTCAAACAACCAAAATATAGC
AATAGACACAATCTTAATAGTAAACACATAATAAACATGACTCCTATTACAAACCAATAG
GTATCCACAAACTTTGATGATACAAAATCTCATGTACAATATATATTATTTATCTTTGTA
ACAAATAAAACTGTAGAAAGGAGCAATACACATATTCACACACACACAAAACAAACAAAA
GATAATAACACTATAACAGAATCTATTAAAAATATCATTCAAAATGACAAAATAAAACTC
ATAATTTAAA-TCTTGTTAATACATTTAGATATTATTATTGTTTTTGTTATTTTTATTTT
AGTTTTATTAATCTTATCAGGATTTGTTAGCCTTTGTGAAAGAAAAGTTTTAGCTATTGT
ACAACTTAGAGTTGGGCCGGCTCTTTTTTTATTTGGGATATTAACACCTATCACAGATGG
TATTAAACTTTTTGTTAAGTTTACTTTATTTATAATTGGCTTTGATGGTATTTACTTTCT
TTTTGGGTTATCAATAACATTATTCTGCATTTTTTTTCCATGATTCTTTCTACCTTTAGG
ATTTATTATTCTTTTTGACAAAGGATTTTCCATTTTGTTTCTGTTAAGTATACACTTAGT
TTGTAATGTATTTAGTG-TGTTTTTAGTTGGGTGCTTTTTATTCTCTAGTTGTTTTGTTT
ATTTAGCAACCATGCGTACATTA-TTTTTTTCGATTATTTCAGAAAGCGCTTTGCTTATT
CTACTTTACTGCTTTTATTTACTAGA-TTTTTATAG-TTTTTTTGGTATTAAAGACTTGT
GTGTTAACCAACTATCATTATTTAATTGTTTTTTATT--
>GU212896_1
TGCAAATAAAATGATTTCATTACACCTACCTGGTTCTCTACTTTTATACCTAAACTAGCT
AACGTAAATGAATGAATGACATCTACAGCGGATACTCACAATTTGTAAATTACTAAACTT
AATAATGTGAGTACATGGTTACACTGCAATAAACGCATATCACCCACCAAATAATCACTT
TCAAGTATTAAATTACTAAATATTGTAGTCTCTCCAAATAAAAAATATACTCAATATCAT
TGGAAACCTACTACCTTACATAAATCGAAACTAACAAAATTCAAACAACCAAAATATAGC
AATAGACACAATCTTAATAGTAAACACATAATAAACATGACTCCTATTACAAACCAATAG
GTATCCACAAACTTTGATGATACAAAATCTCATGTACAATATATATTATTTATCTTTGTA
ACAAATAAAACTGTAGAAAGGAGCAATACACATATTCACACACACACAAAACAAACAAAA
GATAATAACACTATAACAGAATCTATTAAAAATATCATTCAAAATGACAAAATAAAACTC
ATAATTTAAA-TCTTGTTAATACATTTAGATATTATTATTGTTTTTGTTATTTTTATTTT
AGTTTTATTAATCTTATCAGGATTTGTTAGCCTTTGTGAAAGAAAAGTTTTAGCTATTGT
ACAACTTAGAGTTGGGCCGGCTCTTTTTTTATTTGGGATATTAACACCTATCACAGATGG
TATTAAACTTTTTGTTAAGTTTACTTTATTTATAATTGGCTTTGATGGTATTTACTTTCT
TTTTGGGTTATCAATAACATTATTCTGCATTTTTTTTCCATGATTCTTTCTACCTTTAGG
ATTTATTATTCTTTTTGACAAAGGATTTTCCATTTTGTTTCTGTTAAGTATACACTTAGT
TTGTAATGTATTTAGTG-TGTTTTTAGTTGGGTGCTTTTTATTCTCTAGTTGTTTTGTTT
ATTTAGCAACCATGCGTACATTA-TTTTTTTCGATTATTTCAGAAAGCGCTTTGCTTATT
CTACTTTACTGCTTTTATTTACTAGA-TTTTTATAG-TTTTTTTGGTATTAAAGACTTGT
GTGTTAACCAACTATCATTATTTAATTGTTTTGTATT--
>GU212893_1
TGCAAATAAAATAATTTCATTACACCTACCTGGTTCTCTACTTTTATACCTAAACTAGCT
AACGTAAATGAATGAATGACATCTACAGCGGATACTCACAATTTGTAAATTACTAAACTT
AATAATGTGAGTACATGGTTACACTGCAATAAACGCATATCACCCACCAAATAATCACTT
TCAAGTATTAAGTTACTAAATATTGTAGTCTCTCCAAATAAAAAATATACTCAATATCAT
TGGAAACCTACTACCTTACATAAATCGAAACTAACAAAATTCAAACAACCAAAATATAAC
AATAGACACAATCTTAATAGTAAACACATAATAAACATGACTCCTATTACAAACCAATAG
GTATCCACAAACTTTGATGATACAAAATCTCATGTACAATATATATTATTTATCTTTGTA
ACAAATAAAACTGTAGAAAGGAGCAATACACATATTCACACACACACAAAACAAACAAAA
GATAATAACACTATAACAGAATCTATTAAAAATATCATTCAAAATGACAAAATAAAACTC
ATAATTTAAA-TCTTGTTAATACATTTAGATATTATTATTGTTTTTGTTATTTTTATTTT
AGTTTTATTAATCTTATCAGGATTTGTTAGCCTTTGTGAAAGAAAAGTTTTAGCTATTGT
ACAACTTAGAGTTGGGCCGGCTCTTTTTTTATTTGGGATATTAACACCTATCACAGATGG
TATTAAACTTTTTGTTAAGTTTACTTTATTTATAATTGGCTTTGATGGTATTTACTTTCT
TTTTGGGTTATCAATAACATTATTCTGCATTTTTTTTCCATGATTCTTTCTACCTTTAGG
ATTTATTATTCTTTTTGACAAAGGATTTTCCATTTTGTTTCTGTTAAGTATACACTTAGT
TTGTAATGTATTTAGTG-TGTTTTTAGTTGGGTGCTTTTTATTCTCTAGTTGTTTTGTTT
ATTTAGCAACCATGCGTACATTA-TTTTTTTCGATTATTTCAGAAAGCGCTTTGCTTATT
CTACTTTACTGCTTTTATTTACTAGA-TTTTTATAG-TTTTTTTGGTATTAAAGACTTGT
GTGTTAACCAACTATCATTATTTAATTGTTTTTTATT--
>GU212892_1
TGCAAATAAAATAATTTCATTACACCTACCTGGTTCTCTACTTTTATACCTAAACTAGCT
AACGTAAATGAATGAATGACATCTACAGCGGATACTCACAATTTGTAAATTACTAAACTT
AATAATGTGAGTACATGGTTACACTGCAATAAACGCATATCACCCACCAAATAATCACTT
TCAAGTATTAAGTTACTAAATATTGTAGTCTCTCCAAATAAAAAATATACTCAATATCAT
TGGAAACCTACTACCTTACATAAATCGAAACTAACAAAATTCAAACAACCAAAATATAAC
AATAGACACAATCTTAATAGTAAACACATAATAAACATGACTCCTATTACAAACCAATAG
GTATCCACAAACTTTGATGATACAAAATCTCATGTACAATATATATTATTTATCTTTGTA
ACAAATAAAACTGTAGAAAGGAGCAATACACATATTCACACACACACAAAACAAACAAAA
GATAATAACACTATAACAGAATCTATTAAAAATATCATTCAAAATGACAAAATAAAACTC
ATAATTTAAA-TCTTGTTAATACATTTAGATATTATTATTGTTTTTGTTATTTTTATTTT
AGTTTTATTAATCTTATCAGGATTTGTTAGCCTTTGTGAAAGAAAAGTTTTAGCTATTGT
ACAACTTAGAGTTGGGCCGGCTCTTTTTTTATTTGGGATATTAACACCTATCACAGATGG
TATTAAACTTTTTGTTAAGTTTACTTTATTTATAATTGGCTTTGATGGTATTTACTTTCT
TTTTGGGTTATCAATAACATTATTCTGCATTTTTTTTCCATGATTCTTTCTACCTTTAGG
ATTTATTATTCTTTTTGACAAAGGATTTTCCATTTTGTTTCTGTTAAGTATACACTTAGT
TTGTAATGTATTTAGTG-TGTTTTTAGTTGGGTGCTTTTTATTCTCTAGTTGTTTTGTTT
ATTTAGCAACCATGCGTACATTA-TTTTTTTCGATTATTTCAGAAAGCGCTTTGCTTATT
CTACTTTACTGCTTTTATTTACTAGA-TTTTTATAG-TTTTTTTGGTATTAAAGACTTGT
GTGTTAACCAACTATCATTATTTAATTGTTTTTTATT--
>GU212882_1
TGCAAATAAAATGATTTCATTACACCTACCTGGTTCTCTACTTTTATACCTAAACTAGCT
AACGTAAATGAATGAATGACATCTACAGCGGATACTCACAATTTGTAAATTACTAAACTT
AATAATGTGAGTACATGGTTACACTGCAATAAACGCATATCACCCACCAAATAATCACTT
TCAAGTATTAAATTACTAAATATTGTAGTCTCTCCAAATAAAAAATATACTCAATATCAT
TGGAAACCTACTACCTTACATAAATCGAAACTAACAAAATTCAAACAACCAAAATATAGC
AATAGACACAATCTTAATAGTAAACACATAATAAACATGACTCCTATTACAAACCAATAG
GTATCCACAAACTTTGATGATACAAAATCTCATGTACAATATATATTATTTATCTTTGTA
ACAAATAAAACTGTAGAAAGGAGCAATACACATATTCACACACACACAAAACAAACAAAA
GATAATAACACTATAACAGAATCTATTAAAAATATCATTCAAAATGACAAAATAAAACTC
ATAATTTAAA-TCTTGTTAATACATTTAGATATTATTATTGTTTTTGTTATTTTTATTTT
AGTTTTATTAATCTTATCAGGATTTGTTAGCCTTTGTGAAAGAAAAGTTTTAGCTATTGT
ACAACTTAGAGTTGGGCCGGCTCTTTTTTTATTTGGGATATTAACACCTATCACAGATGG
TATTAAACTTTTTGTTAAGTTTACTTTATTTATAATTGGCTTTGATGGTATTTACTTTCT
TTTTGGGTTATCAATAACATTATTCTGCATTTTTTTTCCATGATTCTTTCTACCTTTAGG
ATTTATTATTCTTTTTGACAAAGGATTTTCCATTTTGTTTCTGTTAAGTATACACTTAGT
TTGTAATGTATTTAGTG-TGTTTTTAGTTGGGTGCTTTTTATTCTCTAGTTGTTTTGTTT
ATTTAGCAACCATGCGTACATTA-TTTTTTTTGATTATTTCAGAAAGCGCTTTGCTTATT
CTACTTTACTGCTTTTATTTACTAGA-TTTTTATAG-TTTTTTTGGTATTAAAGACTTGT
GTGTTAACCAACTATCATTATTTAATTGTTTTTTATT--
>HQ604876_1
TGCAAATAAAATGATTTCATTACACCTACCCGGTTCTCTACCTTTATACCTAAACTAGCT
AACGTAAATGAATGGATAACATCTACAGCAGATACTCACAATTTGTAAATTACTAAACTT
AATAATGTAAGTACATGATTACACTGCAATAGACGCATATCCCCCACCAAATAATCACTT
TCAAGTATTAAGTTGCTAAATATTGTAGTCTCTCCAAATAAAAAATATACTCAATATCAT
TGGAAACCTACTACCTTACATAAATCAAAACTAACAAAATTCAAACAACCAAAATATAAC
AATAGACACAATCTTAATAGTAAACACATAATAAACATGACTCCTATTACAAACCAATAA
GTATCCACAAACTTTGATGATACAAAATCTCATGTACAATATATATTATTTATCTTTGTA
ACAAATAAAACTGTAGAAAGGAGCAATACACATATTCACACACACACAAAACAAACAAAT
AAAACTAACACTATAACAGAATCTATTAAAAATATCATTCAAAATGACAAAATAAAACTC
ATAATTTAAA-TCTTGTTAATACATTTAGATGTTATTATTGTTTTTGTTATTTTTATTTT
TGTTTTATTAATCTTATCAGGATTTGTTAGCCTTTGTGAAAGAAAAGTTTTAGCTATTGT
ACAACTTAGAGTTGGGCCGGCTCTTTTTTTATTTGGAATATTAACACCTATCACAGATGG
TATTAAACTTTTTGTTAAATTTACTTTATTTATAATTGGCTTTGATGGTATTTACTTTCT
TTTTGGGTTATCAATAACATTATTCTGCATTTTTTTTCCATGATTCTTCCTACCTTTAGG
ATTTATTATTCTTTTTGACAAAGGGTTTTCCATTTTGTTTCTACTAAGTATACACTTAGT
TTGTAATGTATTTAGTG-TGTTTTTAGTGGGATGCTTTTTATTCTCTAGTTGTTTTGTTT
ATTTAGCAACCATGCGTACATTA-TTTTTTTTGATTATTTCAGAAAGTGCTTTACTTATT
TTACTTTATTGCTTTTATTTACTAGA-TTTTTATAG-TTTTTTTGGTATTAAAGACTTGT
GTGTTAATCAACTATCATTGTTTAATTGTTTTTTAT---
>KR135423_1
TGCAAATAAAATGATTTCATTACACCTACCTGGTTCTCTACTTTTATACCTAAACTAGCT
AACGTAAATGAATGAATGACATCTACAGCGGATACTCACAATTTGTAAATTACTAAACTT
AATAATGTGAGTACATGGTTACACTGCAATAAACGCATATCACCCACCAAATAATCACTT
TCAAGTATTAAATTACTAAATATTGTAGTCTCTCCAAATAAAAAATATACTCAATATCAT
TGGAAACCTACTACCTTACATAAATCGAAACTAACAAAATTCAAACAACCAAAATATAAC
AATAGACACAATCTTAATAGTAAACACATAATAAACATGACTCCTATTACAAACCAATAG
GTATCCACAAACTTTGATGATACAAAATCTCATGTACAATATATATTATTTATCTTTGTA
ACAAATAAAACTGTAGAAAGGAGCAATACACATATTCACACACACACAAAACAAACAAAA
GATAATAACACTATAACAGAATCTATTAAAAATATCATTCAAAATGACAAAATAAAACTC
ATAATTTAAA-TCTTGTTAATACATTTAGATATTATTATTGTTTTTGTTATTTTTATTTT
AGTTTTATTAATCTTATCAGGATTTGTTAGCCTTTGTGAAAGAAAAGTTTTAGCTATTGT
ACAACTTAGAGTTGGGCCGGCTCTTTTTTTATTTGGGATATTAACACCTATCACAGATGG
TATTAAACTTTTTGTTAAGTTTACTTTATTTATAATTGGCTTTGATGGTATTTACTTTCT
TTTTGGGTTATCAATAACATTATTCTGCATTTTTTTTCCATGATTCTTTCTACCTTTAGG
ATTTATTATTCTTTTTGACAAAGGATTTTCCATTTTGTTTCTGTTAAGTATACACTTAGT
TTGTAATGTATTTAGTG-TGTTTTTAGTTGGGTGCTTTTTATTCTCTAGTTGTTTTGTTT
ATTTAGCAACCATGCGTACATTA-TTTTTTTTGATTATTTCAGAAAGCGCTTTGCTTATT
CTACTTTACTGCTTTTATTTACTAGA-TTTTTATAG-TTTTTTTGGTATTAAAGACTTGT
GTGTTAACCAACTATCATTATTTAATTGTTTTTTATT--
>HQ604910_1
TGCAAATAAAATGATTTCATTACACCTACCTGGTTCTCTACTTTTATACCTAAACTAGCT
AACGTAAATGAATGAATGACATCTACAGCGGATACTCACAATTTGTAAATTACTAAACTT
AATAATGTGAGTACATGGTTACACTGCAATAAACGCATATCACCCACCAAATAATCACTT
TCAAGTATTAAATTACTAAATATTGTAGTCTCTCCAAATAAAAAATATACTCAATATCAT
TGGAAACCTACTACCTTACATAAATCGAAACTAACAAAATTCAAACAACCAAAATATAAC
AATAGACACAATCTTAATAGTAAACACATAATAAACATGACTCCTATTACAAACCAATAG
GTATCCACAAACTTTGATGATACAAAATCTCATGTACAATATATATTATTTATCTTTGTA
ACAAATAAAACTGTAGAAAGGAGCAATACACATATTCACACACACACAAAACAAACAAAA
GATAATAACACTATAACAGAATCTATTAAAAATATCATTCAAAATGATAAAATAAAACTC
ATAATTTAAA-TCTTGTTAATACATTTAGATATTATTATTGTTTTTGTTATTTTTATTTT
AGTTTTATTAATCTTATCAGGATTTGTTAGCCTTTGTGAAAGAAAAGTTTTAGCTATTGT
ACAACTTAGAGTTGGGCCGGCTCTTTTTTTATTTGGGATATTAACACCTATCACGGATGG
TATTAAACTTTTTGTTAAGTTTACTTTATTTATAATTGGCTTTGATGGTATTTACTTTTT
TTTTGGGTTATCAATAACATTATTCTGCATTTTTTTTCCATGATTCTTTCTACCTTTAGG
ATTTATTATTCTTTTTGACAAAGGATTTTCCATTTTGTTTCTGTTAAGTATACACTTAGT
TTGTAATGTATTTAGTG-TGTTTTTAGTTGGGTGCTTTTTATTCTCTAGTTGTTTTGTTT
ATTTAGCAACCATGCGTACATTA-TTTTTTTCGATTATTTCAGAAAGCGCTTTGCTTATT
CTACTTTACTGCTTTTATTTACTAGA-TTTTTATAG-TTTTTTTGGTATTAAAGACTTGT
GTGTTAACCAACTATCATTATTTAATTGTTTTTTATT--
>HQ604875_1
TGCAAATAAAATGATTTCATTACACCTACCCGGTTCTCTACCTTTATACCTAAACTAGCT
AACGTAAATGAATGGATAACATCTACAGCAGATACTCACAATTTGTAAATTACTAAACTT
AATAATGTGAGTACATGGTTACACTGCAATAGACGCATATCACCCACCAAATAATCACTT
TCAAGTATTAAGTTGCTAAATATTGTAGTCTCTCCAAATAAAAAATATACTCAATATCAT
TGGAAACCTACTACCTTACATAAATCAAAACTAACAAAATTCAAACAACCAAAATATAAC
AATAGACACAATCTTAATAGTAAACACATAATAAACATGACTCCTATTACAAACCAATAA
GTATCCACAAACTTTGATGATACAAAATCTCATGTACAATATATATTATTTATCTTTGTA
ACAAACAAAACTGTAGAAAGGAGCAACACACATATTCACACACACACAAAACAAACAAAA
GATAATAACACTATAACAGAATCTATTAAAAATATCATTCAAAATGACAAAATAAAACTC
ATAATTTAAA-TCTTGTTAATACATTTAGATGTTATTATTGTTTTTGTTATTTTTATTTT
AGTTTTATTAATCTTATCAGGATTTGTTAGCCTTTGTGAAAGAAAAGTTTTAGCTATTGT
ACAACTTA-----GGGCCGGCTCTTTTTTTATTTGGAATATTAACACCTATCACAGATGG
TATTAAACTTTTTGTTAAATTTACTTTGTTTATAATTGGCTTTGATGGTATTTACTTTCT
TTTTGGGTTATCAGTAACATTATTCTGCATTTTTTTTCCATGATTCTTCTTACCTTTAGG
ATTTATTATTCTTTTTGACAAAGGATTTTCCATTTTGTTTCTACTAAGTATACACTTAGT
TTGTAATGTATTTAGTG-TGTTTTTAGTTGGATGCTTTTTATTCTCTAGTTGTTTTGTTT
ATTTAGCAACCATGCGTACATTA-TTTTTTTCGATTATTTCAGAAAGTGCTTTACTTATT
TTACTTTATTGCTTTTATTTACTAGA-TTTTTATAG-TTTTTTTGGTATTAAAGACTTGT
GTGTTAACCAACTGTCATTGTTTAATTGTTTTTTATT--
>GU212901_1
TGCAAATAAAATGATTTCATTACACCTACCTGGTTCTCTACTTTTATACCTAAACTAGCT
AACGTAAATGAATGAATGACATCTACAGCGGATACTCACAATTTGTAAATTACTAAACTT
AATAATGTGAGTACATGGTTACACTGCAATAAACGCATATCACCCACCAAATAATCACTT
TCAAGTATTAAATTACTAAATATTGTAGTCTCTCCAAATAAAAAATATACTCAATATCAT
TGGAAACCTACTACCTTACATAAATCGAAACTAACAAAATTCAAACAACCAAAATATAAC
AATAGACACAATCTTAATAGTAAACACATAATAAACATGACTCCTATTACAAACCAATAG
GTATCCACAAACTTTGATGATACAAAATCCCATGTACAATATATATTATTTATCTTTGTA
ACAAATAAAACTGTAGAAAGGAGCAATACACATATTCACACACACACAAAACAAACAAAA
GATAATAACACTATAACAGAATCTATTAAAAATATCATTCAAAATGACAAAATAAAACTC
ATAATTTAAA-TCTTGTTAATACATTTAGATATTATTATTGTTTTTGTTATTTTTATTTT
AGTTTTATTAATCTTATCAGGATTTGTTAGCCTTTGTGAAAGAAAAGTTTTAGCTATTGT
ACAACTTAGAGTTGGGCCGGCTCTTTTTTTATTTGGGATATTAACACCTATCACAGATGG
TATTAAACTTTTTGTTAAGTTTACTTTATTTATAATTGGCTTTGATGGTATTTACTTTCT
TTTTGGGTTATCAATAACATTATTCTGCATTTTTTTTCCATGATTCTTTCTACCTTTAGG
ATTTATTATTCTTTTTGACAAAGGATTTTCCATTTTGTTTCTGTTAAGTATACACTTAGT
TTGTAATGTATTTAGTG-TGTTTTTAGTTGGGTGCTTTTTATTCTCTAGTTGTTTTGTTT
ATTTAGCAACCATGCGTACATTA-TTTTTTTCGATTATTTCAGAAAGCGCTTTGCTTATT
CTACTTTACTGCTTTTATTTACTAGA-TTTTTATAG-TTTTTTTGGTATTAAAGACTTGT
GTGTTAACCAACTATCATTATTTAATTGTTTTTTATT--
>GU212900_1
TGCAAATAAAATGATTTCATTACACCTACCTGGTTCTCTACTTTTATACCTAAACTAGCT
AACGTAAATGAATGAATGACATCTACAGCGGATACTCACAATTTGTAAATTACTAAACTT
AATAATGTGAGTACATGGTTACACTGCAATAAACGCATATCACCCACCAAATAATCACTT
TCAAGTATTAAATTACTAAATATTGTAGTCTCTCCAAATAAAAAATATACTCAATATCAT
TGGAAACCTACTACCTTACATAAATCGAAACTAACAAAATTCAAACAACCAAAATATAAC
AATAGACACAATCTTAATAGTAAACACATAATAAACATGACTCCTATTACAAACCAATAG
GTATCCACAAACTTTGATGATACAAAATCTCATGTACAATATATATTATTTATCTTTGTA
ACAAATAAAACTGTAGAAAGGAGCAATACACATATTCACACACACACAAAACAAACAAAA
GATAATAACACTATAACAGAATCTATTAAAAATATCATTCAAAATGATAAAATAAAACTC
ATAATTTAAA-TCTTGTTAATACATTTAGATATTATTATTGTTTTTGTTATTTTTATTTT
AGTTTTATTAATCTTATCAGGATTTGTTAGCCTTTGTGAAAGAAAAGTTTTAGCTATTGT
ACAACTTAGAGTTGGGCCGGCTCTTTTTTTATTTGGGATATTAACACCTATCACGGATGG
TATTAAACTTTTTGTTAAGTTTACTTTATTTATAATTGGCTTTGATGGTATTTACTTTTT
TTTTGGGTTATCAATAACATTATTCTGCATTTTTTTTCCATGATTCTTTCTACCTTTAGG
ATTTATTATTCTTTTTGACAAAGGATTTTCCATTTTGTTTCTGTTAAGTATACACTTAGT
TTGTAATGTATTTAGTG-TGTTTTTAGTTGGGTGCTTTTTATTCTCTAGTTGTTTTGTTT
ATTTAGCAACCATGCGTACATTA-TTTTTTTCGATTATTTCAGAAAGCGCTTTGCTTATT
CTACTTTACTGCTTTTATTTACTAGA-TTTTTATAG-TTTTTTTGGTATTAAAGACTTGT
GTGTTAACCAACTATCATTATTTAATTGTTTTTTATT--
>GU212894_1
TGCAAATAAAATGATTTCATTACACCTACCTGGTTCTCTACTTTTATACCTAAACTAGCT
AACGTAAATGAATGAATGACATCTACAGCGGATACTCACAATTTGTAAATTACTAAACTT
AATAATGTGAGTACATGGTTACACTGCAATAAACGCATATCACCCACCAAATAATCACTT
TCAAGTATTAAATTACTAAATATTGTAGTCTCTCCAAATAAAAAATATACTCAATATCAT
TGGAAACCTACTACCTTACATAAATCGAAACTAACAAAATTCAAACAACCAAAATATAAC
AATAGACACAATCTTAATAGTAAACACATAATAAACATGACTCCTATTACAAACCAATAG
GTATCCACAAACTTTGATGATACAAAATCCCATGTACAATATATATTATTTATCTTTGTA
ACAAATAAAACTGTAGAAAGGAGCAATACACATATTCACACACACACAAAACAAACAAAA
GATAATAACACTATAACAGAATCTATTAAAAATATCATTCAAAATGACAAAATAAAACTC
ATAATTTAAA-TCTTGTTAATACATTTAGATATTATTATTGTTTTTGTTATTTTTATTTT
AGTTTTATTAATCTTATCAGGATTTGTTAGCCTTTGTGAAAGAAAAGTTTTAGCTATTGT
ACAACTTAGAGTTGGGCCGGCTCTTTTTTTATTTGGGATATTAACACCTATCACAGATGG
TATTAAACTTTTTGTTAAGTTTACTTTATTTATAATTGGCTTTGATGGTATTTACTTTCT
TTTTGGGTTATCAATAACATTATTCTGCATTTTTTTTCCATGATTCTTTCTACCTTTAGG
ATTTATTATTCTTTTTGACAAAGGATTTTCCATTTTGTTTCTGTTAAGTATACACTTAGT
TTGTAATGTATTTAGTG-TGTTTTTAGTTGGGTGCTTTTTATTCTCTAGTTGTTTTGTTT
ATTTAGCAACCATGCGTACATTA-TTTTTTTCGATTATTTCAGAAAGCGCTTTGCTTATT
CTACTTTACTGCTTTTATTTACTAGA-TTTTTATAG-TTTTTTTGGTATTAAAGACTTGT
GTGTTAACCAACTATCATTATTTAATTGTTTTTTATT--
>GU212891_1
TGCAAATAAAATGATTTCATTACACCTACCTGGTTCTCTACTTTTATACCTAAACTAGCT
AACGTAAATGAATGAATGACATCTACAGCGGATACTCACAATTTGTAAATTACTAAACTT
AATAATGTGAGTACATGGTTACACTGCAATAAACGCATATCACCCACCAAATAATCACTT
TCAAGTATTAAATTACTAAATATTGTAGTCTCTCCAAATAAAAAATATACTCAATATCAT
TGGAAACCTACTACCTTACATAAATCGAAACTAACAAAATTCAAACAACCAAAATATAAC
AATAGACACAATCTTAATAGTAAACACATAATAAACATGACTCCTATTACAAACCAATAG
GTATCCACAAACTTTGATGATACAAAATCTCATGTACAATATATATTATTTATCTTTGTA
ACAAATAAAACTGTAGAAAGGAGCAATACACATATTCACACACACACAAAACAAACAAAA
GATAATAACACTATAACAGAATCTATTAAAAATATCATTCAAAATGATAAAATAAAACTC
ATAATTTAAA-TCTTGTTAATACATTTAGATATTATTATTGTTTTTGTTATTTTTATTTT
AGTTTTATTAATCTTATCAGGATTTGTTAGCCTTTGTGAAAGAAAAGTTTTAGCTATTGT
ACAACTTAGAGTTGGGCCGGCTCTTTTTTTATTTGGGATATTAACACCTATCACGGATGG
TATTAAACTTTTTGTTAAGTTTACTTTATTTATAATTGGCTTTGATGGTATTTACTTTTT
TTTTGGGTTATCAATAACATTATTCTGCATTTTTTTTCCATGATTCTTTCTACCTTTAGG
ATTTATTATTCTTTTTGACAAAGGATTTTCCATTTTGTTTCTGTTAAGTATACACTTAGT
TTGTAATGTATTTAGTG-TGTTTTTAGTTGGGTGCTTTTTATTCTCTAGTTGTTTTGTTT
ATTTAGCAACCATGCGTACATTA-TTTTTTTCGATTATTTCAGAAAGCGCTTTGCTTATT
CTACTTTACTGCTTTTATTTACTAGA-TTTTTATAG-TTTTTTTGGTATTAAAGACTTGT
GTGTTAACCAACTATCATTATTTAATTGTTTTTTATT--
>GU212887_1
TGCAAATAAAATGATTTCATTACACCTACCTGGTTCTCTACTTTTATACCTAAACTAGCT
AACGTAAATGAATGAATGACATCTACAGCGGATACTCACAATTTGTAAATTACTAAACTT
AATAATGTGAGTACATGGTTACACTGCAATAAACGCATATCACCCACCAAATAATCACTT
TCAAGTATTAAATTACTAAATATTGTAGTCTCTCCAAATAAAAAATATACTCAATATCAT
TGGAAACCTACTACCTTACATAAATCGAAACTAACAAAATTCAAACAACCAAAATATAAC
AATAGACACAATCTTAATAGTAAACACATAATAAACATGACTCCTATTACAAACCAATAG
GTATCCACAAACTTTGATGATACAAAATCTCATGTACAATATATATTATTTATCTTTGTA
ACAAATAAAACTGTAGAAAGGAGCAATACACATATTCACACACACACAAAACAAACAAAA
GATAATAACACTATAACAGAATCTATTAAAAATATCATTCAAAATGACAAAATAAAACTC
ATAATTTAAA-TCTTGTTAATACATTTAGATATTATTATTGTTTTTGTTATTTTTATTTT
AGTTTTATTAATCTTATCAGGATTTGTTAGCCTTTGTGAAAGAAAAGTTTTAGCTATTGT
ACAACTTAGAGTTGGGCCGGCTCTTTTTTTATTTGGGATATTAACACCTATCACGGATGG
TATTAAACTTTTTGTTAAGTTTACTTTATTTATAATTGGCTTTGATGGTATTTACTTTCT
TTTTGGGTTATCAATAACATTATTCTGCATTTTTTTTCCATGATTCTTTCTACCTTTAGG
ATTTATTATTCTTTTTGACAAAGGATTTTCCATTTTGTTTCTGTTAAGTATACACTTAGT
TTGTAATGTATTTAGTG-TGTTTTTAGTTGGGTGCTTTTTATTCTCTAGTTGTTTTGTTT
ATTTAGCAACCATGCGTACATTA-TTTTTTTCGATTATTTCAGAAAGCGCTTTGCTTATT
CTACTTTACTGCTTTTATTTACTAGA-TTTTTATAG-TTTTTTTGGTATTAAAGACTTGT
GTGTTAACCAACTATCATTATTTAATTGTTTTTTATT--
>OQ594717_1
--------------------------------GTTCTCTACCTTTATACCTAAACTAGCT
AACGTAAATGAATGGATAACATCTACAGCAGATACTCACAATTTGTAAATTACTAAACTT
AATAATGTGAGTACATGATTACACTGCAATAGACGCATATCACCCACTAAATAATCACTT
TCAAGTATTAAATTGCTAAATATTGTAGTCTCTCCAAATAAAAAATATACTCAATATCAT
TGGAAACCTACTACCTTACATAAGTCAAAACTAACAAAATTCAAACAACCAAAATATAAC
AATAGACACAATCTTAATAGTAAACACATAATAAACATGACTCCTATTACAAACCAATAA
GTATCCACAAACTTTGATGATACAAAATCTCATGTACAATATATATTATTTATCTTTGTA
ACAAATAAAACTGTAGAAAGGAGTAATACACATATTCACACACACACAAAACAAACAAAA
GATAATAACACTATAACAGAATCTATTAAAAATATCATTCAAAATGACAAAATAAAACTC
ATAATTTAAA-TCTTGTTAATACATTTAGATGTTATTATTGTTTTTGTTATTTTTATTTT
AGTTTTATTAATCTTATCAGGATTTGTTAGCCTTTGTGAAAGAAAAGTTTTAGCTATTGT
ACAACTTAGAGTTGGGCCAGCCCTTTTTTTATTTGGAATATTAACACCTATCACAGATGG
TATTAAACTTTTTGTTAAATTCACTTTATTTATAATTGGCTTTGATGGTATTTACTTTCT
TTTTGGGTTATCAGTAACATTATTCTGCATTTTTTTTCCATGATTCTTCTTACCTTTAGG
ATTTATTATTCTTTTTGACAAAGGATTTTCCATTTTGTTTCTACTAAGTATACACTTAGT
TTGTAATGTATTTAGTG-TGTTTTTAGTTGGATGCTTTTTATTCTCTAGTTGTTTTGTTT
ATTTAGCAACCATGCGTACATTA-TTTTTTTCGATTATTTCGGAAAGTGCTTTACTTATT
TTACTTTATTGCTTTTATTTACTAGA-TTTTTATAG-TTTTTTTGGTATTAAAGACTTAT
GTGTTAACCAACTATCATTGTTTAATTGTTTTTTATT--
>HQ604909_1
TGCAAATAAAATGATTTCATTACACCTACCTGGTTCTCTACTTTTATACCTAAACTAGCT
AACGTAAATGAATGAATGACATCTACAGCGGATACTCACAATTTGTAAATTACTAAACTT
AATAATGTGAGTACATGGTTACACTGCAATAAACGCATATCACCCACCAAATAATCACTT
TCAAGTATTAAGTTACTAAATATTGTAGTCTCTCCAAATAAAAAATATACTCAATATCAT
TGGAAACCTACTACCTTACATAAATCGAAACTAACAAAATTCAAACAACCAAAATATAAC
AATAGACACAATCTTAATAGTAAACACATAATAAACATGACTCCTATTACAAACCAATAG
GTATCCACAAACTTTGATGATACAAAATCTCATGTACAATATTTATTATTTATCTTTGTA
ACAAATAAAACTGTAGAAAGGAGCAATACACATATTCACACACACACAAAACAAACAAAA
GATAATAACACTATAACAGAATCTATTAAAAATATCATTCAAAATGACAAAATAAAACTC
ATAATTTAAA-TCTTGTTAATACATTTAGATATTATTATTGTTTTTGTTATTTTTATTTT
AGTTTTATTAATCTTATCAGGATTTGTTAGCCTTTGTGAAAGAAAAGTTTTAGCTATTGT
ACAACTTAGAGTTGGGCCGGCTCTTTTTTTATTTGGGATATTAACACCTATCACAGATGG
TATTAAACTTTTTGTTAAGTTTACTTTATTTATAATTGGCTTTGATGGTATTTACTTTCT
TTTTGGGTTATCAATAACATTATTCTGCATTTTTTTTCCATGATTCTTTCTACCTTTAGG
ATTTATTATTCTTTTTGACAAAGGATTTTCCATTTTGTTTCTGTTAAGTATACACTTAGT
TTGTAATGTATTTAGTG-TGTTTTTAGTTGGGTGCTTTTTATTCTCTAGTTGTTTTGTTT
ATTTAGCAACCATGCGTACATTA-TTTTTTTCGATTATTTCAGAAAGCGCTTTGCTTATT
CTACTTTACTGCTTTTATTTACTAGA-TTTTTATAG-TTTTTTTGGTATTAAAGACTTGT
GTGTTAACCAACTATCATTATTTAATTGTTTTTTATT--
>GU212886_1
TGCAAATAAAATGATTTCATTACACCTACCTGGTTCTCTACTTTTATACCTAAACTAGCT
AACGTAAATGAATGAATGACATCTACAGCGGATACTCACAATTTGTAAATTACTAAACTT
AATAATGTGAGTACATGGTTACACTGCAATAAACGCATATCACCCACCAAATAATCACTT
TCAAGTATTAAATTACTAAATATTGTAGTCTCTCCAAATAAAAAATATACTCAATATCAT
TGGAAACCTACTACCTTACATAAATCGAAACTAACAAAATTCAAACAACCAAAATATAAC
AATAGACACAATCTTAATAGTAAACACATAATAAACATGACTCCTATTACAAACCAATAG
GTATCCACAAACTTTGATGATACAAAATCTCATGTACAATATATATTATTTATCTTTGTA
ACAAATAAAACTGTAGAAAGGAGCAATACACATATTCACACACACACAAAACAAACAAAA
GATAATAACACTATAACAGAATCTATTAAAAATATCATTCAAAATGACAAAATAAAACTC
ATAATTTAAA-TCTTGTTAATACATTTAGATATTATTATTGTTTTTGTTATTTTTATTTT
AGTTTTATTAATCTTATCAGGATTTGTTAGCCTTTGTGAAAGAAAAGTTTTAGCTATTGT
ACAACTTAGAGTTGGGCCGGCTCTTTTTTTATTTGGGATATTAACACCTATCACAGATGG
TATTAAACTTTTTGTTAAGTTTACTTTATTTATAATTGGTTTTGATGGTATTTACTTTCT
TTTTGGGTTATCAATAACATTATTCTGCATTTTTTTTCCATGATTCTTTCTACCTTTAGG
ATTTATTATTCTTTTTGACAAAGGATTTTCCATTTTGTTTCTGTTAAGTATACACTTAGT
TTGTAATGTATTTAGTG-TGTTTTTAGTTGGGTGCTTTTTATTCTCTAGTTGTTTTGTTT
ATTTAGCAACCATGCGTACATTA-TTTTTTTCGATTATTTCAGAAAGCGCTTTGCTTATT
CTACTTTACTGCTTTTATTTACTAGA-TTTTTATAG-TTTTTTTGGTATTAAAGACTTGT
GTGTTAACCAACTATCATTATTTAATTG-----------
>GU212871_1
TGCAAATAAAATGATTTCATTACACCTACCTGGTCCTCTACTTTTATACCTAAACTAGCT
AACGTAAATGAATGAATGACATCTACAGCGGATACTCACAATTTGTAAATTACTAAACTT
AATAATGTGAGTACATGGTTACACTGCAATAAACGCATATCACCCACCAAATAATCACTT
TCAAGTATTAAGTTACTAAATATTGTAGTCTCTCCAAATAAAAAATATACTCAATATCAT
TGGAAACCTACTACCTTACATAAATCGAAACTAACAAAATTCAAACAACCAAAATATAAC
AATAGACACAATCTTAATAGTAAACACATAATAAACATGACTCCTATTACAAACCAATAG
GTATCCACAAACTTTGATGATACAAAATCTCATGTACAATATATATTATTTATCTTTGTA
ACAAATAAAACTGTAGAAAGGAGCAATACACATATTCACACACACACAAAACAAACAAAA
GATAATAACACTATAACAGAATCTATTAAAAATATCATTCAAAATGACAAAATAAAACTC
ATAATTTAAA-TCTTGTTAATACATTTAGATATTATTATTGTTTTTGTTATTTTTATTTT
AGTTTTATTAATCTTATCAGGATTTGTTAGCCTTTGTGAAAGAAAAGTTTTAGCTATTGT
ACAACTTAGAGTTGGGCCGGCTCTTTTTTTATTTGGGATATTAACACCTATCACAGATGG
TATTAAACTTTTTGTTAAGTTTACTTTATTTATAATTGGCTTTGATGGTATTTACTTTCT
TTTTGGGTTATCAATAACATTATTCTGCATTTTTTTTCCATGATTCTTTCTACCTTTAGG
ATTTATTATTCTTTTTGACAAAGGATTTTCCATTTTGTTTCTGTTAAGTATACACTTAGT
TTGTAATGTATTTAGTG-TGTTTTTAGTTGGGTGCTTTTTATTCTCTAGTTGTTTTGTTT
ATTTAGCAACCATGCGTACATTA-TTTTTTTCGATTATTTCAGAAAGCGCTTTGCTTATT
CTACTTTACTGCTTTTATTTACTAGA-TTTTTATAG-TTTTTTTGGTATTAAAGACTTGT
GTGTTAACCAACTATCATTATTTAATTGTTTTTTATT--
>AF359032_1
TGCAAATAAAATGATTTCATTACACCTACCCGGTTCTCTACCTTTATACCTAAACTAGCT
AACGTAAATGAATGGATAACATCTACAGCAGATACTCACAATTTGTAAATTACTAAACTT
AATAATGTGAGTACATGGTTACACTGCAATAGACGCATATCACCCACCAAATAATCACTT
TCAAGTATTAAGTTGCTAAATATTGTAGTCTCTCCAAATAAAAAATATACTCAATATCAT
TGGAAACCTACTACCTTACATAAATCAAAACTAACAAAATTCAAACAACCAAAATATAAC
AATAGACACAATCTTAATAGTAAACACATAATAAACATGACTCCTATTACAAACCAATAA
GTATCCACAAACTTTGATGATACAAAATCTCATGTACAATATATATTATTTATCTTTGTA
ACAAACAAAACTGTAGAAAGGAGCAACACACATATTCACACACACACAAAACAAACAAAA
GATAATAACACTATAACAGAGTCTATTAAAAATATCATTCAAAATGACAAAATAAAACTC
ATAATTTAAA-TCTTGTTAATACATTTAGATGTTATTATTGTTTTTGTTATTTTTATTTT
AGTTTTATTAATCTTATCAGGATTTGTTAGCCTTTGTGAAAGAAAAGTTTTAGCTATTGT
ACAACTTA-----GGGCCGGCTCTTTTTTTATTTGGAATATTAACACCTATCACAGATGG
TATTAAACTTTTTGTTAAATTTACTTTGTTTATAATTGGCTTTGATGGTATTTACTTTCT
TTTTGGGTTATCAGTAACATTATTCTGCATTTTTTTTCCATGATTCTTCTTACCTTTAGG
ATTTATTATTCTTTTTGACAAAGGATTTTCCATTTTGTTTCTACTAAGTATACACTTAGT
TTGTAATGTATTTAGTG-TGTTTTTAGTTGGATGCTTTTTATTCTCTAGTTGTTTTGTTT
ATTTAGCAACCATGCGTACATTA-TTTTTTTCGATTATTTCAGAAAGTGCTTTACTTATT
TTACTTTATTGCTTTTATTTACTAGA-TTTTTATAG-TTTTTTTGGTATTAAAGACTTGT
GTGTTAACCAACTGTCATTGTTTAATTGTTTTTTATT--
>HQ604871_1
TGCAAATAAAATGATTTCATTACACCTACCCGGTTCTCTACCTTTATACCTAAACTAGCT
AACGTAAATGAATGGATAACATCTACAGCAGATACTCACAATTTGTAAATTACTAAACTT
AATAATGTGAGTACATGATTACACTGCAATAGACGCATATCCCCCACCAAATAATCACTT
TCAAGTATTAAGTTGCTAAATATTGTAGTCTCTCCAAATAAAAAATATACTCAATATCAT
TGGAAACCTACTACCTTACATAAATCAAAACTAACAAAATTCAAACAACCAAAATATAAC
AATAGACACAATCTTAATAGTAAACACATAATAAACATGACTCCTATTACAAACCAATAA
GTATCCACAAACTTTGATGATACAAAATCTCATGTACAATATATATTATTTATCTTTGTA
ACAAATAAAACTGTAGAAAGGAGCAATACACATATTCACACACACACAAAACAAACAAAA
GATAATAACACTATAACAGAATCTATTAAAAATATCATTCAAAATGACAAAATAAAACTC
ATAATTTAAA-TCTTGTTAATACATTTAGATGTTATTATTGTTTTTGTTATTTTTATTTT
AGTTTTATTAATCTTATCAGGATTTGTTAGCCTTTGTGAAAGAAAAGTTTTAGCTATTGT
ACAGCTTAGAGTTGGGCCGGCTCTTTTTTTATTTGGAATATTAACACCTATCACAGATGG
TATTAAACTTTTTGTTAAATTTACTTTATTTATAATTGGCTTTGATGGTATTTACTTTCT
TTTTGGGTTATCAATAACATTATTCTGCATTTTTTTTCCATGATTCTTCCTACCTTTAGG
ATTTATTATTCTTTTTGACAAAGGGTTTTCCATTTTGTTTCTACTAAGTATACACTTAGT
TTGTAATGTATTTAGTG-TGTTTTTAGTTGGATGCTT---------TAGTTGTTTTGTTT
ATTTAGCAACCATGCGTACATTA-TTTTTTTCGATTATTTCAGAAAGTGCTTTACTTATT
TTACTTTATTGCTTTTATTTACTAGA-TTTTTATAG-TTTTTTTGGTATTAAAGACTTGT
GTGTTAATCAACTATCATTGTTTAATTGTTTTTTATT--
>GU212870_1
TGCAAATAAAATGATTTCATTACACCTACCTGGTTCTCTACTTTTATACCTAAACTAGCT
AACGTAAATGAATGAATGACATCTACAGCGGATACTCACAATTTGTAAATTACTAAACTT
AATAATGTGAGTACATGGTTACACTGCAATAAACGCATATCACCCACCAAATAATCACTT
TCAAGTATTAAATTACTAAATATTGTAGTCTCTCCAAATAAAAAATATACTCAATATCAT
TGGAAACCTACTACCTTACATAAATCGAAACTAACAAAATTCAAACAACCAAAATATAGC
AATAGACACAATCTTAATAGTAAACACATAATAAACATGACTCCTATTACAAACCAATAG
GTATCCACAAACTTTGATGATACAAAATCTCATGTACAATATATATTATTTATCTTTGTA
ACAAATAAAACTGTAGAAAGGAGCAATACACATATTCACACACACACAAAACAAACAAAA
GATAATAACACTATAACAGAATCTATTAAAAATATCATTCAAAATGACAAAATAAAACTC
ATAATTTAAA-TCTTGTTAATACATTTAGATATTATTATTGTTTTTGTTATTTTTATTTT
AGTTTTATTAATCTTATCAGGATTTGTTAGCCTTTGTGAAAGAAAAGTTTTAGCTATTGT
ACAACTTAGAGTTGGGCCGGCTCTTTTTTTATTTGGGATATTAACACCTATCACAGATGG
TATTAAACTTTTTGTTAAGTTTACTTTATTTATAATTGGCTTTGATGGTATTTACTTTCT
TTTTGGGTTATCAATAACATTATTCTGCATTTTTTTTCCATGATTCTTTCTACCTTTAGG
ATTTATTATTCTTTTTGACAAAGGATTTTCCATTTTGTTTCTGTTAAGTATACACTTAGT
TTGTAATGTATTTAGTG-TGTTTTTAGTTGGGTGCTTTTTATTCTCTAGTTGTTTTGTTT
ATTTAGCAACCATGCGTACATTA-TTTTTTTCGATTATTTCAGAAAGCGCTTTGCTTATT
CTACTTTACTGCTTTTATTTACTAGA-TTTTTATAG-TTTTTTTGGTATTAAAGACTTGT
GTGTTAACCAACTATCATTATTTAAT-------------
>GU212895_1
TGCAAATAAAATGATTTCATTACACCTACCTGGTTCTCTACTTTTATACCTAAACTAGCT
AACGTAAATGAATGAATGACATCTACAGCGGATACTCACAATTTGTAAATTACTAAACTT
AATAATGTGAGTACATGGTTACACTGCAATAAACGCATATCACCCACCAAATAATCACTT
TCAAGTATTAAATTACTAAATATTGTAGTCTCTCCAAATAAAAAATATACTCAATATCAT
TGGAAACCTACTACCTTACATAAATCGAAACTAACAAAATTCAAACAACCAAAATATAAC
AATAGACACAATCTTAATAGTAAACACATAATAAACATGACTCCTATTACAAACCAATAG
GTATCCACAAACTTTGATGATACAAAATCTCATGTACAATATATATTATTTATCTTTGTA
ACAAATAAAACTGTAGAAAGGAGCAATACACATATTCACACACACACAAAACAAACAAAA
GATAATAACACTATAACAGAATCTATTAAAAATATCATTCAAAATGACAAAATAAAACTC
AT-ATTTAAA-TCTTGTTAATACATTTAGATATTATTATTGTTTTTGTTATTTTTATTTT
AGTTTTATTAATCTTATCAGGATTTGTTAGCCTTTGTGAAAGAAAAGTTTTAGCTATTGT
ACAACTTAGAGTTGGGCCGGCTCTTTTTTTATTTGGGATATTAACACCTATCACGGATGG
TATTAAACTTTTTGTTAAGTTTACTTTATTTATAATTGGCTTTGATGGTATTTACTTTCT
TTTTGGGTTATCAATAACATTATTCTGCATTTTTTTTCCATGATTCTTTCTACCTTTAGG
ATTTATTATTCTTTTTGACAAAGGATTTTCCATTTTGTTTCTGTTAAGTATACACTTAGT
TTGTAATGTATTTAGTG-TGTTTTTAGTTGGGTGCTTTTTATTCTCTAGTTGTTTTGTTT
ACTTAGCAACCATGCGTACATTA-TTTTTTTCGATTATTTCAGAAAGCGCTTTGCTTATT
CTACTTTACTGCTTTTATTTACTAGA-TTTTTATAG-TTTTTTTGGTATTAAAGACTTGT
GTGTTAACCAACTATCATTATTTAATTGTTTTTTATT--
>GU212872_1
TGCAAATAAAATGATTTCATTACACCTACCTGGTTCTCTACTTTTATACCTAAACTAGCT
AACGTAAATGAATGAATGACATCTACAGCGGATACTCACAATTTGTAAATTACTAAACTT
AATAATGTGAGTACATGGTTACACTGCAATAAACGCATATCACCCACCAAATAATCACTT
TCAAGTATTAAATTACTAAATATTGTAATCTCTCCAAATAAAAAATATACTCAATATCAT
TGGAAACCTACTACCTTACATAAATCGAAACTAACAAAATTCAAACAACCAAAATATAAC
AATAGACACAATCTTAATAGTAAACACATAATAAACATGACTCCTATTACAAACCAATAG
GTATCCACAAACTTTGATGATACAAAATCTCATGTACAATATATATTATTTATCTTTGTA
ACAAATAAAACTGTAGAAAGGAGCAATACACATATTCACACACACACAAAACAAACAAAA
GATAATAACACTATAACAGAATCTATTAAAAATATCATTCAAAATGACAAAATAAAACTC
AT-ATTTAAA-TCTTGTTAATACATTTAGATATTATTATTGTTTTTGTTATTTTTATTTT
AGTTTTATTAATCTTATCAGGATTTGTTAGCCTTTGTGAAAGAAAAGTTTTAGCTATTGT
ACAACTTAGAGTTGGGCCGGCTCTTTTTTTATTTGGGATATTAACACCTATCACGGATGG
TATTAAACTTTTTGTTAAGTTTACTTTATTTATAATTGGCTTTGATGGTATTTACTTTCT
TTTTGGGTTATCAATAACATTATTCTGCATTTTTTTTCCATGATTCTTTCTACCTTTAGG
ATTTATTATTCTTTTTGACAAAGGATTTTCCATTTTGTTTCTGTTAAGTATACACTTAGT
TTGTAATGTATTTAGTG-TGTTTTTAGTTGGGTGCTTTTTATTCTCTAGTTGTTTTGTTT
ATTTAGCAACCATGCGTACATTA-TTTTTTTCGATTATTTCAGAAAGCGCTTTGCTTATT
CTACTTTACTGCTTTTATTTACTAGA-TTTTTATAG-TTTTTTTGGTATTAAAGACTTGT
GTGTTAACCAACTATCATTATTTAATTGTTTTTTATT--
>MF670337_1
----------------------------CCTGGTTCTCTACTTTTATACCTAAACTAGCT
AACGTAAATGAATGAATGACATCTACAGCGGATACTCACAATTTGTAAATTACTAAACTT
AATAATGTGAGTACATGGTTACACTGCAATAAACGCATATCACCCACCAAATAATCACTT
TCAAGTATTAAATTACTAAATATTGTAGTCTCTCCAAATAAAAAATATACTCAATATCAT
TGGAAACCTACTACCTTACATAAATCGAAACTAACAAAATTCAAACAACCAAAATATAGC
AATAGACACAATCTTAATAGTAAACACATAATAAACATGACTCCTATTACAAACCAATAG
GTATCCACAAACTTTGATGATACAAAATCTCATGTACAATATATATTATTTATCTTTGTA
ACAAATAAAACTGTAGAAAGGAGCAATACACATATTCACACACACACAAAACAAACAAAA
GATAATAACACTATAACAGAATCTATTAAAAATATCATTCAAAATGACAAAATAAAACTC
ATAATTTAAA-TCTTGTTAATACATTTAGATATTATTATTGTTTTTGTTATTTTTATTTT
AGTTTTATTAATCTTATCAGGATTTGTTAGCCTTTGTGAAAGAAAAGTTTTAGCTATTGT
ACAACTTAGAGTTGGGCCGGCTCTTTTTTTATTTGGGATATTAACACCTATCACAGATGG
TATTAAACTTTTTGTTAAGTTTACTTTATTTATAATTGGCTTTGATGGTATTTACTTTCT
TTTTGGGTTATCAATAACATTATTCTGCATTTTTTTTCCATGATTCTTTCTACCTTTAGG
ATTTATTATTCTTTTTGACAAAGGATTTTCCATTTTGTTTCTGTTAAGTATACACTTAGT
TTGTAATGTATTTAGTG-TGTTTTTAGTTGGGTGCTTTTTATTCTCTAGTTGTTTTGTTT
ATTTAGCAACCATGCGTACATTA-TTTTTTTCGATTATTTCAGAAAGCGCTTTGCTTATT
CTACTTTACTGCTTTTATTTACTAGA-TTTTTATAG-TTTTTTTGGTATTAAAGACTTGT
GTGTTAACCAACTATCATTATTTAATTGTTTTTTATT--
>MF670303_1
----------------------------CCTGGTTCTCTACTTTTATACCTAAACTAGCT
AACGTAAATGAATGAATGACATCTACAGCGGATACTCACAATTTGTAAATTACTAAACTT
AATAATGTGAGTACATGGTTACACTGCAATAAACGCATATCACCCACCAAATAATCACTT
TCAAGTATTAAATTACTAAATATTGTAGTCTCTCCAAATAAAAAATATACTCAATATCAT
TGGAAACCTACTACCTTACATAAATCGAAACTAACAAAATTCAAACAACCAAAATATAGC
AATAGACACAATCTTAATAGTAAACACATAATAAACATGACTCCTATTACAAACCAATAG
GTATCCACAAACTTTGATGATACAAAATCTCATGTACAATATATATTATTTATCTTTGTA
ACAAATAAAACTGTAGAAAGGAGCAATACACATATTCACACACACACAAAACAAACAAAA
GATAATAACACTATAACAGAATCTATTAAAAATATCATTCAAAATGACAAAATAAAACTC
ATAATTTAAA-TCTTGTTAATACATTTAGATATTATTATTGTTTTTGTTATTTTTATTTT
AGTTTTATTAATCTTATCAGGATTTGTTAGCCTTTGTGAAAGAAAAGTTTTAGCTATTGT
ACAACTTAGAGTTGGGCCGGCTCTTTTTTTATTTGGGATATTAACACCTATCACAGATGG
TATTAAACTTTTTGTTAAGTTTACTTTATTTATAATTGGCTTTGATGGTATTTACTTTCT
TTTTGGGTTATCAATAACATTATTCTGCATTTTTTTTCCATGATTCTTTCTACCTTTAGG
ATTTATTATTCTTTTTGACAAAGGATTTTCCATTTTGTTTCTGTTAAGTATACACTTAGT
TTGTAATGTATTTAGTG-TGTTTTTAGTTGGGTGCTTTTTATTCTCTAGTTGTTTTGTTT
ATTTAGCAACCATGCGTACATTA-TTTTTTTCGATTATTTCAGAAAGCGCTTTGCTTATT
CTACTTTACTGCTTTTATTTACTAGA-TTTTTATAG-TTTTTTTGGTATTAAAGACTTGT
GTGTTAACCAACTATCATTATTTAATTGTTTTTTATT--
>MF670302_1
----------------------------CCTGGTTCTCTACTTTTATACCTAAACTAGCT
AACGTAAATGAATGAATGACATCTACAGCGGATACTCACAATTTGTAAATTACTAAACTT
AATAATGTGAGTACATGGTTACACTGCAATAAACGCATATCACCCACCAAATAATCACTT
TCAAGTATTAAATTACTAAATATTGTAGTCTCTCCAAATAAAAAATATACTCAATATCAT
TGGAAACCTACTACCTTACATAAATCGAAACTAACAAAATTCAAACAACCAAAATATAGC
AATAGACACAATCTTAATAGTAAACACATAATAAACATGACTCCTATTACAAACCAATAG
GTATCCACAAACTTTGATGATACAAAATCTCATGTACAATATATATTATTTATCTTTGTA
ACAAATAAAACTGTAGAAAGGAGCAATACACATATTCACACACACACAAAACAAACAAAA
GATAATAACACTATAACAGAATCTATTAAAAATATCATTCAAAATGACAAAATAAAACTC
ATAATTTAAA-TCTTGTTAATACATTTAGATATTATTATTGTTTTTGTTATTTTTATTTT
AGTTTTATTAATCTTATCAGGATTTGTTAGCCTTTGTGAAAGAAAAGTTTTAGCTATTGT
ACAACTTAGAGTTGGGCCGGCTCTTTTTTTATTTGGGATATTAACACCTATCACAGATGG
TATTAAACTTTTTGTTAAGTTTACTTTATTTATAATTGGCTTTGATGGTATTTACTTTCT
TTTTGGGTTATCAATAACATTATTCTGCATTTTTTTTCCATGATTCTTTCTACCTTTAGG
ATTTATTATTCTTTTTGACAAAGGATTTTCCATTTTGTTTCTGTTAAGTATACACTTAGT
TTGTAATGTATTTAGTG-TGTTTTTAGTTGGGTGCTTTTTATTCTCTAGTTGTTTTGTTT
ATTTAGCAACCATGCGTACATTA-TTTTTTTCGATTATTTCAGAAAGCGCTTTGCTTATT
CTACTTTACTGCTTTTATTTACTAGA-TTTTTATAG-TTTTTTTGGTATTAAAGACTTGT
GTGTTAACCAACTATCATTATTTAATTGTTTTTTATT--
>MF670334_1
----------------------------CCTGGTTCTCTACTTTTATACCTAAACTAGCT
AACGTAAATGAATGAATGACATCTACAGCGGATACTCACAATTTGTAAATTACTAAACTT
AATAATGTGAGTACATGGTTACACTGCAATAAACGCATATCACCCACCAAATAATCACTT
TCAAGTATTAAATTACTAAATATTGTAGTCTCTCCAAATAAAAAATATACTCAATATCAT
TGGAAACCTACTACCTTACATAAATCGAAACTAACAAAATTCAAACAACCAAAATATAAC
AATAGACACAATCTTAATAGTAAACACATAATAAACATGACTCCTATTACAAACCAATAA
GTATCCACAAACTTTGATGATACAAAATCTCATGTACAATATATATTATTTATCTTTGTA
ACAAATAAAACTGTAGAAAGGAGCAATACACATATTCACACACACACAAAACAAACAAAA
GATAATAACACTATAACAGAATCTATTAAAAATATCATTCAAAATGACAAAATAAAACTC
ATAATTTAAA-TCTTGTTAATACATTTAGATATTATTATTGTTTTTGTTATTTTTATTTT
AGTTTTGTTAATCTTATCAGGATTTGTTAGCCTTTGTGAAAGAAAAGTTTTAGCTATTGT
ACAACTTAGAGTTGGGCCGGCTCTTTTTTTATTTGGGATATTAACACCTATCACAGATGG
TATTAAACTTTTTGTTAAGTTTACTTTATTTATAATTGGCTTTGATGGTATTTACTTTCT
TTTTGGGTTATCAATAACATTATTCTGCATTTTTTTTCCATGATTCTTTCTACCTTTAGG
ATTTATTATTCTTTTTGACAAAGGATTTTCCATTTTGTTTCTGTTAAGTATACACTTAGT
TTGTAATGTATTTAGTG-TGTTTTTAGTTGGGTGCTTTTTATTCTCTAGTTGTTTTGTTT
ATTTAGCAACCATGCGTACATTA-TTTTTTTCGATTATTTCAGAAAGCGCTTTGCTTATT
CTACTTTACTGCTTTTATTTACTAGA-TTTTTATAG-TTTTTTTGGTATTAAAGACTTGT
GTGTTAACCAACTATCATTATTTAATTGTTTTTTATT--
>MF670326_1
----------------------------CCTGGTTCTCTACTTTTATACCTAAACTAGCT
AACGTAAATGAATGAATGACATCTACAGCGGATACTCACAATTTGTAAATTACTAAACTT
AATAATGTGAGTACATGGTTACACTGCAATAAACGCATATCACCCACCAAATAATCACTT
TCAAGTATTAAATTACTAAATATTGTAGTCTCTCCAAATAAAAAATATACTCAATATCAT
TGGAAACCTACTACCTTACATAAATCGAAACTAACAAAATTCAAACAACCAAAATATAAC
AATAGACACAATCTTAATAGTAAACACATAATAAACATGACTCCTATTACAAACCAATAA
GTATCCACAAACTTTGATGATACAAAATCTCATGTACAATATATATTATTTATCTTTGTA
ACAAATAAAACTGTAGAAAGGAGCAATACACATATTCACACACACACAAAACAAACAAAA
GATAATAACACTATAACAGAATCTATTAAAAATATCATTCAAAATGACAAAATAAAACTC
ATAATTTAAA-TCTTGTTAATACATTTAGATATTATTATTGTTTTTGTTATTTTTATTTT
AGTTTTGTTAATCTTATCAGGATTTGTTAGCCTTTGTGAAAGAAAAGTTTTAGCTATTGT
ACAACTTAGAGTTGGGCCGGCTCTTTTTTTATTTGGGATATTAACACCTATCACAGATGG
TATTAAACTTTTTGTTAAGTTTACTTTATTTATAATTGGCTTTGATGGTATTTACTTTCT
TTTTGGGTTATCAATAACATTATTCTGCATTTTTTTTCCATGATTCTTTCTACCTTTAGG
ATTTATTATTCTTTTTGACAAAGGATTTTCCATTTTGTTTCTGTTAAGTATACACTTAGT
TTGTAATGTATTTAGTG-TGTTTTTAGTTGGGTGCTTTTTATTCTCTAGTTGTTTTGTTT
ATTTAGCAACCATGCGTACATTA-TTTTTTTCGATTATTTCAGAAAGCGCTTTGCTTATT
CTACTTTACTGCTTTTATTTACTAGA-TTTTTATAG-TTTTTTTGGTATTAAAGACTTGT
GTGTTAACCAACTATCATTATTTAATTGTTTTTTATT--
>MF670309_1
----------------------------CCTGGTTCTCTACTTTTATACCTAAACTAGCT
AACGTAAATGAATGAATGACATCTACAGCGGATACTCACAATTTGTAAATTACTAAACTT
AATAATGTGAGTACATGGTTACACTGCAATAAACGCATATCACCCACCAAATAATCACTT
TCAAGTATTAAATTACTAAATATTGTAGTCTCTCCAAATAAAAAATATACTCAATATCAT
TGGAAACCTACTACCTTACATAAATCGAAACTAACAAAATTCAAACAACCAAAATATAAC
AATAGACACAATCTTAATAGTAAACACATAATAAACATGACTCCTATTACAAACCAATAA
GTATCCACAAACTTTGATGATACAAAATCTCATGTACAATATATATTATTTATCTTTGTA
ACAAATAAAACTGTAGAAAGGAGCAATACACATATTCACACACACACAAAACAAACAAAA
GATAATAACACTATAACAGAATCTATTAAAAATATCATTCAAAATGACAAAATAAAACTC
ATAATTTAAA-TCTTGTTAATACATTTAGATATTATTATTGTTTTTGTTATTTTTATTTT
AGTTTTGTTAATCTTATCAGGATTTGTTAGCCTTTGTGAAAGAAAAGTTTTAGCTATTGT
ACAACTTAGAGTTGGGCCGGCTCTTTTTTTATTTGGGATATTAACACCTATCACAGATGG
TATTAAACTTTTTGTTAAGTTTACTTTATTTATAATTGGCTTTGATGGTATTTACTTTCT
TTTTGGGTTATCAATAACATTATTCTGCATTTTTTTTCCATGATTCTTTCTACCTTTAGG
ATTTATTATTCTTTTTGACAAAGGATTTTCCATTTTGTTTCTGTTAAGTATACACTTAGT
TTGTAATGTATTTAGTG-TGTTTTTAGTTGGGTGCTTTTTATTCTCTAGTTGTTTTGTTT
ATTTAGCAACCATGCGTACATTA-TTTTTTTCGATTATTTCAGAAAGCGCTTTGCTTATT
CTACTTTACTGCTTTTATTTACTAGA-TTTTTATAG-TTTTTTTGGTATTAAAGACTTGT
GTGTTAACCAACTATCATTATTTAATTGTTTTTTATT--
>MF670343_1
----------------------------CCTGGTTCTCTACTTTTATACCTAAACTAGCT
AACGTAAATGAATGAATGACATCTACAGCGGATACTCACAATTTGTAAATTACTAAACTT
AATAATGTGAGTACATGGTTACACTGCAATAAACGCATATCACCCACCAAATAATCACTT
TCAAGTATTAAATTACTAAATATTGTAGTCTCTCCAAATAAAAAATATACTCAATATCAT
TGGAAACCTACTACCTTACATAAATCGAAACTAACAAAATTCAAACAACCAAAATATAAC
AATAGACACAATCTTAATAGTAAACACATAATAAACATGACTCCTATTACAAACCAATAA
GTATCCACAAACTTTGATGATACAAAATCTCATGTACAATATATATTATTTATCTTTGTA
ACAAATAAAACTGTAGAAAGGAGCAATACACATATTCACACACACACAAAACAAACAAAA
GATAATAACACTATAACAGAATCTATTAAAAATATCATTCAAAATGACAAAATAAAACTC
ATAATTTAAA-TCTTGTTAATACATTTAGATATTATTATTGTTTTTGTTATTTTTATTTT
AGTTTTGTTAATCTTATCAGGATTTGTTAGCCTTTGTGAAAGAAAAGTTTTAGCTATTGT
ACAACTTAGAGTTGGGCCGGCTCTTTTTTTATTTGGGATATTAACACCTATCACAGATGG
TATTAAACTTTTTGTTAAGTTTACTTTATTTATAATTGGCTTTGATGGTATTTACTTTCT
TTTTGGGTTATCAATAACATTATTCTGCATTTTTTTTCCATGATTCTTTCTACCTTTAGG
ATTTATTATTCTTTTTGACAAAGGATTTTCCATTTTGTTTCTGTTAAGTATACACTTAGT
TTGTAATGTATTTAGTG-TGTTTTTAGTTGGGTGCTTTTTATTCTCTAGTTGTTTTGTTT
ATTTAGCAACCATGCGTACATTA-TTTTTTTCGATTATTTCAGAAAGCGCTTTGCTTATT
CTACTTTACTGCTTTTATTTACTAGA-TTTTTATAG-TTTTTTTGGTATTAAAGACTTGT
GTGTTAACCAACTATCATTATTTAATTGTTTTTTAT---
>MF670307_1
----------------------------CCTGGTTCTCTACTTTTATACCTAAACTAGCT
AACGTAAATGAATGAATGACATCTACAGCGGATACTCACAATTTGTAAATTACTAAACTT
AATAATGTGAGTACATGGTTACACTGCAATAAACGCATATCACCCACCAAATAATCACTT
TCAAGTATTAAATTACTAAATATTGTAGTCTCTCCAAATAAAAAATATACTCAATATCAT
TGGAAACCTACTACCTTACATAAATCGAAACTAACAAAATTCAAACAACCAAAATATAAC
AATAGACACAATCTTAATAGTAAACACATAATAAACATGACTCCTATTACAAACCAATAA
GTATCCACAAACTTTGATGATACAAAATCTCATGTACAATATATATTATTTATCTTTGTA
ACAAATAAAACTGTAGAAAGGAGCAATACACATATTCACACACACACAAAACAAACAAAA
GATAATAACACTATAACAGAATCTATTAAAAATATCATTCAAAATGACAAAATAAAACTC
ATAATTTAAA-TCTTGTTAATACATTTAGATATTATTATTGTTTTTGTTATTTTTATTTT
AGTTTTGTTAATCTTATCAGGATTTGTTAGCCTTTGTGAAAGAAAAGTTTTAGCTATTGT
ACAACTTAGAGTTGGGCCGGCTCTTTTTTTATTTGGGATATTAACACCTATCACAGATGG
TATTAAACTTTTTGTTAAGTTTACTTTATTTATAATTGGCTTTGATGGTATTTACTTTCT
TTTTGGGTTATCAATAACATTATTCTGCATTTTTTTTCCATGATTCTTTCTACCTTTAGG
ATTTATTATTCTTTTTGACAAAGGATTTTCCATTTTGTTTCTGTTAAGTATACACTTAGT
TTGTAATGTATTTAGTG-TGTTTTTAGTTGGGTGCTTTTTATTCTCTAGTTGTTTTGTTT
ATTTAGCAACCATGCGTACATTA-TTTTTTTTGATTATTTCAGAAAGCGCTTTGCTTATT
CTACTTTACTGCTTTTATTTACTAGA-TTTTTATAG-TTTTTTTGGTATTAAAGACTTGT
GTGTTAACCAACTATCATTATTTAATTGTTTTTTATT--
>AF359040_1
TGCAAATAAAATGATTTCATTACACCTACCCGGTTCTCTACCTTTATACCTAAACTAGCT
AACGTAAATGAATGGATAACATCTACAGCAGATACTCACAATTTGTAAATTACTAAACTT
AATAATGTGAGTACATGATTACACTGCAATAGACGCATATCACCCACCAAGTAATCACTT
TCAAGTATTAAGTTGCTAAATATTGTAGTCTCTCCAAATAAAAAATATACTCAATATCAT
TGGAAACCTACTACCTTACATAAATCAAAACTAACAAAATTCAAACAACCAAAATATAAC
AATAGACACAATCTTAATAGTAAACACATAATAAACATGACTCCTATTACAAACCAATAA
GTATCCACAAACTTTGATGATACAAAGTCTCATGTACAATATATATTATTTATCTTTGTA
ACAAATAAAACTGTAGAAAGGAGCAACACACATATTCACACACACACAAAACAAACAAAA
GATAATAACACTATAACAGAATCTATTAAAAATATCATTCAAAATGACAAAATAAAACTC
ATAATTTAAA-TCTTGTTAATACATTTAGATGTTATTATTGTTTTTGTTATTTTTATTTT
AGTTTTATTAATCTTATCAGGATTTGTTGGCCTTTGTGAAAGAAAAGTTTTAGCTATTGT
ACAACTTAGAATTGGGCCGGCTCTTTTTTTATTTGGAATATTAACACCTATCACAGATGG
TATTAAACTTTTTGTTAAATTTACTTTGTTTATAATTGGC-------GTATTTACTTTCT
TTTTGGGTTATCAATAACATTATTCTGCATTTTTTTTTCATGATTCTTCTTACCTTTAGG
ATTTATTATTCTTTTTGACAAAGGATTTTCCATTTTGTTTCTACTAAGTATACACTTAGT
TTGTAATGTATTTAGTG-TGTTTTTAGTTGGATGCTTTTTATTCTCTAGTTGTTTTGTTT
ATTTAGCAACCATGCGTACATTA-TTTTTTTCGATTATTTCAGAAAGTGCTTTACTTATT
TTACTTTATTGCTTTTATTTACTAGA-TTTTTATAG-TTTTTTTGGTATTAAAGACTTGT
GTGTTAACCAACTATCATTGTTTAATTGTTTTTTATT--
>GU212898_1
TGCAAATAAAATGATTTCATTACACCTACCTGGTTCTCTACTTTTATACCTAAACTAGCT
AACGTAAATGAATGAATGACATCTACAGCGGATACTCACAATTTGTAAATTACTAAACTT
AATAATGTGAGTACATGGTTACACTGCAATAAACGCATATCACCCACCAAATAATCACTT
TCAAGTATTAAATTACTAAATATTGTAGTCTCTCCAAATAAAAAATATACTCAATATCAT
TGGAAACCTACTACCTTACATAAATCGAAACTAACAAAATTCAAACAACCAAAATATAAC
AATAGACACAATCTTAATAGTAAACACATAATAAACATGACTCCTATTACAAACCAATAG
GTATCCACAAACTTTGATGATACAAAATCCCATGTACAATATATATTATTTATCTTTGTA
ACAAATAAAACTGTAGAAAGGAGCAATACACATATTCACACACACACAAAACAAACAAAA
GATAATAACACTATAACAGAATCTATTAAAAATATCATTCAAAATGACAAAATAAAACTC
ATAATTTAAA-TCTTGTTAATACATTTAGATATTATTATTGTTTTTGTTATTTTTATTTT
AGTTTTATTAATCTTATCAGGATTTGTTAGCCTTTGTGAAAGAAAAGTTTTAGCTATTGT
ACAACTTAGAGTTGGGCCGGCTCTTTTTTTATTTGGGATATTAACACCTATCACAGATGG
TATTAAACTTTTTGTTAAGTTTACTTTATTTATAATTGGCTTTGATGGTATTTACTTTCT
TTTTGGGTTATCAATAACATTATTCTGCATTTTTTTTCCATGATTCTTTCTACCTTTAGG
ACTTATTATTCTTTTTGACAAAGGATTTTCCATTTTGTTTCTGTTAAGTATACACTTAGT
TTGTAATGTATTTAGTG-TGTTTTTAGTTGGGTGCTTTTTATTCTCTAGTTGTTTTGTTT
ATTTAGCAACCATGCGTACATTA-TTTTTTTCGATTATTTCAGAAAGCGCTTTGCTTATT
CTACTTTACTGCTTTTATTTACTAGA-TTTTTATAG-TTTTTTTGGTATTAAAGACTTGT
GTGTTAACCAACTATCATTATTT----------------
>GU212875_1
TGCAAATAAAATGATTTCATTACACCTACCTGGTTCTCTACTTTTATACCTAAACTAGCT
AACGTAAATGAATGAATGACATCTACAGCGGATACTCACAATTTGTAAATTACTAAACTT
AATAATGTGAGTACATGGTTACACTGCAATAAACGCATATCACCCACCAAATAATCACTT
TCAAGTATTAAATTACTAAATATTGTAATCTCTCCAAATAAAAAATATACTCAATATCAT
TGGAAACCTACTACCTTACATAAATCGAAACTAACAAAATTCAAACAACCAAAATATAAC
AATAGACACAATCTTAATAGTAAACACATAATAAACATGACTCCTATTACAAACCAATAG
GTATCCACAAACTTTGATGATACAAAATCTCATGTACAATATATATTATTTATCTTTGTA
ACAAATAAAACTGTAGAAAGGAGCAATACACATATTCACACACACACAAAACAAACAAAA
GATAATAACACTATAACAGAATCTATTAAAAATATCATTCAAAATGACAAAATAAAACTC
AT-ATTTAAA-TCTTGTTAATACATTTAGATATTATTATTGTTTTTGTTATTTTTATTTT
AGTTTTATTAATCTTATCAGGATTTGTTAGCCTTTGTGAAAGAAAAGTTTTAGCTATTGT
ACAACTTAGAGTTGGGCCGGCTCTTTTTTTATTTGGGATATTAACACCTATCACGGATGG
TATTAAACTTTTTGTTAAGTTTACTTTATTTATAATTGGCTTTGATGGTATTTACTTTCT
TTTTGGGTTATCAATAACATTATTCTGCATTTTTTTTCCATGATTCTTTCTACCTTTAGG
ATTTATTATTCTTTTTGACAAAGGATTTTCCATTTTGTTTCTGTTAAGTATACACTTAGT
TTGTAATGTATTTAGTG-TGTTTTTAGTTGGGTGCTTTTTATTCTCTAGTTGTTTTGTTT
ATTTAGCAACCATGCGTACATTA-TTTTTTTCGATTATTTCAGAAAGCGCTTTGCTTATT
CTACTTTACTGCTTTTATTTACTAGA-TTTTTATAG-TTTTTTTGGTATTAAAGACTTGT
GTGTTAACCAACTATCATTATTTAA--------------
>GU212890_1
TGCAAATAAAATGATTTCATTACACCTACCTGGTTCTCTACTTTTATACCTAAACTAGCT
AACGTAAATGAATGAATGACATCTACAGCGGATACTCACAATTTGTAAATTACTAAACTT
AATAATGTGAGTACATGGTTACACTGCAATAAACGCATATCACCCACCAAATAATCACTT
TCAAGTATTAAATTACTAAATATTGTAGTCTCTCCAAATAAAAAATATACTCAATATCAT
TGGAAACCTACTACCTTACATAAATCGAAACTAACAAAATTCAAACAACCAAAATATAAC
AATAGACACAATCTTAATAGTAAACACATAATAAACATGACTCCTATTACAAACCAATAG
GTATCCACAAACTTTGATGATACAAAATCTCATGTACAATATATATTATTTATCTTTGTA
ACAAATAAAACTGTAGAAAGGAGCAATACACATATTCACACACACACAAAACAAACAAAA
GATAATAACACTATAACAGAATCTATTAAAAATATCATTCAAAATGATAAAATAAAACTC
ATAATTTAAA-TCTTGTTAATACATTTAGATATTATTATTGTTTTTGTTATTTTTATTTT
AGTTTTATTAATCTTATCAGGATTTGTTAGCCTTTGTGAAAGAAAAGTTTTAGCTATTGT
ACAACTTAGAGTTGGGCCGGCTCTTTTTTTATTTGGGATATTAACACCTATCACGGATGG
TATTAAACTTTTTGTTAAGTTTACTTTATTTATAATTGGCTTTGATGGTATTTACTTTTT
TTTTGGGTTATCAATAACATTATTCTGCATTTTTTTTCCATGATTCTTTCTACCTTTAGG
ATTTATTATTCTTTTTGACAAAGGATTTTCCATTTTGTTTCTGTTAAGTATACACTTAGT
TTGTAATGTATTTAGTG-TGTTTTTAGTTGGGTGCTTTTTATTCTCTAGTTGTTTTGTTT
ATTTAGCAACCATGCGTACATTA-TTTTTTTCGATTATTTCAGAAAGCGCTTTGCTTATT
CTACTTTACTGCTTTTATTTACTAGA-TTTTTATAG-TTTTTTTGGTATTGAAGACTTGT
GTGTTAACCAACTATCATTA-------------------
>GU212881_1
--------------------------------------TACTTTTATACCTAAACTAGCT
AACGTAAATGAATGAATGACATCTACAGCGGATACTCACAATTTGTAAATTACTAAACTT
AATAATGTGAGTACATGGTTACACTGCAATAAACGCATATCACCCACCAAATAATCACTT
TCAAGTATTAAATTACTAAATATTGTAGTCTCTCCAAATAAAAAATATACTCAATATCAT
TGGAAACCTACTACCTTACATAAATCGAAACTAACAAAATTCAAACAACCAAAATATAAC
AATAGACACAATCTTAATAGTAAACACATAATAAACATGACTCCTATTACAAACCAATAG
GTATCCACAAACTTTGATGATACAAAATCCCATGTACAATATATATTATTTATCTTTGTA
ACAAATAAAACTGTAGAAAGGAGCAATACACATATTCACACACACACAAAACAAACAAAA
GATAATAACACTATAACAGAATCTATTAAAAATATCATTCAAAATGACAAAATAAAACTC
ATAATTTAAA-TCTTGTTAATACATTTAGATATTATTATTGTTTTTGTTATTTTTATTTT
AGTTTTATTAATCTTATCAGGATTTGTTAGCCTTTGTGAAAGAAAAGTTTTAGCTATTGT
ACAACTTAGAGTTGGGCCGGCTCTTTTTTTATTTGGGATATTAACACCTATCACAGATGG
TATTAAACTTTTTGTTAAGTTTACTTTATTTATAATTGGCTTTGATGGTATTTACTTTCT
TTTTGGGTTATCAATAACATTATTCTGCATTTTTTTTCCATGATTCTTTCTACCTTTAGG
ATTTATTATTCTTTTTGACAAAGGATTTTCCATTTTGTTTCTGTTAAGTATACACTTAGT
TTGTAATGTATTTAGTG-TGTTTTTAGTTGGGTGCTTTTTATTCTCTAGTTGTTTTGTTT
ATTTAGCAACCATGCGTACATTA-TTTTTTTTGATTATTTCAGAAAGCGCTTTGCTTATT
CTACTTTACTGCTTTTATTTACTAGA-TTTTTATAG-TTTTTTTGGTATTAAAGACTTGT
GTGTTAACCAACTATCATTATTTAATTGTTTTTTATT--
>GU212874_1
------------------------------------------TTTATACCTAAACTAGCT
AACGTAAATGAATGAAAGACATCTACAGCGGATACTCACAATTTGTAAATTACTAAACTT
AATAATGTGAGTACATGGTTACACTGCAATAAACGCATATCACCCACCAAATAATCACTT
TCAAGTATTAAGTTACTAAATATTGTAGTCTCTCCAAATAAAAAATATACTCAATATCAT
TGGAAACCTACTACCTTACATAAATCGAAACTAACAAAATTCAAACAACCAAAATATAAC
AATAGACACAATCTTAATAGTAAACACATAATAAACATGACTCCTATTACAAACCAATAG
GTATCCACAAACTTTGATGATACAAAATCTCATGTACAATATATATTATTTATCTTTGTA
ACAAATAAAACTGTAGAAAGGAGCAATACACATATTCACACACACACAAAACAAACAAAA
GATAATAACACTATAACAGAATCTATTAAAAATATCATTCAAAATGACAAAATAAAACTC
ATAATTTAAA-TCTTGTTAATACATTTAGATATTATTATTGTTTTTGTTATTTTTATTTT
AGTTTTATTAATCTTATCAGGATTTGTTAGCCTTTGTGAAAGAAAAGTTTTAGCTATTGT
ACAACTTAGAGTTGGGCCGGCTCTTTTTTTATTTGGGATATTAACACCTATCACAGATGG
TATTAAACTTTTTGTTAAGTTTACTTTATTTATAATTGGCTTTGATGGTATTTACTTTCT
TTTTGGGTTATCAATAACATTATTCTGCATTTTTTTTCCATGATTCTTTCTACCTTTAGG
ATTTATTATTCTTTTTGACAAAGGATTTTCCATTTTGTTTCTGTTAAGTATACACTTAGT
TTGTAATGTATTTAGTG-TGTTTTTAGTTGGGTGCTTTTTATTCTCTAGTTGTTTTGTTT
ATTTAGCAACCATGCGTACATTA-TTTTTTTCGATTATTTCAGAAAGCGCTTTGCTTATT
CTACTTTACTGCTTTTATTTACTAGA-TTTTTATAG-TTTTTTTGGTATTAAAGACTTGT
GTGTTAACCAACTATCATTATTTAATTGTTTTTTATT--
>MF670341_1
------------------------------------------TTTATACCTAAACTAGCT
AACGTAAATGAATGAATGACATCTACAGCGGATACTCACAATTTGTAAATTACTAAACTT
AATAATGTGAGTACATGGTTACACTGCAATAAACGCATATCACCCACCAAATAATCACTT
TCAAGTATTAAATTACTAAATATTGTAGTCTCTCCAAATAAAAAATATACTCAATATCAT
TGGAAACCTACTACCTTACATAAATCGAAACTAACAAAATTCAAACAACCAAAATATAAC
AATAGACACAATCTTAATAGTAAACACATAATAAACATGACTCCTATTACAAACCAATAA
GTATCCACAAACTTTGATGATACAAAATCTCATGTACAATATATATTATTTATCTTTGTA
ACAAATAAAACTGTAGAAAGGAGCAATACACATATTCACACACACACAAAACAAACAAAA
GATAATAACACTATAACAGAATCTATTAAAAATATCATTCAAAATGACAAAATAAAACTC
ATAATTTAAA-TCTTGTTAATACATTTAGATATTATTATTGTTTTTGTTATTTTTATTTT
AGTTTTGTTAATCTTATCAGGATTTGTTAGCCTTTGTGAAAGAAAAGTTTTAGCTATTGT
ACAACTTAGAGTTGGGCCGGCTCTTTTTTTATTTGGGATATTAACACCTATCACAGATGG
TATTAAACTTTTTGTTAAGTTTACTTTATTTATAATTGGCTTTGATGGTATTTACTTTCT
TTTTGGGTTATCAATAACATTATTCTGCATTTTTTTTCCATGATTCTTTCTACCTTTAGG
ATTTATTATTCTTTTTGACAAAGGATTTTCCATTTTGTTTCTGTTAAGTATACACTTAGT
TTGTAATGTATTTAGTG-TGTTTTTAGTTGGGTGCTTTTTATTCTCTAGTTGTTTTGTTT
ATTTAGCAACCATGCGTACATTA-TTTTTTTCGATTATTTCAGAAAGCGCTTTGCTTATT
CTACTTTACTGCTTTTATTTACTAGA-TTTTTATAG-TTTTTTTGGTATTAAAGACTTGT
GTGTTAACCAACTATCATTATTTAATTG-----------
>C_U43567_1
TGCAAATAAAATGATTTCATTACACCTACCCGGTTCTCTACCTTTATACCTAAACTAGCT
AACGTAAATGAATGGATAACATCTACAGCAGATACTCACAATTTATAAATTACTAAACTT
AATAATGTGAGTACATGATTACACTGCAATAGACGCATATCACCCACCAAGTAATCACTT
TCAAGTATTAAGTTGCTAAATATTGTAGTCTCTCCAAATAAAAAATATACTCAATATCAT
TGGAAACCTACTACCTTACATAAATCAAAACTAACAAAATTCAAACAACCAAAATATAAC
AATAGACACAATCTTAATAGTAAACACATAATAAACATGACTCCTATTACAAACCAATAA
GTATCCACAAACTTTGATGATACAAAGTCTCATGTACAATATATATTATTTATCTTTGTA
ACAAATAAAACTGTAGAAAGGAGCAGCACACATTTTCACACACACACAACACACACAAGA
GATAATAACACTATCACAGACTCTATTAAATATCTCACACAAAATGACAAAATAACTCTC
ATAATTTATC-TCTTGTTAATACATTTAGATGTTATTATTGTTTTTGTTATTTATATTTG
AGTTTTATTAATCTTATCAGGATTTGTTAGCCTTTGTGAAAGAAAAGTTTTAGCTATTGT
ACAACTTAGAGTTGGGCCGGCTCTTTTTTTATTTGGAATATTAACACCTATCACAGATGG
TATTAAACTTTTTGTTAAATTTACTTTGTTTATAATTGGCTTTGATGGTATTTACTTTCT
TTTTGGGTTATCAATAACATTATTCTGCATTTTTTTTCCATGATTCTTCTTACCTTTAGG
ATTTATTATTCTTTTTGACAAAGGATTTTCCATTTTGTTTCTACTAAGTATACACTTAGT
TTGTAATGTATTTAGTG-TGTTTTTAGTTGGATGCTTTTTATTCTCTAGTTGTTTTGTTT
ATTTAGCAACCATGCGTACATTA-TTTTTTTCGATTATTTCAGAAAGTGCTTTACTTATT
TTACTTTATTGCTTTTATTTACTAGA-TTTTTATAG-TTTTTTTGGTATTAAAGACTTGT
GTGTTAACCAACTATCATTGTTTAATTGTTTTTTATT--
>GU212897_1
---------------------------------------------ATACCTAAACTAGCT
AACGTAAATGAATGAATGACATCTACAGCGGATACTCACAATTTGTAAATTACTAAACTT
AATAATGTGAGTACATGGTTACACTGCAATAAACGCATATCACCCACCAAATAATCACTT
TCAAGTATTAAATTACTAAATATTGTAGTCTCTCCAAATTAAAAATATACTCAATATCAT
TGGAAACCTACTACCTTACATAAATCGAAACTAACAAAATTCAAACAACCAAAATATAAC
AATAGACACAATCTTAATAGTAAACACATAATAAACATGACTCCTATTACAAACCAATAG
GTATCCACAAACTTTGATGATACAAAATCTCATGTACAATATATATTATTTATCTTTGTA
ACAAATAAAACTGTAGAAAGGAGCAATACACATATTCACACACACACAAAACAAACAAAA
GATAATAACACTATAACAGAATCTATTAAAAATATCATTCAAAATGACAAAATAAAACTC
AT-ATTTAAA-TCTTGTTAATACATTTAGATATTATTATTGTTTTTGTTATTTTTATTTT
AGTTTTATTAATCTTATCAGGATTTGTTAGCCTTTGTGAAAGAAAAGTTTTAGCTATTGT
ACAACTTAGAGTTGGGCCGGCTCTTTTTTTATTTGGGATATTAACACCTATCACGGATGG
TATTAAACTTTTTGTTAAGTTTACTTTATTTATAATTGGCTTTGATGGTATTTACTTTCT
TTTTGGGTTATCAATAACATTATTCTGCATTTTTTTTCCATGATTCTTTCTACCTTTAGG
ATTTATTATTCTTTTTGACAAAGGATTTTCCATTTTGTTTCTGTTAAGTATACACTTAGT
TTGTAATGTATTTAGTG-TGTTTTTAGTTGGGTGCTTTTTATTCTCTAGTTGTTTTGTTT
ATTTAGCAACCATGCGTACATTA-TTTTTTTCGATTATTTCAGAAAGCGCTTTGCTTATT
CTACTTTACTGCTTTTATTTACTAGA-TTTTTATAG-TTTTTTTGGTATTAAAGACTTGT
GTGTTAACCAACTATCATTATTTAATTGTTTTTTATT--
>MF670347_1
----------------------------CCTGGTTCTCTACTTTTATACCTAAACTAGCT
AACGTAAATGAATGAATGACATCTACAGCGGATACTCACAATTTGTAAATTACTAAACTT
AATAATGTGAGTACATGGTTACACTGCAATAAACGCATATCACCCACCAAATAATCACTT
TCAAGTATTAAATTACTAAATATTGTAGTCTCTCCAAATAAAAAATATACTCAATATCAT
TGGAAACCTACTACCTTACATAAATCGAAACTAACAAAATTCAAACAACCAAAATATAAC
AATAGACACAATCTTAATAGTAAACACATAATAAACATGACTCCTATTACAAACCAATA-
GTATCCACAAACTTTGATGATACAAAATCTCATGTACAATATATATTATTTATCTTTGTA
ACAAATAAAACTGTAGAAAGGAGCAATACACATATTCACACACACACAAAACAAACAAAA
GATAATAACACTATAACAGAATCTATTAAAAATATCATTCAAAATGACAAAATAAAACTC
ATAATTTAAA-TCTTGTTAATACATTTAGATATTATTATTGTTTTTGTTATTTTTATTTT
AGTTTT-TTAATCTTATCAGGATTTGTTAGCCTTTGTGAAAGAAAAGTTTTAGCTATTGT
ACAACTTAGAGTTGGGCCGGCTCTTTTTTTATTTGGGATATTAACACCTATCAC-GATGG
TATTAAACTTTTTGTTAAGTTTACTTTATTTATAATTGGCTTTGATGGTATTTACTTTCT
TTTTGGGTTATCAATAACATTATTCTGCATTTTTTTTCCATGATTCTTTCTACCTTTAGG
ATTTATTATTCTTTTTGACAAAGGATTTTCCATTTTGTTTCTGTTAAGTATACACTTAGT
TTGTAATGTATTTAGTG-TGTTTTTAGTTGGGTGCTTTTTATTCTCTAGTTGTTTTGTTT
ATTTAGCAACCATGCGTACATTA-TTTTTTTCGATTATTTCAGAAAGCGCTTTGCTTATT
CTACTTTACTGCTTTTATTTACTAGA-TTTTTATAG-TTTTTTTGGTATTAAAGACTTGT
GTGTTAACCAACTATCATTATTTAA--------------
>MF670336_1
----------------------------CCTGGTTCTCTACTTTTATACCTAAACTAGCT
AACGTAAATGAATGAATGACATCTACAGCGGATACTCACAATTTGTAAATTACTAAACTT
AATAATGTGAGTACATGGTTACACTGCAATAAACGCATATCACCCACCAAATAATCACTT
TCAAGTATTAAATTACTAAATATTGTAGTCTCTCCAAATAAAAAATATACTCAATATCAT
TGGAAACCTACTACCTTACATAAATCGAAACTAACAAAATTCAAACAACCAAAATATAAC
AATAGACACAATCTTAATAGTAAACACATAATAAACATGACTCCTATTACAAACCAATAG
GTATCCACAAACTTTGATGATACAAAATCTCATGTACAATATATATTATTTATCTTTGTA
ACAAATAAAACTGTAGAAAGGAGCAATACACATATTCACACACACACAAAACAAACAAAA
GATAATAACACTATAACAGAATCTATTAAAAATATCATTCAAAATGACAAAATAAAACTC
ATAATTTAAA-TCTTGTTAATACATTTAGATATTATTATTGTTTTTGTTATTTTTATTTT
AGTTTTATTAATCTTATCAGGATTTGTTAGCCTTTGTGAAAGAAAAGTTTTAGCTATTGT
ACAACTTAGAGTTGGGCCGGCTCTTTTTTTATTTGGGATATTAACACCTATCACGGATGG
TATTAAACTTTTTGTTAAGTTTACTTTATTTATAATTGGCTTTGATGGTATTTACTTTCT
TTTTGGGTTATCAATAACATTATTCTGCATTTTTTTTCCATGATTCTTTCTACCTTTAGG
ATTTATTATTCTTTTTGACAAAGGATTTTCCATTTTGTTTCTGTTAAGTATACACTTAGT
TTGTAATGTATTTAGTG-TGTTTTTAGTTGGGTGCTTTTTATTCTCTAGTTGTTTTGTTT
ATTTAGCAACCATGCGTACATTA-TTTTTTTCGATTATTTCAGAAAGCGCTTTGCTTATT
CTACTTTACTGCTTTTATTTACTAGA-TTTTTATAG-TTTTTTTGGTATTAAAGACTTGT
GTGTTAACCAACTATC-----------------------
>MF670304_1
----------------------------CCTGGTTCTCTACTTTTATACCTAAACTAGCT
AACGTAAATGAATGAATGACATCTACAGCGGATACTCACAATTTGTAAATTACTAAACTT
AATAATGTGAGTACATGGTTACACTGCAATAAACGCATATCACCCACCAAATAATCACTT
TCAAGTATTAAATTACTAAATATTGTAGTCTCTCCAAATAAAAAATATACTCAATATCAT
TGGAAACCTACTACCTTACATAAATCGAAACTAACAAAATTCAAACAACCAAAATATAAC
AATAGACACAATCTTAATAGTAAACACATAATAAACATGACTCCTATTACAAACCAATAG
GTATCCACAAACTTTGATGATACAAAATCTCATGTACAATATATATTATTTATCTTTGTA
ACAAATAAAACTGTAGAAAGGAGCAATACACATATTCACACACACACAAAACAAACAAAA
GATAATAACACTATAACAGAATCTATTAAAAATATCATTCAAAATGACAAAATAAAACTC
ATAATTTAAA-TCTTGTTAATACATTTAGATATTATTATTGTTTTTGTTATTTTTATTTT
AGTTTTATTAATCTTATCAGGATTTGTTAGCCTTTGTGAAAGAAAAGTTTTAGCTATTGT
ACAACTTAGAGTTGGGCCGGCTCTTTTTTTATTTGGGATATTAACACCTATCACGGATGG
TATTAAACTTTTTGTTAAGTTTACTTTATTTATAATTGGCTTTGATGGTATTTACTTTCT
TTTTGGGTTATCAATAACATTATTCTGCATTTTTTTTCCATGATTCTTTCTACCTTTAGG
ATTTATTATTCTTTTTGACAAAGGATTTTCCATTTTGTTTCTGTTAAGTATACACTTAGT
TTGTAATGTATTTAGTG-TGTTTTTAGTTGGGTGCTTTTTATTCTCTAGTTGTTTTGTTT
ATTTAGCAACCATGCGTACATTA-TTTTTTTCGATTATTTCAGAAAGCGCTTTGCTTATT
CTACTTTACTGCTTTTATTTACTAGA-TTTTTATAG-TTTTTTTGGTATTAA--------
---------------------------------------
>HQ604863_1
TGCAAATAAAATAATTTCATTACACCTACCTGGTTCTCTACCTTTATACCTAAACTAGCT
AACGTAAATGAATGGATTACATCTACGGCTGACACCCACAATTTGTAAATTACTAAACTT
AGCAATGTGAGTACATGGTTACATTGTAATAAGCGCATATCTCCCACCAAATAATCACTC
TCGAGTATTAAATTACTAAATATTGTAGTTTCTCCAAACAAAAAGTATACTCAATACCAT
TGAAAACCTACTACTTTACATAAATCAAAGCTAATAAAATTTAAACAACCAAAATATAAT
AATAAACAAAGTCTTAATAATAAACACATGATAAACATGACTCCTATTACAAATCAATAA
GTATCCACAAACTTCGATGATATAAAATCTCATGTACAATATATATTATTTATTTTTGTA
ACTAATAGAACTGTAGAAAGAAGCAATGCACATATCCACACGCACACAAAACAAACAAAA
GATAATAACACTATAACAGAATCTATTAAAAATATCATTCAAAATGATAAAATAAAACTC
ATAATTTAAATTTTTGTTAATACATTTAGATATTATCATTGTTTTTGTTATTTTTATTTT
AGTTTTATTAATCTTATCAGGATTTGTTAGCCTCTGTGAAAGAAAAATTTTAGCTATTAT
ACAACTTAGAATCGGACCAGCTCTCTTTTTATTTGGAATATTGACACCTATTACAGATGG
TATTAAACTTTTTGTTAAATTTGCTTTATTTGTAATTGGATTTGATGGTATTTACTTTCT
TTTTGGATTGTTGATAACATTATTCTGCATTTTTTTTCCATGATTCTTCATTCCCTTAGG
ATTTATTATTCTTTTTGATAAAGGATTTTCTATTTTATTCTTATTAAGTGTACACTTAGT
TTGTAATGTATTTAGTG-TTTTTTTAGTCGGATGCTTTTTATTTTCTAGTTGCTTTGTTT
ATTTAGCAGCCATGCGCACATTA-TTTTTTTCGATTATTTCAGAAAGTGCTTTACTTATT
TTACTTTATTGCTTTTATTTACTAGA-TTTTTTTAG-CTTTTTTGGAATTAAAGATTTAT
GCATTAATCAACTATCATTGTTTAATTGTTTTTTATTAG
>AF359035_1
TGCAAATAAAATAATTTCATTACACCTACCTGGTTCTCTACCTTTATACCTAAACTAGCT
AACGTAAATGAATGGATTACATCTACGGCTGACACCCACAATTTGTAAATTACTAAACTT
AGCAATGTGAGTACATGGTTACATTGTAATAAGCGCATATCTCCCACCAAATAATCACTC
TCGAGTATTAAATTACTAAATATTGTAGTTTCTCCAAACAAAAAGTATACTCAATACCAT
TGAAAACCTACTACTTTACATAAATCAAAGCTAATAAAATTTAAACAACCAAAATATAAT
AATAAACAAAGTCTTAATAATAAACACATGATAAACATGACTCCTATTACAAATCAATAA
GTATCCACAAACTTCGATGATATAAAATCTCATGTACAATATATATTATTTATTTTTGTA
ACTAATAGAACTGTAGAAAGAAGCAATGCACATATCCACACGCACACAAAACAAACAAAA
GATAATAACACTATAACAGAATCTATTAAAAATATCATTCAAAATGATAAAATAAAACTC
ATAATTTAAATTTTTGTTAATACATTTAGATATTATCATTGTTTTTGTTATTTTTATTTT
AGTTTTATTAATCTTATCAGGATTTGTTAGCCTCTGTGAAAGAAAAATTTTAGCTATTAT
ACAACTTAGAATCGGACCAGCTCTCTTTTTATTTGGAATATTGACACCTATTACAGATGG
TATTAAACTTTTTGTTAAATTTGCTTTATTTGTAATTGGATTTGATGGTATTTACTTTCT
TTTTGGATTGTTGATAACATTATTCTGCATTTTTTTTCCATGATTCTTCATTCCCTTAGG
ATTTATTATTCTTTTTGATAAAGGATTTTCTATTTTATTCTTATTAAGTGTACACTTAGT
TTGTAATGTATTTAGTG-TTTTTTTAGTCGGATGCTTTTTATTTTCTAGTTGCTTTGTTT
ATTTAGCAGCCATGCGCACATTA-TTTTTTTCGATTATTTCAGAAAGTGCTTTACTTATT
TTACTTTATTGCTTTTATTTACTAGA-TTTTTTTAG-CTTTTTTGGAATTAAAGATTTAT
GCATTAATCAACTATCATTGTTTAATTGTTTTTTATTAG
>C_DQ343646_1
TGCAAATAAAATAATTTCATTACACCTACCTGGTTCTCTACCTTTATACCTAAACTAGCT
AACGTAAATGAATGGATTACATCTACGGCTGACACCCACAATTTGTAAATTACTAAACTT
AGCAATGTGAGTACATGGTTACATTGTAATAAGCGCATATCTCCCACCAAATAATCACTC
TCGAGTATTAAATTACTAAATATTGTAGTTTCTCCAAACAAAAAGTATACTCAATACCAT
TGAAAACCTACTACTTTACATAAATCAAAGCTAATAAAATTTAAACAACCAAAATATAAT
AATAAACAAAGTCTTAATAATAAACACATGATAAACATGACTCCTATTACAAATCAATAA
GTATCCACAAACTTCGATGATATAAAATCTCATGTACAATATATATTATTTATTTTTGTA
ACTAATAGAACTGTAGAAAGAAGCAATGCACATATCCACACGCACACAAAACAAACAAAA
GATAATAACACTATAACAGAATCTATTAAAAATATCATTCAAAATGATAAAATAAAACTC
ATAATTTAAATTTTTGTTAATACATTTAGATATTATCATTGTTTTTGTTATTTTTATTTT
AGTTTTATTAATCTTATCAGGATTTGTTAGCCTCTGTGAAAGAAAAATTTTAGCTATTAT
ACAACTTAGAATCGGACCAGCTCTCTTTTTATTTGGAATATTGACACCTATTACAGATGG
TATTAAACTTTTTGTTAAATTTGCTTTATTTGTAATTGGATTTGATGGTATTTACTTTCT
TTTTGGATTGTTGATAACATTATTCTGCATTTTTTTTCCATGATTCTTCATTCCCTTAGG
ATTTATTATTCTTTTTGATAAAGGATTTTCTATTTTATTCTTATTAAGTGTACACTTAGT
TTGTAATGTATTTAGTG-TTTTTTTAGTCGGATGCTTTTTATTTTCTAGTTGCTTTGTTT
ATTTAGCAGCCATGCGCACATTA-TTTTTTTCGATTATTTCAGAAAGTGCTTTACTTATT
TTACTTTATTGCTTTTATTTACTAGA-TTTTTTTAG-CTTTTTTGGAATTAAAGATTTAT
GCATTAATCAACTATCATTGTTTAATTGTTTTTTATTAG
>HQ604868_1
TGCAAATAAAATAATTTCATTACACCTACCTGGTTCTCTACCTTTATACCTAAACTAGCT
AACGTAAATGAATGGATTACATCTACGGCTGACACCCACAATTTGTAAATTACTAAACTT
AGCAATGTGAGTACATGGTTGCATTGTAATAAGCGCATATCTCCCACCAAATAATCACTC
TCGAGTATTAAATTACTAAATATTGTAGTTTCTCCAAACAAAAAGTATACTCAATACCAT
TGAAAACCTACCACTTTACATAAATCAAAGCTAATAAAATTTAAACAACCAAAATATAAT
AATAAACAAAGTCTTAATAATAAACACATGATAAACATGACTCCTATTACAAATCAATAA
GTATCCACAAACTTCGATGATATAAAATCTCATGTACAATATATATTATTTATTTTTGTA
ACTAATAGAACTGTAGAAAGAAGCAATGCACATATCCACACGCACCCAAAACAAACAAAA
GATAATAACACTATAACAGATTCTATTAAAAATATCATTCAAAATGATAAAATAAAACTC
ATAATTTAAATTTTTGTTAATACATTTAGATATTATCATTGTTTTTGTTATTTTTATTTT
AGTTTTATTAATCTTATCAGGATTTGTTAGCCTCTGTGAAAGAAAAATTTTAGCTATTAT
ACAACTTAGAATCGGACCAGCTCTCTTTTTATTTGGAATATTGACACCTATTACAGATGG
TATTAAACTTTTTGTTAAATTTGCTTTATTTGTAATTGGATTTGATGGTATTTACTTTCT
TTTTGGATTGTTGATAACATTATTCTGCATTTTTTTTCCATGATTCTTCATTCCCTTAGG
ATTTATTATTCTTTTTGATAAAGGATTTTCTATTTTATTCTTATTAAGTGTACACTTAGT
TTGTAATGTATTTAGTG-TTTTTTTAGTCGGATGCTTTTTATTTTCTAGTTGCTTTGTTT
ATTTAGCAGCCATGCGCACATTA-TTTTTTTCGATTATTTCAGAAAGTGCTTTACTTATT
TTACTTTATTGCTTTTATTTACTAGA-TTTTTTTAG-CTTTTTTGGAATTAAAGATTTAT
GCATTAATCAACTATCATTGTTTAATTGTTTTTTATTAG
>HQ604869_1
TGCAAATAAAATAATTTCATTACACCTACCTGGTTCTCTACCTTTATACCTAAACTAGCT
AACGTAAATGAATGGATTACATCTACGGCTGACACCCACAATTTGTAAATTACTAAACTT
AGCAATGTGAGTACATGGTTACATTGTAATAAGCGCATATCTCCCACCAAATAATCACTC
TCGAGTATTAAATTACTAAATATTGTAGTCTCTCCAAACAAAAAGTATACTCAATACCAT
TGAAAACCTACTACTTTACATAAATCAAAGCTAATAAAATTTAAACAACCAAAATATAAT
AATAAACAAAGTCTTAATAATAAACACATGATAAACATGACTCCTATTACAAATCAATAA
GTATCCACAAACTTCGATGATATAAAATCTCATGTACAATATATATTATTTATTTTTGTA
ACTAATAGAACTGTAGAAAGAAGCAATGCACATATCCATACGCACACAAAACAAACAAAA
GATAATAACACTATAACAGAATCTATTAAAAATATCATTCAAAATGATAAAATAAAACTC
ATAATTTAAATTTTTGTTAATACATTTAGATATTATCATTGTTTTTGTTATTTTTATTTT
AGTTTTATTAATCTTATCAGGATTTGTTAGCCTCTGTGAAAGAAAAATTTTAGCTATTAT
ACAACTTAGAATCGGACCAGCTCTCTTTTTATTTGGAATATTAACACCTATTACAGATGG
TATTAAACTTTTTGTTAAATTTGCTTTATTTGTAATTGGATTTGATGGTATTTACTTTCT
TTTTGGATTGTTGATAACATTATTCTGCATTTTTTTTCCATGATTCTTCATTCCCTTAGG
ATTTATTATTCTTTTTGATAAAGGATTTTCTATTTTATTCTTATTAAGTGTACACTTAGT
TTGTAATGTATTTAGTG-TTTTTTTAGTCGGATGCTTTTTATTTTCTAGTTGCTTTGTTT
ATTTAGCAGCCATGCGCACATTA-TTTTTTTCGATTATTTCAGAAAGTGCTTTACTTATT
TTACTTTATTGCTTTTATTTACTAGA-TTTTTTTAG-CTTTTTTGGAATTAAAGATTTAT
GCATTAATCAACTATCATTGTTTAATTGTTTTTTATTAG
>AF359037_1
TGCAAATAAAATAATTTCATTACACCTACCTGGTTCTCTACCTTTATACCTAAACTAGCT
AACGTAAATGAATGGATTACATCTACGGCTGACACCCACAATTTGTAAATTACTAAACTT
AGCAATGTGAGTACATGGTTACATTGTAATAAGCGCATATCTCCCACCAAATAATCACTC
TCGAGTATTAAATTACTAAATATTGTAGTTTCTCCAAACAAAAAGTATACTCAATACCAT
TGAAAACCTACTACTTTACATAAATCAAAGCTAATAAAATTTAAACAACCAAAATATAAT
AATAAACAAAGTCTTAATAATAAACACATGATAAACATGACTCCTATTACAAATCAATAA
GTATCCACAAACTTCGATGATATAAAATCTCATGTACAATATATATTATTTATTTTTGTA
ACTAATAGAACTGTAGAAAGAAGCAATGCACATATCCACACGCACACAAAACAAACAAAA
GATAATAACACTATAACAGAATCTATTAAAAATATCATTCAAAATGATAAAATAAAACTC
ATAATTTAAATTTTTGTTAATACATTTAGATATTATCATTGTTTTTGTTATTTTTATTTT
AGTTTTATTAATCTTATCAGGATTT-TTAGCCTCTGTGAAAGAAAAATTTTAGCTATTAT
ACAACTTAGAATCGGACCAGCTCTCTTTTTATTTGGAATATTAACACCTATTACAGATGG
TATTAAACTTTTTGTTAAATTTGCTTTATTTGTAATTGGATTTGATGGTATTTACTTTCT
TTTTGGATTGTTGATAACATTATTCTGCATTTTTTTTCCATGATTCTTCATTCCCTTAGG
ATTTATTATTCTTTTTGATAAAGGATTTTCTATTTTATTCTTATTAAGTGTACACTTAGT
TTGTAATGTATTTAGTG-TTTTTTTAGTCGGATGCTTTTTATTTTCTAGTTGCTTTGTTT
ATTTAGCAGCCATGCGCACATTA-TTTTTTTCGATTATTTCAGAAAGTGCTTTACTTATT
TTACTTTATTGCTTTTATTTACTAGATTTTTTTTAG-CTTTTTTGGAATTAAAGATTTAT
GCATTAATCAACTATCATTGTTTAATTGTTTTTTATTAG
>T_c_marinkellei_AF359054_1
TGCAAATAAAATAATTTCATTACACCTACCAGGTTCTCTACCTTTATACCTAAACTAGCT
AACGTAAATGAATGTATTACATCTACTGCTGACACTCACAATTTGTAAATTACTAAACTT
AATAATGTAAGTACATGATTACATTGCAATAGACGCATATCACCCACCAAATAATCACTT
TCTAATATTAAATTACTGAATATTGTCGTTTCACCAAATAAAAAATATACTCAATATCAT
TGAAAACCTACTACTTTACATAAATCAAAGCTAACAAAATTTAAACAACCGAAATATAAT
AATAGACAAAGCCTTAATAATAGACACATTATAAACATAACTCCTATTACAAATCAATAA
GTATCCACAAATTTTGATGATACAAAATCTCATGTGCAATATATATTATTTATTTTTGTA
ACAAATAAAACTGTAGAAAGAAGCAGTGTACATATCCATAAACATACAAAACAAACAAAA
GATAATAATACTATGACAGAATCTATTAAAAATATCATTCAAAAAGATAAAATAAAACTC
---ATTTATA-TTTTGTTAATACATTTAGATATTGTTGTTATTATTGTTGTTTTTATTTT
AGTTTTGTTAATCTTATCAGGGTTTGTTAGTTTGTGCGAAAGAAGAGTTCTTGCTATTGT
TCAACTCAGAATTGGGCCTGCACTTTTTCTTTTTGGCATATTAACACCTATTACCGATGG
TATTAAACTTTTTATTAAATTTACTTTATTTATAGTTGGTTTTGATGGCATTTACTTTTT
ATTTGGGTTATTGATAACACTATTTTGCATTTTTTTTCCATGATTCTTCCTTCCTTTAGG
GTTTATTATTCTTTTTGATAAAGGATTTTCTATTTTATTTCTTTTAAGTATACATTTAGT
TTGTAATGTATTTAGTG-TTTTTTTAGTTGGATGCTTCTTATTTTCTAGCTGCTTTGTTT
ATTTGGCAACCATGCGTACATTA-TTTTTTTCAATTATTTCAGAAAGTGCCTTACTTATA
TTACTTTATTGCCTTTATTTATTAGA-TTTTTTTAG-CTTTTTTGGAATTAAAGATTTGT
GTATTAACCAATTATCTCTTTTCAATTGCTTCTTCTTAG
