# Supplementary material for: Molecular Markers for the Phylogenetic Reconstruction of Trypanosoma cruzi: A Quantitative Review
Source: Pathogens. 2025 Jan 14;14(1):72. doi: 10.3390/pathogens14010072 (PMC11768369; doi:10.3390/pathogens14010072)
Supplement: Supplementary file 1 [file pathogens-14-00072-s001.zip › CytB.fst]

>T_c_marinkellei_FJ002262_1
ATGTCAGGTTGTTTATATAGA--GTGTACGGAGTGGGATTTAGTTTAGGATTTTTTATTG
CGTTACAAATAATATGTGGTGTTTGTTTAGCATGAATGTTTTTTAGTTGTTTTATATGTG
CAAATTGATATTTTATTTTATTTTTATGAGATTTCGACTTAGGTTTTGTAATCAGGAGCG
TACATATTTGTTTTACTTCATTGTTATATT-TTTTATTGTATGTGCACATATTTAAATGT
ATTATATTAGTAATTTTATTCGAT-ACACATCTATTAGTGTGATTTGTAGGTTTTATATT
ATTTGTGTTTATAAT-AGTTATAGCATTTATTGGATATGTATTGCCATGTACAATGATGT
CATA----TTGAGGATTAACAG-TTTTTAGTAATATATTAGCAACTGTTCCTGTGTTCGG
CCAGTGACTGTGTTATTGAATAT-GAGGCAGTGAATT--TATAAATG-AT-TTTACACTT
TTAAAACTCCATGTGTT-ACAT-GTTTTGTTACCATTTGTTTTAATTTTAG--
>FJ900246_1
ATGTCAGGTTGTTTATATAGA--GTGTACGGAGTGGGATTTAGTTTAGGATTTTTTATTG
CGTTACAAATAATATGTGGTGTTTGTTTAGCATGAATGTTTTTTAGTTGTTTTATATGTG
CAAATTGATATTTTATTTTATTTTTATGAGATTTCGACTTAGGTTTTGTAATCAGGAGCG
TACATATTTGTTTTACTTCATTGTTATATT-TTTTATTGTATGTGCACATATTTAAATGT
ATTATATTAGTAATTTTATTCGAT-ACACATCTATTAGTGTGATTTGTAGGTTTTATATT
ATTTGTGTTTATAAT-AGTTATAGCATTTATTGGATATGTATTGCCATGTACAATGATGT
CATA----TTGAGGATTAACAG-TTTTTAGTAATATATTAGCAACTGTTCCTGTGTTCGG
CCAGTGACTGTGTTATTGAATAT-GAGGCAGTGAATT--TATAAATG-AT-TTTACACTT
TTAAAACTCCATGTGTT-ACAT-GTTT--------------------------
>MH549657_1
ATGTCAGGTTGTTAATATAGA--ATATACGGAGTGGGATTCAGTTTCGGTTTTTTTATTA
TGTTACAGATAATATGTGGTGTTTGTTTAGCATGAATGTTTTTCAGCTGCTTTATATGTG
CCAATTGGTCTTTTATCTCATTTTTATGAGATTTTGATTTAGGTTTCGTGATTAGGAGTG
TACACATCTGTTTTACCTCATTATTATATT-TTTTATTATATGTGCATATATTTAAATGC
ATAGTGTTAGTAATTTTATTTGAT-ACGCATTTGTTAGTGTGATTTGTAGGATTTATATT
ACTTATATTCATAAT-CATTATTGCATTTATTGGGTATGTGTTACCGTGTACAATGATGT
CTTA----TTGAGGGTTAACAG-TCTTTAGCAATATTTTAGCAACTGTTCCCATATTTGG
TCAGTGATTATGTTATTGAATTT-GAGGTAGTGAATT--TATAAACG-AT-TTTACTCTT
TTAAAACTTCATGTATT-GCAT-GTTCTGCTCCCTTTTGTTTTAA--------
>KU726547_1
ATGTCAGGTTGTTTATATAGA--ATATATGGAGTGGGATTTAGTTTGGGTTTTTTTATTA
TGTTACAGATAATATGTGGTGTTTGTTTAGCATGAATGTTTTTCAGTTGCTTTATATGTG
CAAATTGGTATTTTATCTTATTTTTATGAGATTTTGATTTAGGTTTCGTGATTAGGAGTG
TACACATCTGTTTCACCTCATTATTATATT-TTTTATTATATGTGCATATATTTAAATGC
ATAGTGTTAGTAATTTTATTTGAT-ACGCATTTGTTAGTGTGATTTGTAGGATTTATATT
ACTTATATTTATAAT-CATTATTGCATTTATTGGGTATGTGTTACCGTGTACAATGATGT
CTTA----TTGAGGGTTAACAG-TCTTTAGCAATATTTTAGCAACTGTTCCCATATTTGG
TCAGTGATTATGTTATTGAATTT-GAGGTAGTGAATT--TATAAACG-AT-TTTACTCTT
TTAAAACTTCATGTATT-GCAT-GTTCTGCTCCCTTTTGTTTTAATATTAGT-
>KU726546_1
ATGTCAGGTTGTTTATATAGA--ATATATGGAGTGGGATTTAGTTTGGGTTTTTTTATTA
TGTTACAGATAATATGTGGTGTTTGTTTAGCATGAATGTTTTTCAGTTGCTTTATATGTG
CAAATTGGTATTTTATCTTATTTTTATGAGATTTTGATTTAGGTTTCGTGATTAGGAGTG
TACACATCTGTTTCACCTCATTATTATATT-TTTTATTATATGTGCATATATTTAAATGC
ATAGTGTTAGTAATTTTATTTGAT-ACGCATTTGTTAGTGTGATTTGTAGGATTTATATT
ACTTATATTTATAAT-CATTATTGCATTTATTGGGTATGTGTTACCGTGTACAATGATGT
CTTA----TTGAGGGTTAACAG-TCTTTAGCAATATTTTAGCAACTGTTCCCATATTTGG
TCAGTGATTATGTTATTGAATTT-GAGGTAGTGAATT--TATAAACG-AT-TTTACTCTT
TTAAAACTTCATGTATT-GCAT-GTTCTGCTCCCTTTTGTTTTAATATTAGT-
>FJ168768_1
ATGTCAGGTTGTTTATATAGA--ATATATGGAGTGGGATTTAGTTTGGGTTTTTTTATTA
TGTTACAGATAATATGTGGTGTTTGTTTAGCATGAATGTTTTTCAGTTGCTTTATATGTG
CAAATTGGTATTTTATCTTATTTTTATGAGATTTTGATTTAGGTTTCGTGATTAGGAGTG
TACACATCTGTTTCACCTCATTATTATATT-TTTTATTATATGTGCATATATTTAAATGC
ATAGTGTTAGTAATTTTATTTGAT-ACGCATTTGTTAGTGTGATTTGTAGGATTTATATT
ACTTATATTTATAAT-CATTATTGCATTTATTGGGTATGTGTTACCGTGTACAATGATGT
CTTA----TTGAGGGTTAACAG-TCTTTAGCAATATTTTAGCAACTGTTCCCATATTTGG
TCAGTGATTATGTTATTGAATTT-GAGGTAGTGAATT--TATAAACG-AT-TTTACTCTT
TTAAAACTTCATGTATT-GCAT-GTTCTGCTCCCTTTTGTTTTAATATTAG--
>AJ439722_1
ATGTCAGGTTGTTTATATAGA--ATATATGGAGTGGGATTTAGTTTGGGTTTTTTTATTA
TGTTACAGATAATATGTGGTGTTTGTTTAGCATGAATGTTTTTCAGTTGCTTTATATGTG
CAAATTGGTATTTTATCTTATTTTTATGAGATTTTGATTTAGGTTTCGTGATTAGGAGTG
TACACATCTGTTTCACCTCATTATTATATT-TTTTATTATATGTGCATATATTTAAATGC
ATAGTGTTAGTAATTTTATTTGAT-ACGCATTTGTTAGTGTGATTTGTAGGATTTATATT
ACTTATATTTATAAT-CATTATTGCATTTATTGGGTATGTGTTACCGTGTACAATGATGT
CTTA----TTGAGGGTTAACAG-TCTTTAGCAATATTTTAGCAACTGTTCCCATATTTGG
TCAGTGATTATGTTATTGAATTT-GAGGTAGTGAATT--TATAAACG-AT-TTTACTCTT
TTAAAACTTCATGTATT-GCAT-GTTCTGCTCCCTTTTGTTTTAATATTAGTA
>AJ130932_2
ATGTCAGGTTGTTTATATAGA--ATATATGGAGTGGGATTTAGTTTGGGTTTTTTTATTA
TGTTACAGATAATATGTGGTGTTTGTTTAGCATGAATGTTTTTCAGTTGCTTTATATGTG
CAAATTGGTATTTCATCTTATTTTTATGAGATTTTGATTTAGGTTTCGTGATTAGGAGTG
TACACATCTGTTTTACCTCATTATTATATT-TTTTATTATATGTGCATATATTTAAATGC
ATAGTGTTAGTAATTTTATTTGAT-ACGCATTTGTTAGTGTGATTTGTAGGATTTATATT
ACTTATATTTATAAT-CATTATTGCATTTATTGGGTATGTGTTACCGTGTACAATGATGT
CTTA----TTGAGGGTTAACAG-TCTTTAGCAATATTTTAGCAACTGTTCCCATATTTGG
TCAGTGATTATGTTATTGAATTT-GAGGTAGTGAATT--TATAAACG-AT-TTTACTCTT
TTAAAACTTCATGTATT-GCAT-GTTCTGCTCCCTTTTGTTTTAATATTAGTA
>AJ130931_2
ATGTCAGGTTGTTTATATAGA--ATATATGGAGTGGGATTTAGTTTGGGTTTTTTTATTA
TGTTACAGATAATATGTGGTGTTTGTTTAGCATGAATGTTTTTCAGTTGCTTTATATGTG
CAAATTGGTATTTTATCTTATTTTTATGAGATTTTGATTTAGGTTTCGTGATTAGGAGTG
TACACATCTGTTTTACCTCATTATTATATT-TTTTATTATATGTGCATATATTTAAATGC
ATAGTGTTAGTAATTTTATTTGAT-ACGCATTTGTTAGTGTGATTTGTAGGATTTATATT
ACTTATATTCATAAT-CATTATTGCATTTATTGGGTATGTGTTACCGTGTACAATGATGT
CTTA----TTGAGGGTTAACAG-TCTTTAGCAATATTTTAGCAACTGTTCCCATATTTGG
TCAGTGATTATGTTATTGAATTT-GAGGTAGTGAATT--TATAAACG-AT-TTTACTCTT
TTAAAACTTCATGTATT-GCAT-GTTCTGCTCCCTTTTGTTTTAATATTAGTA
>KT305790_1
ATGTCAGGTTGTTTATATAGA--ATATATGGAGTGGGATTTAGTTTGGGTTTTTTTATTA
TGTTACAGATAATATGTGGTGTTTGTTTAGCATGAATGTTTTTCAGTTGCTTTATATGTG
CAAATTGGTATTTTATCTTATTTTTATGAGATTTTGATTTAGGTTTCGTGATTAGGAGTG
TACACATCTGTTTTACCTCATTATTATATT-TTTTATTATATGTGCATATATTTAAATGC
ATAGTGTTAGTAATTTTATTTGAT-ACGCATTTGTTAGTGTGATTTGTAGGATTTATATT
ACTTATATTCATAAT-CATTATTGCATTTATTGGGTATGTGTTACCGTGTACAATGATGT
CTTA----TTGAGGGTTAACAG-TCTTTAGCAATATTTTAGCAACTGTTCCCATATTTGG
TCAGTGATTATGTTATTGAATTT-GAGGTAGTGAATT--TATAAACG-AT-TTTACTCTT
TTAAAA-----------------------------------------------
>KT305789_1
ATGTCAGGTTGTTTATATAGA--ATATATGGAGTGGGATTTAGTTTGGGTTTTTTTATTA
TGTTACAGATAATATGTGGTGTTTGTTTAGCATGAATGTTTTTCAGTTGCTTTATATGTG
CAAATTGGTATTTTATCTTATTTTTATGAGATTTTGATTTAGGTTTCGTGATTAGGAGTG
TACACATCTGTTTTACCTCATTATTATATT-TTTTATTATATGTGCATATATTTAAATGC
ATAGTGTTAGTAATTTTATTTGAT-ACGCATTTGTTAGTGTGATTTGTAGGATTTATATT
ACTTATATTCATAAT-CATTATTGCATTTATTGGGTATGTGTTACCGTGTACAATGATGT
CTTA----TTGAGGGTTAACAG-TCTTTAGCAATATTTTAGCAACTGTTCCCATATTTGG
TCAGTGATTATGTTATTGAATTT-GAGGTAGTGAATT--TATAAACG-AT-TTTACTCTT
TTAAAA-----------------------------------------------
>MH549661_1
ATGWCAGGWTGTTTATATAGG--AKATATGGAGYGGGGTTCAGWTTAGGTCTATTTATTA
TGTTACAGATAAYATGCGGTGTTTGCTTAGCMTGAATGTTTTTTAGTTGTTTTATTTGTG
CAAATTGATATTTTATTTTATTTTTGTGAGACTTTGATTTAGGWTTTGTGATTAGMAGTA
TTCATAWCCGTTTTACTTCTTTGCTATATT-TTCYATTATATGTGCATATATTTAAATGA
ATAATAYTGGTAATTTTATTTGAYAACACATTTATTARAATGAWTTATAGSATTTATATT
ATTTATGTTTATTATGAAYTAWTGCATTTATTGGGTACGTGTTACCATGTACA---ATGT
CTTATTTTTTGGGGAATAWCAGTTTTTTAGYAATATTTTAGCTACTGTTCCTGTATTCGG
CCAGTSATTATGTTATTGAATAT-GGKGTAGCGTATCTATATAAATG-ATTTTTACGCTT
TTAAAACTTCATGTATT-ACAT-GTCTTGCTCCCTTTTGTTTTAA--------
>FJ555651_1
ATGTCAGGTTGCTTATATAGA--ATATATGGAGTGGGGTTTAGTTTAGGTTTTTTTATTA
TGTTACAGATAATATGTGGTGTTTGTTTAGCGTGAATGTTTTTTAGTTGTTTTATTTGTG
CGAATTGATATTTTATTTTATTTTTGTGAGATTTTGACTTAGGTTTTGTAATTAGAAGTA
TTCATATCTGTTTCACTTCCTTATTATATT-TTTTATTATATGTACATATATTTAAATGT
ATAATATTGGTAATTTTATTCGAC-ACACATTTATTAGTGTGATTTGTAGGATTTGTATT
ATTAATGTTTATAAT-AATTATTGCATTTATCGGATATGTGTTACCATGTACAATGATGT
CTTA----TTGAGGATTAACAG-TTTTTAGTAATATTTTAGCAACTGTACCTGTGATCGG
CCAGTGATTGTGTTATTGAATAT-GAGGTAGTGAATT--TATAAATG-AT-TTTACGCTT
TTAAAACTTCACGTATT-ACAC-GTTT--------------------------
>FJ555648_1
ATGTCAGGTTGCTTATATAGA--ATATATGGAGTGGGGTTTAGTTTAGGTTTTTTTATTA
TGTTACAGATAATATGTGGTGTTTGTTTAGCGTGAATGTTTTTTAGTTGTTTTATTTGTG
CGAATTGATATTTTATTTTATTTTTGTGAGATTTTGACTTAGGTTTTGTAATTAGAAGTA
TTCATATCTGTTTCACTTCCTTATTATATT-TTTTATTATATGTACATATATTTAAATGT
ATAATATTGGTAATTTTATTCGAC-ACACATTTATTAGTGTGATTTGTAGGATTTGTATT
ATTAATGTTTATAAT-AATTATTGCATTTATCGGATATGTGTTACCATGTACAATGATGT
CTTA----TTGAGGATTAACAG-TTTTTAGTAATATTTTAGCAACTGTACCTGTGATCGG
CCAGTGATTGTGTTATTGAATAT-GAGGTAGTGAATT--TATAAACG-AT-TTTACGCTT
TTAAAACTTCACGTATT-ACAC-GTTT--------------------------
>AJ130930_2
ATGTCAGGTTGCTTATATAGA--ATATATGGAGTGGGGTTTAGTTTAGGTTTTTTTATTA
TGTTACAGATAATATGTGGTGTTTGTTTAGCGTGAATGTTTTTTAGTTGTTTTATTTGTG
CGAATTGATATTTTATTTTATTTTTGTGAGATTTTGACTTAGGTTTTGTAATTAGAAGTA
TTCATATCTGTTTCACTTCCTTATTATATT-TTTTATTATATGTACATATATTTAAATGT
ATAATATTGGTAATTTTATTCGAC-ACACATTTATTAGTGTGATTTGTAGGATTTGTATT
ATTAATGTTTATAAT-AATTATTGCATTTATCGGATATGTGTTACCATGTACAATGATGT
CTTA----TTGAGGATTAACAG-TTTTTAGTAATATTTTAGCAACTGTACCTGTGATCGG
CCAGTGATTGTGTTATTGAATAT-GAGGTAGTGAATT--TATAAACG-AT-TTTACGCTT
TTAAAACTTCACGTATT-GCAC-GTTTTACTTCCTTTTGTATTAATAATGGTA
>AJ439727_1
ATGTCAGGTTGCTTATATAGA--ATATATGGAGTGGGGTTTAGTTTAGGTTTTTTTATTA
TGTTACAGATAATATGTGGTGTTTGTTTAGCGTGAATGTTTTTTAGTTGTTTTATTTGTG
CGAATTGATATTTTATTTTATTTTTGTGAGATTTTGACTTAGGTTTTGTAATTAGAAGTA
TTCATATCTGTTTCACTTCCTTATTATATT-TTTTATTATATGTACATATATTTAAATGT
ATAATATTGGTAATTTTATTCGAC-ACACATTTATTAGTGTGATTTGTAGGATTTGTATT
ATTAATGTTTATAAT-AATTATTGCATTTATCGGATATGTGTTACCATGTACAATGATGT
CTTA----TTGAGGATTAACAG-TTTTTAGTAATATTTTAGCAACTGTACCTGTGATCGG
CCAGTGATTGTGTTATTGAATAT-GAGGTAGTGAATT--TATAAATG-AT-TTTACGCTT
TTAAAACTTCACGTATT-GCAC-GTTTTACTTCCTTTTGTATTAATAATGGTA
>EU856372_1
ATGTCAGGTTGCTTATATAGA--ATATATGGAGTGGGGTTTAGTTTAGGTTTTTTTATTA
TGTTTCAGATAATATGTGGTGTCTGTTTAGCGTGAATGTTTTTTAGTTGTTTTATTTGTG
CAAATTGATATTTTATTTTATTTTTGTGAGATTTTGATTTAGGTTTTGTAATTAGAAGTA
TTCATATTTGTTTCACTTCCTTATTATATT-TTTTATTATATGTGCATATATTTAAATGT
ATAATATTGGTAATTTTATTCGAC-ACACATTTATTAGTGTGATTTGTAGGATTTGTATT
ATTTATGTTCATAAT-AGTTATTGCATTTATTGGATATGTGTTACCATGTACAATGATGT
CTTA----TTGAGGATTAACAG-TTTTTAGTAATATTTTAGCAACTGTACCTGTGATCGG
TCAGTGATTGTGTTATTGAATAT-GAGGTAGTGAATT--TATAAATG-AT-TTTACGCTT
TTAAAACTTCACGTATT-ACAC-GTTT--------------------------
>JF267936_1
ATGTCAGGTTGCTTATATAGA--ATATATGGAGTGGGGTTTAGTTTAGGTTTTTTTATTA
TGTTACAGATAATATGTGGTGTCTGTTTAGCGTGAATGTTTTTTAGTTGTTTTATTTGTG
CAAATTGATATTTTATTTTATTTTTGTGAGATTTTGATTTAGGTTTTGTAATTAGAAGTA
TTCATATTTGTTTCACTTCCTTATTATATT-TTTTATTATATGTGCATATATTTAAATGT
ATAATATTGGTAATTTTATTCGAC-ACACATTTATTAGTGTGATTTGTAGGATTTGTATT
ATTTATGTTCATAAT-AGTTATTGCATTTATTGGATATGTGTTACCATGTACAATGATGT
CTTA----TTGAGGATTAACAG-TTTTTAGTAATATTTTAGCAACTGTCCCTGTGATCGG
TCAGTGATTGTGTTATTGAATAT-GAGGTAGTGAATT--TATAAATG-AT-TTTACGCTT
TTAAAACTTCACGTATT-ACAC-GTTCTACTTTCTTTTGTATTAATCATGGTA
>JF267935_1
ATGTCAGGTTGCTTATATAGA--ATATATGGAGTGGGGTTTAGCTTAGGTTTTTTTATTA
TGTTACAGATAATATGTGGTGTCTGTTTAGCGTGAATGTTTTTTAGTTGTTTTATTTGTG
CAAATTGATATTTTATTTTATTTTTGTGAGATTTTGATTTAGGTTTTGTAATTAGAAGTA
TTCATATTTGTTTCACTTCCTTATTATATT-TTTTATTATATGTGCATATATTTAAATGT
ATAATATTGGTAATTTTATTCGAC-ACACATTTATTAGTGTGATTTGTAGGATTTGTATT
ATTTATGTTCATAAT-AGTTATTGCATTTATTGGATATGTGTTACCATGTACAATGATGT
CTTA----TTGAGGATTAACAG-TTTTTAGTAATATTTTAGCAACTGTACCTGTGATCGG
TCAGTGATTGTGTTATTGAATAT-GAGGTAGTGAATT--TATAAATG-AT-TTTACGCTT
TTAAAACTTCACGTATT-ACAC-GTTCTACTTCCTTTTGTATTAATAATGGTA
>U43567_1
ATGTCAGGTTGCTTATATAGAATATATATGGAGTGGGGTTTAGTTTAGGTTTTTTTATTA
TGTTACAGATAATATGTGGTGTCTGTTTAGCGTGAATGTTTTTTAGTTGTTTTATTTGTG
CAAATTGATATTTTATTTTATTTTTGTGAGATTTTGATTTAGGTTTTGTAATTAGAAGTA
TTCATATTTGTTTCACTTCCTTATTATATT-TTTTATTATATGTGCATATATTTAAATGT
ATAATATTGATAATTTTATTCGAC-ACACATTTATTAGTGTGATTTGTAGGATTTGTATT
ATTTATGTTCATAAT-AGTTATTGCATTTATTGGATATGTGTTACCATGTACAATGATGT
CTTA----TTGAGGATTAACAG-TTTTTAGTAATATTTTAGCAACTGTACCTGTGATCGG
TCAGTGATTGTGTTATTGAATAT-GAGGTAGTGAATT--TATAAATG-AT-TTTACGCTT
TTAAAACTTCACGTATT-ACAC-GTTCTACTTCCTTTTGTATTAATAATGGTA
>OM022903_1
ATGTCAGGTTGCTTATATAGA--ATATATGGAGTGGGGTTTAGTTTAGGTTTTTTTATTA
TGTTACAGATAATATGTGGTGTCTGTTTAGCGTGAATGTTTTTTAGTTGTTTTATTTGTG
CAAATTGATATTTTATTTTATTTTTGTGAGATTTTGATTTAGGTTTTGTAATTAGAAGTA
TTCATATTTGTTTCACTTCCTTATTATATT-TTTTATTATATGTGCATATATTTAAATGT
ATAATATTGGTAATTTTATTCGAC-ACACATTTATTAGTGTGATTTGTAGGATTTGTATT
ATTTATGTTCATAAT-AGTTATTGCATTTATTGGATATGTGTTACCATGTACAATGATGT
CTTA----TTGAGGATTAACAG----TTAGTAATATTTTAGCAACTGTACCTGTGATCGG
TCAGTGATTGTGTTATTGAATAT-GAGGTAGTGAATT--TATAAATG-AT-TTTACGCTT
TTAAAACTTCACGTATT-ACAC-GTTCTACTTCCTTTTGTATTAATAATGGTA
>KT305792_1
ATGTCAGGTTGCTTATATAGA--ATATATGGAGTGGGGTTTAGTTTAGGTTTTTTTATTA
TGTTACAGATAATATGTGGTGTCTGTTTAGCGTGAATGTTTTTTAGTTGTTTTATTTGTG
CAAATTGATATTTTATTTTATTTTTGTGAGATTTTGATTTAGGTTTTGTAATTAGAAGTA
TTCATATTTGTTTCACTTCCTTATTATATT-TTTTATTATATGTGCATATATTTAAATGT
ATAATATTGGTAATTTTATTCGAC-ACACATTTATTAGTGTGATTTGTAGGATTTGTATT
ATTTATGTTCATAAT-AGTTATTGCATTTATTGGATATGTGTTACCATGTACAATGATGT
CTTA----TTGAGGATTAACAG-TTTTTAGTAATATTTTAGCAACTGTACCTGTGATCGG
TCAGTGATTGTGTTATTGAATAT-GAGGTAGTGAATT--TATAAATG-AT-TTTACGCTT
TTAAAA-----------------------------------------------
>MH047273_1
ATGTCAGGTTGCTTATATAGA--ATATATGGAGTGGGGTTTAGTTTAGGTTTTTTTATTA
TGTTACAGATAATATGTGGTGTCTGTTTAGCGTGAATGTTTTTTAGTTGTTTTATTTGTG
CAAATTGATATTTTATTTTATTTTTGTGAGATTTTGATTTAGGTTTTGTAATTAGAAGTA
TTCATATTTGTTTCACTTCCTTATTATATT-TTTTATTATATGTGCATATATTTAAATGT
ATAATATTGGTAATTTTATTCGAC-ACACATTTATTAGTGTGATTTGTAGGATTTGTATT
ATTTATGTTCATAAT-AGTTATTGCATTTATTGGATATGTGTTACCATGTACAATGATGT
CTTA----TTGAGGATTAACAG-TTTTTAGTAATATTTTAGCAACTGTACCTGTGATCGG
TCAGTGATTGTGTTATTGAATAT-GAGGTAGTGAATT--TATAAATG-AT-TTTACGCTT
TTAAAACTTCACGTATT-ACAC-GTTCTACTTCCTTTTGTATTAATAATGGTA
>MH047271_1
ATGTCAGGTTGCTTATATAGA--ATATATGGAGTGGGGTTTAGTTTAGGTTTTTTTATTA
TGTTACAGATAATATGTGGTGTCTGTTTAGCGTGAATGTTTTTTAGTTGTTTTATTTGTG
CAAATTGATATTTTATTTTATTTTTGTGAGATTTTGATTTAGGTTTTGTAATTAGAAGTA
TTCATATTTGTTTCACTTCCTTATTATATT-TTTTATTATATGTGCATATATTTAAATGT
ATAATATTGGTAATTTTATTCGAC-ACACATTTATTAGTGTGATTTGTAGGATTTGTATT
ATTTATGTTCATAAT-AGTTATTGCATTTATTGGATATGTGTTACCATGTACAATGATGT
CTTA----TTGAGGATTAACAG-TTTTTAGTAATATTTTAGCAACTGTACCTGTGATCGG
TCAGTGATTGTGTTATTGAATAT-GAGGTAGTGAATT--TATAAATG-AT-TTTACGCTT
TTAAAACTTCACGTATT-ACAC-GTTCTACTTCCTTTTGTATTAATAATGGTA
>AJ130934_2
ATGTCAGGTTGCTTATATAGA--ATATATGGAGTGGGGTTTAGTTTAGGTTTTTTTATTA
TGTTACAGATAATATGTGGTGTCTGTTTAGCGTGAATGTTTTTTAGTTGTTTTATTTGTG
CAAATTGATATTTTATTTTATTTTTGTGAGATTTTGATTTAGGTTTTGTAATTAGAAGTA
TTCATATTTGTTTCACTTCCTTATTATATT-TTTTATTATATGTGCATATATTTAAATGT
ATAATATTGGTAATTTTATTCGAC-ACACATTTATTAGTGTGATTTGTAGGATTTGTATT
ATTTATGTTCATAAT-AGTTATTGCATTTATTGGATATGTGTTACCATGTACAATGATGT
CTTA----TTGAGGATTAACAG-TTTTTAGTAATATTTTAGCAACTGTACCTGTGATCGG
TCAGTGATTGTGTTATTGAATAT-GAGGTAGTGAATT--TATAAATG-AT-TTTACGCTT
TTAAAACTTCACGTATT-ACAC-GTTCTACTTCCTTTTGTATTAATAATGGTA
>FJ549388_1
ATGTCAGGTTGCTTATATAGA--ATATATGGAGTGGGGTTTAGTTTAGGTTTTTTTATTA
TGTTACAGATAATATGTGGTGTCTGTTTAGCGTGAATGTTTTTTAGTTGTTTTATTTGTG
CAAATTGATATTTTATTTTATTTTTGTGAGATTTTGATTTAGGTTTTGTAATTAGAAGTA
TTCATATTTGTTTCACTTCCTTATTATATT-TTTTATTATATGTGCATATATTTAAATGT
ATAATATTGGTAATTTTATTCGAC-ACACATTTATTAGTGTGATTTGTAGGATTTGTATT
ATTTATGTTCATAAT-AGTTATTGCATTTATTGGATATGTGTTACCATGTACAATGATGT
CTTA----TTGAGGATTAACAG-TTTTTAGTAATATTTTAGCAACTGTACCTGTGATCGG
TCAGTGATTGTGTTATTGAATAT-GAGGTAGTGAATT--TATAAATG-AT-TTTACGCTT
TTAAAACTTCACGTATT-ACAC-GTTC--------------------------
>AJ130933_2
ATGTCAGGTTGCTTATATAGA--ATATATGGAGTGGGGTTTAGTTTAGGTTTTTTTATTA
TGTTACAGATAATATGTGGTGTCTGTTTAGCGTGAATGTTTTTTAGTTGTTTTATTTGTG
CAAATTGATATTTTATTTTATTTTTGTGAGATTTTGATTTAGGTTTTGTAATTAGAAGTA
TTCATATTTGTTTCACTTCCTTATTATATT-TTTTATTATATGTGCATATATTTAAATGT
ATAATATTGGTAATTTTATTCGAC-ACACATTTATTAGTGTGATTTGTAGGATTTGTATT
ATTTATGTTCATAAT-AGTTATTGCATTTATTGGATATGTGTTACCATGTACAATGATGT
CTTA----TTGAGGATTAACAG-TTTTTAGTAATATTTTAGCAACTGTACCTGTGATCGG
TCAGTGATTGTGTTATTGAATAT-GAGGTAGTGAATT--TATAAATG-AT-TTTACGCTT
TTAAAACTTCACGTATT-ACAC-GTTTTACTTCCTTTTGTATTAATAATGGTA
>EU856367_1
ATGTCAGGTTGCTTATATAGA--ATATATGGAGTGGGGTTTAGTTTAGGTTTTTTTATTA
TGTTACAGATAATATGTGGTGTCTGTTTAGCGTGAATGTTTTTTAGTTGTTTTATTTGTG
CAAATTGATATTTTATTTTATTTTTGTGAGATTTTGATTTAGGTTTTGTAATTAGAAGTA
TTCATATTTGTTTCACTTCCTTATTATATT-TTTTATTATATGTGCATATATTTAAATGT
ATAATATTGGTAATTTTATTCGAC-ACACATTTATTAGTGTGATTTGTAGGATTTGTATT
ATTTATGTTCATAAT-AGTTATTGCATTTATTGGATATGTGTTACCATGTACAATGATGT
CTTA----TTGAGGATTAACAG-TTTTTAGTAATATTTTAGCAACTGTACCTGTGATCGG
TCAGTGATTGTGTTATTGAATAT-GAGGTAGTGAATT--TATAAATG-AT-TTTACGCTT
TTAAAACTTCACGTATT-ACAC-GTTT--------------------------
>HQ713717_1
ATGTCAGGTTGCTTATATAGA--ATATATGGAGTGGGGTTTAGTTTAGGTTTTTTTATTA
TGTTACAGATAATATGTGGTGTCTGTTTAGCGTGAATGTTTTTTAGTTGTTTTATTTGTG
CAAATTGATATTTTATTTTATTTTTGTGAGATTTTGATTTAGGTTTTGTAATTAGAAGTA
TTCATATTTGTTTCACTTCCTTATTATATT-TTTTATTATATGTGCATATATTTAAATGT
ATAATATTGGTAATTTTATTCGAC-ACACATTTATTAGTGTGATTTGTAGGATTTGTATT
ATTTATGTTCATAAT-AGTTATTGCATTTATTGGATATGTGTTACCATGTACAATGATGT
CTTA----TTGAGGATTAACAG-TTTTTAGTAATATTTTAGCAACTGTACCTGTGATCGG
TCAGTGATTGTGTTATTGAATAT-GAGGTAGTGAATT--TATAAATG-AT-TTTACGCTT
TTAAAACTTCACGTATT-ACAC-GTTTTACTTCCTTTTGTATTAATAATGGTG
>FJ555631_1
ATGTCAGGTTGCTTATATAGA--ATATATGGAGTGGGGTTTAGTTTAGGTTTTTTTATTA
TGTTACAGATAATATGTGGTGTCTGTTTAGCGTGAATGTTTTTTAGTTGTTTTATTTGTG
CAAATTGATATTTTATTTTATTTTTGTGAGATTTTGATTTAGGTTTTGTAATTAGAAGTA
TTCATATTTGTTTCACTTCTTTATTATATT-TTTTATTATATGTGCATATATTTAAATGT
ATAATATTGGTAATTTTATTTGAC-ACACATTTATTAGTGTGATTTGTAGGATTTGTATT
ATTTATGTTCATAAT-AATTATCGCATTTATCGGATATGTGTTACCATGTACAATGATGT
CTTA----TTGAGGATTAACAG-TTTTTAGTAATATTTTAGCAACTGTACCTGTGATCGG
TCAGTGATTGTGTTATTGAATAT-GAGGTAGTGAATT--TATAAATG-AT-TTTACGCTT
TTAAAACTTCACGTATT-ACAT-GTTC--------------------------
>EU856374_1
ATGTCAGGTTGCTTATATAGA--ATATATGGAGTGGGGTTTAGTTTAGGTTTTTTTATTA
TGTTACAGATAATATGTGGTGTCTGTTTAGCGTGAATGTTTTTTAGTTGTTTTATTTGTG
CAAATTGATATTTTATTTTATTTTTGTGAGATTTTGATTTAGGTTTTGTAATTAGAAGTA
TTCATATTTGTTTTACTTCCTTATTATATT-TTTTATTATATGTGCATATATTTAAATGT
ATAATATTGGTAATTTTATTCGAC-ACACATTTATTAGTGTGATTTGTAGGATTTGTATT
ATTTATGTTCATAAT-AATTATCGCATTTATCGGATATGTGTTACCATGTACAATGATGT
CTTA----TTGAGGATTAACAG-TTTTTAGTAATATTTTAGCAACTGTACCTGTGATCGG
TCAGTGATTGTGTTATTGAATAT-GAGGTAGTGAATT--TATAAATG-AT-TTTACGCTT
TTAAAACTTCACGTATT-ACAT-GTTC--------------------------
>FJ549396_1
ATGTCAGGTTGCTTATATAGA--ATATATGGAGTGGGGTTTAGTTTAGGTTTTTTTATTA
TGTTACAGATAATATGTGGTGTCTGTTTAGCGTGAATGTTTTTTAGTTGTTTTATTTGTG
CAAATTGATATTTTATTTTATTTTTGTGAGATTTTGATTTAGGTTTTGTAATTAGAAGTA
TTCATATTTGTTTCACTTCCTTATTATATT-TTTTATTATATGTGCATATATTTAAATGT
ATAATATTGGTAATTTTATTCGAC-ACACATTTATTAGTGTGATTTGTAGGATTTGTATT
ATTTATGTTCATAAT-AATTATCGCATTTATCGGATATGTGTTACCATGTACAATGATGT
CTTA----TTGAGGATTAACAG-TTTTTAGTAATATTTTAGCAACTGTACCTGTGATCGG
TCAGTGATTGTGTTATTGAATAT-GAGGTAGTGAATT--TATAAATG-AT-TTTACGCTT
TTAAAACTTCACGTATT-ACAC-GTTC--------------------------
>EU856375_1
ATGTCAGGTTGCTTATATAGA--ATATATGGAGTGGGGTTTAGTTTAGGTTTTTTTATTA
TGTTACAGATAATATGTGGTGTCTGTTTAGCGTGAATGTTTTTTAGTTGTTTTATTTGTG
CAAATTGATATTTTATTTTATTTTTGTGAGATTTTGATTTAGGTTTTGTAATTAGAAGTA
TTCATATTTGTTTCACTTCCTTATTATATT-TTTTATTATATGTGCATATATTTAAATGT
ATAATATTGGTAATTTTATTCGAC-ACACATTTATTAGTGTGATTTGTAGGATTTGTATT
ATTTATGTTCATAAT-AATTATCGCATTTATCGGATATGTGTTACCATGTACAATGATGT
CTTA----TTGAGGATTAACAG-TTTTTAGTAATATTTTAGCAACTGTACCTGTGATCGG
TCAGTGATTGTGTTATTGAATAT-GAGGTAGTGAATT--TATAAATG-AT-TTTACGCTT
TTAAAACTTCACGTATT-GCAC-GTTC--------------------------
>AJ439720_1
ATGTCAGGTTGTTTATATAGA--ATATATGGAGTGGGGTTTAGTTTAGGTTTTTTTATTA
TGTTACAGATAATATGTGGTGTCTGTTTAGCGTGAATGTTTTTTAGTTGTTTTATTTGTG
CAAATTGATATTTTATTTTATTTTTGTGAGATTTTGATTTAGGTTTTGTAATTAGAAGTA
TTCATATTTGTTTCACTTCCTTATTATATT-TTTTATTATATGTGCATATATTTAAATGT
ATAATATTGGTAATTTTATTTGAC-ACACATTTATTAGTGTGATTTGTAGGATTTGTATT
ATTTATGTTCATAAT-AATTATTGCATTTATTGGATATGTGTTACCATGTACAATGATGT
CTTA----TTGAGGATTAACAG-TTTTTAGTAATATTTTAGCAACTGTACCTGTGATCGG
TCAGTGATTGTGTTATTGAATAT-GAGGTAGTGAATT--TATAAATG-AT-TTTACGCTT
TTAAAACTTCACGTACT-ACAC-GTTCTACTTCCTTTTGTATTAATAATGGTA
>AJ130929_2
ATGTCAGGTTGCTTATATAGA--ATATATGGAGTGGGGTTTAGTTTAGGTTTTTTAATTA
TGTTACAGATAATATGTGGTGTCTGTTTAGCGTGAATGTTTTTTAGTTGTTTTATTTGTG
CAAATTGATATTTTATTTTATTTTTGTGAGATTTTGATTTAGGTTTTGTAATTAGAAGTA
TTCATATTTGTTTCACTTCTTTATTATATT-TTTTATTATATGTGCATATATTTAAATGT
ATAATATTGGTAATTTTATTTGAC-ACACATTTATTAGTGTGATTTGTAGGATTTGTATT
ATTTATGTTCATAAT-AATTATTGCATTTATTGGATATGTGTTACCATGTACAATGATGT
CTTA----TTGAGGATTAACAG-TTTTTAGTAATATTTTAGCAACTGTACCTGTGATCGG
TCAGTGATTGTGTTATTGAATAT-GAGGTAGTGAATT--TATAAATG-AT-TTTACGCTT
TTAAAACTTCACGTATT-ACAT-GTTCTACTTCCTTTTGTATTAATAATGGTA
>FJ549393_1
ATGTCAGGTTGCTTATATAGA--ATATATGGAGTGGGGTTTAGTTTAGGTTTTTTTATTA
TGTTACAGATAATATGTGGTGTCTGTTTAGCGTGAATGTTTTTTAGTTGTTTTATTTGTG
CAAATTGATATTTTATTTTATTTTTGTGAGATTTTGATTTAGGTTTTGTAATTAGAAGTA
TTCATATTTGTTTCACTTCTTTATTATATT-TTTTATTATATGTGCATATATTTAAATGT
ATAATATTGGTAATTTTATTTGAC-ACACATTTATTAGTGTGATTTGTAGGATTTGTATT
ATTTATGTTCATAAT-AATTATTGCATTTATTGGATATGTGTTACCATGTACAATGATGT
CTTA----TTGAGGATTAACAG-TTTTTAGTAATATTTTAGCAACTGTACCTGTGATCGG
TCAGTGATTGTGTTATTGAATAT-GAGGTAGTGAATT--TATAAATG-AT-TTTACGCTT
TTAAAACTTCACGTATT-ACAC-GTTC--------------------------
>KT829467_1
ATGTCAGGTTGTTTATATAGG--ATATATGGAGTGGGATTCAGTTTAGGTTTATTTATTA
TGTTACAGATAATATGTGGTGTTTGTTTAGCGTGAATGTTTTTTAGTTGTTTTATTTGTG
CGAATTGATATTTTATTTTGTTTTTGTGAGACTTCGATTTAGGTTTTGTGATTAGAAGTA
TCCATATTTGTTTCACCTCCTTGTTATATT-TTTTATTATATGTGCATATATTTAAATGT
ATAATATTGGTAATTTTATTTGAC-ACACATTTATTAGTGTGATTTGTAGGATTTATATT
ATTTATGTTTATAAT-AATTATTGCATTTATTGGGTACGTGTTACCATGTACAATGATGT
CTTA----TTGAGGATTAACAG-TTTTTAGTAATATTTTAGCTACTGTTCCTGTATTCGG
CCAGTGATTATGTTATTGAATAT-GAGGTAGTGAATT--TATAAATG-AT-TTTACACTT
TTAAAACTCCATGTATT-GCAT-GTTTTGCTTCCTTTTGTTTTAATAATGGTA
>KT829466_1
ATGTCAGGTTGTTTATATAGG--ATATATGGAGTGGGATTCAGTTTAGGTTTATTTATTA
TGTTACAGATAATATGTGGTGTTTGTTTAGCGTGAATGTTTTTTAGTTGTTTTATTTGTG
CGAATTGATATTTTATTTTGTTTTTGTGAGACTTCGATTTAGGTTTTGTGATTAGAAGTA
TCCATATTTGTTTCACCTCCTTGTTATATT-TTTTATTATATGTGCATATATTTAAATGT
ATAATATTGGTAATTTTATTTGAC-ACACATTTATTAGTGTGATTTGTAGGATTTATATT
ATTTATGTTTATAAT-AATTATTGCATTTATTGGGTACGTGTTACCATGTACAATGATGT
CTTA----TTGAGGATTAACAG-TTTTTAGTAATATTTTAGCTACTGTTCCTGTATTCGG
CCAGTGATTATGTTATTGAATAT-GAGGTAGTGAATT--TATAAATG-AT-TTTACACTT
TTAAAACTCCATGTATT-GCAT-GTTTTGCTTCCTTTTGTTTTAATAATGGTA
>KT305784_1
ATGTCAGGTTGTTTATATAGG--ATATATGGAGTGGGATTCAGTTTAGGTTTATTTATTA
TGTTACAGATAATATGTGGTGTTTGTTTAGCGTGAATGTTTTTTAGTTGTTTTATTTGTG
CGAATTGATATTTTATTTTGTTTTTGTGAGACTTCGATTTAGGTTTTGTGATTAGAAGTA
TCCATATTTGTTTCACCTCCTTGTTATATT-TTTTATTATATGTGCATATATTTAAATGT
ATAATATTGGTAATTTTATTTGAC-ACACATTTATTAGTGTGATTTGTAGGATTTATATT
ATTTATGTTTATAAT-AATTATTGCATTTATTGGGTACGTGTTACCATGTACAATGATGT
CTTA----TTGAGGATTAACAG-TTTTTAGTAATATTTTAGCTACTGTTCCTGTATTCGG
CCAGTGATTATGTTATTGAATAT-GAGGTAGTGAATT--TATAAATG-AT-TTTACACTT
TTAAAA-----------------------------------------------
>KT305783_1
ATGTCAGGTTGTTTATATAGG--ATATATGGAGTGGGATTCAGTTTAGGTTTATTTATTA
TGTTACAGATAATATGTGGTGTTTGTTTAGCGTGAATGTTTTTTAGTTGTTTTATTTGTG
CGAATTGATATTTTATTTTGTTTTTGTGAGACTTCGATTTAGGTTTTGTGATTAGAAGTA
TCCATATTTGTTTCACCTCCTTGTTATATT-TTTTATTATATGTGCATATATTTAAATGT
ATAATATTGGTAATTTTATTTGAC-ACACATTTATTAGTGTGATTTGTAGGATTTATATT
ATTTATGTTTATAAT-AATTATTGCATTTATTGGGTACGTGTTACCATGTACAATGATGT
CTTA----TTGAGGATTAACAG-TTTTTAGTAATATTTTAGCTACTGTTCCTGTATTCGG
CCAGTGATTATGTTATTGAATAT-GAGGTAGTGAATT--TATAAATG-AT-TTTACACTT
TTAAAA-----------------------------------------------
>KT305782_1
ATGTCAGGTTGTTTATATAGG--ATATATGGAGTGGGATTCAGTTTAGGTTTATTTATTA
TGTTACAGATAATATGTGGTGTTTGTTTAGCGTGAATGTTTTTTAGTTGTTTTATTTGTG
CGAATTGATATTTTATTTTGTTTTTGTGAGACTTCGATTTAGGTTTTGTGATTAGAAGTA
TCCATATTTGTTTCACCTCCTTGTTATATT-TTTTATTATATGTGCATATATTTAAATGT
ATAATATTGGTAATTTTATTTGAC-ACACATTTATTAGTGTGATTTGTAGGATTTATATT
ATTTATGTTTATAAT-AATTATTGCATTTATTGGGTACGTGTTACCATGTACAATGATGT
CTTA----TTGAGGATTAACAG-TTTTTAGTAATATTTTAGCTACTGTTCCTGTATTCGG
CCAGTGATTATGTTATTGAATAT-GAGGTAGTGAATT--TATAAATG-AT-TTTACACTT
TTAAAA-----------------------------------------------
>KT305788_1
ATGTCAGGTTGTTTATATAGG--ATATATGGAGTGGGATTCAGTTTAGGTTTATTTATTA
TGTTACAGATAATATGTGGTGTTTGTTTAGCGTGAATGTTTTTTAGTTGTTTTATTTGTG
CGAATTGATATTTTATTTTGTTTTTGTGAGACTTCGATTTAGGTTTTGTGATTAGAAGTA
TCCACATTTGTTTCACCTCCTTGTTATATT-TTTTATTATATGTGCATATATTTAAATGT
ATAATATTGGTAATTTTATTTGAC-ACACATTTATTAGTGTGATTTGTAGGATTTATATT
ATTTATGTTTATAAT-AATTATTGCATTTATTGGGTACGTGTTACCATGTACAATGATGT
CTTA----TTGAGGATTAACAG-TTTTTAGTAATATTTTAGCTACTGTTCCTGTATTCGG
CCAGTGATTATGTTATTGAATAT-GAGGTAGTGAATT--TATAAATG-AT-TTTACACTT
TTAAAA-----------------------------------------------
>KT305787_1
ATGTCAGGTTGTTTATATAGG--ATATATGGAGTGGGATTCAGTTTAGGTTTATTTATTA
TGTTACAGATAATATGTGGTGTTTGTTTAGCGTGAATGTTTTTTAGTTGTTTTATTTGTG
CGAATTGATATTTTATTTTGTTTTTGTGAGACTTCGATTTAGGTTTTGTGATTAGAAGTA
TCCACATTTGTTTCACCTCCTTGTTATATT-TTTTATTATATGTGCATATATTTAAATGT
ATAATATTGGTAATTTTATTTGAC-ACACATTTATTAGTGTGATTTGTAGGATTTATATT
ATTTATGTTTATAAT-AATTATTGCATTTATTGGGTACGTGTTACCATGTACAATGATGT
CTTA----TTGAGGATTAACAG-TTTTTAGTAATATTTTAGCTACTGTTCCTGTATTCGG
CCAGTGATTATGTTATTGAATAT-GAGGTAGTGAATT--TATAAATG-AT-TTTACACTT
TTAAAA-----------------------------------------------
>KT305786_1
ATGTCAGGTTGTTTATATAGG--ATATATGGAGTGGGATTCAGTTTAGGTTTATTTATTA
TGTTACAGATAATATGTGGTGTTTGTTTAGCGTGAATGTTTTTTAGTTGTTTTATTTGTG
CGAATTGATATTTTATTTTGTTTTTGTGAGACTTCGATTTAGGTTTTGTGATTAGAAGTA
TCCACATTTGTTTCACCTCCTTGTTATATT-TTTTATTATATGTGCATATATTTAAATGT
ATAATATTGGTAATTTTATTTGAC-ACACATTTATTAGTGTGATTTGTAGGATTTATATT
ATTTATGTTTATAAT-AATTATTGCATTTATTGGGTACGTGTTACCATGTACAATGATGT
CTTA----TTGAGGATTAACAG-TTTTTAGTAATATTTTAGCTACTGTTCCTGTATTCGG
CCAGTGATTATGTTATTGAATAT-GAGGTAGTGAATT--TATAAATG-AT-TTTACACTT
TTAAAA-----------------------------------------------
>KT305785_1
ATGTCAGGTTGTTTATATAGG--ATATATGGAGTGGGATTCAGTTTAGGTTTATTTATTA
TGTTACAGATAATATGTGGTGTTTGTTTAGCGTGAATGTTTTTTAGTTGTTTTATTTGTG
CGAATTGATATTTTATTTTGTTTTTGTGAGACTTCGATTTAGGTTTTGTGATTAGAAGTA
TCCACATTTGTTTCACCTCCTTGTTATATT-TTTTATTATATGTGCATATATTTAAATGT
ATAATATTGGTAATTTTATTTGAC-ACACATTTATTAGTGTGATTTGTAGGATTTATATT
ATTTATGTTTATAAT-AATTATTGCATTTATTGGGTACGTGTTACCATGTACAATGATGT
CTTA----TTGAGGATTAACAG-TTTTTAGTAATATTTTAGCTACTGTTCCTGTATTCGG
CCAGTGATTATGTTATTGAATAT-GAGGTAGTGAATT--TATAAATG-AT-TTTACACTT
TTAAAA-----------------------------------------------
>KT327329_1
ATGTCAGGTTGTTTATATAGG--ATATATGGAGTGGGGTTCAGTTTAGGTTTATTTATTA
TGTTACAGATAATATGTGGTGTTTGTTTAGCGTGAATGTTTTTTAGTTGTTTTATTTGTG
CGAATTGATATTTTATTTTATTTTTGTGAGACTTTGATTTAGGTTTTGTGATTAGAAGTA
TCCATATTTGTTTCACCTCCTTGCTATATT-TTTTATTATATGTGCATATATTTAAATGT
ATAATATTGGTAATTTTATTTGAC-ACACATTTATTAGTGTGATTTGTAGGATTTATATT
ATTTATGTTTATAAT-AATTATTGCATTTATTGGGTATGTGTTACCATGTACAATGATGT
CTTA----TTGAGGATTAACAG-TTTTTAGTAATATTTTAGCTACTGTTCCTGTATTCGG
CCAGTGATTATGTTATTGAATAT-GAGGTAGTGAATT--TATAAACG-AT-TTTACACTT
TTAAAA-----------------------------------------------
>KT305781_1
ATGTCAGGTTGTTTATATAGG--ATATATGGAGTGGGGTTCAGTTTAGGTTTATTTATTA
TGTTACAGATAATATGTGGTGTTTGTTTAGCGTGAATGTTTTTTAGTTGTTTTATTTGTG
CGAATTGATATTTTATTTTATTTTTGTGAGACTTTGATTTAGGTTTTGTGATTAGAAGTA
TCCATATTTGTTTCACCTCCTTGCTATATT-TTTTATTATATGTGCATATATTTAAATGT
ATAATATTGGTAATTTTATTTGAC-ACACATTTATTAGTGTGATTTGTAGGATTTATATT
ATTTATGTTTATAAT-AATTATTGCATTTATTGGGTATGTGTTACCATGTACAATGATGT
CTTA----TTGAGGATTAACAG-TTTTTAGTAATATTTTAGCTACTGTTCCTGTATTCGG
CCAGTGATTATGTTATTGAATAT-GAGGTAGTGAATT--TATAAACG-AT-TTTACACTT
TTAAAA-----------------------------------------------
>KT305780_1
ATGTCAGGTTGTTTATATAGG--ATATATGGAGTGGGGTTCAGTTTAGGTTTATTTATTA
TGTTACAGATAATATGTGGTGTTTGTTTAGCGTGAATGTTTTTTAGTTGTTTTATTTGTG
CGAATTGATATTTTATTTTATTTTTGTGAGACTTTGATTTAGGTTTTGTGATTAGAAGTA
TCCATATTTGTTTCACCTCCTTGCTATATT-TTTTATTATATGTGCATATATTTAAATGT
ATAATATTGGTAATTTTATTTGAC-ACACATTTATTAGTGTGATTTGTAGGATTTATATT
ATTTATGTTTATAAT-AATTATTGCATTTATTGGGTATGTGTTACCATGTACAATGATGT
CTTA----TTGAGGATTAACAG-TTTTTAGTAATATTTTAGCTACTGTTCCTGTATTCGG
CCAGTGATTATGTTATTGAATAT-GAGGTAGTGAATT--TATAAACG-AT-TTTACACTT
TTAAAA-----------------------------------------------
>KT305779_1
ATGTCAGGTTGTTTATATAGG--ATATATGGAGTGGGGTTCAGTTTAGGTTTATTTATTA
TGTTACAGATAATATGTGGTGTTTGTTTAGCGTGAATGTTTTTTAGTTGTTTTATTTGTG
CGAATTGATATTTTATTTTATTTTTGTGAGACTTTGATTTAGGTTTTGTGATTAGAAGTA
TCCATATTTGTTTCACCTCCTTGCTATATT-TTTTATTATATGTGCATATATTTAAATGT
ATAATATTGGTAATTTTATTTGAC-ACACATTTATTAGTGTGATTTGTAGGATTTATATT
ATTTATGTTTATAAT-AATTATTGCATTTATTGGGTATGTGTTACCATGTACAATGATGT
CTTA----TTGAGGATTAACAG-TTTTTAGTAATATTTTAGCTACTGTTCCTGTATTCGG
CCAGTGATTATGTTATTGAATAT-GAGGTAGTGAATT--TATAAACG-AT-TTTACACTT
TTAAAA-----------------------------------------------
>KT305778_1
ATGTCAGGTTGTTTATATAGG--ATATATGGAGTGGGGTTCAGTTTAGGTTTATTTATTA
TGTTACAGATAATATGTGGTGTTTGTTTAGCGTGAATGTTTTTTAGTTGTTTTATTTGTG
CGAATTGATATTTTATTTTATTTTTGTGAGACTTTGATTTAGGTTTTGTGATTAGAAGTA
TCCATATTTGTTTCACCTCCTTGCTATATT-TTTTATTATATGTGCATATATTTAAATGT
ATAATATTGGTAATTTTATTTGAC-ACACATTTATTAGTGTGATTTGTAGGATTTATATT
ATTTATGTTTATAAT-AATTATTGCATTTATTGGGTATGTGTTACCATGTACAATGATGT
CTTA----TTGAGGATTAACAG-TTTTTAGTAATATTTTAGCTACTGTTCCTGTATTCGG
CCAGTGATTATGTTATTGAATAT-GAGGTAGTGAATT--TATAAACG-AT-TTTACACTT
TTAAAA-----------------------------------------------
>FJ002257_1
ATGTCAGGTTGTTTATATAGG--ATATATGGAGTGGGGTTCAGTTTAGGTTTATTTATTA
TGTTACAGATAATATGTGGTGTTTGTTTAGCGTGAATGTTTTTTAGTTGTTTTATTTGTG
CGAATTGATATTTTATTTTATTTTTGTGAGACTTTGATTTAGGTTTTGTGATTAGAAGTA
TCCATATTTGTTTCACCTCCTTGCTATATT-TTTTATTATATGTGCATATATTTAAATGT
ATAATATTGGTAATTTTATTTGAC-ACACATTTATTAGTGTGATTTGTAGGATTTATATT
ATTTATGTTTATAAT-AATTATTGCATTTATTGGGTATGTGTTACCATGTACAATGATGT
CTTA----TTGAGGATTAACAG-TTTTTAGTAATATTTTAGCTACTGTTCCTGTATTCGG
CCAGTGATTGTGTTATTGAATAT-GAGGAAGTGAATT--TATAAATG-AT-TTTACGCTT
TTAAAACTTCACGTATT-ACAC-GTTT--------------------------
>FJ002259_1
ATGTCAGGTTGTTTATATAGG--ATATATGGAGTGGGGTTCAGTTTAGGTTTATTTATTA
TGTTACAGATAATATGTGGTGTTTGTTTAGCGTGAATGTTTTTTAGTTGTTTTATTTGTG
CGAATTGATATTTTATTTTGTTTTTGTGAGACTTTGATTTAGGTTTTGTGATTAGAAGTA
TCCATATTTGTTTCACCTCCTTGCTATATT-TTTTATTATATGTGCATATATTTAAATGT
ATAATATTGGTAATTTTATTTGAC-ACACATTTATTAGTGTGATTTGTAGGATTTATATT
ATTTATGTTTATAAT-AATTATTGCATTTATTGGGTATGTGTTACCATGTACAATGATGT
CTTA----TTGAGGATTAACAG-TTTTTAGTAATATTTTAGCTACTGTTCCTGTATTCGG
CCAGTGATTGTGTTATTGAATAT-GAGGAAGTGAATT--TATAAATG-AT-TTTACGCTT
TTAAAACTTCACGTATT-ACAC-GTTT--------------------------
>FJ002253_1
ATGTCAGGTTGTTTATATAGG--ATATATGGAGTGGGGTTCAGTTTAGGTTTATTTATTA
TGTTACAGATAATATGTGGTGTTTGTTTAGCGTGAATGTTTTTTAGTTGTTTTATTTGTG
CGAATTGATATTTTATTTTATTTTTGTGAGACTTTGATTTAGGTTTTGTGATTAGAAGTA
TCCATATTTGTTTCACCTCCTTGCTATATT-TTTTATTATATGTGCATATATTTAAATGT
ATAATATTGGTAATTTTATTTGAC-ACACATTTATTAGTGTGATTTGTAGGATTTATATT
ATTTATGTTTATAAT-AATTATTGCATTTATTGGGTATGTGTTACCATGTACAATGATGT
CTTA----TTGAGGATTAACAG-TTTTTAGTAATATTTTAGCTACTGTTCCTGTATTCGG
CCAGTGATTGTGTTATTGAATAT-GAGGAAGAGAATT--TATAAATG-AT-TTTACGCTT
TTAAAACTTCACGTATT-ACAC-GTTT--------------------------
>FJ002261_1
ATGTCAGGTTGTTTATATAGG--ATATATGGAGTGGGGTTCAGTTTAGGTTTATTTATTA
TGTTACAGATAATATGTGGTGTTTGTTTAGCGTGAATGTTTTTTAGTTGTTTTATTTGTG
CGAATTGATATTTTATTTTGTTTTTGTGAGACTTTGATTTAGGTTTTGTGATTAGAAGTA
TCCATATTTGTTTCACCTCCTTGCTATATT-TTTTATTATATGTGCATATATTTAAATGT
ATAATATTGGTAATTTTATTTGAC-ACACATTTATTAGTGTGATTTGTAGGATTTATATT
ATTTATGTTTATAAT-AATTATTGCATTTATTGGGTATGTGTTACCATGTACAATGATGT
CTTA----TTGAGGATTAACAG-TTTTTAGTAATATTTTAGCTACTGTTCCTGTATTCGG
CCAGTGATTGTGTTATTGAATAT-GAGGAAGAGAATT--TATAAATG-AT-TTTACGCTT
TTAAAACTTCACGTATT-ACAC-GTTT--------------------------
>MH549653_1
ATGTCAGGTTGTTTATATAGG--ATATATGGAGTGGGGTTCAGTTTAGGTCTATTTATTA
TGTTACAGATAATATGTGGTGTTTGCTTAGCATGAATGTTTTTTAGTTGTTTTATTTGTG
CAAATTGATATTTTATTTTATTTTTGTGAGACTTTGATTTAGGTTTCGTGATTAGAAGTA
TTCATATCTGTTTTACCTCATTGCTATATT-TTCTATCATATGTGCATATATTTAAATGT
ATAATATTAGTAATTTTATTTGAC-ACACATTTATTAGTATGATTTATAGGATTTATATT
ACTTATRTTCATAAT-CATTATTGCATTTATTGGGTACGTGTTACCATGTACAATGATGT
CTTA----TTGAGGATTAACAG-TCTTTAGCAATATTTTAGCAACTGTTCCCATATTCGG
CCAGTGATTATGTTATTGAATAT-GAGGTAGTGAATT--TATAAACG-AT-TTTACTCTT
TTAAAACTTCATGTATT-ACAT-GTCCTGCTCCCTTTTGTTTTA---------
>EU559326_1
ATGTCAGGTTGTTTATATAGG--ATATATGGAGTGGGGTTCAGTTTAGGTCTATTTATTA
TGTTACAGATAATATGTGGTGTTTGCTTAGCATGAATGTTTTTTAGTTGTTTTATTTGTG
CAAATTGATATTTTATTTTATTTTTGTGAGACTTTGATTTAGGTTTGGTGATTAGAAGTA
TTCATATCTGTTTCACTTCTTTGCTATATT-TTCTATTATATGTGCATATATTTAAATGT
ATAATATTGGTAATTTTATTTGAC-ACCCATTTATTAGTATGATTTATAGGATTAATATT
ATTTAGGTTTATAAT-AATTATCGCATTTATTGGGTACGTGTTACCATGTACAATGATGT
CTTA----TTGAGGATTAACAG-TTTTTAGTAATATTTTAGCTACTGTTCCTGTGATATG
CCAGTGATTGTGATATTGAATAT-GAGGTAGTGAATT--TATAAATG-AT-TTTACGCTT
TTAAAACTTCGCGTTTT-GCAA-GTTTTCCTGCCCTTTGTATTTATAATCGTA
>EU559328_1
ATGTCAGGTTGTTTATATAGG--ATATATGGAGTGGGGTTCAGTTTAGGTCTATTTATTA
TGTTACAGATAATATGTGGTGTTTGCTTAGCATGAATGTTTTTTAGTTGTTTTATTTGTG
CAAATTGATATTTTATTTTATTTTTGTGAGACTTTGATTTAGGTTTTGTGATTAGAAGTA
TTCATATCTGTTTCACTTCTTTGCTATATT-TTCTATTATATGTGCATATATTTAAATGT
ATTCTATTGGTAATTTTATTTGAC-ACACATTTATTAGTATGATTTATAGGATTTATATT
ATTTATGTTTATAAT-AATTATTGCATTTATTGGGTACGTGTTACCATGTACAATGATGT
CTTA----TTGAGGATTAACAG-TTTTTAGTAATATTTTAGCTACTGTTCCTGTGATATG
CCAGTGATTGTGATATTGAATAT-GAGGGAGTGAATT--TATAAATG-AT-TTTACGCTT
TTAAAACTTCACGGTTT-GCAA-GTTTTCCTGCCCTTTGTATTTATAATCGTA
>EU559329_1
ATGTCAGGTTGTTTATATAGG--ATATATGGAGTGGGGTTCAGTTTAGGTCTATTTATTA
TGTTACAGATAATATGTGGTGTTTGCTTAGCATGAATGTTTTTTAGTTGTTTTATTTGTG
CAAATTGATATTTTATTTTATTTTTGTGAGACTTTGATTTAGGTTTTGTGATTAGAAGTA
TTCATATCTGTTTCACTTCTTTGCTATATT-TTCTATTATATGTGCATATATTTAAATGT
ATAATATTGGTAATTTTATTTGAC-ACACATTTATTAGTATGATTTATAGGATTTATATT
ATTTATGTTTATAAT-AATTATTGCATTTATTGGGTACGTGTTACCATGTACAATGATGT
CTTA----TTGAGGATTAACAG-TTTTTAGTAATATTTTAGCTACTGTTCCTGTGATATG
CCAGTGATTGTGATATTGAATAT-GAGGGAGTGAATT--TATAAATG-AT-TTTACGCTT
TTAAAACTTCACGTTTT-GCAA-GTTTTCCTGCCCTTTGTATTTATAATCGTA
>EU559327_1
ATGTCAGGTTGTTTATATAGG--ATATATGGAGTGGGGTTCAGTTTCGGTCTATTTATTA
TGTTACAGATAATATGTGGTGTTTGCTTAGCATGAATGTTTTTTAGTTGTTTTATTTGTG
CAAATTGATATTTTATTTTATTTTTGTGAGACTTTGATTTAGGTTTTGTGATTAGAAGTA
TTCATATCTGTTTCACTTCTTTGCTATATT-TTCTATTATATGTGCATATATTTAAATGT
ATAATATTGGTAATTTTATTTGAC-ACACATTTATTAGTATGATTTATAGGATTTATATT
ATTTATGTTTATAAT-AATTATTGCATTTATTGGGTACGTGTTACCATGTACAATGATGT
CTTA----TTGAGGATTAACAG-TTTTTAGTAATATTTTAGCTACTGTTCCTGTGATATG
CCAGTGATTGTGATATTGAATAT-GAGGGAGTGAATT--TATAAATG-AT-TTTACGCTT
TTAAAACTTCACGTTTT-GCAA-GTTTTCCTGCCCTTTGTATTTATAATCGTA
>MH549652_1
ATGTCAGGTTGTTTATATSGG--AKATATGGAGTGGGRTTCAGTTTAGGTCTATTTMTTA
TGTTACAGATAATATGTGGTGTTTGCTTAGCATGAATGTTYATTAGTTGTTTTATTTGTG
CAAATTGATATTTTATTTTATTTTTGTGAGACTTTGATTTAGGTTTTGTGATTAGAAGTA
TTCATATCTGTTTTACTTCTTTGCTATATTATTCTCTCATATGTGCATATATTTAAATGT
ATAATATTGGTAATTTTATTTGAC-ACACATTTATTAGTATGATTTATAGGATTTATATT
ATTTATGTTTATAAT-AATTATTGCATTTATAGGGTACGTGTTACCATGTACAATGATGT
CTTA----TTGAGGATTAACAG-TCTTTAGTAATATTTTAGCTACTGTTCCCGTATTCGG
CCAGTGATTATGTTATCGAATAT-GGGGTAGTGAATT--TATAAACG-AT-TTTACGCTT
TTAAAACTTCATGTATT-ACAT-GTCTTGCTCCCTTTTGTTTTAA--------
>HQ713711_1
ATGGCAGGTTGTTTAGATAGG--ATATCGGGAGGGGGGGGCAGTTTAGGTCTATTTATTA
TGTTGCAGATAATCTGTGGTGTTTGCTTAGCATGAATGTTTTTTAGTTGTTTTATTTGTG
CAAATTGATATTTTATTTTATTTTTGTGAGACTTTGATTTAGGTTTTGTGATTAGAAGTA
TTCATATCTGTTTTACTTCTTTGCTATATT-TTTTATTATATGTGCATATATTTAAATGT
ATAATATTGGTAATTTTATTTGAC-ACACATTTATTAGTATGATTTATAGGATTTATATT
ATTTATGTTTATAAT-AATTATTGCATTTATTGGGTACGTGTTACCATGTACAATGATGT
CTTA----TTGAGGATTAACAG-TTTTTAGTAATATTTTAGCTACTGTTCCTGTATTCGG
CCAGTGATTATGTTATTGAATAT-GGAGTAGTGAATT--TATAAATG-AT-TTTACGCTT
TTAAAACTTCATGTATT-ACAT-GTCTTGCTCCCTTTTGTTTTAATTATGGTA
>MH549655_1
ATGTCAGGTTGTTTATATAGG--ATATATGGAGTGGGGTTCAGTTTAGGTCTATTTATTA
TGTTACAGATAATATGTGGTGTTTGCTTAGCATGAATGTTTATTAGTTGTTTTATTTGTG
CAAATTGATATTTTATTTTATTTTTGTGAGACTTTGATTTAGGTTTTGTGATTAGAAGTA
TTCAYATCTGTTTTACTTCTTTGCTATATT-TTCTCTCATATGTGCATATATTTAAATGY
ATAATATTGGTAATTTTATTTGAC-ACACATTTATTAGTATGATTTATAGGATTTATATT
ATTTATGTTTATAAT-AATTATTGCATTTATTGGGTACGTGTTACCATGTACAATGATGT
CTTA----TTGAGGATTAACAG-TYTTTAGYAATATTTTAGCWACTGTTCCCGTATTCGG
CCAGTGATTATGTTATYGAATAT-GGGGTAGTGAATT--TATAAAYG-AT-TTTACGCTT
TTAAAACTTCATGTATT-ACAT-GTCCTGCTCCCTTTTGTTTTA---------
>FJ549391_1
ATGTCAGGTTGTTTATATAGG--ATATATGGAGTGGGGTTCAGTTTAGGTCTATTTATTA
TGTTACAGATAATATGTGGTGTTTGCTTAGCATGAATGTTTTTTAGTTGTTTTATTTGTG
CAAATTGATATTTTATTTTATTTTTGTGAGACTTTGATTTAGGTTTTGTGATTAGAAGTA
TTCATATCTGTTTTACTTCTTTGCTATATT-TTCTATTATATGTGCATATATTTAAATGT
ATAATATTGGTAATTTTATTTGAC-ACACATTTATTAGTATGATTTATAGGATTTATATT
ATTTATGTTTATAAT-AATTATTGCATTTATTGGGTACGTGTTACCATGTACAATGATGT
CTTA----TTGAGGATTAACAG-TTTTTAGTAATATTTTAGCTACTGTTCCTGTATTCGG
CCAGTGATTGTGTTATTGAATAT-GAGGAAGTGAATT--TATAAATG-AT-TTTACGCTT
TTAAAACTTCACGTATT-ACAC-GTTT--------------------------
>EU559324_1
ATGTCAGGTTGTTTATATAGG--ATATATGGAGTGGGGTTCAGTTTAGGTCTATTTATTA
TGTTACAGATAATATGTGGTGTTTGCTTAGCATGAATGTTTTTTAGTTGTTTTATTTGTG
CAAATTGATATTTTATTTTATTTTTGTGAGACTTTGATTTAGGTTTTGTGATTAGAAGTA
TTCATATCTGTTTCACTTCTTTGCTATATT-TTCTATTATATGTGCATATATTTAAATGT
ATAATATTGGTAATTTTATTTGAC-ACACATTTATTAGTATGATTTATAGGATTTATATT
ATTTATGTTTATAAT-AATTATTGCATTTATTGGGTACGTGTTACCATGTACAATGATGT
CTTA----TTGAGGATTAACAG-TTTTTAGTAATATTTTAGCTACTGTTCCTGTATTCGG
CCAGTGATTATGTTATTGAATAT-GGGGTACTGAATT--TATAAATC-AC-TTTACGCTT
TTAAAACTTCATGTATT-ACAT-GTCCTGCTCCCTTTTGTATTAATCCAAGTA
>EU559323_1
ATGTCAGGTTGTTTATATAGG--ATATATGGAGTGGGGTTCAGTTTAGGTCTATTTATTA
TGTTACAGATAATATGTGGTGTTTGCTTAGCATGAATGTTTTTTAGTTGTTTTATTTGTG
CAAATTGATATTTTATTTTATTTTTGTGAGACTTTGATTTAGGTTTTGTGATTAGAAGTA
TTCATATCTGTTTCACTTCTTTGCTATATT-TTCTATTATATGTGCATATATTTAAATGT
ATAATATTGGTAATTTTATTTGAC-ACACATTTATTAGTATGATTTATAGGATTTATATT
ATTTATGTTTATAAT-AATTATTGCATTTATTGGGTACGTGTTACCATGTACAATGATGT
CTTA----TTGAGGATTAACAG-TTTTTAGTAATATTTTAGCTACTGTGCCTGTATTCGG
CCAGTGATTATGTTATTGAATAT-GGGGTAGTGAATT--TATAAATG-AC-TTTACGCTT
TTAAAACTTCATGTATT-ACAT-GTCCTGCTCCCTTTTGTGTTAATCATGGTA
>JF267934_1
ATGTCAGGTTGTTTATATAGG--ATATATGGAGTGGGGTTCAGTTTAGGTCTATTTATTA
TGTTACAGATAATATGTGGTGTTTGCTTAGCATGAATGTTTTTTAGTTGTTTTATTTGTG
CAAATTGATATTTTATTTTATTTTTGTGAGACTTTGATTTAGGTTTTGTGATTAGAAGTA
TTCATATCTGTTTCACTTCTTTGCTATATT-TTCTATTATATGTGCATATATTTAAATGT
ATAATATTGGTAATTTTATTTGAC-ACACATTTATTAGTATGATTTATAGGATTTATATT
ATTTATGTTTATAAT-AATTATTGCATTTATTGGGTACGTGTTACCATGTACAATGATGT
CTTA----TTGAGGATTAACAG-TTTTTAGTAATATTTTAGCTACTGTTCCTGTATTCGG
CCAGTGATTATGTTATTGAATAT-GGGGTAGTGAATT--TATAAATG-AC-TTTACGCTT
TTAAAACTTCATGTATT-ACAT-GTCCTGCTTCCTTTTGTTTTAATCATGGTA
>AJ439719_1
ATGTCAGGTTGTTTATATAGG--ATATATGGAGTGGGGTTCAGTTTAGGTCTATTTATTA
TGTTACAGATAATATGTGGTGTTTGCTTAGCATGAATGTTTTTTAGTTGTTTTATTTGTG
CAAATTGATATTTTATTTTATTTTTGTGAGACTTTGATTTAGGTTTTGTGATTAGAAGTA
TTCATATCTGTTTCACTTCTTTGCTATATT-TTCTATTATATGTGCATATATTTAAATGT
ATAATATTGGTAATTTTATTTGAC-ACACATTTATTAGTATGATTTATAGGATTTATATT
ATTTATGTTTATAAT-AATTATTGCATTTATTGGGTACGTGTTACCATGTACAATGATGT
CTTA----TTGAGGATTAACAG-TTTTTAGTAATATTTTAGCTACTGTTCCTGTATTCGG
CCAGTGATTATGTTATTGAATAT-GGGGTAGTGAATT--TATAAATG-AC-TTTACGCTT
TTGAAACTTCATGTATT-ACAT-GTCCTGCTCCCTTTTGTTTTAATCATGGTA
>MH549649_1
ATGTCAGGTTGTTTATATAGG--ATATATGGAGTGGGGTTCAGTTTAGGTCTATTTATTA
TGTTACAGATAATATGTGGTGTTTGCTTAGCATGAATGTTTTTTAGTTGTTTTATTTGTG
CAAATTGATATTTTATTTTATTTTTGTGAGACTTTGATTTAGGTTTTGTGATTAGAAGTA
TTCATATCTGTTTCACTTCTTTGCTATATT-TTCTATTATATGTGCATATATTTAAATGT
ATAATATTGGTAATTTTATTTGAC-ACACATTTATTAGTATGATTTATAGGATTTATATT
ATTTATGTTTATAAT-AATTATTGCATTTATTGGGTACGTGTTACCATGTACAATGATGT
CTTA----TTGAGGATTAACAG-TTTTTAGTAATATTTTAGCTACTGTTCCTGTATTCGG
CCAGTGATTATGTTATTGAATAT-GGGGTAGTGAATT--TATAAATG-ACTTTTACGCTT
TTAAAACTTCATGTATT-ACAT-GTTCTGCTCCCTTTTGTTTTA---------
>MH549647_1
ATGTCAGGTTGTTTATATAGG--ATATATGGAGTGGGGTTCAGTTTAGGTCTATTTATTA
TGTTACAGATAATATGTGGTGTTTGCTTAGCATGAATGTTTTTTAGTTGTTTTATTTGTG
CAAATTGATATTTTATTTTATTTTTGTGAGACTTTGATTTAGGTTTTGTGATTAGAAGTA
TTCATATCTGTTTCACTTCTTTGCTATATT-TTCTATTATATGTGCATATATTTAAATGT
ATAATATTGGTAATTTTATTTGAC-ACACATTTATTAGTATGATTTATAGGATTTATATT
ATTTATGTTTATAAT-AATTATTGCATTTATTGGGTACGTGTTACCATGTACAATGATGT
CTTA----TTGAGGATTAACAG-TTTTTAGTAATATTTTAGCTACTGTTCCTGTATTCGG
CCAGTGATTATGTTATTGAATAT-GGGGTAGTGAATT--TATAAATG-ACTTTTACGCTT
TTAAAACTTCATGTATT-ACAT-GTCCTGCTCCCTTTTGTTTTA---------
>JF267930_1
ATGTCAGGTTGTTTATATAGG--ATATATGGAGTGGGGTTCAGTTTAGGTCTATTTATTA
TGTTACAGATAATATGTGGTGTTTGCTTAGCATGAATGTTTTTTAGTTGTTTTATTTGTG
CAAATTGATATTTTATTTTATTTTTGTGAGACTTTGATTTAGGTTTTGTGATTAGAAGTA
TTCATATCTGTTTCACTTCTTTGCTATATT-TTCTATTATATGTGCATATATTTAAATGT
ATAATATTGGTAATTTTATTTGAC-ACACATTTATTAGTATGATTTATAGGATTTATATT
ATTTATGTTTATAAT-AATTATTGCATTTATTGGGTACGTGTTACCATGTACAATGATGT
CTTA----TTGAGGATTAACAG-TTTTTAGTAATATTTTAGCTACTGTTCCTGTATTCGG
CCAGTGATTATGTTATTGAATAT-GGGGTAGTGAATT--TATAAATG-AC-TTTACGCTT
TTAAAACTTCATGTATT-ACAT-GTCCTGCTCCCTTTTGTTTTAATCATGGTA
>KM243352_1
ATGTCAGGTTGTTTATATAGG--ATATATGGAGTGGGGTTCAGTTTAGGTCTATTTATTA
TGTTACAGATAATATGTGGTGTTTGCTTAGCATGAATGTTTTTTAGTTGTTTTATTTGTG
CAAATTGATATTTTATTTTATTTTTGTGAGACTTTGATTTAGGTTTTGTGATTAGAAGTA
TTCATATCTGTTTCACTTCTTTGCTATATT-TTCTATTATATGTGCATATATTTAAATGT
ATAATATTGGTAATTTTATTTGAC-ACACATTTATTAGTATGATTTATAGGATTTATATT
ATTTATGTTTATAAT-AATTATTGCATTTATTGGGTACGTGTTACCATGTACAATGATGT
CTTA----TTGAGGATTAACAG-TTTTTAGTAATATTTTAGCTACTGTTCCTGTATTCGG
CCAGTGATTATGTTATTGAATAT-GGGGTAGTGAATT--TATAAATG-AC-TTTACGCTT
TTAAAACTTCATGTATT-ACAT-GTCCTGCTCCCTTTTGTTTTAATCATGGTA
>MH549646_1
ATGTCAGGTTGTTTATATAGG--ATATATGGAGTGGGGTTCAGTTTAGGTCTATTTATTA
TGTTACAGATAATATGTSGTSTTTGCTYAGCATGAATGTTTTTTAGTTGTTTTATTTGTG
CAAATTGATATTTTATTTTATTTTTGTGAGACTTTGATTTAGGTTTTGTGATTAGAAGTA
TTCATATCTGTTTTACTTCTTTGCTATATT-TTCTATTATATGTGCATATATTTAAATGT
ATAATATTGGTAATTTTATTTGAC-ACACATTTATTAGTATGATTTATAGGATTTATATT
ATTTATGTTTATAAT-AATTATTGCATTTATTGGGTACGTGTTACCATGTACAATGATGT
CTTA----TTGAGGATTAACAG-TTTTTAGTAATATTTTAGCTACTGTTCCTGTATTCGG
CCAGTGATTATGTTATTGAATAT-GGGGTAGTGAATT--TMTAAATG-ATTTTTACGCTT
TTAAAACTTCATGTATT-ACAT-GTCCTGCTCCCTTTTGTTTTA---------
>JX123140_1
ATGTCAGGTTGTTTATATAGG--ATATATGGAGTGGGGTTCAGTTTAGGTCTATTTATTA
TGTTACAGATAATATGTGGTGTTTGCTTAGCATGAATGTTTTTTAGTTGTTTTATTTGTG
CAAATTGATATTTTATTTTATTTTTGTGAGACTTTGATTTAGGTTTTGTGATTAGAAGTA
TTCATATCTGTTTTACTTCTTTGCTATATT-TTTTATTATATGTGCATATATTTAAATGT
ATAATATTGGTAATTTTATTTGAC-ACACATTTATTAGTATGATTTATAGGATTTATATT
ATTTATATTTATAAT-AATTATTGCATTTATTGGGTACGTGTTACCATGTACAATGATGT
CTTA----TTGAGGATTAACAG-TTTTTAGTAATATTTTAGCTACTGTTCCTGTATTCGG
CCAGTGATTATGTTATTGAATAT-GGGGTAGTGAATT--TATAAATG-AT-TTTACGCTT
TTAAAACTTCATGTATT-ACAT-GTCCTGCTCCCTTTTGTTTTAATCATGGTA
>JX123139_1
ATGTCAGGTTGTTTATATAGG--ATATATGGAGTGGGGTTCAGTTTAGGTCTATTTATTA
TGTTACAGATAATATGTGGTGTTTGCTTAGCATGAATGTTTTTTAGTTGTTTTATTTGTG
CAAATTGATATTTTATTTTATTTTTGTGAGACTTTGATTTAGGTTTTGTGATTAGAAGTA
TTCATATCTGTTTTACTTCTTTGCTATATT-TTTTATTATATGTGCATATATTTAAATGT
ATAATATTGGTAATTTTATTTGAC-ACACATTTATTAGTATGATTTATAGGATTTATATT
ATTTATATTTATAAT-AATTATTGCATTTATTGGGTACGTGTTACCATGTACAATGATGT
CTTA----TTGAGGATTAACAG-TTTTTAGTAATATTTTAGCTACTGTTCCTGTATTCGG
CCAGTGATTATGTTATTGAATAT-GGGGTAGTGAATT--TATAAATG-AT-TTTACGCTT
TTAAAACTTCATGTATT-ACAT-GTCCTGCTCCCTTTTGTTTTAATCATGGAA
>MH549656_1
ATGTCAGGTTGTTTATATAGG--ATATATGGAGTGGGGTTCAGTTTAGGTCTATTTATTA
TGTTACAGATAATATGTGGTGTTTGCTTAGCATGAATGTTTTTTAGTTGTTTTATTTGTG
CAAATTGATATTTTATTTTATTTTTGTGAGACTTTGATTTAGGTTTTGTGATTAGAAGTA
TTCATATCTGTTTTACTTCTTTGCTATATT-TTCTMTYATATGTGCATATATTTAAATGT
ATAATATTGGTAATTTTATTTGAC-ACACATTTATTAGTATGATTTATAGGATTTATATT
ATTTATGTTTATAAT-AATTATTGCATTTATWGGGTACGTGTTACCATGTACAATGATGT
CTTA----TTGAGGATTAACAG-TTTTTAGTAATATTTTAGCTACTGTTCCTGTATTCGG
CCAGTGATTATGTTATTGAATAT-GGGGTAGTGAATT--TATAAATG-AT-TTTACGCTT
TTAAAACTTCATGTATT-ACAT-GTCTTGCTCCCTTTTGTTTTA---------
>MH549654_1
ATGTCAGGTTGTTTATATAGG--ATATATGGAGTGGGGTTCAGTTTAGGTCTATTTATTA
TGTTACAGATAATATGTGGTGTTTGCTTAGCATGAATGTTTTTTAGTTGTTTTATTTGTG
CAAATTGATATTTTATTTTATTTTTGTGAGACTTTGATTTAGGTTTTGTGATTAGAAGTA
TTCATATCTGTTTTACTTCTTTGCTATATT-TTCTMTYATATGTGCATATATTTAAATGT
ATAATATTGGTAATTTTATTTGAC-ACACATTTATTAGTATGATTTATAGGATTTATATT
ATTTATGTTTATAAT-AATTATTGCATTTATWGGGTACGTGTTACCATGTACAATGATGT
CTTA----TTGAGGATTAACAG-TTTTTAGTAATATTTTAGCTACTGTTCCTGTATTCGG
CCAGTGATTATGTTATTGAATAT-GGGGTAGTGAATT--TATAAATG-AT-TTTACGCTT
TTAAAACTTCATGTATT-ACAT-GTCTTGCTCCCTTTTGTTTTA---------
>MH549662_1
ATGTCAGGTTGTTTATATAGG--ATATATGGAGTGGGGTTCAGTTTAGGTCTATTTATTA
TGTTACAGATAATATGCGGTGTTTGCTTAGCATGAATGTTTTTTAGTTGTTTTATTTGTG
CAAATTGATATTTTATTTTATTTTTGTGAGACTTTGATTTAGGTTTTGTGATTAGAAGTA
TTCATATTTGTTTTACTTCTTTGCTATATT-TTCTATTATATGTGCATATATTTAAATGT
ATAATATTGGTAATTTTATTTGAT-ACACATTTATTAGTATGATTTATAGGATTTATATT
ATTTATGTTTATAAT-AATTATTGCATTTATTGGGTACGTGTTACCATGTACAATGATGT
CTTA----TTGAGGATTAACAG-TTTTTAGTAATATTTTAGCTACTGTTCCTGTATTCGG
CCAGTGATTATGTTATTGAATAT-GGGGTAGTGAATT--TATAAATG-AT-TTTACGCTT
TTAAAACTTCATGTATG-ACAT-GTCTTGCTCCCTTTTGTTTTAA--------
>KM243351_1
ATGTCAGGTTGTTTATATAGG--ATATATGGAGTGGGGTTCAGTTTAGGTCTATTTATTA
TGTTACAGATAATATGCGGTGTTTGCTTAGCATGAATGTTTTTTAGTTGTTTTATTTGTG
CAAATTGATATTTTATTTTATTTTTGTGAGACTTTGATTTAGGTTTTGTGATTAAAAGTA
TTCATATTTGTTTTACTTCTTTGCTATATT-TTCTATTATATGTGCATATATTTAAATGT
ATAATATTGGTAATTTTATTTGAT-ACACATTTATTAGTATGATTTATAGGATTTATATT
ATTTATGTTTATAAT-AATTATTGCATTTATTGGGTACGTGTTACCATGTACAATGATGT
CTTA----TTGAGGATTAACAG-TTTTTAGTAATATTTTAGCTACTGTTCCTGTATTCGG
CCAGTGATTATGTTATTGAATAT-GGGGTAGTGAATT--TATAAATG-AT-TTTACGCTT
TTAAAACTTCATGTATT-ACAT-GTCTTGCTCCCTTTTGTTTTAATTATGGTA
>FJ555637_1
ATGTCAGGTTGTTTATATAGG--ATATATGGAGTGGGGTTCAGTTTAGGTCTATTTATTA
TGTTACAGATAATATGCGGTGTTTGCTTAGCATGAATGTTTTTTAGTTGTTTTATTTGTG
CAAATTGATATTTTATTTTATTTTTGTGAGACTTTGATTTAGGTTTTGTGATTAGAAGTA
TTCATATTTGTTTTACTTCTTTGCTATATT-TTCTATTATATGTGCATATATTTAAATGT
ATAATATTGGTAATTTTATTTGAT-ACACATTTATTAGTATGATTTATAGGATTTATATT
ATTTATGTTTATAAT-AATTATTGCATTTATTGGGTACGTGTTACCATGTACAATGATGT
CTTA----TTGAGGATTAACAG-TTTTTAGTAATATTTTAGCTACTGTTCCTGTATTCGG
CCAGTGATTATGTTATTGAATAT-GGGGTAGTGAATT--TATAAATG-AT-TTTACGCTT
TTAAAACTTCATGTATT-ACAT-GTCT--------------------------
>FJ555646_1
ATGTCAGGTTGTTTATATAGG--ATATATGGAGTGGGGTTCAGTTTAGGTCTATTTATTA
TGTTACAGATAATATGTGGTGTTTGCTTAGCATGAATGTTTTTTAGTTGTTTTATTTGTG
CAAATTGATATTTTATTTTATTTTTGTGAGACTTTGATTTAGGTTTTGTGATTAGAAGTA
TTCATATCTGTTTTACTTCTTTGCTATATT-TTCTATTATATGTGCATATATTTAAATGT
ATAATATTGGTAATTTTATTTGAC-ACACATTTATTAGTATGATTTATAGGATTTATATT
ACTTATGTTTATAAT-AATTATTGCATTTATTGGGTACGTGTTACCATGTACAATGATGT
CTTA----TTGAGGATTAACAG-TTTTTAGTAATATTTTAGCTACTGTTCCTGTATTCGG
CCAGTGATTATGTTATTGAATAG-GGGGTAGTGAATT--TATAAATG-AT-TTTACGCTT
TTAAAACTTCATGTATT-ACAT-GTCT--------------------------
>JF267939_1
ATGTCAGGTTGTTTATATAGG--ATATATGGAGTGGGGTTCAGTTTAGGTCTATTTATTA
TGTTACAGATAATATGTGGTGTTTGCTTAGCATGAATGTTTTTTAGTTGTTTTATTTGTG
CAAATTGATATTTTATTTTATTTTTGTGAGACTTTGATTTAGGTTTTGTGATTAGAAGTA
TTCATATCTGTTTTACTTCTTTGCTATATT-TTCTATTATATGTGCATATATTTAAATGT
ATAAGATTGGTAATTTTATTTGAC-ACACATTTATTAGTATGATTTATAGGATTTATATT
ATTTATGTTTATAAT-AATTATTGCATTTATTGGATACGTGTTACCATGTACAATGATGT
CTTA----TTGAGGATTAACAG-TTTTTAGTAATATTTTAGCTACTGTTCCTGTATTCGG
CCAGTGATTATGTTATTGAATAT-GGGGTAGTGAATT--TATAAATG-AT-TTTACGCTT
TTAAAACTTCATGTATT-ACAT-GTCCTGCTCCCTTTTGTTTTAATAATGGTA
>KT305791_1
ATGTCAGGTTGTTTATATAGG--ATATATGGAGTGGGGTTCAGTTTAGGTCTATTTATTA
TGTTACAGATAATATGTGGTGTTTGCTTAGCATGAATGTTTTTTAGTTGTTTTATTTGTG
CAAATTGATATTTTATTTTATTTTTGTGAGACTTTGATTTAGGTTTTGTGATTAGAAGTA
TTCATATCTGTTTTACTTCTTTGTTATATT-TTCTATTATATGTGCATATATTTAAATGT
ATAATATTGGTAATTTTATTTGAC-ACACATTTATTAGTATGATTTATAGGATTTATATT
ATTTATGTTTATAAT-AATTATTGCATTTATTGGGTACGTGTTACCATGTACAATGATGT
CTTA----TTGAGGATTAACAG-TTTTTAGTAATATTTTAGCTACTGTTCCTGTATTCGG
CCAGTGATTATGTTATTGAATAT-GGGGTAGTGAATT--TATAAATG-AT-TTTACGCTT
TTAAAA-----------------------------------------------
>MT572488_1
ATGTCAGGTTGTTTATATAGG--ATATATGGAGTGGGGTTCAGTTTAGGTCTATTTATTA
TGTTACAGATAATATGTGGTGTTTGCTTAGCATGAATGTTTTTTAGTTGTTTTATTTGTG
CAAATTGATATTTTATTTTATTTTTGTGAGACTTTGATTTAGGTTTTGTGATTAGAAGTA
TTCATATCTGTTTTACTTCTTTGCTATATT-TTCTATTATATGTGCATATATTTAAATGT
ATAATATTGGTAATTTTATTTGAC-ACACATTTATTAGTATGATTTATAGGATTTATATT
ATTTATGTTTATAAT-AATTATTGCATTTATTGGGTACGTGTTACCATGTACAATGATGT
CTTA----TTGAGGATTAACAG-TTTTTAGTAATATTTTAGCTACTGTTCCTGTATTCGG
CCAGTGATTATGCTATTGAATAT-GGGGTAGTGAATT--TATAAATG-AT-TTTACACTT
TTAAAACTTCA------------------------------------------
>FJ549386_1
ATGTCAGGTTGTTTATATAGG--ATATATGGAGTGGGGTTCAGTTTAGGTCTATTTATTA
TGTTACAGATAATATGTGGTGTTTGCTTAGCATGAATGTTTTTTAGTTGTTTTATTTGTG
CAAATTGATATTTTATTTTATTTTTGTGAGACTTTGATTTAGGTTTTGTGATTAGAAGTA
TTCATATTTGTTTTACTTCTTTGCTATATT-TTCTATTATATGTGCATATATTTAAATGT
ATAATATTGGTAATTTTATTTGAC-ACACATTTATTAGTATGATTTATAGGATTTATATT
ATTTATGTTTATAAT-AATTATTGCATTTATTGGGTACGTGTTACCATGTACAATGATGT
CTTA----TTGAGGATTAACAG-TTTTTAGTAATATTTTAGCTACTGTTCCTGTATTCGG
CCAGTGATTATGTTATTGAATAT-GGGGTAGTGAATT--TATAAATG-AT-TTTACGCTT
TTAAAACTTCATGTATT-ACAT-GTCT--------------------------
>EU856370_1
ATGTCAGGTTGTTTATATAGG--ATATATGGAGTGGGGTTCAGTTTAGGTCTATTTATTA
TGTTACAGATAATATGTGGTGTTTGCTTAGCATGAATGTTTTTTAGTTGTTTTATTTGTG
CAAATTGATATTTTATTTTATTTTTGTGAGACTTTGATTTAGGTTTTGTGATTAGAAGTA
TTCATATCTGTTTTACTTCTTTGCTATATT-TTCTATTATATGTGCATATATTTAAATGT
ATAATATTGGTAATTTTATTTGAC-ACACATTTATTAGTATGATTTATAGGATTTATATT
ATTTATGTTTATAAT-AATTATTGCATTTATTGGGTACGTGTTACCATGTACAATGATGT
CTTA----TTGAGGATTAACAG-TTTTTAGTAATATTTTAGCTACTGTTCCTGTATTCGG
CCAGTGATTATGTTATTGAATAT-GGGGGAGTGAATT--TATAAATG-AT-TTTACGCTT
TTAAAACTTCATGTATT-ACAT-GTCT--------------------------
>FJ555634_1
ATGTCAGGTTGTTTATATAGG--ATATATGGAGTGGGGTTCAGTTTAGGTCTATTTATTA
TGTTACAGATAATATGTGGTGTTTGCTTAGCATGAATGTTTTTTAGTTGTTTTATTTGTG
CAAATTGATATTTTATTTTATTTTTGTGAGACTTTGATTTAGGTTTTGTGATTAGAAGTA
TTCATATCTGTTTTACTTCTTTGCTATATT-TTTTATTATATGTGCATATATTTAAATGT
ATAATATTGGTAATTTTATTTGAC-ACACATTTATTAGTATGATTTATAGGATTTATATT
ATTTATGTTTATAAT-AATTATTGCATTTATTGGGTACGTGTTACCATGTACAATGATGT
CTTA----TTGAGGATTAACAG-TTTTTAGTAATATTTTAGCTACTGTTCCTGTATTCGG
CCAGTGATTATGTTATTGAATAG-GGGGTAGTGAATT--TATAAATG-AT-TTTACGCTT
TTAAAACTTCATGTATT-ACAT-GTCT--------------------------
>FJ555639_1
ATGTCAGGTTGTTTATATAGG--ATATATGGAGTGGGGTTCAGTTTAGGTCTATTTATTA
TGTTACAGATAATATGTGGTGTTTGCTTAGCATGAATGTTTTTTAGTTGTTTTATTTGTG
CAAATTGATATTTTATTTTATTTTTGTGAGACTTTGATTTAGGTTTTGTGATTAGAAGTA
TTCATATCTGTTTTACTTCTTTGCTATATT-TTCTATTATATGTGCATATATTTAAATGT
ATAATATTGGTAATTTTATTTGAC-ACACATTTATTAGTATGATTTATAGGATTTATATT
ATTTATGTTTATAAT-AATTATTGCATTTATTGGGTACGTGTTACCATGTACAATGATGT
CTTA----TTGAGGATTAACAG-TTTTTAGTAATATTTTAGCTACTGTTCCTGTATTCGG
CCAGTGATTATGTTATTGAATAG-GGGGTAGTGAATT--TATAAATG-AT-TTTACGCTT
TTAAAACTTCATGTATT-ACAT-GTCC--------------------------
>JX123159_1
ATGTCAGGTTGTTTATATAGG--ATATATGGAGTGGGGTTCAGTTTAGGTCTATTTATTA
TGTTACAGATAATATGTGGTGTTTGCTTAGCATGAATGTTTTTTAGTTGTTTTATTTGTG
CAAATTGATATTTTATTTTATTTTTGTGAGACTTTGATTTAGGTTTTGTGATTAGAAGTA
TTCATATCTGTTTTACTTCTTTGCTATATT-TTTTATTATATGTGCATATATTTAAATGT
ATAATATTGGTAATTTTATTTGAC-ACACATTTATTAGTATGATTTATAGGATTTATATT
ATTTATATTTATAAT-AATTATTGCATTTATTGGGTACGTGTTACCATGTACAATGATGT
CTTA----TTGAGGATTAACAG-TTTTTAGTAATATTTTAGCTACTGTTCCTGTATTCGG
CCAGTGATTATGTTATTGAATAT-GGGGTAGTGAATT--TATAAATG-AT-TTTACGCTT
TTAAAACTTCATGTATT-ACAT-GTCCTGCTCCCTTTTGTTTTAATCATGGTA
>OM022898_1
ATGTCAGGTTGTTTATATAGG--ATATATGGAGTGGGGTTCAGTTTAGGTCTATTTATTA
TGTTACAGATAATATGTGGTGTTTGCTTAGCATGAATGTTTTTTAGTTGTTTTATTTGTG
CAAATTGATATTTTATTTTATTTTTGTGAGACTTTGATTTAGGTTTTGTGATTAGAAGTA
TTCATATCTGTTTTACTTCTTTGCTATATT-TTCTATTATATGTGCATATATTTAAATGT
ATAATATTGGTAATTTTATTTGAC-ACACATTTATTAGTATGATTTATAGGATTTATATT
ATTTATGTTTATAAT-AATTATTGCATTTATTGGATACGTGTTACCATGTACAATGATGT
CTTA----TTGAGGATTAACAG-TTTTTAGTAATATTTTAGCTACTGTTCCTGTATTCGG
CCAGTGATTATGTTATTGAATAT-GGGGTAGTGAATT--TATAAATG-AT-TTTACGCTT
TTAAAACTTCATGTATT-ACAT-GTCTTGCTCCCTTTTGTTTTAATAATGGTA
>AJ130928_2
ATGTCAGGTTGTTTATATAGG--ATATATGGAGTGGGGTTCAGTTTAGGTCTATTTATTA
TGTTACAGATAATATGTGGTGTTTGCTTAGCATGAATGTTTTTTAGTTGTTTTATTTGTG
CAAATTGATATTTTATTTTATTTTTGTGAGACTTTGATTTAGGTTTTGTGATTAGAAGTA
TTCATATCTGTTTTACTTCTTTGCTATATT-TTCTATTATATGTGCATATATTTAAATGT
ATAATATTGGTAATTTTATTTGAC-ACACATTTATTAGTATGATTTATAGGATTTATATT
ATTTATGTTTATAAT-AATTATTGCATTTATTGGATACGTGTTACCATGTACAATGATGT
CTTA----TTGAGGATTAACAG-TTTTTAGTAATATTTTAGCTACTGTTCCTGTATTCGG
CCAGTGATTATGTTATTGAATAT-GGGGTAGTGAATT--TATAAATG-AT-TTTACGCTT
TTAAAACTTCATGTATT-ACAT-GTCTTGCTCCCTTTTGTTTTAATAATGGTA
>JF267940_1
ATGTCAGGTTGTTTATATAGG--ATATATGGAGTGGGGTTCAGTTTAGGTCTATTTATTA
TGTTACAGATAATATGTGGTGTTTGCTTAGCATGAATGTTTTTTAGTTGTTTTATTTGTG
CAAATTGATATTTTATTTTATTTTTGTGAGACTTTGATTTAGGTTTTGTGATTAGAAGTA
TTCATATCTGTTTTACTTCTTTGCTATATT-TTCTATTATATGTGCATATATTTAAATGT
ATAATATTGGTAATTTTATTTGAC-ACACATTTATTAGTATGATTTATAGGATTTATATT
ATTTATGTTTATAAT-AATTATTGCATTTATTGGGTACGTGTTACCATGTACAATGATGT
CTTA----TTGAGGATTAACAG-TTTTTAGTAATATTTTAGCTACTGTTCCTGTATTCGG
CCAGTGATTATGTTATTGAATAT-GGGGTAGTGAATT--TATAAATG-AT-TTTACGCTT
TTAAAACTTCATGTATT-ACAT-ATCCTGCTCCCTTTTGTTTTAATCATGGTA
>KM243349_1
ATGTCAGGTTGTTTATATAGG--ATATATGGAGTGGGGTTCAGTTTAGGTCTATTTATTA
TGTTACAGATAATATGTGGTGTTTGCTTAGCATGAATGTTTTTTAGTTGTTTTATTTGTG
CAAATTGATATTTTATTTTATTTTTGTGAGACTTTGATTTAGGTTTTGTGATTAGAAGTA
TTCATATCTGTTTTACTTCTTTGCTATATT-TTCTATTATATGTGCATATATTTAAATGT
ATAATATTGGTAATTTTATTTGAC-ACACATTTATTAGTATGATTTATAGGATTTATATT
ATTTATGTTTATAAT-AATTATTGCATTTATTGGGTACGTGTTACCATGTACAATGATGT
CTTA----TTGAGGATTAACAG-TTTTTAGTAATATTTTAGCTACTGTTCCTGTATTCGG
CCAGTGATTATGTTATTGAATAT-GGGGTAGTGAATT--TATAAATG-AT-TTTACACTT
TTAAAACTTCATGTATT-ACAT-GTCTTGCTCCCTTTTGTTTTAATTATGGTA
>MT572485_1
ATGTCAGGTTGTTTATATAGG--ATATATGGAGTGGGGTTCAGTTTAGGTCTATTTATTA
TGTTACAGATAATATGTGGTGTTTGCTTAGCATGAATGTTTTTTAGTTGTTTTATTTGTG
CAAATTGATATTTTATTTTATTTTTGTGAGACTTTGATTTAGGTTTTGTGATTAGAAGTA
TTCATATCTGTTTTACTTCTTTGCTATATT-TTCTATTATATGTGCATATATTTAAATGT
ATAATATTGGTAATTTTATTTGAC-ACACATTTATTAGTATGATTTATAGGATTTATATT
ATTTATGTTTATAAT-AATTATTGCATTTATTGGGTACGTGTTACCATGTACAATGATGT
CTTA----TTGAGGATTAACAG-TTTTTAGTAATATTTTAGCTACTGTTCCTGTATTCGG
CCAGTGATTATGTTATTGAATAT-GGGGTAGTGAATT--TATAAATG-AT-TTTACACTT
TTAAAACTTCA------------------------------------------
>MT572486_1
ATGTCAGGTTGTTTATATAGG--ATATATGGAGTGGGGTTCAGTTTAGGTCTATTTATTA
TGTTACAGATAATATGTGGTGTTTGCTTAGCATGAATGTTTTTTAGTTGTTTTATTTGTG
CAAATTGATATTTTATTTTATTTTTGTGAGACTTTGATTTAGGTTTTGTGATTAGAAGTA
TTCATATCTGTTTTACTTCTTTGCTATATT-TTCTATTATATGTGCATATATTTAAATGT
ATAATATTGGTAATTTTATTTGAC-ACACATTTATTAGTATGATTTATAGGATTTATATT
ATTTATGTTTATAAT-AATTATTGCATTTATTGGGTACGTGTTACCATGTACAATGATGT
CTTA----TTGAGGATTAACAG-TTTTTAGTAATATTTTAGCTACTGTTCCTGTATTCGG
CCAGTGATTATGTTATTGAATAT-GGGGTAGTGAATT--TATAAATG-AT-TTTACACTT
TTAAAACTTCA------------------------------------------
>MT572487_1
ATGTCAGGTTGTTTATATAGG--ATATATGGAGTGGGGTTCAGTTTAGGTCTATTTATTA
TGTTACAGATAATATGTGGTGTTTGCTTAGCATGAATGTTTTTTAGTTGTTTTATTTGTG
CAAATTGATATTTTATTTTATTTTTGTGAGACTTTGATTTAGGTTTTGTGATTAGAAGTA
TTCATATCTGTTTTACTTCTTTGCTATATT-TTCTATTATATGTGCATATATTTAAATGT
ATAATATTGGTAATTTTATTTGAC-ACACATTTATTAGTATGATTTATAGGATTTATATT
ATTTATGTTTATAAT-AATTATTGCATTTATTGGGTACGTGTTACCATGTACAATGATGT
CTTA----TTGAGGATTAACAG-TTTTTAGTAATATTTTAGCTACTGTTCCTGTATTCGG
CCAGTGATTATGTTATTGAATAT-GGGGTAGTGAATT--TATAAATG-AT-TTTACACTT
TTAAAACTTCA------------------------------------------
>KM243347_1
ATGTCAGGTTGTTTATATAGG--ATATATGGAGTGGGGTTCAGTTTAGGTCTATTTATTA
TGTTACAGATAATATGTGGTGTTTGCTTAGCATGAATGTTTTTTAGTTGTTTTATTTGTG
CAAATTGATATTTTATTTTATTTTTGTGAGACTTTGATTTAGGTTTTGTGATTAGAAGTA
TTCATATCTGTTTTACTTCTTTGCTATATT-TTCTATTATATGTGCATATATTTAAATGT
ATAATATTGGTAATTTTATTTGAC-ACACATTTATTAGTATGATTTATAGGATTTATATT
ATTTATGTTTATAAT-AATTATTGCATTTATTGGGTACGTGTTACCATGTACAATGATGT
CTTA----TTGAGGATTAACAG-TTTTTAGTAATATTTTAGCTACTGTTCCTGTATTCGG
CCAGTGATTATGTTATTGAATAT-GGGGTAGTGAATT--TATAAATG-AT-TTTACACTT
TTAAAACTTCATGTATT-ACAT-GTCTTGCTCCCTTTTGTTTTAATTATGGTA
>JX123234_1
ATGTCAGGTTGTTTATATAGG--ATATATGGAGTGGGGTTCAGTTTAGGTCTATTTATTA
TGTTACAGATAATATGTGGTGTTTGCTTAGCATGAATGTTTTTTAGTTGTTTTATTTGTG
CAAATTGATATTTTATTTTATTTTTGTGAGACTTTGATTTAGGTTTTGTGATTAGAAGTA
TTCATATCTGTTTTACTTCTTTGCTATATT-TTCTATTATATGTGCATATATTTAAATGT
ATAATATTGGTAATTTTATTTGAC-ACACATTTATTAGTATGATTTATAGGATTTATATT
ATTTATGTTTATAAT-AATTATTGCATTTATTGGGTACGTGTTACCATGTACAATGATGT
CTTA----TTGAGGATTAACAG-TTTTTAGTAATATTTTAGCTACTGTTCCTGTATTCGG
CCAGTGATTATGTTATTGAATAT-GGGGTAGGGAATT--TATAAATG-AT-TTTACGCTT
TTAAAACTTCATGTATT-ACAT-GTCTTGCTCCCTTTTGTTTTAATTATGGTA
>MH549660_1
ATGTCAGGTTGTTTATATAGG--ATATATGGAGTGGGGTTCAGTTTAGGTCTATTTATTA
TGTTACAGATAATATGTGGTGTTTGCTTAGCATGAATGTTTTTTAGTTGTTTTATTTGTG
CAAATTGATATTTTATTTTATTTTTGTGAGACTTTGATTTAGGTTTTGTGATTAGAAGTA
TTCATATCTGTTTTACTTCTTTGCTATATT-TTCTATTATATGTGCATATATTTAAATGT
ATAATATTGGTAATTTTATTTGAC-ACACATTTATTAGTATGATTTATAGGATTTATATT
ATTTATGTTTATAAT-AATTATTGCATTTATTGGGYACGTGTTACCATGTACAATGATGT
CTTA----TTGAGGATTAACAG-TTTTTAGTAATATTTTAGCTACTGTTCCTGTATTCGG
CCAGTGATTATGTTATTGAATAT-GGGGTAGTGAATT--TATAAATG-AT-TTTACGCTT
TTAAAACTTCATGTATT-ACAT-GTCTTGCTCCCTTTTGTTTTA---------
>MH549648_1
ATGTCAGGTTGTTTATATAGG--ATATATGGAGTGGGGTTCAGTTTAGGTCTATTTATTA
TGTTACAGATAATATGTGGTGTTTGCTTAGCATGAATGTTTTTTAGTTGTTTTATTTGTG
CAAATTGATATTTTATTTTATTTTTGTGAGACTTTGATTTAGGTTTTGTGATTAGAAGTA
TTCATATCTGTTTTACTTCTTTGCTATATT-TTCTATTATATGTGCATATATTTAAATGT
ATAATATTGGTAATTTTATTTGAC-ACACATTTATTAGTATGATTTATAGGATTTATATT
ATTTATGTTTATAAT-AATTATTGCATTTATTGGGTACGTGTTACCATGTACAATGATGT
CTTA----TTGAGGATTAACAG-TTTTTAGTAATATTTTAGCTACTGTTCCTGTATTCGG
CCAGTGATTATGTTATTGAATAT-GGGGTAGTGAATT--TATAAATG-ATTTTTACGCTT
TTAAAACTTCATGTATT-ACAT-GTCCTGCTCCCTTTTGTTTTA---------
>MH549651_1
ATGTCAGGTTGTTTATATAGG--ATATATGGAGTGGGGTTCAGTTTAGGTCTATTTATTA
TGTTACAGATAATATGTGGTGTTTGCTTAGCATGAATGTTTTTTAGTTGTTTTATTTGTG
CAAATTGATATTTTATTTTATTTTTGTGAGACTTTGATTTAGGTTTTGTGATTAGAAGTA
TTCATATCTGTTTTACTTCTTTGCTATATT-TTCTATTATATGTGCATATATTTAAATGT
ATAATATTGGTAATTTTATTTGAC-ACACATTTATTAGTATGATTTATAGGATTTATATT
ATTTATGTTTATAAT-AATTATTGCATTTATTGGGTACGTGTTACCATGTACAATGATGT
CTTA----TTGAGGATTAACAG-TTTTTAGTAATATTTTAGCTACTGTTCCTGTATTCGG
CCAGTGATTATGTTATTGAATAT-GGGGTAGTGAATT--TATAAATG-ATTTTTACGCTT
TTAAAACTTCATGTATT-ACAT-GTCCTGCTCCCTTTTGTTTTA---------
>MH549663_1
ATGTCAGGTTGTTTATATAGG--ATATATGGAGTGGGGTTCAGTTTAGGTCTATTTATTA
TGTTACAGATAATATGTGGTGTTTGCTTAGCATGAATGTTTTTTAGTTGTTTTATTTGTG
CAAATTGATATTTTATTTTATTTTTGTGAGACTTTGATTTAGGTTTTGTGATTAGAAGTA
TTCATATCTGTTTTACTTCTTTGCTATATT-TTCTATTATATGTGCATATATTTAAATGT
ATAATATTGGTAATTTTATTTGAC-ACACATTTATTAGTATGATTTATAGGATTTATATT
ATTTATGTTTATAAT-AATTATTGCATTTATTGGGTACGTGTTACCATGTACAATGATGT
CTTA----TTGAGGATTAACAG-TTTTTAGTAATATTTTAGCTACTGTTCCTGTATTCGG
CCAGTGATTATGTTATTGAATAT-GGGGTAGTGAATT--TATAAATG-AT-TTTACGCTT
TTAAAACTTCATGTATT-GCAT-GTCCTGCTCCCTTT--------GTATAGTA
>JX123158_1
ATGTCAGGTTGTTTATATAGG--ATATATGGAGTGGGGTTCAGTTTAGGTCTATTTATTA
TGTTACAGATAATATGTGGTGTTTGCTTAGCATGAATGTTTTTTAGTTGTTTTATTTGTG
CAAATTGATATTTTATTTTATTTTTGTGAGACTTTGATTTAGGTTTTGTGATTAGAAGTA
TTCATATCTGTTTTACTTCTTTGCTATATT-TTTTATTATATGTGCATATATTTAAATGT
ATAATATTGGTAATTTTATTTGAC-ACACATTTATTAGTATGATTTATAGGATTTATATT
ATTTATATTTATAAT-AATTATTGCATTTATTGGGTACGTGTTACCATGTACAATGATGT
CTTA----TTGAGGATTAACAG-TTTTTAGTAATATTTTAGCTACTGTTCCTGTATTCGG
CCAGTGATTATGTTATTGAATAT-GGGGTAGTGAATT--TATAAATG-AT-TTTACGCTT
TTAAAACTTCATGTATT-ACAT-GTCCTGCTCCCTTTTGTTTTAATCATGGAA
>JX123157_1
ATGTCAGGTTGTTTATATAGG--ATATATGGAGTGGGGTTCAGTTTAGGTCTATTTATTA
TGTTACAGATAATATGTGGTGTTTGCTTAGCATGAATGTTTTTTAGTTGTTTTATTTGTG
CAAATTGATATTTTATTTTATTTTTGTGAGACTTTGATTTAGGTTTTGTGATTAGAAGTA
TTCATATCTGTTTTACTTCTTTGCTATATT-TTTTATTATATGTGCATATATTTAAATGT
ATAATATTGGTAATTTTATTTGAC-ACACATTTATTAGTATGATTTATAGGATTTATATT
ATTTATATTTATAAT-AATTATTGCATTTATTGGGTACGTGTTACCATGTACAATGATGT
CTTA----TTGAGGATTAACAG-TTTTTAGTAATATTTTAGCTACTGTTCCTGTATTCGG
CCAGTGATTATGTTATTGAATAT-GGGGTAGTGAATT--TATAAATG-AT-TTTACGCTT
TTAAAACTTCATGTATT-ACAT-GTCCTGCTCCCTTTTGTTTTAATCATGGAA
>KF220741_1
ATGTCAGGTTGTTTATATAGG--ATATATGGAGTGGGGTTCAGTTTAGGTCTATTTATTA
TGTTACAGATAATATGTGGTGTTTGCTTAGCATGAATGTTTTTTAGTTGTTTTATTTGTG
CAAATTGATATTTTATTTTATTTTTGTGAGACTTTGATTTAGGTTTTGTGATTAGAAGTA
TTCATATCTGTTTTACTTCTTTGCTATATT-TTCTATTATATGTGCATATATTTAAATGC
ATAATATTGGTAATTTTATTTGAC-ACACATTTATTAGTATGATTTATAGGATTTATATT
ATTTATGTTTATAAT-AATTATTGCATTTATTGGGTACGTGTTACCATGTACAATGATGT
CTTA----TTGAGGATTAACAG-TTTTTAGTAATATTTTAGCTACTGTTCCTGTATTCGG
CCAGTGATTATGTTATTGAATAT-GGGGTAGTGAATT--TATAAATG-AT-TTTACGCTT
TTAAAACTTCATGTATT-ACAT-GTCCTGCTCCCTTTTGTTTTAATCATGGTA
>KF220730_1
ATGTCAGGTTGTTTATATAGG--ATATATGGAGTGGGGTTCAGTTTAGGTCTATTTATTA
TGTTACAGATAATATGTGGTGTTTGCTTAGCATGAATGTTTTTTAGTTGTTTTATTTGTG
CAAATTGATATTTTATTTTATTTTTGTGAGACTTTGATTTAGGTTTTGTGATTAGAAGTA
TTCATATCTGTTTTACTTCTTTGCTATATT-TTCTATTATATGTGCATATATTTAAATGC
ATAATATTGGTAATTTTATTTGAC-ACACATTTATTAGTATGATTTATAGGATTTATATT
ATTTATGTTTATAAT-AATTATTGCATTTATTGGGTACGTGTTACCATGTACAATGATGT
CTTA----TTGAGGATTAACAG-TTTTTAGTAATATTTTAGCTACTGTTCCTGTATTCGG
CCAGTGATTATGTTATTGAATAT-GGGGTAGTGAATT--TATAAATG-AT-TTTACGCTT
TTAAAACTTCATGTATT-ACAT-GTCCTGCTCCCTTTTGTTTTAATCATGGTA
>KF220740_1
ATGTCAGGTTGTTTATATAGG--ATATATGGAGTGGGGTTCAGTTTAGGTCTATTTATTA
TGTTACAGATAATATGTGGTGTTTGCTTAGCATGAATGTTTTTTAGTTGTTTTATTTGTG
CAAATTGATATTTTATTTTATTTTTGTGAGACTTTGATTTAGGTTTTGTGATTAGAAGTA
TTCATATCTGTTTTACTTCTTTGCTATATT-TTCTATTATATGTGCATATATTTAAATGC
ATAATATTGGTAATTTTATTTGAC-ACACATTTATTAGTATGATTTATAGGATTTATATT
ATTTATGTTTATAAT-AATTATTGCATTTATTGGGTACGTGTTACCATGTACAATGATGT
CTTA----TTGAGGATTAACAG-TTTTTAGTAATATTTTAGCTACTGTTCCTGTATTCGG
CCAGTGATTATGTTATTGAATAT-GGGGTAGTGAATT--TATAAATG-AT-TTTACGCTT
TTAAAACTTCATGTATT-ACAT-GTCCTGCTCCCTTTTGTTTTAATCATGGTA
>KF220754_1
ATGTCAGGTTGTTTATATAGG--ATATATGGAGTGGGGTTCAGTTTAGGTCTATTTATTA
TGTTACAGATAATATGTGGTGTTTGCTTAGCATGAATGTTTTTTAGTTGTTTTATTTGTG
CAAATTGATATTTTATTTTATTTTTGTGAGACTTTGATTTAGGTTTTGTGATTAGAAGTA
TTCATATCTGTTTTACTTCTTTGCTATATT-TTCTATTATATGTGCATATATTTAAATGT
ATAATATTGGTAATTTTATTTGAC-ACACATTTATTAGTATGATTTATAGGATTTATATT
ATTTATGTTTATAAT-AATTATTGCATTTATTGGGTACGTGTTACCATGTACAATGATGT
CTTA----TTGAGGATTAACAG-TTTTTAGTAATATTTTAGCTACTGTTCCTGTATTCGG
CCAGTGATTATGTTATTGAATAT-GGGGTAGTGAATT--TATAAATG-AT-TTTACGCTT
TTAAAACTTCATGTATT-ACAT-GTCCTGCTCCCTTTTGTTTTAATCATGGTA
>KF220747_1
ATGTCAGGTTGTTTATATAGG--ATATATGGAGTGGGGTTCAGTTTAGGTCTATTTATTA
TGTTACAGATAATATGTGGTGTTTGCTTAGCATGAATGTTTTTTAGTTGTTTTATTTGTG
CAAATTGATATTTTATTTTATTTTTGTGAGACTTTGATTTAGGTTTTGTGATTAGAAGTA
TTCATATCTGTTTTACTTCTTTGCTATATT-TTCTATTATATGTGCATATATTTAAATGT
ATAATATTGGTAATTTTATTTGAC-ACACATTTATTAGTATGATTTATAGGATTTATATT
ATTTATGTTTATAAT-AATTATTGCATTTATTGGGTACGTGTTACCATGTACAATGATGT
CTTA----TTGAGGATTAACAG-TTTTTAGTAATATTTTAGCTACTGTTCCTGTATTCGG
CCAGTGATTATGTTATTGAATAT-GGGGTAGTGAATT--TATAAATG-AT-TTTACGCTT
TTAAAACTTCATGTATT-ACAT-GTCCTGCTCCCTTTTGTTTTAATCATGGTA
>KF220746_1
ATGTCAGGTTGTTTATATAGG--ATATATGGAGTGGGGTTCAGTTTAGGTCTATTTATTA
TGTTACAGATAATATGTGGTGTTTGCTTAGCATGAATGTTTTTTAGTTGTTTTATTTGTG
CAAATTGATATTTTATTTTATTTTTGTGAGACTTTGATTTAGGTTTTGTGATTAGAAGTA
TTCATATCTGTTTTACTTCTTTGCTATATT-TTCTATTATATGTGCATATATTTAAATGT
ATAATATTGGTAATTTTATTTGAC-ACACATTTATTAGTATGATTTATAGGATTTATATT
ATTTATGTTTATAAT-AATTATTGCATTTATTGGGTACGTGTTACCATGTACAATGATGT
CTTA----TTGAGGATTAACAG-TTTTTAGTAATATTTTAGCTACTGTTCCTGTATTCGG
CCAGTGATTATGTTATTGAATAT-GGGGTAGTGAATT--TATAAATG-AT-TTTACGCTT
TTAAAACTTCATGTATT-ACAT-GTCCTGCTCCCTTTTGTTTTAATCATGGTA
>KF220745_1
ATGTCAGGTTGTTTATATAGG--ATATATGGAGTGGGGTTCAGTTTAGGTCTATTTATTA
TGTTACAGATAATATGTGGTGTTTGCTTAGCATGAATGTTTTTTAGTTGTTTTATTTGTG
CAAATTGATATTTTATTTTATTTTTGTGAGACTTTGATTTAGGTTTTGTGATTAGAAGTA
TTCATATCTGTTTTACTTCTTTGCTATATT-TTCTATTATATGTGCATATATTTAAATGT
ATAATATTGGTAATTTTATTTGAC-ACACATTTATTAGTATGATTTATAGGATTTATATT
ATTTATGTTTATAAT-AATTATTGCATTTATTGGGTACGTGTTACCATGTACAATGATGT
CTTA----TTGAGGATTAACAG-TTTTTAGTAATATTTTAGCTACTGTTCCTGTATTCGG
CCAGTGATTATGTTATTGAATAT-GGGGTAGTGAATT--TATAAATG-AT-TTTACGCTT
TTAAAACTTCATGTATT-ACAT-GTCCTGCTCCCTTTTGTTTTAATCATGGTA
>KF220739_1
ATGTCAGGTTGTTTATATAGG--ATATATGGAGTGGGGTTCAGTTTAGGTCTATTTATTA
TGTTACAGATAATATGTGGTGTTTGCTTAGCATGAATGTTTTTTAGTTGTTTTATTTGTG
CAAATTGATATTTTATTTTATTTTTGTGAGACTTTGATTTAGGTTTTGTGATTAGAAGTA
TTCATATCTGTTTTACTTCTTTGCTATATT-TTCTATTATATGTGCATATATTTAAATGT
ATAATATTGGTAATTTTATTTGAC-ACACATTTATTAGTATGATTTATAGGATTTATATT
ATTTATGTTTATAAT-AATTATTGCATTTATTGGGTACGTGTTACCATGTACAATGATGT
CTTA----TTGAGGATTAACAG-TTTTTAGTAATATTTTAGCTACTGTTCCTGTATTCGG
CCAGTGATTATGTTATTGAATAT-GGGGTAGTGAATT--TATAAATG-AT-TTTACGCTT
TTAAAACTTCATGTATT-ACAT-GTCCTGCTCCCTTTTGTTTTAATCATGGTA
>KF220738_1
ATGTCAGGTTGTTTATATAGG--ATATATGGAGTGGGGTTCAGTTTAGGTCTATTTATTA
TGTTACAGATAATATGTGGTGTTTGCTTAGCATGAATGTTTTTTAGTTGTTTTATTTGTG
CAAATTGATATTTTATTTTATTTTTGTGAGACTTTGATTTAGGTTTTGTGATTAGAAGTA
TTCATATCTGTTTTACTTCTTTGCTATATT-TTCTATTATATGTGCATATATTTAAATGT
ATAATATTGGTAATTTTATTTGAC-ACACATTTATTAGTATGATTTATAGGATTTATATT
ATTTATGTTTATAAT-AATTATTGCATTTATTGGGTACGTGTTACCATGTACAATGATGT
CTTA----TTGAGGATTAACAG-TTTTTAGTAATATTTTAGCTACTGTTCCTGTATTCGG
CCAGTGATTATGTTATTGAATAT-GGGGTAGTGAATT--TATAAATG-AT-TTTACGCTT
TTAAAACTTCATGTATT-ACAT-GTCCTGCTCCCTTTTGTTTTAATCATGGTA
>KF220737_1
ATGTCAGGTTGTTTATATAGG--ATATATGGAGTGGGGTTCAGTTTAGGTCTATTTATTA
TGTTACAGATAATATGTGGTGTTTGCTTAGCATGAATGTTTTTTAGTTGTTTTATTTGTG
CAAATTGATATTTTATTTTATTTTTGTGAGACTTTGATTTAGGTTTTGTGATTAGAAGTA
TTCATATCTGTTTTACTTCTTTGCTATATT-TTCTATTATATGTGCATATATTTAAATGT
ATAATATTGGTAATTTTATTTGAC-ACACATTTATTAGTATGATTTATAGGATTTATATT
ATTTATGTTTATAAT-AATTATTGCATTTATTGGGTACGTGTTACCATGTACAATGATGT
CTTA----TTGAGGATTAACAG-TTTTTAGTAATATTTTAGCTACTGTTCCTGTATTCGG
CCAGTGATTATGTTATTGAATAT-GGGGTAGTGAATT--TATAAATG-AT-TTTACGCTT
TTAAAACTTCATGTATT-ACAT-GTCCTGCTCCCTTTTGTTTTAATCATGGTA
>KF220736_1
ATGTCAGGTTGTTTATATAGG--ATATATGGAGTGGGGTTCAGTTTAGGTCTATTTATTA
TGTTACAGATAATATGTGGTGTTTGCTTAGCATGAATGTTTTTTAGTTGTTTTATTTGTG
CAAATTGATATTTTATTTTATTTTTGTGAGACTTTGATTTAGGTTTTGTGATTAGAAGTA
TTCATATCTGTTTTACTTCTTTGCTATATT-TTCTATTATATGTGCATATATTTAAATGT
ATAATATTGGTAATTTTATTTGAC-ACACATTTATTAGTATGATTTATAGGATTTATATT
ATTTATGTTTATAAT-AATTATTGCATTTATTGGGTACGTGTTACCATGTACAATGATGT
CTTA----TTGAGGATTAACAG-TTTTTAGTAATATTTTAGCTACTGTTCCTGTATTCGG
CCAGTGATTATGTTATTGAATAT-GGGGTAGTGAATT--TATAAATG-AT-TTTACGCTT
TTAAAACTTCATGTATT-ACAT-GTCCTGCTCCCTTTTGTTTTAATCATGGTA
>KF220735_1
ATGTCAGGTTGTTTATATAGG--ATATATGGAGTGGGGTTCAGTTTAGGTCTATTTATTA
TGTTACAGATAATATGTGGTGTTTGCTTAGCATGAATGTTTTTTAGTTGTTTTATTTGTG
CAAATTGATATTTTATTTTATTTTTGTGAGACTTTGATTTAGGTTTTGTGATTAGAAGTA
TTCATATCTGTTTTACTTCTTTGCTATATT-TTCTATTATATGTGCATATATTTAAATGT
ATAATATTGGTAATTTTATTTGAC-ACACATTTATTAGTATGATTTATAGGATTTATATT
ATTTATGTTTATAAT-AATTATTGCATTTATTGGGTACGTGTTACCATGTACAATGATGT
CTTA----TTGAGGATTAACAG-TTTTTAGTAATATTTTAGCTACTGTTCCTGTATTCGG
CCAGTGATTATGTTATTGAATAT-GGGGTAGTGAATT--TATAAATG-AT-TTTACGCTT
TTAAAACTTCATGTATT-ACAT-GTCCTGCTCCCTTTTGTTTTAATCATGGTA
>KF220733_1
ATGTCAGGTTGTTTATATAGG--ATATATGGAGTGGGGTTCAGTTTAGGTCTATTTATTA
TGTTACAGATAATATGTGGTGTTTGCTTAGCATGAATGTTTTTTAGTTGTTTTATTTGTG
CAAATTGATATTTTATTTTATTTTTGTGAGACTTTGATTTAGGTTTTGTGATTAGAAGTA
TTCATATCTGTTTTACTTCTTTGCTATATT-TTCTATTATATGTGCATATATTTAAATGT
ATAATATTGGTAATTTTATTTGAC-ACACATTTATTAGTATGATTTATAGGATTTATATT
ATTTATGTTTATAAT-AATTATTGCATTTATTGGGTACGTGTTACCATGTACAATGATGT
CTTA----TTGAGGATTAACAG-TTTTTAGTAATATTTTAGCTACTGTTCCTGTATTCGG
CCAGTGATTATGTTATTGAATAT-GGGGTAGTGAATT--TATAAATG-AT-TTTACGCTT
TTAAAACTTCATGTATT-ACAT-GTCCTGCTCCCTTTTGTTTTAATCATGGTA
>KF220732_1
ATGTCAGGTTGTTTATATAGG--ATATATGGAGTGGGGTTCAGTTTAGGTCTATTTATTA
TGTTACAGATAATATGTGGTGTTTGCTTAGCATGAATGTTTTTTAGTTGTTTTATTTGTG
CAAATTGATATTTTATTTTATTTTTGTGAGACTTTGATTTAGGTTTTGTGATTAGAAGTA
TTCATATCTGTTTTACTTCTTTGCTATATT-TTCTATTATATGTGCATATATTTAAATGT
ATAATATTGGTAATTTTATTTGAC-ACACATTTATTAGTATGATTTATAGGATTTATATT
ATTTATGTTTATAAT-AATTATTGCATTTATTGGGTACGTGTTACCATGTACAATGATGT
CTTA----TTGAGGATTAACAG-TTTTTAGTAATATTTTAGCTACTGTTCCTGTATTCGG
CCAGTGATTATGTTATTGAATAT-GGGGTAGTGAATT--TATAAATG-AT-TTTACGCTT
TTAAAACTTCATGTATT-ACAT-GTCCTGCTCCCTTTTGTTTTAATCATGGTA
>KF220728_1
ATGTCAGGTTGTTTATATAGG--ATATATGGAGTGGGGTTCAGTTTAGGTCTATTTATTA
TGTTACAGATAATATGTGGTGTTTGCTTAGCATGAATGTTTTTTAGTTGTTTTATTTGTG
CAAATTGATATTTTATTTTATTTTTGTGAGACTTTGATTTAGGTTTTGTGATTAGAAGTA
TTCATATCTGTTTTACTTCTTTGCTATATT-TTCTATTATATGTGCATATATTTAAATGT
ATAATATTGGTAATTTTATTTGAC-ACACATTTATTAGTATGATTTATAGGATTTATATT
ATTTATGTTTATAAT-AATTATTGCATTTATTGGGTACGTGTTACCATGTACAATGATGT
CTTA----TTGAGGATTAACAG-TTTTTAGTAATATTTTAGCTACTGTTCCTGTATTCGG
CCAGTGATTATGTTATTGAATAT-GGGGTAGTGAATT--TATAAATG-AT-TTTACGCTT
TTAAAACTTCATGTATT-ACAT-GTCCTGCTCCCTTTTGTTTTAATCATGGTA
>KF220727_1
ATGTCAGGTTGTTTATATAGG--ATATATGGAGTGGGGTTCAGTTTAGGTCTATTTATTA
TGTTACAGATAATATGTGGTGTTTGCTTAGCATGAATGTTTTTTAGTTGTTTTATTTGTG
CAAATTGATATTTTATTTTATTTTTGTGAGACTTTGATTTAGGTTTTGTGATTAGAAGTA
TTCATATCTGTTTTACTTCTTTGCTATATT-TTCTATTATATGTGCATATATTTAAATGT
ATAATATTGGTAATTTTATTTGAC-ACACATTTATTAGTATGATTTATAGGATTTATATT
ATTTATGTTTATAAT-AATTATTGCATTTATTGGGTACGTGTTACCATGTACAATGATGT
CTTA----TTGAGGATTAACAG-TTTTTAGTAATATTTTAGCTACTGTTCCTGTATTCGG
CCAGTGATTATGTTATTGAATAT-GGGGTAGTGAATT--TATAAATG-AT-TTTACGCTT
TTAAAACTTCATGTATT-ACAT-GTCCTGCTCCCTTTTGTTTTAATCATGGTA
>KF220726_1
ATGTCAGGTTGTTTATATAGG--ATATATGGAGTGGGGTTCAGTTTAGGTCTATTTATTA
TGTTACAGATAATATGTGGTGTTTGCTTAGCATGAATGTTTTTTAGTTGTTTTATTTGTG
CAAATTGATATTTTATTTTATTTTTGTGAGACTTTGATTTAGGTTTTGTGATTAGAAGTA
TTCATATCTGTTTTACTTCTTTGCTATATT-TTCTATTATATGTGCATATATTTAAATGT
ATAATATTGGTAATTTTATTTGAC-ACACATTTATTAGTATGATTTATAGGATTTATATT
ATTTATGTTTATAAT-AATTATTGCATTTATTGGGTACGTGTTACCATGTACAATGATGT
CTTA----TTGAGGATTAACAG-TTTTTAGTAATATTTTAGCTACTGTTCCTGTATTCGG
CCAGTGATTATGTTATTGAATAT-GGGGTAGTGAATT--TATAAATG-AT-TTTACGCTT
TTAAAACTTCATGTATT-ACAT-GTCCTGCTCCCTTTTGTTTTAATCATGGTA
>KF220725_1
ATGTCAGGTTGTTTATATAGG--ATATATGGAGTGGGGTTCAGTTTAGGTCTATTTATTA
TGTTACAGATAATATGTGGTGTTTGCTTAGCATGAATGTTTTTTAGTTGTTTTATTTGTG
CAAATTGATATTTTATTTTATTTTTGTGAGACTTTGATTTAGGTTTTGTGATTAGAAGTA
TTCATATCTGTTTTACTTCTTTGCTATATT-TTCTATTATATGTGCATATATTTAAATGT
ATAATATTGGTAATTTTATTTGAC-ACACATTTATTAGTATGATTTATAGGATTTATATT
ATTTATGTTTATAAT-AATTATTGCATTTATTGGGTACGTGTTACCATGTACAATGATGT
CTTA----TTGAGGATTAACAG-TTTTTAGTAATATTTTAGCTACTGTTCCTGTATTCGG
CCAGTGATTATGTTATTGAATAT-GGGGTAGTGAATT--TATAAATG-AT-TTTACGCTT
TTAAAACTTCATGTATT-ACAT-GTCCTGCTCCCTTTTGTTTTAATCATGGTA
>KF220724_1
ATGTCAGGTTGTTTATATAGG--ATATATGGAGTGGGGTTCAGTTTAGGTCTATTTATTA
TGTTACAGATAATATGTGGTGTTTGCTTAGCATGAATGTTTTTTAGTTGTTTTATTTGTG
CAAATTGATATTTTATTTTATTTTTGTGAGACTTTGATTTAGGTTTTGTGATTAGAAGTA
TTCATATCTGTTTTACTTCTTTGCTATATT-TTCTATTATATGTGCATATATTTAAATGT
ATAATATTGGTAATTTTATTTGAC-ACACATTTATTAGTATGATTTATAGGATTTATATT
ATTTATGTTTATAAT-AATTATTGCATTTATTGGGTACGTGTTACCATGTACAATGATGT
CTTA----TTGAGGATTAACAG-TTTTTAGTAATATTTTAGCTACTGTTCCTGTATTCGG
CCAGTGATTATGTTATTGAATAT-GGGGTAGTGAATT--TATAAATG-AT-TTTACGCTT
TTAAAACTTCATGTATT-ACAT-GTCCTGCTCCCTTTTGTTTTAATCATGGTA
>KF220723_1
ATGTCAGGTTGTTTATATAGG--ATATATGGAGTGGGGTTCAGTTTAGGTCTATTTATTA
TGTTACAGATAATATGTGGTGTTTGCTTAGCATGAATGTTTTTTAGTTGTTTTATTTGTG
CAAATTGATATTTTATTTTATTTTTGTGAGACTTTGATTTAGGTTTTGTGATTAGAAGTA
TTCATATCTGTTTTACTTCTTTGCTATATT-TTCTATTATATGTGCATATATTTAAATGT
ATAATATTGGTAATTTTATTTGAC-ACACATTTATTAGTATGATTTATAGGATTTATATT
ATTTATGTTTATAAT-AATTATTGCATTTATTGGGTACGTGTTACCATGTACAATGATGT
CTTA----TTGAGGATTAACAG-TTTTTAGTAATATTTTAGCTACTGTTCCTGTATTCGG
CCAGTGATTATGTTATTGAATAT-GGGGTAGTGAATT--TATAAATG-AT-TTTACGCTT
TTAAAACTTCATGTATT-ACAT-GTCCTGCTCCCTTTTGTTTTAATCATGGTA
>KF220720_1
ATGTCAGGTTGTTTATATAGG--ATATATGGAGTGGGGTTCAGTTTAGGTCTATTTATTA
TGTTACAGATAATATGTGGTGTTTGCTTAGCATGAATGTTTTTTAGTTGTTTTATTTGTG
CAAATTGATATTTTATTTTATTTTTGTGAGACTTTGATTTAGGTTTTGTGATTAGAAGTA
TTCATATCTGTTTTACTTCTTTGCTATATT-TTCTATTATATGTGCATATATTTAAATGT
ATAATATTGGTAATTTTATTTGAC-ACACATTTATTAGTATGATTTATAGGATTTATATT
ATTTATGTTTATAAT-AATTATTGCATTTATTGGGTACGTGTTACCATGTACAATGATGT
CTTA----TTGAGGATTAACAG-TTTTTAGTAATATTTTAGCTACTGTTCCTGTATTCGG
CCAGTGATTATGTTATTGAATAT-GGGGTAGTGAATT--TATAAATG-AT-TTTACGCTT
TTAAAACTTCATGTATT-ACAT-GTCCTGCTCCCTTTTGTTTTAATCATGGTA
>KF220719_1
ATGTCAGGTTGTTTATATAGG--ATATATGGAGTGGGGTTCAGTTTAGGTCTATTTATTA
TGTTACAGATAATATGTGGTGTTTGCTTAGCATGAATGTTTTTTAGTTGTTTTATTTGTG
CAAATTGATATTTTATTTTATTTTTGTGAGACTTTGATTTAGGTTTTGTGATTAGAAGTA
TTCATATCTGTTTTACTTCTTTGCTATATT-TTCTATTATATGTGCATATATTTAAATGT
ATAATATTGGTAATTTTATTTGAC-ACACATTTATTAGTATGATTTATAGGATTTATATT
ATTTATGTTTATAAT-AATTATTGCATTTATTGGGTACGTGTTACCATGTACAATGATGT
CTTA----TTGAGGATTAACAG-TTTTTAGTAATATTTTAGCTACTGTTCCTGTATTCGG
CCAGTGATTATGTTATTGAATAT-GGGGTAGTGAATT--TATAAATG-AT-TTTACGCTT
TTAAAACTTCATGTATT-ACAT-GTCCTGCTCCCTTTTGTTTTAATCATGGTA
>KF220718_1
ATGTCAGGTTGTTTATATAGG--ATATATGGAGTGGGGTTCAGTTTAGGTCTATTTATTA
TGTTACAGATAATATGTGGTGTTTGCTTAGCATGAATGTTTTTTAGTTGTTTTATTTGTG
CAAATTGATATTTTATTTTATTTTTGTGAGACTTTGATTTAGGTTTTGTGATTAGAAGTA
TTCATATCTGTTTTACTTCTTTGCTATATT-TTCTATTATATGTGCATATATTTAAATGT
ATAATATTGGTAATTTTATTTGAC-ACACATTTATTAGTATGATTTATAGGATTTATATT
ATTTATGTTTATAAT-AATTATTGCATTTATTGGGTACGTGTTACCATGTACAATGATGT
CTTA----TTGAGGATTAACAG-TTTTTAGTAATATTTTAGCTACTGTTCCTGTATTCGG
CCAGTGATTATGTTATTGAATAT-GGGGTAGTGAATT--TATAAATG-AT-TTTACGCTT
TTAAAACTTCATGTATT-ACAT-GTCCTGCTCCCTTTTGTTTTAATCATGGTA
>KF220715_1
ATGTCAGGTTGTTTATATAGG--ATATATGGAGTGGGGTTCAGTTTAGGTCTATTTATTA
TGTTACAGATAATATGTGGTGTTTGCTTAGCATGAATGTTTTTTAGTTGTTTTATTTGTG
CAAATTGATATTTTATTTTATTTTTGTGAGACTTTGATTTAGGTTTTGTGATTAGAAGTA
TTCATATCTGTTTTACTTCTTTGCTATATT-TTCTATTATATGTGCATATATTTAAATGT
ATAATATTGGTAATTTTATTTGAC-ACACATTTATTAGTATGATTTATAGGATTTATATT
ATTTATGTTTATAAT-AATTATTGCATTTATTGGGTACGTGTTACCATGTACAATGATGT
CTTA----TTGAGGATTAACAG-TTTTTAGTAATATTTTAGCTACTGTTCCTGTATTCGG
CCAGTGATTATGTTATTGAATAT-GGGGTAGTGAATT--TATAAATG-AT-TTTACGCTT
TTAAAACTTCATGTATT-ACAT-GTCCTGCTCCCTTTTGTTTTAATCATGGTA
>KF220711_1
ATGTCAGGTTGTTTATATAGG--ATATATGGAGTGGGGTTCAGTTTAGGTCTATTTATTA
TGTTACAGATAATATGTGGTGTTTGCTTAGCATGAATGTTTTTTAGTTGTTTTATTTGTG
CAAATTGATATTTTATTTTATTTTTGTGAGACTTTGATTTAGGTTTTGTGATTAGAAGTA
TTCATATCTGTTTTACTTCTTTGCTATATT-TTCTATTATATGTGCATATATTTAAATGT
ATAATATTGGTAATTTTATTTGAC-ACACATTTATTAGTATGATTTATAGGATTTATATT
ATTTATGTTTATAAT-AATTATTGCATTTATTGGGTACGTGTTACCATGTACAATGATGT
CTTA----TTGAGGATTAACAG-TTTTTAGTAATATTTTAGCTACTGTTCCTGTATTCGG
CCAGTGATTATGTTATTGAATAT-GGGGTAGTGAATT--TATAAATG-AT-TTTACGCTT
TTAAAACTTCATGTATT-ACAT-GTCCTGCTCCCTTTTGTTTTAATCATGGTA
>KF220710_1
ATGTCAGGTTGTTTATATAGG--ATATATGGAGTGGGGTTCAGTTTAGGTCTATTTATTA
TGTTACAGATAATATGTGGTGTTTGCTTAGCATGAATGTTTTTTAGTTGTTTTATTTGTG
CAAATTGATATTTTATTTTATTTTTGTGAGACTTTGATTTAGGTTTTGTGATTAGAAGTA
TTCATATCTGTTTTACTTCTTTGCTATATT-TTCTATTATATGTGCATATATTTAAATGT
ATAATATTGGTAATTTTATTTGAC-ACACATTTATTAGTATGATTTATAGGATTTATATT
ATTTATGTTTATAAT-AATTATTGCATTTATTGGGTACGTGTTACCATGTACAATGATGT
CTTA----TTGAGGATTAACAG-TTTTTAGTAATATTTTAGCTACTGTTCCTGTATTCGG
CCAGTGATTATGTTATTGAATAT-GGGGTAGTGAATT--TATAAATG-AT-TTTACGCTT
TTAAAACTTCATGTATT-ACAT-GTCCTGCTCCCTTTTGTTTTAATCATGGTA
>JX123233_1
ATGTCAGGTTGTTTATATAGG--ATATATGGAGTGGGGTTCAGTTTAGGTCTATTTATTA
TGTTACAGATAATATGTGGTGTTTGCTTAGCATGAATGTTTTTTAGTTGTTTTATTTGTG
CAAATTGATATTTTATTTTATTTTTGTGAGACTTTGATTTAGGTTTTGTGATTAGAAGTA
TTCATATCTGTTTTACTTCTTTGCTATATT-TTCTATTATATGTGCATATATTTAAATGT
ATAATATTGGTAATTTTATTTGAC-ACACATTTATTAGTATGATTTATAGGATTTATATT
ATTTATGTTTATAAT-AATTATTGCATTTATTGGGTACGTGTTACCATGTACAATGATGT
CTTA----TTGAGGATTAACAG-TTTTTAGTAATATTTTAGCTACTGTTCCTGTATTCGG
CCAGTGATTATGTTATTGAATAT-GGGGTAGTGAATT--TATAAATG-AT-TTTACGCTT
TTAAAACTTCATGTATT-ACAT-GTCCTGCTCCCTTTTGTTTTAATCATGGTA
>JX123232_1
ATGTCAGGTTGTTTATATAGG--ATATATGGAGTGGGGTTCAGTTTAGGTCTATTTATTA
TGTTACAGATAATATGTGGTGTTTGCTTAGCATGAATGTTTTTTAGTTGTTTTATTTGTG
CAAATTGATATTTTATTTTATTTTTGTGAGACTTTGATTTAGGTTTTGTGATTAGAAGTA
TTCATATCTGTTTTACTTCTTTGCTATATT-TTCTATTATATGTGCATATATTTAAATGT
ATAATATTGGTAATTTTATTTGAC-ACACATTTATTAGTATGATTTATAGGATTTATATT
ATTTATGTTTATAAT-AATTATTGCATTTATTGGGTACGTGTTACCATGTACAATGATGT
CTTA----TTGAGGATTAACAG-TTTTTAGTAATATTTTAGCTACTGTTCCTGTATTCGG
CCAGTGATTATGTTATTGAATAT-GGGGTAGTGAATT--TATAAATG-AT-TTTACGCTT
TTAAAACTTCATGTATT-ACAT-GTCCTGCTCCCTTTTGTTTTAATCATGGTA
>JX123231_1
ATGTCAGGTTGTTTATATAGG--ATATATGGAGTGGGGTTCAGTTTAGGTCTATTTATTA
TGTTACAGATAATATGTGGTGTTTGCTTAGCATGAATGTTTTTTAGTTGTTTTATTTGTG
CAAATTGATATTTTATTTTATTTTTGTGAGACTTTGATTTAGGTTTTGTGATTAGAAGTA
TTCATATCTGTTTTACTTCTTTGCTATATT-TTCTATTATATGTGCATATATTTAAATGT
ATAATATTGGTAATTTTATTTGAC-ACACATTTATTAGTATGATTTATAGGATTTATATT
ATTTATGTTTATAAT-AATTATTGCATTTATTGGGTACGTGTTACCATGTACAATGATGT
CTTA----TTGAGGATTAACAG-TTTTTAGTAATATTTTAGCTACTGTTCCTGTATTCGG
CCAGTGATTATGTTATTGAATAT-GGGGTAGTGAATT--TATAAATG-AT-TTTACGCTT
TTAAAACTTCATGTATT-ACAT-GTCCTGCTCCCTTTTGTTTTAATCATGGTA
>JX123138_1
ATGTCAGGTTGTTTATATAGG--ATATATGGAGTGGGGTTCAGTTTAGGTCTATTTATTA
TGTTACAGATAATATGTGGTGTTTGCTTAGCATGAATGTTTTTTAGTTGTTTTATTTGTG
CAAATTGATATTTTATTTTATTTTTGTGAGACTTTGATTTAGGTTTTGTGATTAGAAGTA
TTCATATCTGTTTTACTTCTTTGCTATATT-TTCTATTATATGTGCATATATTTAAATGT
ATAATATTGGTAATTTTATTTGAC-ACACATTTATTAGTATGATTTATAGGATTTATATT
ATTTATGTTTATAAT-AATTATTGCATTTATTGGGTACGTGTTACCATGTACAATGATGT
CTTA----TTGAGGATTAACAG-TTTTTAGTAATATTTTAGCTACTGTTCCTGTATTCGG
CCAGTGATTATGTTATTGAATAT-GGGGTAGTGAATT--TATAAATG-AT-TTTACGCTT
TTAAAACTTCATGTATT-ACAT-GTCCTGCTCCCTTTTGTTTTAATCATGGTA
>JX123137_1
ATGTCAGGTTGTTTATATAGG--ATATATGGAGTGGGGTTCAGTTTAGGTCTATTTATTA
TGTTACAGATAATATGTGGTGTTTGCTTAGCATGAATGTTTTTTAGTTGTTTTATTTGTG
CAAATTGATATTTTATTTTATTTTTGTGAGACTTTGATTTAGGTTTTGTGATTAGAAGTA
TTCATATCTGTTTTACTTCTTTGCTATATT-TTCTATTATATGTGCATATATTTAAATGT
ATAATATTGGTAATTTTATTTGAC-ACACATTTATTAGTATGATTTATAGGATTTATATT
ATTTATGTTTATAAT-AATTATTGCATTTATTGGGTACGTGTTACCATGTACAATGATGT
CTTA----TTGAGGATTAACAG-TTTTTAGTAATATTTTAGCTACTGTTCCTGTATTCGG
CCAGTGATTATGTTATTGAATAT-GGGGTAGTGAATT--TATAAATG-AT-TTTACGCTT
TTAAAACTTCATGTATT-ACAT-GTCCTGCTCCCTTTTGTTTTAATCATGGTA
>JX123136_1
ATGTCAGGTTGTTTATATAGG--ATATATGGAGTGGGGTTCAGTTTAGGTCTATTTATTA
TGTTACAGATAATATGTGGTGTTTGCTTAGCATGAATGTTTTTTAGTTGTTTTATTTGTG
CAAATTGATATTTTATTTTATTTTTGTGAGACTTTGATTTAGGTTTTGTGATTAGAAGTA
TTCATATCTGTTTTACTTCTTTGCTATATT-TTCTATTATATGTGCATATATTTAAATGT
ATAATATTGGTAATTTTATTTGAC-ACACATTTATTAGTATGATTTATAGGATTTATATT
ATTTATGTTTATAAT-AATTATTGCATTTATTGGGTACGTGTTACCATGTACAATGATGT
CTTA----TTGAGGATTAACAG-TTTTTAGTAATATTTTAGCTACTGTTCCTGTATTCGG
CCAGTGATTATGTTATTGAATAT-GGGGTAGTGAATT--TATAAATG-AT-TTTACGCTT
TTAAAACTTCATGTATT-ACAT-GTCCTGCTCCCTTTTGTTTTAATCATGGTA
>JX123135_1
ATGTCAGGTTGTTTATATAGG--ATATATGGAGTGGGGTTCAGTTTAGGTCTATTTATTA
TGTTACAGATAATATGTGGTGTTTGCTTAGCATGAATGTTTTTTAGTTGTTTTATTTGTG
CAAATTGATATTTTATTTTATTTTTGTGAGACTTTGATTTAGGTTTTGTGATTAGAAGTA
TTCATATCTGTTTTACTTCTTTGCTATATT-TTCTATTATATGTGCATATATTTAAATGT
ATAATATTGGTAATTTTATTTGAC-ACACATTTATTAGTATGATTTATAGGATTTATATT
ATTTATGTTTATAAT-AATTATTGCATTTATTGGGTACGTGTTACCATGTACAATGATGT
CTTA----TTGAGGATTAACAG-TTTTTAGTAATATTTTAGCTACTGTTCCTGTATTCGG
CCAGTGATTATGTTATTGAATAT-GGGGTAGTGAATT--TATAAATG-AT-TTTACGCTT
TTAAAACTTCATGTATT-ACAT-GTCCTGCTCCCTTTTGTTTTAATCATGGTA
>KM243355_1
ATGTCAGGTTGTTTATATAGG--ATATATGGAGTGGGGTTCAGTTTAGGTCTATTTATTA
TGTTACAGATAATATGTGGTGTTTGCTTAGCATGAATGTTTTTTAGTTGTTTTATTTGTG
CAAATTGATATTTTATTTTATTTTTGTGAGACTTTGATTTAGGTTTTGTGATTAGAAGTA
TTCATATCTGTTTTACTTCTTTGCTATATT-TTCTATTATATGTGCATATATTTAAATGT
ATAATATTGGTAATTTTATTTGAC-ACACATTTATTAGTATGATTTATAGGATTTATATT
ATTTATGTTTATAAT-AATTATTGCATTTATTGGGTACGTGTTACCATGTACAATGATGT
CTTA----TTGAGGATTAACAG-TTTTTAGTAATATTTTAGCTACTGTTCCTGTATTCGG
CCAGTGATTATGTTATTGAATAT-GGGGTAGTGAATT--TATAAATG-AT-TTTACGCTT
TTAAAACTTCATGTATT-ACAT-GTCCTGCTCCCTTTTGTTTTAATCATGGTA
>KM243354_1
ATGTCAGGTTGTTTATATAGG--ATATATGGAGTGGGGTTCAGTTTAGGTCTATTTATTA
TGTTACAGATAATATGTGGTGTTTGCTTAGCATGAATGTTTTTTAGTTGTTTTATTTGTG
CAAATTGATATTTTATTTTATTTTTGTGAGACTTTGATTTAGGTTTTGTGATTAGAAGTA
TTCATATCTGTTTTACTTCTTTGCTATATT-TTCTATTATATGTGCATATATTTAAATGT
ATAATATTGGTAATTTTATTTGAC-ACACATTTATTAGTATGATTTATAGGATTTATATT
ATTTATGTTTATAAT-AATTATTGCATTTATTGGGTACGTGTTACCATGTACAATGATGT
CTTA----TTGAGGATTAACAG-TTTTTAGTAATATTTTAGCTACTGTTCCTGTATTCGG
CCAGTGATTATGTTATTGAATAT-GGGGTAGTGAATT--TATAAATG-AT-TTTACGCTT
TTAAAACTTCATGTATT-ACAT-GTCCTGCTCCCTTTTGTTTTAATCATGGTA
>KM243353_1
ATGTCAGGTTGTTTATATAGG--ATATATGGAGTGGGGTTCAGTTTAGGTCTATTTATTA
TGTTACAGATAATATGTGGTGTTTGCTTAGCATGAATGTTTTTTAGTTGTTTTATTTGTG
CAAATTGATATTTTATTTTATTTTTGTGAGACTTTGATTTAGGTTTTGTGATTAGAAGTA
TTCATATCTGTTTTACTTCTTTGCTATATT-TTCTATTATATGTGCATATATTTAAATGT
ATAATATTGGTAATTTTATTTGAC-ACACATTTATTAGTATGATTTATAGGATTTATATT
ATTTATGTTTATAAT-AATTATTGCATTTATTGGGTACGTGTTACCATGTACAATGATGT
CTTA----TTGAGGATTAACAG-TTTTTAGTAATATTTTAGCTACTGTTCCTGTATTCGG
CCAGTGATTATGTTATTGAATAT-GGGGTAGTGAATT--TATAAATG-AT-TTTACGCTT
TTAAAACTTCATGTATT-ACAT-GTCCTGCTCCCTTTTGTTTTAATCATGGTA
>KM243356_1
ATGTCAGGTTGTTTATATAGG--ATATATGGAGTGGGGTTCAGTTTAGGTCTATTTATTA
TGTTACAGATAATATGTGGTGTTTGCTTAGCATGAATGTTTTTTAGTTGTTTTATTTGTG
CAAATTGATATTTTATTTTATTTTTGTGAGACTTTGATTTAGGTTTTGTGATTAGAAGTA
TTCATATCTGTTTTACTTCTTTGCTATATT-TTCTATTATATGTGCATATATTTAAATGT
ATAATATTGGTAATTTTATTTGAC-ACACATTTATTAGTATGATTTATAGGATTTATATT
ATTTATGTTTATAAT-AATTATTGCATTTATTGGGTACGTGTTACCATGTACAATGATGT
CTTA----TTGAGGATTAACAG-TTTTTAGTAATATTTTAGCTACTGTTCCTGTATTCGG
CCAGTGATTATGTTATTGAATAT---GGTAGTGAATT--TATAAATG-AT-TTTACGCTT
TTAAAACTTCATGTATT-ACAT-GTCCTGCTCCCTTTTGTTTTAATCATGGTA
>MH549664_1
ATGTCAGGTTGTTTATATAGG--ATATATGGAGTGGGGTTCAGTTTAGGTCTATTTATTA
TGTTACAGATAATATGTGGTGTTTGCTTAGCATGAATGTTTTTTAGTTGTTTTATTTGTG
CAAATTGATATTTTATTTTATTTTTGTGAGACTTTGATTTAGGTTTTGTGATTAGAAGTA
TTCATATCTGTTTTACTTCTTTGCTATATT-TTCTATTATATGTGCATATATTTAAATGT
ATAATATTGGTAATTTTATTTGAC-ACACATTTATTAGTATGATTTATAGGATTTATATT
ATTTATGTTTATAAT-AATTATTGCATTTATTGGGTACGTGTTACCATGTACAATGATGT
CTTA----TTGAGGATTAACAG-TTTTTAGTAATATTTTAGCTACTGTTCCTGTATTCGG
CCAGTGATTATGTTATTGAATAT-GGGGTAGTGAATT--TATAAATG-AT-TTTACGCTT
TTAAAACTTCATGTATTGACAT-GTCCTGCTCCCTTTTGTTTTAA--------
>MH549650_1
ATGTCAGGTTGTTTATATAGG--ATATATGGAGTGGGGTTCAGTTTAGGTCTATTTATTA
TGTTACAGATAATATGTGGTGTTTGCTTAGCATGAATGTTTTTTAGTTGTTTTATTTGTG
CAAATTGATATTTTATTTTATTTTTGTGAGACTTTGATTTAGGTTTTGTGATTAGAAGTA
TTCATATCTGTTTTACTTCTTTGCTATATT-TTCTATTATATGTGCATATATTTAAATGT
ATAATATTGGTAATTTTATTTGAC-ACACATTTATTAGTATGATTTATAGGATTTATATT
ATTTATGTTTATAAT-AATTATTGCATTTATTGGGTACGTGTTACCATGTACAATGATGT
CTTA----TTGAGGATTAACAG-TTTTTAGTAATATTTTAGCTACTGTTCCTGTATTCGG
CCAGTGATTATGTTATTGAATAT-GGGGTAGTGAATT--TATAAATGAAT-TTTACGCTT
TTAAAACTTCATGTATT-ACAT-GTCCTGCTCCCTTTTGTTTTA---------
>FJ156759_1
ATGTCAGGTTGTTTATATAGG--ATATATGGAGTGGGGTTCAGTTTAGGTCTATTTATTA
TGTTACAGATAATATGTGGTGTTTGCTTAGCATGAATGTTTTTTAGTTGTTTTATTTGTG
CAAATTGATATTTTATTTTATTTTTGTGAGACTTTGATTTAGGTTTTGTGATTAGAAGTA
TTCATATCTGTTTTACTTCTTTGCTATATT-TTCTATTATATGTGCATATATTTAAATGT
ATAATATTGGTAATTTTATTTGAC-ACACATTTATTAGTATGATTTATAGGATTTATATT
ATTTATGTTTATAAT-AATTATTGCATTTATTGGGTACGTGTTACCATGTACAATGATGT
CTTA----TTGAGGATTAACAG-TTTTTAGTAATATTTTAGCTACTGTTCCTGTATTCGG
CCAGTGATTATGTTATTGAATAT-GGGGTAGTGAATT--TATAAATG-AT-TTTACGCTT
TTAAAACTTCATGTATT-ACAT-GTCCTGCTCCCTTTTGTTTTAATCATGG--
>FJ549390_1
ATGTCAGGTTGTTTATATAGG--ATATATGGAGTGGGGTTCAGTTTAGGTCTATTTATTA
TGTTACAGATAATATGTGGTGTTTGCTTAGCATGAATGTTTTTTAGTTGTTTTATTTGTG
CAAATTGATATTTTATTTTATTTTTGTGAGACTTTGATTTAGGTTTTGTGATTAGAAGTA
TTCATATCTGTTTTACTTCTTTGCTATATT-TTCTATTATATGTGCATATATTTAAATGT
ATAATATTGGTAATTTTATTTGAC-ACACATTTATTAGTATGATTTATAGGATTTATATT
ATTTATGTTTATAAT-AATTATTGCATTTATTGGGTACGTGTTACCATGTACAATGATGT
CTTA----TTGAGGATTAACAG-TTTTTAGTAATATTTTAGCTACTGTTCCTGTATTCGG
CCAGTGATTATGTTATTGAATAT-GGGGTAGTGAATT--TATAAATG-AT-TTTACGCTT
TTAAAACTTCATGTATT-ACAT-GTCC--------------------------
>AJ130937_2
ATGTCAGGTTGTTTATATAGG--ATATATGGAGTGGGGTTCAGTTTAGGTCTATTTATTA
TGTTACAGATAATATGTGGTGTTTGCTTAGCATGAATGTTTTTTAGTTGTTTTATTTGTG
CAAATTGATATTTTATTTTATTTTTGTGAGACTTTGATTTAGGTTTTGTGATTAGAAGTA
TTCATATCTGTTTTACTTCTTTGCTATATT-TTCTATTATATGTGCATATATTTAAATGT
ATAATATTGGTAATTTTATTTGAC-ACACATTTATTAGTATGATTTATAGGATTTATATT
ATTTATGTTTATAAT-AATTATTGCATTTATTGGGTACGTGTTACCATGTACAATGATGT
CTTA----TTGAGGATTAACAG-TTTTTAGTAATATTTTAGCTACTGTTCCTGTATTCGG
CCAGTGATTATGTTATTGAATAT-GGGGTAGTGAATT--TATAAATG-AT-TTTACGCTT
TTAAAACTTCATGTATT-ACAT-GTCCTGCTCCCTTTTGTTTTAATCATGGTA
>MH549665_1
ATGTCAGGTTGTTTATATAGG--ATATATGGAGTGGGGTTCAGTTTAGGTCTATTTATTA
TGTTACAGATAATATGTGGTGTTTGCTTAGCATGAATGTTTTTTAGTTGTTTTATTTGTG
CAAATTGATATTTTATTTTATTTTTGTGAGACTTTGATTTAGGTTTTGTGATTAGAAGTA
TTCATATCTGTTTTACTTCTTTGCTATATT-TTCTATTATATGTGCATATATTTAAATGT
ATAATATTGGTAATTTTATTTGAC-ACACATTTATTAGTATGATTTATAGGATTTATATT
ATTTATGTTTATAAT-AATTATTGCATTTATTGGGTACGTGTTACCATGTACAATGATGT
CTTA----TTGAGGATTAACAG-TTTTTAGTAATATTTTAGCTACTGTTCCTGTATTCGG
CCAGTGATTATGTTATTGAATAT-GGGGTAGTGAATT--TATAAATG-AT-TTTACGCTT
TTAAAACTTCATGTATT-ACATGGTCCTGCTCCCTTTTGTTTTA---------
>KM243358_1
ATGTCAGGTTGTTTATATAGG--ATATATGGAGTGGGGTTCAGTTTAGGTTTATTTATTA
TGTTACAGATAATATGTGGTGTTTGCTTAGCATGAATGTTTTTTAGTTGTTTTATTTGTG
CAAATTGATATTTTATTTTATTTTTGTGAGACTTTGATTTAGGTTTTGTGATTAGAAGTA
TTCATATCTGTTTTACTTCTTTGCTATATT-TTCTATTATATGTGCATATATTTAAATGT
ATAATATTGGTAATTTTATTTGAC-ACACATTTATTAGTATGATTTATAGGATTTATATT
ATTTATGTTTATAAT-AATTATTGCATTTATTGGGTACGTGTTACCATGTACAATGATGT
CTTA----TTGAGGATTAACAG-TTTTTAGTAATATTTTAGCTACTGTTCCTGTATTCGG
CCAGTGATTATGTTATTGAATAT-GGGGTAGTGAATT--TATAAATG-AT-TTTACGCTT
TTAAAACTTCATGTATT-ACAT-GTCTTGCTCCCTTTTGTTTTAATAATGGTA
>JX123170_1
ATGTCAGGTTGTTTATATAGG--ATATATGGAGTGGGGTTCAGTTTAGGTCTATTTATTA
TGTTACAGATAATATGTGGTGTTTGCTTAGCATGAATGTTTTTTAGTTGTTTTATTTGTG
CAAATTGATATTTTATTTTATTTTTGTGAGACTTTGATTTAGGTTTTGTGATTAGAAGTA
TTCATATCTGTTTTACTTCTTTGCTATATT-TTCTATTATATGTGCATATATTTAAATGT
ATAATATTGGTAATTTTATTTGAC-ACACATTTATTAGTATGATTTATAGGATTTATATT
ATTTATGTTTATAAT-AATTATTGCATTTATTGGGTACGTGTTACCATGTACAATGATGT
CTTA----TTGAGGATTAACAG-TTTTTAGTAATATTTTAGCTACTGTTCCTGTATTCGG
CCAGTGATTATGTTATTGAATAT-GGGGTAGGGAATT--TATAAATG-AT-TTTACGCTT
TTAAAACTTCATGTATT-ACAT-GTCTTGCTCCCTTTTGTTTTAATTATGGTA
>JX123209_1
ATGTCAGGTTGTTTATATAGG--ATATATGGAGTGGGGTTCAGTTTAGGTCTATTTATTA
TGTTACAGATAATATGTGGTGTTTGCTTAGCATGAATGTTTTTTAGTTGTTTTATTTGTG
CAAATTGATATTTTATTTTATTTTTGTGAGACTTTGATTTAGGTTTTGTGATTAGAAGTA
TTCATATCTGTTTTACTTCTTTGCTATATT-TTCTATTATATGTGCATATATTTAAATGC
ATAATATTGGTAATTTTATTTGAC-ACACATTTATTAGTATGATTTATAGGATTTATATT
ATTTATGTTTATAAT-AATTATTGCATTTATTGGGTACGTGTTACCATGTACAATGATGT
CTTA----TTGAGGATTAACAG-TTTTTAGTAATATTTTAGCTACTGTTCCTGTATTCGG
CCAGTGATTATGTTATTGAATAT-GGGGTAGTGAATT--TATAAATG-AT-TTTACGCTT
TTAAAACTTCATGTATT-ACAT-GTCTTGCTCCCTTTTGTTTTAATTATGGTA
>JX123198_1
ATGTCAGGTTGTTTATATAGG--ATATATGGAGTGGGGTTCAGTTTAGGTCTATTTATTA
TGTTACAGATAATATGTGGTGTTTGCTTAGCATGAATGTTTTTTAGTTGTTTTATTTGTG
CAAATTGATATTTTATTTTATTTTTGTGAGACTTTGATTTAGGTTTTGTGATTAGAAGTA
TTCATATCTGTTTTACTTCTTTGCTATATT-TTCTATTATATGTGCATATATTTAAATGC
ATAATATTGGTAATTTTATTTGAC-ACACATTTATTAGTATGATTTATAGGATTTATATT
ATTTATGTTTATAAT-AATTATTGCATTTATTGGGTACGTGTTACCATGTACAATGATGT
CTTA----TTGAGGATTAACAG-TTTTTAGTAATATTTTAGCTACTGTTCCTGTATTCGG
CCAGTGATTATGTTATTGAATAT-GGGGTAGTGAATT--TATAAATG-AT-TTTACGCTT
TTAAAACTTCATGTATT-ACAT-GTCTTGCTCCCTTTTGTTTTAATTATGGTA
>KF220731_1
ATGTCAGGTTGTTTATATAGG--ATATATGGAGTGGGGTTCAGTTTAGGTCTATTTATTA
TGTTACAGATAATATGTGGTGTTTGCTTAGCATGAATGTTTTTTAGTTGTTTTATTTGTG
CAAATTGATATTTTATTTTATTTTTGTGAGACTTTGATTTAGGTTTTGTGATTAGAAGTA
TTCATATCTGTTTTACTTCTTTGCTATATT-TTTTATTATATGTGCATATATTTAAATGT
ATAATATTGGTAATTTTATTTGAC-ACACATTTATTAGTATGATTTATAGGATTTATATT
ATTTATATTTATAAT-AATTATTGCATTTATTGGGTACGTGTTACCATGTACAATGATGT
CTTA----TTGAGGATTAACAG-TTTTTAGTAATATTTTAGCTACTGTTCCTGTATTCGG
CCAGTGATTATGTTATTGAATAT-GGGGTAGTGAATT--TATAAATG-AT-TTTACGCTT
TTAAAACTTCATGTATT-ACAT-GTCCTGCTCCCTTTTGTTTTAATCATGGTA
>JX123186_1
ATGTCAGGTTGTTTATATAGG--ATATATGGAGTGGGGTTCAGTTTAGGTCTATTTATTA
TGTTACAGATAATATGTGGTGTTTGCTTAGCATGAATGTTTTTTAGTTGTTTTATTTGTG
CAAATTGATATTTTATTTTATTTTTGTGAGACTTTGATTTAGGTTTTGTGATTAGAAGTA
TTCATATCTGTTTTACTTCTTTGCTATATT-TTCTATTATATGTGCATATATTTAAATGT
ATAATATTGGTAATTTTATTTGAC-ACACATTTATTAGTATGATTTATAGGATTTATATT
ATTTATGTTTATAAT-AATTATTGCATTTATTGGGTACGTGTTACCATGTACAATGATGT
CTTA----TTGAGGATTAACAG-TTTTTAGTAATATTTTAGCTACTGTTCCTGTATTCGG
CCAGTGATTATGTTATTGAATAT-GGGGTAGGGAATT--TATAAATG-AT-TTTACGCTT
TTAAAACTTCATGTATT-ACAT-GTCTTGCTCCCTTTTGTTTTAATTATGGTA
>JX123184_1
ATGTCAGGTTGTTTATATAGG--ATATATGGAGTGGGGTTCAGTTTAGGTCTATTTATTA
TGTTACAGATAATATGTGGTGTTTGCTTAGCATGAATGTTTTTTAGTTGTTTTATTTGTG
CAAATTGATATTTTATTTTATTTTTGTGAGACTTTGATTTAGGTTTTGTGATTAGAAGTA
TTCATATCTGTTTTACTTCTTTGCTATATT-TTCTATTATATGTGCATATATTTAAATGT
ATAATATTGGTAATTTTATTTGAC-ACACATTTATTAGTATGATTTATAGGATTTATATT
ATTTATGTTTATAAT-AATTATTGCATTTATTGGGTACGTGTTACCATGTACAATGATGT
CTTA----TTGAGGATTAACAG-TTTTTAGTAATATTTTAGCTACTGTTCCTGTATTCGG
CCAGTGATTATGTTATTGAATAT-GGGGTAGGGAATT--TATAAATG-AT-TTTACGCTT
TTAAAACTTCATGTATT-ACAT-GTCTTGCTCCCTTTTGTTTTAATTATGGTA
>JX123230_1
ATGTCAGGTTGTTTATATAGG--ATATATGGAGTGGGGTTCAGTTTAGGTCTATTTATTA
TGTTACAGATAATATGTGGTGTTTGCTTAGCATGAATGTTTTTTAGTTGTTTTATTTGTG
CAAATTGATATTTTATTTTATTTTTGTGAGACTTTGATTTAGGTTTTGTGATTAGAAGTA
TTCATATCTGTTTTACTTCTTTGCTATATT-TTTTATTATATGTGCATATATTTAAATGT
ATAATATTGGTAATTTTATTTGAC-ACACATTTATTAGTATGATTTATAGGATTTATATT
ATTTATGTTTATAAT-AATTATTGCATTTATTGGGTACGTGTTACCATGTACAATGATGT
CTTA----TTGAGGATTAACAG-TTTTTAGTAATATTTTAGCTACTGTTCCTGTATTCGG
CCAGTGATTATGTTATTGAATAT-GGGGTAGTGAATT--TATAAATG-AT-TTTACGCTT
TTAAAACTTCATGTATT-ACAT-GTCTTGCTCCCTTTTGTTTTAATTATGGTA
>JX123214_1
ATGTCAGGTTGTTTATATAGG--ATATATGGAGTGGGGTTCAGTTTAGGTCTATTTATTA
TGTTACAGATAATATGTGGTGTTTGCTTAGCATGAATGTTTTTTAGTTGTTTTATTTGTG
CAAATTGATATTTTATTTTATTTTTGTGAGACTTTGATTTAGGTTTTGTGATTAGAAGTA
TTCATATCTGTTTTACTTCTTTGCTATATT-TTTTATTATATGTGCATATATTTAAATGT
ATAATATTGGTAATTTTATTTGAC-ACACATTTATTAGTATGATTTATAGGATTTATATT
ATTTATGTTTATAAT-AATTATTGCATTTATTGGGTACGTGTTACCATGTACAATGATGT
CTTA----TTGAGGATTAACAG-TTTTTAGTAATATTTTAGCTACTGTTCCTGTATTCGG
CCAGTGATTATGTTATTGAATAT-GGGGTAGTGAATT--TATAAATG-AT-TTTACGCTT
TTAAAACTTCATGTATT-ACAT-GTCTTGCTCCCTTTTGTTTTAATTATGGTA
>JX123190_1
ATGTCAGGTTGTTTATATAGG--ATATATGGAGTGGGGTTCAGTTTAGGTCTATTTATTA
TGTTACAGATAATATGTGGTGTTTGCTTAGCATGAATGTTTTTTAGTTGTTTTATTTGTG
CAAATTGATATTTTATTTTATTTTTGTGAGACTTTGATTTAGGTTTTGTGATTAGAAGTA
TTCATATCTGTTTTACTTCTTTGCTATATT-TTTTATTATATGTGCATATATTTAAATGT
ATAATATTGGTAATTTTATTTGAC-ACACATTTATTAGTATGATTTATAGGATTTATATT
ATTTATGTTTATAAT-AATTATTGCATTTATTGGGTACGTGTTACCATGTACAATGATGT
CTTA----TTGAGGATTAACAG-TTTTTAGTAATATTTTAGCTACTGTTCCTGTATTCGG
CCAGTGATTATGTTATTGAATAT-GGGGTAGTGAATT--TATAAATG-AT-TTTACGCTT
TTAAAACTTCATGTATT-ACAT-GTCTTGCTCCCTTTTGTTTTAATTATGGTA
>JX123189_1
ATGTCAGGTTGTTTATATAGG--ATATATGGAGTGGGGTTCAGTTTAGGTCTATTTATTA
TGTTACAGATAATATGTGGTGTTTGCTTAGCATGAATGTTTTTTAGTTGTTTTATTTGTG
CAAATTGATATTTTATTTTATTTTTGTGAGACTTTGATTTAGGTTTTGTGATTAGAAGTA
TTCATATCTGTTTTACTTCTTTGCTATATT-TTTTATTATATGTGCATATATTTAAATGT
ATAATATTGGTAATTTTATTTGAC-ACACATTTATTAGTATGATTTATAGGATTTATATT
ATTTATGTTTATAAT-AATTATTGCATTTATTGGGTACGTGTTACCATGTACAATGATGT
CTTA----TTGAGGATTAACAG-TTTTTAGTAATATTTTAGCTACTGTTCCTGTATTCGG
CCAGTGATTATGTTATTGAATAT-GGGGTAGTGAATT--TATAAATG-AT-TTTACGCTT
TTAAAACTTCATGTATT-ACAT-GTCTTGCTCCCTTTTGTTTTAATTATGGTA
>JX123188_1
ATGTCAGGTTGTTTATATAGG--ATATATGGAGTGGGGTTCAGTTTAGGTCTATTTATTA
TGTTACAGATAATATGTGGTGTTTGCTTAGCATGAATGTTTTTTAGTTGTTTTATTTGTG
CAAATTGATATTTTATTTTATTTTTGTGAGACTTTGATTTAGGTTTTGTGATTAGAAGTA
TTCATATCTGTTTTACTTCTTTGCTATATT-TTTTATTATATGTGCATATATTTAAATGT
ATAATATTGGTAATTTTATTTGAC-ACACATTTATTAGTATGATTTATAGGATTTATATT
ATTTATGTTTATAAT-AATTATTGCATTTATTGGGTACGTGTTACCATGTACAATGATGT
CTTA----TTGAGGATTAACAG-TTTTTAGTAATATTTTAGCTACTGTTCCTGTATTCGG
CCAGTGATTATGTTATTGAATAT-GGGGTAGTGAATT--TATAAATG-AT-TTTACGCTT
TTAAAACTTCATGTATT-ACAT-GTCTTGCTCCCTTTTGTTTTAATTATGGTA
>JX123183_1
ATGTCAGGTTGTTTATATAGG--ATATATGGAGTGGGGTTCAGTTTAGGTCTATTTATTA
TGTTACAGATAATATGTGGTGTTTGCTTAGCATGAATGTTTTTTAGTTGTTTTATTTGTG
CAAATTGATATTTTATTTTATTTTTGTGAGACTTTGATTTAGGTTTTGTGATTAGAAGTA
TTCATATCTGTTTTACTTCTTTGCTATATT-TTTTATTATATGTGCATATATTTAAATGT
ATAATATTGGTAATTTTATTTGAC-ACACATTTATTAGTATGATTTATAGGATTTATATT
ATTTATGTTTATAAT-AATTATTGCATTTATTGGGTACGTGTTACCATGTACAATGATGT
CTTA----TTGAGGATTAACAG-TTTTTAGTAATATTTTAGCTACTGTTCCTGTATTCGG
CCAGTGATTATGTTATTGAATAT-GGGGTAGTGAATT--TATAAATG-AT-TTTACGCTT
TTAAAACTTCATGTATT-ACAT-GTCTTGCTCCCTTTTGTTTTAATTATGGTA
>JX123182_1
ATGTCAGGTTGTTTATATAGG--ATATATGGAGTGGGGTTCAGTTTAGGTCTATTTATTA
TGTTACAGATAATATGTGGTGTTTGCTTAGCATGAATGTTTTTTAGTTGTTTTATTTGTG
CAAATTGATATTTTATTTTATTTTTGTGAGACTTTGATTTAGGTTTTGTGATTAGAAGTA
TTCATATCTGTTTTACTTCTTTGCTATATT-TTTTATTATATGTGCATATATTTAAATGT
ATAATATTGGTAATTTTATTTGAC-ACACATTTATTAGTATGATTTATAGGATTTATATT
ATTTATGTTTATAAT-AATTATTGCATTTATTGGGTACGTGTTACCATGTACAATGATGT
CTTA----TTGAGGATTAACAG-TTTTTAGTAATATTTTAGCTACTGTTCCTGTATTCGG
CCAGTGATTATGTTATTGAATAT-GGGGTAGTGAATT--TATAAATG-AT-TTTACGCTT
TTAAAACTTCATGTATT-ACAT-GTCTTGCTCCCTTTTGTTTTAATTATGGTA
>JX123179_1
ATGTCAGGTTGTTTATATAGG--ATATATGGAGTGGGGTTCAGTTTAGGTCTATTTATTA
TGTTACAGATAATATGTGGTGTTTGCTTAGCATGAATGTTTTTTAGTTGTTTTATTTGTG
CAAATTGATATTTTATTTTATTTTTGTGAGACTTTGATTTAGGTTTTGTGATTAGAAGTA
TTCATATCTGTTTTACTTCTTTGCTATATT-TTTTATTATATGTGCATATATTTAAATGT
ATAATATTGGTAATTTTATTTGAC-ACACATTTATTAGTATGATTTATAGGATTTATATT
ATTTATGTTTATAAT-AATTATTGCATTTATTGGGTACGTGTTACCATGTACAATGATGT
CTTA----TTGAGGATTAACAG-TTTTTAGTAATATTTTAGCTACTGTTCCTGTATTCGG
CCAGTGATTATGTTATTGAATAT-GGGGTAGTGAATT--TATAAATG-AT-TTTACGCTT
TTAAAACTTCATGTATT-ACAT-GTCTTGCTCCCTTTTGTTTTAATTATGGTA
>JX123177_1
ATGTCAGGTTGTTTATATAGG--ATATATGGAGTGGGGTTCAGTTTAGGTCTATTTATTA
TGTTACAGATAATATGTGGTGTTTGCTTAGCATGAATGTTTTTTAGTTGTTTTATTTGTG
CAAATTGATATTTTATTTTATTTTTGTGAGACTTTGATTTAGGTTTTGTGATTAGAAGTA
TTCATATCTGTTTTACTTCTTTGCTATATT-TTTTATTATATGTGCATATATTTAAATGT
ATAATATTGGTAATTTTATTTGAC-ACACATTTATTAGTATGATTTATAGGATTTATATT
ATTTATGTTTATAAT-AATTATTGCATTTATTGGGTACGTGTTACCATGTACAATGATGT
CTTA----TTGAGGATTAACAG-TTTTTAGTAATATTTTAGCTACTGTTCCTGTATTCGG
CCAGTGATTATGTTATTGAATAT-GGGGTAGTGAATT--TATAAATG-AT-TTTACGCTT
TTAAAACTTCATGTATT-ACAT-GTCTTGCTCCCTTTTGTTTTAATTATGGTA
>JX123175_1
ATGTCAGGTTGTTTATATAGG--ATATATGGAGTGGGGTTCAGTTTAGGTCTATTTATTA
TGTTACAGATAATATGTGGTGTTTGCTTAGCATGAATGTTTTTTAGTTGTTTTATTTGTG
CAAATTGATATTTTATTTTATTTTTGTGAGACTTTGATTTAGGTTTTGTGATTAGAAGTA
TTCATATCTGTTTTACTTCTTTGCTATATT-TTTTATTATATGTGCATATATTTAAATGT
ATAATATTGGTAATTTTATTTGAC-ACACATTTATTAGTATGATTTATAGGATTTATATT
ATTTATGTTTATAAT-AATTATTGCATTTATTGGGTACGTGTTACCATGTACAATGATGT
CTTA----TTGAGGATTAACAG-TTTTTAGTAATATTTTAGCTACTGTTCCTGTATTCGG
CCAGTGATTATGTTATTGAATAT-GGGGTAGTGAATT--TATAAATG-AT-TTTACGCTT
TTAAAACTTCATGTATT-ACAT-GTCTTGCTCCCTTTTGTTTTAATTATGGTA
>JX123173_1
ATGTCAGGTTGTTTATATAGG--ATATATGGAGTGGGGTTCAGTTTAGGTCTATTTATTA
TGTTACAGATAATATGTGGTGTTTGCTTAGCATGAATGTTTTTTAGTTGTTTTATTTGTG
CAAATTGATATTTTATTTTATTTTTGTGAGACTTTGATTTAGGTTTTGTGATTAGAAGTA
TTCATATCTGTTTTACTTCTTTGCTATATT-TTTTATTATATGTGCATATATTTAAATGT
ATAATATTGGTAATTTTATTTGAC-ACACATTTATTAGTATGATTTATAGGATTTATATT
ATTTATGTTTATAAT-AATTATTGCATTTATTGGGTACGTGTTACCATGTACAATGATGT
CTTA----TTGAGGATTAACAG-TTTTTAGTAATATTTTAGCTACTGTTCCTGTATTCGG
CCAGTGATTATGTTATTGAATAT-GGGGTAGTGAATT--TATAAATG-AT-TTTACGCTT
TTAAAACTTCATGTATT-ACAT-GTCTTGCTCCCTTTTGTTTTAATTATGGTA
>JX123169_1
ATGTCAGGTTGTTTATATAGG--ATATATGGAGTGGGGTTCAGTTTAGGTCTATTTATTA
TGTTACAGATAATATGTGGTGTTTGCTTAGCATGAATGTTTTTTAGTTGTTTTATTTGTG
CAAATTGATATTTTATTTTATTTTTGTGAGACTTTGATTTAGGTTTTGTGATTAGAAGTA
TTCATATCTGTTTTACTTCTTTGCTATATT-TTTTATTATATGTGCATATATTTAAATGT
ATAATATTGGTAATTTTATTTGAC-ACACATTTATTAGTATGATTTATAGGATTTATATT
ATTTATGTTTATAAT-AATTATTGCATTTATTGGGTACGTGTTACCATGTACAATGATGT
CTTA----TTGAGGATTAACAG-TTTTTAGTAATATTTTAGCTACTGTTCCTGTATTCGG
CCAGTGATTATGTTATTGAATAT-GGGGTAGTGAATT--TATAAATG-AT-TTTACGCTT
TTAAAACTTCATGTATT-ACAT-GTCTTGCTCCCTTTTGTTTTAATTATGGTA
>JX123168_1
ATGTCAGGTTGTTTATATAGG--ATATATGGAGTGGGGTTCAGTTTAGGTCTATTTATTA
TGTTACAGATAATATGTGGTGTTTGCTTAGCATGAATGTTTTTTAGTTGTTTTATTTGTG
CAAATTGATATTTTATTTTATTTTTGTGAGACTTTGATTTAGGTTTTGTGATTAGAAGTA
TTCATATCTGTTTTACTTCTTTGCTATATT-TTTTATTATATGTGCATATATTTAAATGT
ATAATATTGGTAATTTTATTTGAC-ACACATTTATTAGTATGATTTATAGGATTTATATT
ATTTATGTTTATAAT-AATTATTGCATTTATTGGGTACGTGTTACCATGTACAATGATGT
CTTA----TTGAGGATTAACAG-TTTTTAGTAATATTTTAGCTACTGTTCCTGTATTCGG
CCAGTGATTATGTTATTGAATAT-GGGGTAGTGAATT--TATAAATG-AT-TTTACGCTT
TTAAAACTTCATGTATT-ACAT-GTCTTGCTCCCTTTTGTTTTAATTATGGTA
>JX123165_1
ATGTCAGGTTGTTTATATAGG--ATATATGGAGTGGGGTTCAGTTTAGGTCTATTTATTA
TGTTACAGATAATATGTGGTGTTTGCTTAGCATGAATGTTTTTTAGTTGTTTTATTTGTG
CAAATTGATATTTTATTTTATTTTTGTGAGACTTTGATTTAGGTTTTGTGATTAGAAGTA
TTCATATCTGTTTTACTTCTTTGCTATATT-TTTTATTATATGTGCATATATTTAAATGT
ATAATATTGGTAATTTTATTTGAC-ACACATTTATTAGTATGATTTATAGGATTTATATT
ATTTATGTTTATAAT-AATTATTGCATTTATTGGGTACGTGTTACCATGTACAATGATGT
CTTA----TTGAGGATTAACAG-TTTTTAGTAATATTTTAGCTACTGTTCCTGTATTCGG
CCAGTGATTATGTTATTGAATAT-GGGGTAGTGAATT--TATAAATG-AT-TTTACGCTT
TTAAAACTTCATGTATT-ACAT-GTCTTGCTCCCTTTTGTTTTAATTATGGTA
>JX123164_1
ATGTCAGGTTGTTTATATAGG--ATATATGGAGTGGGGTTCAGTTTAGGTCTATTTATTA
TGTTACAGATAATATGTGGTGTTTGCTTAGCATGAATGTTTTTTAGTTGTTTTATTTGTG
CAAATTGATATTTTATTTTATTTTTGTGAGACTTTGATTTAGGTTTTGTGATTAGAAGTA
TTCATATCTGTTTTACTTCTTTGCTATATT-TTTTATTATATGTGCATATATTTAAATGT
ATAATATTGGTAATTTTATTTGAC-ACACATTTATTAGTATGATTTATAGGATTTATATT
ATTTATGTTTATAAT-AATTATTGCATTTATTGGGTACGTGTTACCATGTACAATGATGT
CTTA----TTGAGGATTAACAG-TTTTTAGTAATATTTTAGCTACTGTTCCTGTATTCGG
CCAGTGATTATGTTATTGAATAT-GGGGTAGTGAATT--TATAAATG-AT-TTTACGCTT
TTAAAACTTCATGTATT-ACAT-GTCTTGCTCCCTTTTGTTTTAATTATGGTA
>JX123163_1
ATGTCAGGTTGTTTATATAGG--ATATATGGAGTGGGGTTCAGTTTAGGTCTATTTATTA
TGTTACAGATAATATGTGGTGTTTGCTTAGCATGAATGTTTTTTAGTTGTTTTATTTGTG
CAAATTGATATTTTATTTTATTTTTGTGAGACTTTGATTTAGGTTTTGTGATTAGAAGTA
TTCATATCTGTTTTACTTCTTTGCTATATT-TTTTATTATATGTGCATATATTTAAATGT
ATAATATTGGTAATTTTATTTGAC-ACACATTTATTAGTATGATTTATAGGATTTATATT
ATTTATGTTTATAAT-AATTATTGCATTTATTGGGTACGTGTTACCATGTACAATGATGT
CTTA----TTGAGGATTAACAG-TTTTTAGTAATATTTTAGCTACTGTTCCTGTATTCGG
CCAGTGATTATGTTATTGAATAT-GGGGTAGTGAATT--TATAAATG-AT-TTTACGCTT
TTAAAACTTCATGTATT-ACAT-GTCTTGCTCCCTTTTGTTTTAATTATGGTA
>JX123162_1
ATGTCAGGTTGTTTATATAGG--ATATATGGAGTGGGGTTCAGTTTAGGTCTATTTATTA
TGTTACAGATAATATGTGGTGTTTGCTTAGCATGAATGTTTTTTAGTTGTTTTATTTGTG
CAAATTGATATTTTATTTTATTTTTGTGAGACTTTGATTTAGGTTTTGTGATTAGAAGTA
TTCATATCTGTTTTACTTCTTTGCTATATT-TTTTATTATATGTGCATATATTTAAATGT
ATAATATTGGTAATTTTATTTGAC-ACACATTTATTAGTATGATTTATAGGATTTATATT
ATTTATGTTTATAAT-AATTATTGCATTTATTGGGTACGTGTTACCATGTACAATGATGT
CTTA----TTGAGGATTAACAG-TTTTTAGTAATATTTTAGCTACTGTTCCTGTATTCGG
CCAGTGATTATGTTATTGAATAT-GGGGTAGTGAATT--TATAAATG-AT-TTTACGCTT
TTAAAACTTCATGTATT-ACAT-GTCTTGCTCCCTTTTGTTTTAATTATGGTA
>JX123161_1
ATGTCAGGTTGTTTATATAGG--ATATATGGAGTGGGGTTCAGTTTAGGTCTATTTATTA
TGTTACAGATAATATGTGGTGTTTGCTTAGCATGAATGTTTTTTAGTTGTTTTATTTGTG
CAAATTGATATTTTATTTTATTTTTGTGAGACTTTGATTTAGGTTTTGTGATTAGAAGTA
TTCATATCTGTTTTACTTCTTTGCTATATT-TTTTATTATATGTGCATATATTTAAATGT
ATAATATTGGTAATTTTATTTGAC-ACACATTTATTAGTATGATTTATAGGATTTATATT
ATTTATGTTTATAAT-AATTATTGCATTTATTGGGTACGTGTTACCATGTACAATGATGT
CTTA----TTGAGGATTAACAG-TTTTTAGTAATATTTTAGCTACTGTTCCTGTATTCGG
CCAGTGATTATGTTATTGAATAT-GGGGTAGTGAATT--TATAAATG-AT-TTTACGCTT
TTAAAACTTCATGTATT-ACAT-GTCTTGCTCCCTTTTGTTTTAATTATGGTA
>JX123160_1
ATGTCAGGTTGTTTATATAGG--ATATATGGAGTGGGGTTCAGTTTAGGTCTATTTATTA
TGTTACAGATAATATGTGGTGTTTGCTTAGCATGAATGTTTTTTAGTTGTTTTATTTGTG
CAAATTGATATTTTATTTTATTTTTGTGAGACTTTGATTTAGGTTTTGTGATTAGAAGTA
TTCATATCTGTTTTACTTCTTTGCTATATT-TTTTATTATATGTGCATATATTTAAATGT
ATAATATTGGTAATTTTATTTGAC-ACACATTTATTAGTATGATTTATAGGATTTATATT
ATTTATGTTTATAAT-AATTATTGCATTTATTGGGTACGTGTTACCATGTACAATGATGT
CTTA----TTGAGGATTAACAG-TTTTTAGTAATATTTTAGCTACTGTTCCTGTATTCGG
CCAGTGATTATGTTATTGAATAT-GGGGTAGTGAATT--TATAAATG-AT-TTTACGCTT
TTAAAACTTCATGTATT-ACAT-GTCTTGCTCCCTTTTGTTTTAATTATGGTA
>JX123156_1
ATGTCAGGTTGTTTATATAGG--ATATATGGAGTGGGGTTCAGTTTAGGTCTATTTATTA
TGTTACAGATAATATGTGGTGTTTGCTTAGCATGAATGTTTTTTAGTTGTTTTATTTGTG
CAAATTGATATTTTATTTTATTTTTGTGAGACTTTGATTTAGGTTTTGTGATTAGAAGTA
TTCATATCTGTTTTACTTCTTTGCTATATT-TTTTATTATATGTGCATATATTTAAATGT
ATAATATTGGTAATTTTATTTGAC-ACACATTTATTAGTATGATTTATAGGATTTATATT
ATTTATGTTTATAAT-AATTATTGCATTTATTGGGTACGTGTTACCATGTACAATGATGT
CTTA----TTGAGGATTAACAG-TTTTTAGTAATATTTTAGCTACTGTTCCTGTATTCGG
CCAGTGATTATGTTATTGAATAT-GGGGTAGTGAATT--TATAAATG-AT-TTTACGCTT
TTAAAACTTCATGTATT-ACAT-GTCTTGCTCCCTTTTGTTTTAATTATGGTA
>JX123153_1
ATGTCAGGTTGTTTATATAGG--ATATATGGAGTGGGGTTCAGTTTAGGTCTATTTATTA
TGTTACAGATAATATGTGGTGTTTGCTTAGCATGAATGTTTTTTAGTTGTTTTATTTGTG
CAAATTGATATTTTATTTTATTTTTGTGAGACTTTGATTTAGGTTTTGTGATTAGAAGTA
TTCATATCTGTTTTACTTCTTTGCTATATT-TTTTATTATATGTGCATATATTTAAATGT
ATAATATTGGTAATTTTATTTGAC-ACACATTTATTAGTATGATTTATAGGATTTATATT
ATTTATGTTTATAAT-AATTATTGCATTTATTGGGTACGTGTTACCATGTACAATGATGT
CTTA----TTGAGGATTAACAG-TTTTTAGTAATATTTTAGCTACTGTTCCTGTATTCGG
CCAGTGATTATGTTATTGAATAT-GGGGTAGTGAATT--TATAAATG-AT-TTTACGCTT
TTAAAACTTCATGTATT-ACAT-GTCTTGCTCCCTTTTGTTTTAATTATGGTA
>JX123152_1
ATGTCAGGTTGTTTATATAGG--ATATATGGAGTGGGGTTCAGTTTAGGTCTATTTATTA
TGTTACAGATAATATGTGGTGTTTGCTTAGCATGAATGTTTTTTAGTTGTTTTATTTGTG
CAAATTGATATTTTATTTTATTTTTGTGAGACTTTGATTTAGGTTTTGTGATTAGAAGTA
TTCATATCTGTTTTACTTCTTTGCTATATT-TTTTATTATATGTGCATATATTTAAATGT
ATAATATTGGTAATTTTATTTGAC-ACACATTTATTAGTATGATTTATAGGATTTATATT
ATTTATGTTTATAAT-AATTATTGCATTTATTGGGTACGTGTTACCATGTACAATGATGT
CTTA----TTGAGGATTAACAG-TTTTTAGTAATATTTTAGCTACTGTTCCTGTATTCGG
CCAGTGATTATGTTATTGAATAT-GGGGTAGTGAATT--TATAAATG-AT-TTTACGCTT
TTAAAACTTCATGTATT-ACAT-GTCTTGCTCCCTTTTGTTTTAATTATGGTA
>JX123151_1
ATGTCAGGTTGTTTATATAGG--ATATATGGAGTGGGGTTCAGTTTAGGTCTATTTATTA
TGTTACAGATAATATGTGGTGTTTGCTTAGCATGAATGTTTTTTAGTTGTTTTATTTGTG
CAAATTGATATTTTATTTTATTTTTGTGAGACTTTGATTTAGGTTTTGTGATTAGAAGTA
TTCATATCTGTTTTACTTCTTTGCTATATT-TTTTATTATATGTGCATATATTTAAATGT
ATAATATTGGTAATTTTATTTGAC-ACACATTTATTAGTATGATTTATAGGATTTATATT
ATTTATGTTTATAAT-AATTATTGCATTTATTGGGTACGTGTTACCATGTACAATGATGT
CTTA----TTGAGGATTAACAG-TTTTTAGTAATATTTTAGCTACTGTTCCTGTATTCGG
CCAGTGATTATGTTATTGAATAT-GGGGTAGTGAATT--TATAAATG-AT-TTTACGCTT
TTAAAACTTCATGTATT-ACAT-GTCTTGCTCCCTTTTGTTTTAATTATGGTA
>JX123150_1
ATGTCAGGTTGTTTATATAGG--ATATATGGAGTGGGGTTCAGTTTAGGTCTATTTATTA
TGTTACAGATAATATGTGGTGTTTGCTTAGCATGAATGTTTTTTAGTTGTTTTATTTGTG
CAAATTGATATTTTATTTTATTTTTGTGAGACTTTGATTTAGGTTTTGTGATTAGAAGTA
TTCATATCTGTTTTACTTCTTTGCTATATT-TTTTATTATATGTGCATATATTTAAATGT
ATAATATTGGTAATTTTATTTGAC-ACACATTTATTAGTATGATTTATAGGATTTATATT
ATTTATGTTTATAAT-AATTATTGCATTTATTGGGTACGTGTTACCATGTACAATGATGT
CTTA----TTGAGGATTAACAG-TTTTTAGTAATATTTTAGCTACTGTTCCTGTATTCGG
CCAGTGATTATGTTATTGAATAT-GGGGTAGTGAATT--TATAAATG-AT-TTTACGCTT
TTAAAACTTCATGTATT-ACAT-GTCTTGCTCCCTTTTGTTTTAATTATGGTA
>JX123148_1
ATGTCAGGTTGTTTATATAGG--ATATATGGAGTGGGGTTCAGTTTAGGTCTATTTATTA
TGTTACAGATAATATGTGGTGTTTGCTTAGCATGAATGTTTTTTAGTTGTTTTATTTGTG
CAAATTGATATTTTATTTTATTTTTGTGAGACTTTGATTTAGGTTTTGTGATTAGAAGTA
TTCATATCTGTTTTACTTCTTTGCTATATT-TTTTATTATATGTGCATATATTTAAATGT
ATAATATTGGTAATTTTATTTGAC-ACACATTTATTAGTATGATTTATAGGATTTATATT
ATTTATGTTTATAAT-AATTATTGCATTTATTGGGTACGTGTTACCATGTACAATGATGT
CTTA----TTGAGGATTAACAG-TTTTTAGTAATATTTTAGCTACTGTTCCTGTATTCGG
CCAGTGATTATGTTATTGAATAT-GGGGTAGTGAATT--TATAAATG-AT-TTTACGCTT
TTAAAACTTCATGTATT-ACAT-GTCTTGCTCCCTTTTGTTTTAATTATGGTA
>JX123147_1
ATGTCAGGTTGTTTATATAGG--ATATATGGAGTGGGGTTCAGTTTAGGTCTATTTATTA
TGTTACAGATAATATGTGGTGTTTGCTTAGCATGAATGTTTTTTAGTTGTTTTATTTGTG
CAAATTGATATTTTATTTTATTTTTGTGAGACTTTGATTTAGGTTTTGTGATTAGAAGTA
TTCATATCTGTTTTACTTCTTTGCTATATT-TTTTATTATATGTGCATATATTTAAATGT
ATAATATTGGTAATTTTATTTGAC-ACACATTTATTAGTATGATTTATAGGATTTATATT
ATTTATGTTTATAAT-AATTATTGCATTTATTGGGTACGTGTTACCATGTACAATGATGT
CTTA----TTGAGGATTAACAG-TTTTTAGTAATATTTTAGCTACTGTTCCTGTATTCGG
CCAGTGATTATGTTATTGAATAT-GGGGTAGTGAATT--TATAAATG-AT-TTTACGCTT
TTAAAACTTCATGTATT-ACAT-GTCTTGCTCCCTTTTGTTTTAATTATGGTA
>JX123146_1
ATGTCAGGTTGTTTATATAGG--ATATATGGAGTGGGGTTCAGTTTAGGTCTATTTATTA
TGTTACAGATAATATGTGGTGTTTGCTTAGCATGAATGTTTTTTAGTTGTTTTATTTGTG
CAAATTGATATTTTATTTTATTTTTGTGAGACTTTGATTTAGGTTTTGTGATTAGAAGTA
TTCATATCTGTTTTACTTCTTTGCTATATT-TTTTATTATATGTGCATATATTTAAATGT
ATAATATTGGTAATTTTATTTGAC-ACACATTTATTAGTATGATTTATAGGATTTATATT
ATTTATGTTTATAAT-AATTATTGCATTTATTGGGTACGTGTTACCATGTACAATGATGT
CTTA----TTGAGGATTAACAG-TTTTTAGTAATATTTTAGCTACTGTTCCTGTATTCGG
CCAGTGATTATGTTATTGAATAT-GGGGTAGTGAATT--TATAAATG-AT-TTTACGCTT
TTAAAACTTCATGTATT-ACAT-GTCTTGCTCCCTTTTGTTTTAATTATGGTA
>JX123145_1
ATGTCAGGTTGTTTATATAGG--ATATATGGAGTGGGGTTCAGTTTAGGTCTATTTATTA
TGTTACAGATAATATGTGGTGTTTGCTTAGCATGAATGTTTTTTAGTTGTTTTATTTGTG
CAAATTGATATTTTATTTTATTTTTGTGAGACTTTGATTTAGGTTTTGTGATTAGAAGTA
TTCATATCTGTTTTACTTCTTTGCTATATT-TTTTATTATATGTGCATATATTTAAATGT
ATAATATTGGTAATTTTATTTGAC-ACACATTTATTAGTATGATTTATAGGATTTATATT
ATTTATGTTTATAAT-AATTATTGCATTTATTGGGTACGTGTTACCATGTACAATGATGT
CTTA----TTGAGGATTAACAG-TTTTTAGTAATATTTTAGCTACTGTTCCTGTATTCGG
CCAGTGATTATGTTATTGAATAT-GGGGTAGTGAATT--TATAAATG-AT-TTTACGCTT
TTAAAACTTCATGTATT-ACAT-GTCTTGCTCCCTTTTGTTTTAATTATGGTA
>JX123144_1
ATGTCAGGTTGTTTATATAGG--ATATATGGAGTGGGGTTCAGTTTAGGTCTATTTATTA
TGTTACAGATAATATGTGGTGTTTGCTTAGCATGAATGTTTTTTAGTTGTTTTATTTGTG
CAAATTGATATTTTATTTTATTTTTGTGAGACTTTGATTTAGGTTTTGTGATTAGAAGTA
TTCATATCTGTTTTACTTCTTTGCTATATT-TTTTATTATATGTGCATATATTTAAATGT
ATAATATTGGTAATTTTATTTGAC-ACACATTTATTAGTATGATTTATAGGATTTATATT
ATTTATGTTTATAAT-AATTATTGCATTTATTGGGTACGTGTTACCATGTACAATGATGT
CTTA----TTGAGGATTAACAG-TTTTTAGTAATATTTTAGCTACTGTTCCTGTATTCGG
CCAGTGATTATGTTATTGAATAT-GGGGTAGTGAATT--TATAAATG-AT-TTTACGCTT
TTAAAACTTCATGTATT-ACAT-GTCTTGCTCCCTTTTGTTTTAATTATGGTA
>HQ713697_1
ATGTCAGGTTGTTTATATAGG--ATATATGGAGTGGGGTTCAGTTTAGGTCTATTTATTA
TGTTACAGATAATATGTGGTGTTTGCTTAGCATGAATGTTTTTTAGTTGTTTTATTTGTG
CAAATTGATATTTTATTTTATTTTTGTGAGACTTTGATTTAGGTTTTGTGATTAGAAGTA
TTCATATCTGTTTTACTTCTTTGCTATATT-TTTTATTATATGTGCATATATTTAAATGT
ATAATATTGGTAATTTTATTTGAC-ACACATTTATTAGTATGATTTATAGGATTTATATT
ATTTATGTTTATAAT-AATTATTGCATTTATTGGGTACGTGTTACCATGTACAATGATGT
CTTA----TTGAGGATTAACAG-TTTTTAGTAATATTTTAGCTACTGTTCCTGTATTCGG
CCAGTGATTATGTTATTGAATAT-GGGGTAGTGAATT--TATAAATG-AT-TTTACGCTT
TTAAAACTTCATGTATT-ACAT-GTCTTGCTCCCTTTTGTTTTAATTATGGTA
>JX123143_1
ATGTCAGGTTGTTTATATAGG--ATATATGGAGTGGGGTTCAGTTTAGGTCTATTTATTA
TGTTACAGATAATATGTGGTGTTTGCTTAGCATGAATGTTTTTTAGTTGTTTTATTTGTG
CAAATTGATATTTTATTTTATTTTTGTGAGACTTTGATTTAGGTTTTGTGATTAGAAGTA
TTCATATCTGTTTTACTTCTTTGCTATATT-TTTTATTATATGTGCATATATTTAAATGT
ATAATATTGGTAATTTTATTTGAC-ACACATTTATTAGTATGATTTATAGGATTTATATT
ATTTATGTTTATAAT-AATTATTGCATTTATTGGGTACGTGTTACCATGTACAATGATGT
CTTA----TTGAGGATTAACAG-TTTTTAGTAATATTTTAGCTACTGTTCCTGTATTCGG
CCAGTGATTATGTTATTGAATAT-GGGGTAGTGAATT--TATAAATG-AT-TTTACGCTT
TTAAAACTTCATGTATT-ACAT-GTCTTGCTCCCTTTTGTTTTAATTATGGTA
>HQ713713_1
ATGTCAGGTTGTTTATATAGG--ATATATGGAGTGGGGTTCAGTTTAGGTCTATTTATTA
TGTTACAGATAATATGTGGTGTTTGCTTAGCATGAATGTTTTTTAGTTGTTTTATTTGTG
CAAATTGATATTTTATTTTATTTTTGTGAGACTTTGATTTAGGTTTTGTGATTAGAAGTA
TTCATATCTGTTTTACTTCTTTGCTATATT-TTTTATTATATGTGCATATATTTAAATGT
ATAATATTGGTAATTTTATTTGAC-ACACATTTATTAGTATGATTTATAGGATTTATATT
ATTTATGTTTATAAT-AATTATTGCATTTATTGGGTACGTGTTACCATGTACAATGATGT
CTTA----TTGAGGATTAACAG-TTTTTAGTAATATTTTAGCTACTGTTCCTGTATTCGG
CCAGTGATTATGTTATTGAATATGGGGGTAGTGAATT--TATAAATG-AT-TTTACGCTT
TTAAAACTTCATGTATT-ACAT-GTCTTGCTCCCTTTTGTTTTAATTATGGTA
>KF220756_1
ATGTCAGGTTGTTTATATAGG--ATATATGGAGTGGGGTTCAGTTTAGGTCTATTTATTA
TGTTACAGATAATATGTGGTGTTTGCTTAGCATGAATGTTTTTTAGTTGTTTTATTTGTG
CAAATTGATATTTTATTTTATTTTTGTGAGACTTTGATTTAGGTTTTGTGATTAGAAGTA
TTCATATCTGTTTTACTTCTTTGCTATATT-TTTTATTATATGTGCATATATTTAAATGT
ATAATATTGGTAATTTTATTTGAC-ACACATTTATTAGTATGATTTATAGGATTTATATT
ATTTATGTTTATAAT-AATTATTGCATTTATTGGGTACGTGTTACCATGTACAATGATGT
CTTA----TTGAGGATTAACAG-TTTTTAGTAATATTTTAGCTACTGTTCCTGTATTCGG
CCAGTGATTATGTTATTGAATAT-GGGGTAGTGAATT--TATAAATG-AT-TTTACGCTT
TTAAAACTTCATGTATT-ACAT-GTCCTGCTCCCTTTTGTTTTAATCATGGTA
>KF220755_1
ATGTCAGGTTGTTTATATAGG--ATATATGGAGTGGGGTTCAGTTTAGGTCTATTTATTA
TGTTACAGATAATATGTGGTGTTTGCTTAGCATGAATGTTTTTTAGTTGTTTTATTTGTG
CAAATTGATATTTTATTTTATTTTTGTGAGACTTTGATTTAGGTTTTGTGATTAGAAGTA
TTCATATCTGTTTTACTTCTTTGCTATATT-TTTTATTATATGTGCATATATTTAAATGT
ATAATATTGGTAATTTTATTTGAC-ACACATTTATTAGTATGATTTATAGGATTTATATT
ATTTATGTTTATAAT-AATTATTGCATTTATTGGGTACGTGTTACCATGTACAATGATGT
CTTA----TTGAGGATTAACAG-TTTTTAGTAATATTTTAGCTACTGTTCCTGTATTCGG
CCAGTGATTATGTTATTGAATAT-GGGGTAGTGAATT--TATAAATG-AT-TTTACGCTT
TTAAAACTTCATGTATT-ACAT-GTCCTGCTCCCTTTTGTTTTAATCATGGTA
>KF220751_1
ATGTCAGGTTGTTTATATAGG--ATATATGGAGTGGGGTTCAGTTTAGGTCTATTTATTA
TGTTACAGATAATATGTGGTGTTTGCTTAGCATGAATGTTTTTTAGTTGTTTTATTTGTG
CAAATTGATATTTTATTTTATTTTTGTGAGACTTTGATTTAGGTTTTGTGATTAGAAGTA
TTCATATCTGTTTTACTTCTTTGCTATATT-TTTTATTATATGTGCATATATTTAAATGT
ATAATATTGGTAATTTTATTTGAC-ACACATTTATTAGTATGATTTATAGGATTTATATT
ATTTATGTTTATAAT-AATTATTGCATTTATTGGGTACGTGTTACCATGTACAATGATGT
CTTA----TTGAGGATTAACAG-TTTTTAGTAATATTTTAGCTACTGTTCCTGTATTCGG
CCAGTGATTATGTTATTGAATAT-GGGGTAGTGAATT--TATAAATG-AT-TTTACGCTT
TTAAAACTTCATGTATT-ACAT-GTCCTGCTCCCTTTTGTTTTAATCATGGTA
>KF220750_1
ATGTCAGGTTGTTTATATAGG--ATATATGGAGTGGGGTTCAGTTTAGGTCTATTTATTA
TGTTACAGATAATATGTGGTGTTTGCTTAGCATGAATGTTTTTTAGTTGTTTTATTTGTG
CAAATTGATATTTTATTTTATTTTTGTGAGACTTTGATTTAGGTTTTGTGATTAGAAGTA
TTCATATCTGTTTTACTTCTTTGCTATATT-TTTTATTATATGTGCATATATTTAAATGT
ATAATATTGGTAATTTTATTTGAC-ACACATTTATTAGTATGATTTATAGGATTTATATT
ATTTATGTTTATAAT-AATTATTGCATTTATTGGGTACGTGTTACCATGTACAATGATGT
CTTA----TTGAGGATTAACAG-TTTTTAGTAATATTTTAGCTACTGTTCCTGTATTCGG
CCAGTGATTATGTTATTGAATAT-GGGGTAGTGAATT--TATAAATG-AT-TTTACGCTT
TTAAAACTTCATGTATT-ACAT-GTCCTGCTCCCTTTTGTTTTAATCATGGTA
>KF220748_1
ATGTCAGGTTGTTTATATAGG--ATATATGGAGTGGGGTTCAGTTTAGGTCTATTTATTA
TGTTACAGATAATATGTGGTGTTTGCTTAGCATGAATGTTTTTTAGTTGTTTTATTTGTG
CAAATTGATATTTTATTTTATTTTTGTGAGACTTTGATTTAGGTTTTGTGATTAGAAGTA
TTCATATCTGTTTTACTTCTTTGCTATATT-TTTTATTATATGTGCATATATTTAAATGT
ATAATATTGGTAATTTTATTTGAC-ACACATTTATTAGTATGATTTATAGGATTTATATT
ATTTATGTTTATAAT-AATTATTGCATTTATTGGGTACGTGTTACCATGTACAATGATGT
CTTA----TTGAGGATTAACAG-TTTTTAGTAATATTTTAGCTACTGTTCCTGTATTCGG
CCAGTGATTATGTTATTGAATAT-GGGGTAGTGAATT--TATAAATG-AT-TTTACGCTT
TTAAAACTTCATGTATT-ACAT-GTCCTGCTCCCTTTTGTTTTAATCATGGTA
>KF220743_1
ATGTCAGGTTGTTTATATAGG--ATATATGGAGTGGGGTTCAGTTTAGGTCTATTTATTA
TGTTACAGATAATATGTGGTGTTTGCTTAGCATGAATGTTTTTTAGTTGTTTTATTTGTG
CAAATTGATATTTTATTTTATTTTTGTGAGACTTTGATTTAGGTTTTGTGATTAGAAGTA
TTCATATCTGTTTTACTTCTTTGCTATATT-TTTTATTATATGTGCATATATTTAAATGT
ATAATATTGGTAATTTTATTTGAC-ACACATTTATTAGTATGATTTATAGGATTTATATT
ATTTATGTTTATAAT-AATTATTGCATTTATTGGGTACGTGTTACCATGTACAATGATGT
CTTA----TTGAGGATTAACAG-TTTTTAGTAATATTTTAGCTACTGTTCCTGTATTCGG
CCAGTGATTATGTTATTGAATAT-GGGGTAGTGAATT--TATAAATG-AT-TTTACGCTT
TTAAAACTTCATGTATT-ACAT-GTCCTGCTCCCTTTTGTTTTAATCATGGTA
>KF220742_1
ATGTCAGGTTGTTTATATAGG--ATATATGGAGTGGGGTTCAGTTTAGGTCTATTTATTA
TGTTACAGATAATATGTGGTGTTTGCTTAGCATGAATGTTTTTTAGTTGTTTTATTTGTG
CAAATTGATATTTTATTTTATTTTTGTGAGACTTTGATTTAGGTTTTGTGATTAGAAGTA
TTCATATCTGTTTTACTTCTTTGCTATATT-TTTTATTATATGTGCATATATTTAAATGT
ATAATATTGGTAATTTTATTTGAC-ACACATTTATTAGTATGATTTATAGGATTTATATT
ATTTATGTTTATAAT-AATTATTGCATTTATTGGGTACGTGTTACCATGTACAATGATGT
CTTA----TTGAGGATTAACAG-TTTTTAGTAATATTTTAGCTACTGTTCCTGTATTCGG
CCAGTGATTATGTTATTGAATAT-GGGGTAGTGAATT--TATAAATG-AT-TTTACGCTT
TTAAAACTTCATGTATT-ACAT-GTCCTGCTCCCTTTTGTTTTAATCATGGTA
>KF220734_1
ATGTCAGGTTGTTTATATAGG--ATATATGGAGTGGGGTTCAGTTTAGGTCTATTTATTA
TGTTACAGATAATATGTGGTGTTTGCTTAGCATGAATGTTTTTTAGTTGTTTTATTTGTG
CAAATTGATATTTTATTTTATTTTTGTGAGACTTTGATTTAGGTTTTGTGATTAGAAGTA
TTCATATCTGTTTTACTTCTTTGCTATATT-TTTTATTATATGTGCATATATTTAAATGT
ATAATATTGGTAATTTTATTTGAC-ACACATTTATTAGTATGATTTATAGGATTTATATT
ATTTATGTTTATAAT-AATTATTGCATTTATTGGGTACGTGTTACCATGTACAATGATGT
CTTA----TTGAGGATTAACAG-TTTTTAGTAATATTTTAGCTACTGTTCCTGTATTCGG
CCAGTGATTATGTTATTGAATAT-GGGGTAGTGAATT--TATAAATG-AT-TTTACGCTT
TTAAAACTTCATGTATT-ACAT-GTCCTGCTCCCTTTTGTTTTAATCATGGTA
>KF220729_1
ATGTCAGGTTGTTTATATAGG--ATATATGGAGTGGGGTTCAGTTTAGGTCTATTTATTA
TGTTACAGATAATATGTGGTGTTTGCTTAGCATGAATGTTTTTTAGTTGTTTTATTTGTG
CAAATTGATATTTTATTTTATTTTTGTGAGACTTTGATTTAGGTTTTGTGATTAGAAGTA
TTCATATCTGTTTTACTTCTTTGCTATATT-TTTTATTATATGTGCATATATTTAAATGT
ATAATATTGGTAATTTTATTTGAC-ACACATTTATTAGTATGATTTATAGGATTTATATT
ATTTATGTTTATAAT-AATTATTGCATTTATTGGGTACGTGTTACCATGTACAATGATGT
CTTA----TTGAGGATTAACAG-TTTTTAGTAATATTTTAGCTACTGTTCCTGTATTCGG
CCAGTGATTATGTTATTGAATAT-GGGGTAGTGAATT--TATAAATG-AT-TTTACGCTT
TTAAAACTTCATGTATT-ACAT-GTCCTGCTCCCTTTTGTTTTAATCATGGTA
>KT305777_1
ATGTCAGGTTGTTTATATAGG--ATATATGGAGTGGGGTTCAGTTTAGGTCTATTTATTA
TGTTACAGATAATATGTGGTGTTTGCTTAGCATGAATGTTTTTTAGTTGTTTTATTTGTG
CAAATTGATATTTTATTTTATTTTTGTGAGACTTTGATTTAGGTTTTGTGATTAGAAGTA
TTCATATCTGTTTTACTTCTTTGCTATATT-TTTTATTATATGTGCATATATTTAAATGT
ATAATATTGGTAATTTTATTTGAC-ACACATTTATTAGTATGATTTATAGGATTTATATT
ATTTATGTTTATAAT-AATTATTGCATTTATTGGGTACGTGTTACCATGTACAATGATGT
CTTA----TTGAGGATTAACAG-TTTTTAGTAATATTTTAGCTACTGTTCCTGTATTCGG
CCAGTGATTATGTTATTGAATAT-GGGGTAGTGAATT--TATAAATG-AT-TTTACGCTT
TTAAAA-----------------------------------------------
>JX123172_1
ATGTCAGGTTGTTTATATAGG--ATATATGGAGTGGGGTTCAGTTTAGGTCTATTTATTA
TGTTACAGATAATATGTGGTGTTTGCTTAGCATGAATGTTTTTTAGTTGTTTTATTTGTG
CAAATTGATATTTTATTTTATTTTTGTGAGACTTTGATTTAGGTTTTGTGATTAGAAGTA
TTCATATCTGTTTTACTTCTTTGCTATATT-TTCTATTATATGTGCATATATTTAAATGT
ATAATATTGGTAATTTTATTTGAC-ACACATTTATTAGTATGATTTATAGGATTTATATT
ATTTATGTTTATAAT-AATTATTGCATTTATTGGGTACGTGTTACCATGTACAATGATGT
CTTA----TTGAGGATTAACAG-TTTTTAGTAATATTTTAGCTACTGTTCCTGTATTCGG
CCAGTGATTATGTTATTGAATAT-GGGGTAGGGAATT--TATAAATG-AT-TTTACGCTT
TTAAAACTTCATGTATT-ACAT-GTCTTGCTCCCTTTTGTTTTAATTATGGTA
>JX123218_1
ATGTCAGGTTGTTTATATAGG--ATATATGGAGTGGGGTTCAGTTTAGGTCTATTTATTA
TGTTACAGATAATATGTGGTGTTTGCTTAGCATGAATGTTTTTTAGTTGTTTTATTTGTG
CAAATTGATATTTTATTTTATTTTTGTGAGACTTTGATTTAGGTTTTGTGATTAGAAGTA
TTCATATCTGTTTTACTTCTTTGCTATATT-TTCTATTATATGTGCATATATTTAAATGT
ATAATATTGGTAATTTTATTTGAC-ACACATTTATTAGTATGATTTATAGGATTTATATT
ATTTATGTTTATAAT-AATTATTGCATTTATTGGGTACGTGTTACCATGTACAATGATGT
CTTA----TTGAGGATTAACAG-TTTTTAGTAATATTTTAGCTACTGTTCCTGTATTCGG
CCAGTGATTATGTTATTGAATAT-GGGGTAGGGAATT--TATAAATG-AT-TTTACGCTT
TTAAAACTTCATGTATT-ACAT-GTCTTGCTCCCTTTTGTTTTAATTATGGTA
>JX123208_1
ATGTCAGGTTGTTTATATAGG--ATATATGGAGTGGGGTTCAGTTTAGGTCTATTTATTA
TGTTACAGATAATATGTGGTGTTTGCTTAGCATGAATGTTTTTTAGTTGTTTTATTTGTG
CAAATTGATATTTTATTTTATTTTTGTGAGACTTTGATTTAGGTTTTGTGATTAGAAGTA
TTCATATCTGTTTTACTTCTTTGCTATATT-TTCTATTATATGTGCATATATTTAAATGC
ATAATATTGGTAATTTTATTTGAC-ACACATTTATTAGTATGATTTATAGGATTTATATT
ATTTATGTTTATAAT-AATTATTGCATTTATTGGGTACGTGTTACCATGTACAATGATGT
CTTA----TTGAGGATTAACAG-TTTTTAGTAATATTTTAGCTACTGTTCCTGTATTCGG
CCAGTGATTATGTTATTGAATAT-GGGGTAGTGAATT--TATAAATG-AT-TTTACGCTT
TTAAAACTTCATGTATT-ACAT-GTCTTGCTCCCTTTTGTTTTAATTATGGTA
>KP136828_1
ATGTCAGGTTGTTTATATAGG--ATATATGGAGTGGGGTTCAGTTTAGGTCTATTTATTA
TGTTACAGATAATATGTGGTGTTTGCTTAGCATGAATGTTTTTTAGTTGTTTTATTTGTG
CAAATTGATATTTTATTTTATTTTTGTGAGACTTTGATTTAGGTTTTGTGATTAGAAGTA
TTCATATCTGTTTTACTTCTTTGCTATATT-TTCTATTATATGTGCATATATTTAAATGT
ATAATATTGGTAATTTTATTTGAC-ACACATTTATTAGTATGATTTATAGGATTTATATT
ATTTATGTTTATAAT-AATTATTGCATTTATTGGGTACGTGTTACCATGTACAATGATGT
CTTA----TTGAGGATTAACAG-TTTTTAGTAATATTTTAGCTACTGTTCCTGTATTCGG
CCAGTGATTATGTTATTGAATAT-GGGGTAGTGAATT--TATAAATG-AT-TTTACGCTT
TTAAAACTTCATGTATT-ACAT-GTCTTGCTCCCTTTTGTTTTAATTATGGTA
>MK681441_1
ATGTCAGGTTGTTTATATAGG--ATATATGGAGTGGGGTTCAGTTTAGGTCTATTTATTA
TGTTACAGATAATATGTGGTGTTTGCTTAGCATGAATGTTTTTTAGTTGTTTTATTTGTG
CAAATTGATATTTTATTTTATTTTTGTGAGACTTTGATTTAGGTTTTGTGATTAGAAGTA
TTCATATCTGTTTTACTTCTTTGCTATATT-TTCTATTATATGTGCATATATTTAAATGT
ATAATATTGGTAATTTTATTTGAC-ACACATTTATTAGTATGATTTATAGGATTTATATT
ATTTATGTTTATAAT-AATTATTGCATTTATTGGGTACGTGTTACCATGTACAATGATGT
CTTA----TTGAGGATTAACAG-TTTTTAGTAATATTTTAGCTACTGTTCCTGTATTCGG
CCAGTGATTATGTTATTGAATAT-GGGGTAGTGAATT--TATAAATG-AT-TTTACGCTT
TTAAAACTTCATGTATT-ACAT-GTCTTGCTCCCTTTTGTTTTAATTATGGTA
>MK681442_1
ATGTCAGGTTGTTTATATAGG--ATATATGGAGTGGGGTTCAGTTTAGGTCTATTTATTA
TGTTACAGATAATATGTGGTGTTTGCTTAGCATGAATGTTTTTTAGTTGTTTTATTTGTG
CAAATTGATATTTTATTTTATTTTTGTGAGACTTTGATTTAGGTTTTGTGATTAGAAGTA
TTCATATCTGTTTTACTTCTTTGCTATATT-TTCTATTATATGTGCATATATTTAAATGT
ATAATATTGGTAATTTTATTTGAC-ACACATTTATTAGTATGATTTATAGGATTTATATT
ATTTATGTTTATAAT-AATTATTGCATTTATTGGGTACGTGTTACCATGTACAATGATGT
CTTA----TTGAGGATTAACAG-TTTTTAGTAATATTTTAGCTACTGTTCCTGTATTCGG
CCAGTGATTATGTTATTGAATAT-GGGGTAGTGAATT--TATAAATG-AT-TTTACGCTT
TTAAAACTTCATGTATT-ACAT-GTCTTGCTCCCTTTTGTTTTAATTATGGTA
>MK681443_1
ATGTCAGGTTGTTTATATAGG--ATATATGGAGTGGGGTTCAGTTTAGGTCTATTTATTA
TGTTACAGATAATATGTGGTGTTTGCTTAGCATGAATGTTTTTTAGTTGTTTTATTTGTG
CAAATTGATATTTTATTTTATTTTTGTGAGACTTTGATTTAGGTTTTGTGATTAGAAGTA
TTCATATCTGTTTTACTTCTTTGCTATATT-TTCTATTATATGTGCATATATTTAAATGT
ATAATATTGGTAATTTTATTTGAC-ACACATTTATTAGTATGATTTATAGGATTTATATT
ATTTATGTTTATAAT-AATTATTGCATTTATTGGGTACGTGTTACCATGTACAATGATGT
CTTA----TTGAGGATTAACAG-TTTTTAGTAATATTTTAGCTACTGTTCCTGTATTCGG
CCAGTGATTATGTTATTGAATAT-GGGGTAGTGAATT--TATAAATG-AT-TTTACGCTT
TTAAAACTTCATGTATT-ACAT-GTCTTGCTCCCTTTTGTTTTAATTATGGTA
>MK681444_1
ATGTCAGGTTGTTTATATAGG--ATATATGGAGTGGGGTTCAGTTTAGGTCTATTTATTA
TGTTACAGATAATATGTGGTGTTTGCTTAGCATGAATGTTTTTTAGTTGTTTTATTTGTG
CAAATTGATATTTTATTTTATTTTTGTGAGACTTTGATTTAGGTTTTGTGATTAGAAGTA
TTCATATCTGTTTTACTTCTTTGCTATATT-TTCTATTATATGTGCATATATTTAAATGT
ATAATATTGGTAATTTTATTTGAC-ACACATTTATTAGTATGATTTATAGGATTTATATT
ATTTATGTTTATAAT-AATTATTGCATTTATTGGGTACGTGTTACCATGTACAATGATGT
CTTA----TTGAGGATTAACAG-TTTTTAGTAATATTTTAGCTACTGTTCCTGTATTCGG
CCAGTGATTATGTTATTGAATAT-GGGGTAGTGAATT--TATAAATG-AT-TTTACGCTT
TTAAAACTTCATGTATT-ACAT-GTCTTGCTCCCTTTTGTTTTAATTATGGTA
>MK681445_1
ATGTCAGGTTGTTTATATAGG--ATATATGGAGTGGGGTTCAGTTTAGGTCTATTTATTA
TGTTACAGATAATATGTGGTGTTTGCTTAGCATGAATGTTTTTTAGTTGTTTTATTTGTG
CAAATTGATATTTTATTTTATTTTTGTGAGACTTTGATTTAGGTTTTGTGATTAGAAGTA
TTCATATCTGTTTTACTTCTTTGCTATATT-TTCTATTATATGTGCATATATTTAAATGT
ATAATATTGGTAATTTTATTTGAC-ACACATTTATTAGTATGATTTATAGGATTTATATT
ATTTATGTTTATAAT-AATTATTGCATTTATTGGGTACGTGTTACCATGTACAATGATGT
CTTA----TTGAGGATTAACAG-TTTTTAGTAATATTTTAGCTACTGTTCCTGTATTCGG
CCAGTGATTATGTTATTGAATAT-GGGGTAGTGAATT--TATAAATG-AT-TTTACGCTT
TTAAAACTTCATGTATT-ACAT-GTCTTGCTCCCTTTTGTTTTAATTATGGTA
>MK681446_1
ATGTCAGGTTGTTTATATAGG--ATATATGGAGTGGGGTTCAGTTTAGGTCTATTTATTA
TGTTACAGATAATATGTGGTGTTTGCTTAGCATGAATGTTTTTTAGTTGTTTTATTTGTG
CAAATTGATATTTTATTTTATTTTTGTGAGACTTTGATTTAGGTTTTGTGATTAGAAGTA
TTCATATCTGTTTTACTTCTTTGCTATATT-TTCTATTATATGTGCATATATTTAAATGT
ATAATATTGGTAATTTTATTTGAC-ACACATTTATTAGTATGATTTATAGGATTTATATT
ATTTATGTTTATAAT-AATTATTGCATTTATTGGGTACGTGTTACCATGTACAATGATGT
CTTA----TTGAGGATTAACAG-TTTTTAGTAATATTTTAGCTACTGTTCCTGTATTCGG
CCAGTGATTATGTTATTGAATAT-GGGGTAGTGAATT--TATAAATG-AT-TTTACGCTT
TTAAAACTTCATGTATT-ACAT-GTCTTGCTCCCTTTTGTTTTAATTATGGTA
>MK681447_1
ATGTCAGGTTGTTTATATAGG--ATATATGGAGTGGGGTTCAGTTTAGGTCTATTTATTA
TGTTACAGATAATATGTGGTGTTTGCTTAGCATGAATGTTTTTTAGTTGTTTTATTTGTG
CAAATTGATATTTTATTTTATTTTTGTGAGACTTTGATTTAGGTTTTGTGATTAGAAGTA
TTCATATCTGTTTTACTTCTTTGCTATATT-TTCTATTATATGTGCATATATTTAAATGT
ATAATATTGGTAATTTTATTTGAC-ACACATTTATTAGTATGATTTATAGGATTTATATT
ATTTATGTTTATAAT-AATTATTGCATTTATTGGGTACGTGTTACCATGTACAATGATGT
CTTA----TTGAGGATTAACAG-TTTTTAGTAATATTTTAGCTACTGTTCCTGTATTCGG
CCAGTGATTATGTTATTGAATAT-GGGGTAGTGAATT--TATAAATG-AT-TTTACGCTT
TTAAAACTTCATGTATT-ACAT-GTCTTGCTCCCTTTTGTTTTAATTATGGTA
>MK681448_1
ATGTCAGGTTGTTTATATAGG--ATATATGGAGTGGGGTTCAGTTTAGGTCTATTTATTA
TGTTACAGATAATATGTGGTGTTTGCTTAGCATGAATGTTTTTTAGTTGTTTTATTTGTG
CAAATTGATATTTTATTTTATTTTTGTGAGACTTTGATTTAGGTTTTGTGATTAGAAGTA
TTCATATCTGTTTTACTTCTTTGCTATATT-TTCTATTATATGTGCATATATTTAAATGT
ATAATATTGGTAATTTTATTTGAC-ACACATTTATTAGTATGATTTATAGGATTTATATT
ATTTATGTTTATAAT-AATTATTGCATTTATTGGGTACGTGTTACCATGTACAATGATGT
CTTA----TTGAGGATTAACAG-TTTTTAGTAATATTTTAGCTACTGTTCCTGTATTCGG
CCAGTGATTATGTTATTGAATAT-GGGGTAGTGAATT--TATAAATG-AT-TTTACGCTT
TTAAAACTTCATGTATT-ACAT-GTCTTGCTCCCTTTTGTTTTAATTATGGTA
>MK681449_1
ATGTCAGGTTGTTTATATAGG--ATATATGGAGTGGGGTTCAGTTTAGGTCTATTTATTA
TGTTACAGATAATATGTGGTGTTTGCTTAGCATGAATGTTTTTTAGTTGTTTTATTTGTG
CAAATTGATATTTTATTTTATTTTTGTGAGACTTTGATTTAGGTTTTGTGATTAGAAGTA
TTCATATCTGTTTTACTTCTTTGCTATATT-TTCTATTATATGTGCATATATTTAAATGT
ATAATATTGGTAATTTTATTTGAC-ACACATTTATTAGTATGATTTATAGGATTTATATT
ATTTATGTTTATAAT-AATTATTGCATTTATTGGGTACGTGTTACCATGTACAATGATGT
CTTA----TTGAGGATTAACAG-TTTTTAGTAATATTTTAGCTACTGTTCCTGTATTCGG
CCAGTGATTATGTTATTGAATAT-GGGGTAGTGAATT--TATAAATG-AT-TTTACGCTT
TTAAAACTTCATGTATT-ACAT-GTCTTGCTCCCTTTTGTTTTAATTATGGTA
>MK681450_1
ATGTCAGGTTGTTTATATAGG--ATATATGGAGTGGGGTTCAGTTTAGGTCTATTTATTA
TGTTACAGATAATATGTGGTGTTTGCTTAGCATGAATGTTTTTTAGTTGTTTTATTTGTG
CAAATTGATATTTTATTTTATTTTTGTGAGACTTTGATTTAGGTTTTGTGATTAGAAGTA
TTCATATCTGTTTTACTTCTTTGCTATATT-TTCTATTATATGTGCATATATTTAAATGT
ATAATATTGGTAATTTTATTTGAC-ACACATTTATTAGTATGATTTATAGGATTTATATT
ATTTATGTTTATAAT-AATTATTGCATTTATTGGGTACGTGTTACCATGTACAATGATGT
CTTA----TTGAGGATTAACAG-TTTTTAGTAATATTTTAGCTACTGTTCCTGTATTCGG
CCAGTGATTATGTTATTGAATAT-GGGGTAGTGAATT--TATAAATG-AT-TTTACGCTT
TTAAAACTTCATGTATT-ACAT-GTCTTGCTCCCTTTTGTTTTAATTATGGTA
>MH047268_1
ATGTCAGGTTGTTTATATAGG--ATATATGGAGTGGGGTTCAGTTTAGGTCTATTTATTA
TGTTACAGATAATATGTGGTGTTTGCTTAGCATGAATGTTTTTTAGTTGTTTTATTTGTG
CAAATTGATATTTTATTTTATTTTTGTGAGACTTTGATTTAGGTTTTGTGATTAGAAGTA
TTCATATCTGTTTTACTTCTTTGCTATATT-TTCTATTATATGTGCATATATTTAAATGT
ATAATATTGGTAATTTTATTTGAC-ACACATTTATTAGTATGATTTATAGGATTTATATT
ATTTATGTTTATAAT-AATTATTGCATTTATTGGGTACGTGTTACCATGTACAATGATGT
CTTA----TTGAGGATTAACAG-TTTTTAGTAATATTTTAGCTACTGTTCCTGTATTCGG
CCAGTGATTATGTTATTGAATAT-GGGGTAGTGAATT--TATAAATG-AT-TTTACGCTT
TTAAAACTTCATGTATT-ACAT-GTCTTGCTCCCTTTTGTTTTAATTATGGTA
>MH047270_1
ATGTCAGGTTGTTTATATAGG--ATATATGGAGTGGGGTTCAGTTTAGGTCTATTTATTA
TGTTACAGATAATATGTGGTGTTTGCTTAGCATGAATGTTTTTTAGTTGTTTTATTTGTG
CAAATTGATATTTTATTTTATTTTTGTGAGACTTTGATTTAGGTTTTGTGATTAGAAGTA
TTCATATCTGTTTTACTTCTTTGCTATATT-TTCTATTATATGTGCATATATTTAAATGT
ATAATATTGGTAATTTTATTTGAC-ACACATTTATTAGTATGATTTATAGGATTTATATT
ATTTATGTTTATAAT-AATTATTGCATTTATTGGGTACGTGTTACCATGTACAATGATGT
CTTA----TTGAGGATTAACAG-TTTTTAGTAATATTTTAGCTACTGTTCCTGTATTCGG
CCAGTGATTATGTTATTGAATAT-GGGGTAGTGAATT--TATAAATG-AT-TTTACGCTT
TTAAAACTTCATGTATT-ACAT-GTCTTGCTCCCTTTTGTTTTAATTATGGTA
>MH047269_1
ATGTCAGGTTGTTTATATAGG--ATATATGGAGTGGGGTTCAGTTTAGGTCTATTTATTA
TGTTACAGATAATATGTGGTGTTTGCTTAGCATGAATGTTTTTTAGTTGTTTTATTTGTG
CAAATTGATATTTTATTTTATTTTTGTGAGACTTTGATTTAGGTTTTGTGATTAGAAGTA
TTCATATCTGTTTTACTTCTTTGCTATATT-TTCTATTATATGTGCATATATTTAAATGT
ATAATATTGGTAATTTTATTTGAC-ACACATTTATTAGTATGATTTATAGGATTTATATT
ATTTATGTTTATAAT-AATTATTGCATTTATTGGGTACGTGTTACCATGTACAATGATGT
CTTA----TTGAGGATTAACAG-TTTTTAGTAATATTTTAGCTACTGTTCCTGTATTCGG
CCAGTGATTATGTTATTGAATAT-GGGGTAGTGAATT--TATAAATG-AT-TTTACGCTT
TTAAAACTTCATGTATT-ACAT-GTCTTGCTCCCTTTTGTTTTAATTATGGTA
>JX123221_1
ATGTCAGGTTGTTTATATAGG--ATATATGGAGTGGGGTTCAGTTTAGGTCTATTTATTA
TGTTACAGATAATATGTGGTGTTTGCTTAGCATGAATGTTTTTTAGTTGTTTTATTTGTG
CAAATTGATATTTTATTTTATTTTTGTGAGACTTTGATTTAGGTTTTGTGATTAGAAGTA
TTCATATCTGTTTTACTTCTTTGCTATATT-TTCTATTATATGTGCATATATTTAAATGT
ATAATATTGGTAATTTTATTTGAC-ACACATTTATTAGTATGATTTATAGGATTTATATT
ATTTATGTTTATAAT-AATTATTGCATTTATTGGGTACGTGTTACCATGTACAATGATGT
CTTA----TTGAGGATTAACAG-TTTTTAGTAATATTTTAGCTACTGTTCCTGTATTCGG
CCAGTGATTATGTTATTGAATAT-GGGGTAGTGAATT--TATAAATG-AT-TTTACGCTT
TTAAAACTTCATGTATT-ACAT-GTCTTGCTCCCTTTTGTTTTAATTATGGTA
>JX123222_1
ATGTCAGGTTGTTTATATAGG--ATATATGGAGTGGGGTTCAGTTTAGGTCTATTTATTA
TGTTACAGATAATATGTGGTGTTTGCTTAGCATGAATGTTTTTTAGTTGTTTTATTTGTG
CAAATTGATATTTTATTTTATTTTTGTGAGACTTTGATTTAGGTTTTGTGATTAGAAGTA
TTCATATCTGTTTTACTTCTTTGCTATATT-TTCTATTATATGTGCATATATTTAAATGT
ATAATATTGGTAATTTTATTTGAC-ACACATTTATTAGTATGATTTATAGGATTTATATT
ATTTATGTTTATAAT-AATTATTGCATTTATTGGGTACGTGTTACCATGTACAATGATGT
CTTA----TTGAGGATTAACAG-TTTTTAGTAATATTTTAGCTACTGTTCCTGTATTCGG
CCAGTGATTATGTTATTGAATAT-GGGGTAGTGAATT--TATAAATG-AT-TTTACGCTT
TTAAAACTTCATGTATT-ACAT-GTCTTGCTCCCTTTTGTTTTAATTATGGTA
>KM243360_1
ATGTCAGGTTGTTTATATAGG--ATATATGGAGTGGGGTTCAGTTTAGGTCTATTTATTA
TGTTACAGATAATATGTGGTGTTTGCTTAGCATGAATGTTTTTTAGTTGTTTTATTTGTG
CAAATTGATATTTTATTTTATTTTTGTGAGACTTTGATTTAGGTTTTGTGATTAGAAGTA
TTCATATCTGTTTTACTTCTTTGCTATATT-TTCTATTATATGTGCATATATTTAAATGT
ATAATATTGGTAATTTTATTTGAC-ACACATTTATTAGTATGATTTATAGGATTTATATT
ATTTATGTTTATAAT-AATTATTGCATTTATTGGGTACGTGTTACCATGTACAATGATGT
CTTA----TTGAGGATTAACAG-TTTTTAGTAATATTTTAGCTACTGTTCCTGTATTCGG
CCAGTGATTATGTTATTGAATAT-GGGGTAGTGAATT--TATAAATG-AT-TTTACGCTT
TTAAAACTTCATGTATT-ACAT-GTCTTGCTCCCTTTTGTTTTAATAATGGTA
>KM243359_1
ATGTCAGGTTGTTTATATAGG--ATATATGGAGTGGGGTTCAGTTTAGGTCTATTTATTA
TGTTACAGATAATATGTGGTGTTTGCTTAGCATGAATGTTTTTTAGTTGTTTTATTTGTG
CAAATTGATATTTTATTTTATTTTTGTGAGACTTTGATTTAGGTTTTGTGATTAGAAGTA
TTCATATCTGTTTTACTTCTTTGCTATATT-TTCTATTATATGTGCATATATTTAAATGT
ATAATATTGGTAATTTTATTTGAC-ACACATTTATTAGTATGATTTATAGGATTTATATT
ATTTATGTTTATAAT-AATTATTGCATTTATTGGGTACGTGTTACCATGTACAATGATGT
CTTA----TTGAGGATTAACAG-TTTTTAGTAATATTTTAGCTACTGTTCCTGTATTCGG
CCAGTGATTATGTTATTGAATAT-GGGGTAGTGAATT--TATAAATG-AT-TTTACGCTT
TTAAAACTTCATGTATT-ACAT-GTCTTGCTCCCTTTTGTTTTAATAATGGTA
>KM243357_1
ATGTCAGGTTGTTTATATAGG--ATATATGGAGTGGGGTTCAGTTTAGGTCTATTTATTA
TGTTACAGATAATATGTGGTGTTTGCTTAGCATGAATGTTTTTTAGTTGTTTTATTTGTG
CAAATTGATATTTTATTTTATTTTTGTGAGACTTTGATTTAGGTTTTGTGATTAGAAGTA
TTCATATCTGTTTTACTTCTTTGCTATATT-TTCTATTATATGTGCATATATTTAAATGT
ATAATATTGGTAATTTTATTTGAC-ACACATTTATTAGTATGATTTATAGGATTTATATT
ATTTATGTTTATAAT-AATTATTGCATTTATTGGGTACGTGTTACCATGTACAATGATGT
CTTA----TTGAGGATTAACAG-TTTTTAGTAATATTTTAGCTACTGTTCCTGTATTCGG
CCAGTGATTATGTTATTGAATAT-GGGGTAGTGAATT--TATAAATG-AT-TTTACGCTT
TTAAAACTTCATGTATT-ACAT-GTCTTGCTCCCTTTTGTTTTAATAATGGTA
>JX123219_1
ATGTCAGGTTGTTTATATAGG--ATATATGGAGTGGGGTTCAGTTTAGGTCTATTTATTA
TGTTACAGATAATATGTGGTGTTTGCTTAGCATGAATGTTTTTTAGTTGTTTTATTTGTG
CAAATTGATATTTTATTTTATTTTTGTGAGACTTTGATTTAGGTTTTGTGATTAGAAGTA
TTCATATCTGTTTTACTTCTTTGCTATATT-TTCTATTATATGTGCATATATTTAAATGT
ATAATATTGGTAATTTTATTTGAC-ACACATTTATTAGTATGATTTATAGGATTTATATT
ATTTATGTTTATAAT-AATTATTGCATTTATTGGGTACGTGTTACCATGTACAATGATGT
CTTA----TTGAGGATTAACAG-TTTTTAGTAATATTTTAGCTACTGTTCCTGTATTCGG
CCAGTGATTATGTTATTGAATAT-GGGGTAGTGAATT--TATAAATG-AT-TTTACGCTT
TTAAAACTTCATGTATT-ACAT-GTCTTGCTCCCTTTTGTTTTAATTATGGTA
>JX123220_1
ATGTCAGGTTGTTTATATAGG--ATATATGGAGTGGGGTTCAGTTTAGGTCTATTTATTA
TGTTACAGATAATATGTGGTGTTTGCTTAGCATGAATGTTTTTTAGTTGTTTTATTTGTG
CAAATTGATATTTTATTTTATTTTTGTGAGACTTTGATTTAGGTTTTGTGATTAGAAGTA
TTCATATCTGTTTTACTTCTTTGCTATATT-TTCTATTATATGTGCATATATTTAAATGT
ATAATATTGGTAATTTTATTTGAC-ACACATTTATTAGTATGATTTATAGGATTTATATT
ATTTATGTTTATAAT-AATTATTGCATTTATTGGGTACGTGTTACCATGTACAATGATGT
CTTA----TTGAGGATTAACAG-TTTTTAGTAATATTTTAGCTACTGTTCCTGTATTCGG
CCAGTGATTATGTTATTGAATAT-GGGGTAGTGAATT--TATAAATG-AT-TTTACGCTT
TTAAAACTTCATGTATT-ACAT-GTCTTGCTCCCTTTTGTTTTAATTATGGTA
>JX123193_1
ATGTCAGGTTGTTTATATAGG--ATATATGGAGTGGGGTTCAGTTTAGGTCTATTTATTA
TGTTACAGATAATATGTGGTGTTTGCTTAGCATGAATGTTTTTTAGTTGTTTTATTTGTG
CAAATTGATATTTTATTTTATTTTTGTGAGACTTTGATTTAGGTTTTGTGATTAGAAGTA
TTCATATCTGTTTTACTTCTTTGCTATATT-TTCTATTATATGTGCATATATTTAAATGT
ATAATATTGGTAATTTTATTTGAC-ACACATTTATTAGTATGATTTATAGGATTTATATT
ATTTATGTTTATAAT-AATTATTGCATTTATTGGGTACGTGTTACCATGTACAATGATGT
CTTA----TTGAGGATTAACAG-TTTTTAGTAATATTTTAGCTACTGTTCCTGTATTCGG
CCAGTGATTATGTTATTGAATAT-GGGGTAGTGAATT--TATAAATG-AT-TTTACGCTT
TTAAAACTTCATGTATT-ACAT-GTCTTGCTCCCTTTTGTTTTAATTATGGTA
>JX123194_1
ATGTCAGGTTGTTTATATAGG--ATATATGGAGTGGGGTTCAGTTTAGGTCTATTTATTA
TGTTACAGATAATATGTGGTGTTTGCTTAGCATGAATGTTTTTTAGTTGTTTTATTTGTG
CAAATTGATATTTTATTTTATTTTTGTGAGACTTTGATTTAGGTTTTGTGATTAGAAGTA
TTCATATCTGTTTTACTTCTTTGCTATATT-TTCTATTATATGTGCATATATTTAAATGT
ATAATATTGGTAATTTTATTTGAC-ACACATTTATTAGTATGATTTATAGGATTTATATT
ATTTATGTTTATAAT-AATTATTGCATTTATTGGGTACGTGTTACCATGTACAATGATGT
CTTA----TTGAGGATTAACAG-TTTTTAGTAATATTTTAGCTACTGTTCCTGTATTCGG
CCAGTGATTATGTTATTGAATAT-GGGGTAGTGAATT--TATAAATG-AT-TTTACGCTT
TTAAAACTTCATGTATT-ACAT-GTCTTGCTCCCTTTTGTTTTAATTATGGTA
>JX123207_1
ATGTCAGGTTGTTTATATAGG--ATATATGGAGTGGGGTTCAGTTTAGGTCTATTTATTA
TGTTACAGATAATATGTGGTGTTTGCTTAGCATGAATGTTTTTTAGTTGTTTTATTTGTG
CAAATTGATATTTTATTTTATTTTTGTGAGACTTTGATTTAGGTTTTGTGATTAGAAGTA
TTCATATCTGTTTTACTTCTTTGCTATATT-TTCTATTATATGTGCATATATTTAAATGT
ATAATATTGGTAATTTTATTTGAC-ACACATTTATTAGTATGATTTATAGGATTTATATT
ATTTATGTTTATAAT-AATTATTGCATTTATTGGGTACGTGTTACCATGTACAATGATGT
CTTA----TTGAGGATTAACAG-TTTTTAGTAATATTTTAGCTACTGTTCCTGTATTCGG
CCAGTGATTATGTTATTGAATAT-GGGGTAGTGAATT--TATAAATG-AT-TTTACGCTT
TTAAAACTTCATGTATT-ACAT-GTCTTGCTCCCTTTTGTTTTAATTATGGTA
>JX123229_1
ATGTCAGGTTGTTTATATAGG--ATATATGGAGTGGGGTTCAGTTTAGGTCTATTTATTA
TGTTACAGATAATATGTGGTGTTTGCTTAGCATGAATGTTTTTTAGTTGTTTTATTTGTG
CAAATTGATATTTTATTTTATTTTTGTGAGACTTTGATTTAGGTTTTGTGATTAGAAGTA
TTCATATCTGTTTTACTTCTTTGCTATATT-TTCTATTATATGTGCATATATTTAAATGT
ATAATATTGGTAATTTTATTTGAC-ACACATTTATTAGTATGATTTATAGGATTTATATT
ATTTATGTTTATAAT-AATTATTGCATTTATTGGGTACGTGTTACCATGTACAATGATGT
CTTA----TTGAGGATTAACAG-TTTTTAGTAATATTTTAGCTACTGTTCCTGTATTCGG
CCAGTGATTATGTTATTGAATAT-GGGGTAGTGAATT--TATAAATG-AT-TTTACGCTT
TTAAAACTTCATGTATT-ACAT-GTCTTGCTCCCTTTTGTTTTAATTATGGTA
>JX123228_1
ATGTCAGGTTGTTTATATAGG--ATATATGGAGTGGGGTTCAGTTTAGGTCTATTTATTA
TGTTACAGATAATATGTGGTGTTTGCTTAGCATGAATGTTTTTTAGTTGTTTTATTTGTG
CAAATTGATATTTTATTTTATTTTTGTGAGACTTTGATTTAGGTTTTGTGATTAGAAGTA
TTCATATCTGTTTTACTTCTTTGCTATATT-TTCTATTATATGTGCATATATTTAAATGT
ATAATATTGGTAATTTTATTTGAC-ACACATTTATTAGTATGATTTATAGGATTTATATT
ATTTATGTTTATAAT-AATTATTGCATTTATTGGGTACGTGTTACCATGTACAATGATGT
CTTA----TTGAGGATTAACAG-TTTTTAGTAATATTTTAGCTACTGTTCCTGTATTCGG
CCAGTGATTATGTTATTGAATAT-GGGGTAGTGAATT--TATAAATG-AT-TTTACGCTT
TTAAAACTTCATGTATT-ACAT-GTCTTGCTCCCTTTTGTTTTAATTATGGTA
>JX123227_1
ATGTCAGGTTGTTTATATAGG--ATATATGGAGTGGGGTTCAGTTTAGGTCTATTTATTA
TGTTACAGATAATATGTGGTGTTTGCTTAGCATGAATGTTTTTTAGTTGTTTTATTTGTG
CAAATTGATATTTTATTTTATTTTTGTGAGACTTTGATTTAGGTTTTGTGATTAGAAGTA
TTCATATCTGTTTTACTTCTTTGCTATATT-TTCTATTATATGTGCATATATTTAAATGT
ATAATATTGGTAATTTTATTTGAC-ACACATTTATTAGTATGATTTATAGGATTTATATT
ATTTATGTTTATAAT-AATTATTGCATTTATTGGGTACGTGTTACCATGTACAATGATGT
CTTA----TTGAGGATTAACAG-TTTTTAGTAATATTTTAGCTACTGTTCCTGTATTCGG
CCAGTGATTATGTTATTGAATAT-GGGGTAGTGAATT--TATAAATG-AT-TTTACGCTT
TTAAAACTTCATGTATT-ACAT-GTCTTGCTCCCTTTTGTTTTAATTATGGTA
>JX123226_1
ATGTCAGGTTGTTTATATAGG--ATATATGGAGTGGGGTTCAGTTTAGGTCTATTTATTA
TGTTACAGATAATATGTGGTGTTTGCTTAGCATGAATGTTTTTTAGTTGTTTTATTTGTG
CAAATTGATATTTTATTTTATTTTTGTGAGACTTTGATTTAGGTTTTGTGATTAGAAGTA
TTCATATCTGTTTTACTTCTTTGCTATATT-TTCTATTATATGTGCATATATTTAAATGT
ATAATATTGGTAATTTTATTTGAC-ACACATTTATTAGTATGATTTATAGGATTTATATT
ATTTATGTTTATAAT-AATTATTGCATTTATTGGGTACGTGTTACCATGTACAATGATGT
CTTA----TTGAGGATTAACAG-TTTTTAGTAATATTTTAGCTACTGTTCCTGTATTCGG
CCAGTGATTATGTTATTGAATAT-GGGGTAGTGAATT--TATAAATG-AT-TTTACGCTT
TTAAAACTTCATGTATT-ACAT-GTCTTGCTCCCTTTTGTTTTAATTATGGTA
>JX123225_1
ATGTCAGGTTGTTTATATAGG--ATATATGGAGTGGGGTTCAGTTTAGGTCTATTTATTA
TGTTACAGATAATATGTGGTGTTTGCTTAGCATGAATGTTTTTTAGTTGTTTTATTTGTG
CAAATTGATATTTTATTTTATTTTTGTGAGACTTTGATTTAGGTTTTGTGATTAGAAGTA
TTCATATCTGTTTTACTTCTTTGCTATATT-TTCTATTATATGTGCATATATTTAAATGT
ATAATATTGGTAATTTTATTTGAC-ACACATTTATTAGTATGATTTATAGGATTTATATT
ATTTATGTTTATAAT-AATTATTGCATTTATTGGGTACGTGTTACCATGTACAATGATGT
CTTA----TTGAGGATTAACAG-TTTTTAGTAATATTTTAGCTACTGTTCCTGTATTCGG
CCAGTGATTATGTTATTGAATAT-GGGGTAGTGAATT--TATAAATG-AT-TTTACGCTT
TTAAAACTTCATGTATT-ACAT-GTCTTGCTCCCTTTTGTTTTAATTATGGTA
>JX123224_1
ATGTCAGGTTGTTTATATAGG--ATATATGGAGTGGGGTTCAGTTTAGGTCTATTTATTA
TGTTACAGATAATATGTGGTGTTTGCTTAGCATGAATGTTTTTTAGTTGTTTTATTTGTG
CAAATTGATATTTTATTTTATTTTTGTGAGACTTTGATTTAGGTTTTGTGATTAGAAGTA
TTCATATCTGTTTTACTTCTTTGCTATATT-TTCTATTATATGTGCATATATTTAAATGT
ATAATATTGGTAATTTTATTTGAC-ACACATTTATTAGTATGATTTATAGGATTTATATT
ATTTATGTTTATAAT-AATTATTGCATTTATTGGGTACGTGTTACCATGTACAATGATGT
CTTA----TTGAGGATTAACAG-TTTTTAGTAATATTTTAGCTACTGTTCCTGTATTCGG
CCAGTGATTATGTTATTGAATAT-GGGGTAGTGAATT--TATAAATG-AT-TTTACGCTT
TTAAAACTTCATGTATT-ACAT-GTCTTGCTCCCTTTTGTTTTAATTATGGTA
>JX123223_1
ATGTCAGGTTGTTTATATAGG--ATATATGGAGTGGGGTTCAGTTTAGGTCTATTTATTA
TGTTACAGATAATATGTGGTGTTTGCTTAGCATGAATGTTTTTTAGTTGTTTTATTTGTG
CAAATTGATATTTTATTTTATTTTTGTGAGACTTTGATTTAGGTTTTGTGATTAGAAGTA
TTCATATCTGTTTTACTTCTTTGCTATATT-TTCTATTATATGTGCATATATTTAAATGT
ATAATATTGGTAATTTTATTTGAC-ACACATTTATTAGTATGATTTATAGGATTTATATT
ATTTATGTTTATAAT-AATTATTGCATTTATTGGGTACGTGTTACCATGTACAATGATGT
CTTA----TTGAGGATTAACAG-TTTTTAGTAATATTTTAGCTACTGTTCCTGTATTCGG
CCAGTGATTATGTTATTGAATAT-GGGGTAGTGAATT--TATAAATG-AT-TTTACGCTT
TTAAAACTTCATGTATT-ACAT-GTCTTGCTCCCTTTTGTTTTAATTATGGTA
>JX123217_1
ATGTCAGGTTGTTTATATAGG--ATATATGGAGTGGGGTTCAGTTTAGGTCTATTTATTA
TGTTACAGATAATATGTGGTGTTTGCTTAGCATGAATGTTTTTTAGTTGTTTTATTTGTG
CAAATTGATATTTTATTTTATTTTTGTGAGACTTTGATTTAGGTTTTGTGATTAGAAGTA
TTCATATCTGTTTTACTTCTTTGCTATATT-TTCTATTATATGTGCATATATTTAAATGT
ATAATATTGGTAATTTTATTTGAC-ACACATTTATTAGTATGATTTATAGGATTTATATT
ATTTATGTTTATAAT-AATTATTGCATTTATTGGGTACGTGTTACCATGTACAATGATGT
CTTA----TTGAGGATTAACAG-TTTTTAGTAATATTTTAGCTACTGTTCCTGTATTCGG
CCAGTGATTATGTTATTGAATAT-GGGGTAGTGAATT--TATAAATG-AT-TTTACGCTT
TTAAAACTTCATGTATT-ACAT-GTCTTGCTCCCTTTTGTTTTAATTATGGTA
>JX123216_1
ATGTCAGGTTGTTTATATAGG--ATATATGGAGTGGGGTTCAGTTTAGGTCTATTTATTA
TGTTACAGATAATATGTGGTGTTTGCTTAGCATGAATGTTTTTTAGTTGTTTTATTTGTG
CAAATTGATATTTTATTTTATTTTTGTGAGACTTTGATTTAGGTTTTGTGATTAGAAGTA
TTCATATCTGTTTTACTTCTTTGCTATATT-TTCTATTATATGTGCATATATTTAAATGT
ATAATATTGGTAATTTTATTTGAC-ACACATTTATTAGTATGATTTATAGGATTTATATT
ATTTATGTTTATAAT-AATTATTGCATTTATTGGGTACGTGTTACCATGTACAATGATGT
CTTA----TTGAGGATTAACAG-TTTTTAGTAATATTTTAGCTACTGTTCCTGTATTCGG
CCAGTGATTATGTTATTGAATAT-GGGGTAGTGAATT--TATAAATG-AT-TTTACGCTT
TTAAAACTTCATGTATT-ACAT-GTCTTGCTCCCTTTTGTTTTAATTATGGTA
>JX123215_1
ATGTCAGGTTGTTTATATAGG--ATATATGGAGTGGGGTTCAGTTTAGGTCTATTTATTA
TGTTACAGATAATATGTGGTGTTTGCTTAGCATGAATGTTTTTTAGTTGTTTTATTTGTG
CAAATTGATATTTTATTTTATTTTTGTGAGACTTTGATTTAGGTTTTGTGATTAGAAGTA
TTCATATCTGTTTTACTTCTTTGCTATATT-TTCTATTATATGTGCATATATTTAAATGT
ATAATATTGGTAATTTTATTTGAC-ACACATTTATTAGTATGATTTATAGGATTTATATT
ATTTATGTTTATAAT-AATTATTGCATTTATTGGGTACGTGTTACCATGTACAATGATGT
CTTA----TTGAGGATTAACAG-TTTTTAGTAATATTTTAGCTACTGTTCCTGTATTCGG
CCAGTGATTATGTTATTGAATAT-GGGGTAGTGAATT--TATAAATG-AT-TTTACGCTT
TTAAAACTTCATGTATT-ACAT-GTCTTGCTCCCTTTTGTTTTAATTATGGTA
>JX123211_1
ATGTCAGGTTGTTTATATAGG--ATATATGGAGTGGGGTTCAGTTTAGGTCTATTTATTA
TGTTACAGATAATATGTGGTGTTTGCTTAGCATGAATGTTTTTTAGTTGTTTTATTTGTG
CAAATTGATATTTTATTTTATTTTTGTGAGACTTTGATTTAGGTTTTGTGATTAGAAGTA
TTCATATCTGTTTTACTTCTTTGCTATATT-TTCTATTATATGTGCATATATTTAAATGT
ATAATATTGGTAATTTTATTTGAC-ACACATTTATTAGTATGATTTATAGGATTTATATT
ATTTATGTTTATAAT-AATTATTGCATTTATTGGGTACGTGTTACCATGTACAATGATGT
CTTA----TTGAGGATTAACAG-TTTTTAGTAATATTTTAGCTACTGTTCCTGTATTCGG
CCAGTGATTATGTTATTGAATAT-GGGGTAGTGAATT--TATAAATG-AT-TTTACGCTT
TTAAAACTTCATGTATT-ACAT-GTCTTGCTCCCTTTTGTTTTAATTATGGTA
>JX123210_1
ATGTCAGGTTGTTTATATAGG--ATATATGGAGTGGGGTTCAGTTTAGGTCTATTTATTA
TGTTACAGATAATATGTGGTGTTTGCTTAGCATGAATGTTTTTTAGTTGTTTTATTTGTG
CAAATTGATATTTTATTTTATTTTTGTGAGACTTTGATTTAGGTTTTGTGATTAGAAGTA
TTCATATCTGTTTTACTTCTTTGCTATATT-TTCTATTATATGTGCATATATTTAAATGT
ATAATATTGGTAATTTTATTTGAC-ACACATTTATTAGTATGATTTATAGGATTTATATT
ATTTATGTTTATAAT-AATTATTGCATTTATTGGGTACGTGTTACCATGTACAATGATGT
CTTA----TTGAGGATTAACAG-TTTTTAGTAATATTTTAGCTACTGTTCCTGTATTCGG
CCAGTGATTATGTTATTGAATAT-GGGGTAGTGAATT--TATAAATG-AT-TTTACGCTT
TTAAAACTTCATGTATT-ACAT-GTCTTGCTCCCTTTTGTTTTAATTATGGTA
>JX123201_1
ATGTCAGGTTGTTTATATAGG--ATATATGGAGTGGGGTTCAGTTTAGGTCTATTTATTA
TGTTACAGATAATATGTGGTGTTTGCTTAGCATGAATGTTTTTTAGTTGTTTTATTTGTG
CAAATTGATATTTTATTTTATTTTTGTGAGACTTTGATTTAGGTTTTGTGATTAGAAGTA
TTCATATCTGTTTTACTTCTTTGCTATATT-TTCTATTATATGTGCATATATTTAAATGT
ATAATATTGGTAATTTTATTTGAC-ACACATTTATTAGTATGATTTATAGGATTTATATT
ATTTATGTTTATAAT-AATTATTGCATTTATTGGGTACGTGTTACCATGTACAATGATGT
CTTA----TTGAGGATTAACAG-TTTTTAGTAATATTTTAGCTACTGTTCCTGTATTCGG
CCAGTGATTATGTTATTGAATAT-GGGGTAGTGAATT--TATAAATG-AT-TTTACGCTT
TTAAAACTTCATGTATT-ACAT-GTCTTGCTCCCTTTTGTTTTAATTATGGTA
>JX123200_1
ATGTCAGGTTGTTTATATAGG--ATATATGGAGTGGGGTTCAGTTTAGGTCTATTTATTA
TGTTACAGATAATATGTGGTGTTTGCTTAGCATGAATGTTTTTTAGTTGTTTTATTTGTG
CAAATTGATATTTTATTTTATTTTTGTGAGACTTTGATTTAGGTTTTGTGATTAGAAGTA
TTCATATCTGTTTTACTTCTTTGCTATATT-TTCTATTATATGTGCATATATTTAAATGT
ATAATATTGGTAATTTTATTTGAC-ACACATTTATTAGTATGATTTATAGGATTTATATT
ATTTATGTTTATAAT-AATTATTGCATTTATTGGGTACGTGTTACCATGTACAATGATGT
CTTA----TTGAGGATTAACAG-TTTTTAGTAATATTTTAGCTACTGTTCCTGTATTCGG
CCAGTGATTATGTTATTGAATAT-GGGGTAGTGAATT--TATAAATG-AT-TTTACGCTT
TTAAAACTTCATGTATT-ACAT-GTCTTGCTCCCTTTTGTTTTAATTATGGTA
>JX123199_1
ATGTCAGGTTGTTTATATAGG--ATATATGGAGTGGGGTTCAGTTTAGGTCTATTTATTA
TGTTACAGATAATATGTGGTGTTTGCTTAGCATGAATGTTTTTTAGTTGTTTTATTTGTG
CAAATTGATATTTTATTTTATTTTTGTGAGACTTTGATTTAGGTTTTGTGATTAGAAGTA
TTCATATCTGTTTTACTTCTTTGCTATATT-TTCTATTATATGTGCATATATTTAAATGT
ATAATATTGGTAATTTTATTTGAC-ACACATTTATTAGTATGATTTATAGGATTTATATT
ATTTATGTTTATAAT-AATTATTGCATTTATTGGGTACGTGTTACCATGTACAATGATGT
CTTA----TTGAGGATTAACAG-TTTTTAGTAATATTTTAGCTACTGTTCCTGTATTCGG
CCAGTGATTATGTTATTGAATAT-GGGGTAGTGAATT--TATAAATG-AT-TTTACGCTT
TTAAAACTTCATGTATT-ACAT-GTCTTGCTCCCTTTTGTTTTAATTATGGTA
>JX123197_1
ATGTCAGGTTGTTTATATAGG--ATATATGGAGTGGGGTTCAGTTTAGGTCTATTTATTA
TGTTACAGATAATATGTGGTGTTTGCTTAGCATGAATGTTTTTTAGTTGTTTTATTTGTG
CAAATTGATATTTTATTTTATTTTTGTGAGACTTTGATTTAGGTTTTGTGATTAGAAGTA
TTCATATCTGTTTTACTTCTTTGCTATATT-TTCTATTATATGTGCATATATTTAAATGT
ATAATATTGGTAATTTTATTTGAC-ACACATTTATTAGTATGATTTATAGGATTTATATT
ATTTATGTTTATAAT-AATTATTGCATTTATTGGGTACGTGTTACCATGTACAATGATGT
CTTA----TTGAGGATTAACAG-TTTTTAGTAATATTTTAGCTACTGTTCCTGTATTCGG
CCAGTGATTATGTTATTGAATAT-GGGGTAGTGAATT--TATAAATG-AT-TTTACGCTT
TTAAAACTTCATGTATT-ACAT-GTCTTGCTCCCTTTTGTTTTAATTATGGTA
>JX123196_1
ATGTCAGGTTGTTTATATAGG--ATATATGGAGTGGGGTTCAGTTTAGGTCTATTTATTA
TGTTACAGATAATATGTGGTGTTTGCTTAGCATGAATGTTTTTTAGTTGTTTTATTTGTG
CAAATTGATATTTTATTTTATTTTTGTGAGACTTTGATTTAGGTTTTGTGATTAGAAGTA
TTCATATCTGTTTTACTTCTTTGCTATATT-TTCTATTATATGTGCATATATTTAAATGT
ATAATATTGGTAATTTTATTTGAC-ACACATTTATTAGTATGATTTATAGGATTTATATT
ATTTATGTTTATAAT-AATTATTGCATTTATTGGGTACGTGTTACCATGTACAATGATGT
CTTA----TTGAGGATTAACAG-TTTTTAGTAATATTTTAGCTACTGTTCCTGTATTCGG
CCAGTGATTATGTTATTGAATAT-GGGGTAGTGAATT--TATAAATG-AT-TTTACGCTT
TTAAAACTTCATGTATT-ACAT-GTCTTGCTCCCTTTTGTTTTAATTATGGTA
>JX123195_1
ATGTCAGGTTGTTTATATAGG--ATATATGGAGTGGGGTTCAGTTTAGGTCTATTTATTA
TGTTACAGATAATATGTGGTGTTTGCTTAGCATGAATGTTTTTTAGTTGTTTTATTTGTG
CAAATTGATATTTTATTTTATTTTTGTGAGACTTTGATTTAGGTTTTGTGATTAGAAGTA
TTCATATCTGTTTTACTTCTTTGCTATATT-TTCTATTATATGTGCATATATTTAAATGT
ATAATATTGGTAATTTTATTTGAC-ACACATTTATTAGTATGATTTATAGGATTTATATT
ATTTATGTTTATAAT-AATTATTGCATTTATTGGGTACGTGTTACCATGTACAATGATGT
CTTA----TTGAGGATTAACAG-TTTTTAGTAATATTTTAGCTACTGTTCCTGTATTCGG
CCAGTGATTATGTTATTGAATAT-GGGGTAGTGAATT--TATAAATG-AT-TTTACGCTT
TTAAAACTTCATGTATT-ACAT-GTCTTGCTCCCTTTTGTTTTAATTATGGTA
>JX123192_1
ATGTCAGGTTGTTTATATAGG--ATATATGGAGTGGGGTTCAGTTTAGGTCTATTTATTA
TGTTACAGATAATATGTGGTGTTTGCTTAGCATGAATGTTTTTTAGTTGTTTTATTTGTG
CAAATTGATATTTTATTTTATTTTTGTGAGACTTTGATTTAGGTTTTGTGATTAGAAGTA
TTCATATCTGTTTTACTTCTTTGCTATATT-TTCTATTATATGTGCATATATTTAAATGT
ATAATATTGGTAATTTTATTTGAC-ACACATTTATTAGTATGATTTATAGGATTTATATT
ATTTATGTTTATAAT-AATTATTGCATTTATTGGGTACGTGTTACCATGTACAATGATGT
CTTA----TTGAGGATTAACAG-TTTTTAGTAATATTTTAGCTACTGTTCCTGTATTCGG
CCAGTGATTATGTTATTGAATAT-GGGGTAGTGAATT--TATAAATG-AT-TTTACGCTT
TTAAAACTTCATGTATT-ACAT-GTCTTGCTCCCTTTTGTTTTAATTATGGTA
>JX123187_1
ATGTCAGGTTGTTTATATAGG--ATATATGGAGTGGGGTTCAGTTTAGGTCTATTTATTA
TGTTACAGATAATATGTGGTGTTTGCTTAGCATGAATGTTTTTTAGTTGTTTTATTTGTG
CAAATTGATATTTTATTTTATTTTTGTGAGACTTTGATTTAGGTTTTGTGATTAGAAGTA
TTCATATCTGTTTTACTTCTTTGCTATATT-TTCTATTATATGTGCATATATTTAAATGT
ATAATATTGGTAATTTTATTTGAC-ACACATTTATTAGTATGATTTATAGGATTTATATT
ATTTATGTTTATAAT-AATTATTGCATTTATTGGGTACGTGTTACCATGTACAATGATGT
CTTA----TTGAGGATTAACAG-TTTTTAGTAATATTTTAGCTACTGTTCCTGTATTCGG
CCAGTGATTATGTTATTGAATAT-GGGGTAGTGAATT--TATAAATG-AT-TTTACGCTT
TTAAAACTTCATGTATT-ACAT-GTCTTGCTCCCTTTTGTTTTAATTATGGTA
>JX123176_1
ATGTCAGGTTGTTTATATAGG--ATATATGGAGTGGGGTTCAGTTTAGGTCTATTTATTA
TGTTACAGATAATATGTGGTGTTTGCTTAGCATGAATGTTTTTTAGTTGTTTTATTTGTG
CAAATTGATATTTTATTTTATTTTTGTGAGACTTTGATTTAGGTTTTGTGATTAGAAGTA
TTCATATCTGTTTTACTTCTTTGCTATATT-TTCTATTATATGTGCATATATTTAAATGT
ATAATATTGGTAATTTTATTTGAC-ACACATTTATTAGTATGATTTATAGGATTTATATT
ATTTATGTTTATAAT-AATTATTGCATTTATTGGGTACGTGTTACCATGTACAATGATGT
CTTA----TTGAGGATTAACAG-TTTTTAGTAATATTTTAGCTACTGTTCCTGTATTCGG
CCAGTGATTATGTTATTGAATAT-GGGGTAGTGAATT--TATAAATG-AT-TTTACGCTT
TTAAAACTTCATGTATT-ACAT-GTCTTGCTCCCTTTTGTTTTAATTATGGTA
>JX123171_1
ATGTCAGGTTGTTTATATAGG--ATATATGGAGTGGGGTTCAGTTTAGGTCTATTTATTA
TGTTACAGATAATATGTGGTGTTTGCTTAGCATGAATGTTTTTTAGTTGTTTTATTTGTG
CAAATTGATATTTTATTTTATTTTTGTGAGACTTTGATTTAGGTTTTGTGATTAGAAGTA
TTCATATCTGTTTTACTTCTTTGCTATATT-TTCTATTATATGTGCATATATTTAAATGT
ATAATATTGGTAATTTTATTTGAC-ACACATTTATTAGTATGATTTATAGGATTTATATT
ATTTATGTTTATAAT-AATTATTGCATTTATTGGGTACGTGTTACCATGTACAATGATGT
CTTA----TTGAGGATTAACAG-TTTTTAGTAATATTTTAGCTACTGTTCCTGTATTCGG
CCAGTGATTATGTTATTGAATAT-GGGGTAGTGAATT--TATAAATG-AT-TTTACGCTT
TTAAAACTTCATGTATT-ACAT-GTCTTGCTCCCTTTTGTTTTAATTATGGTA
>JX123167_1
ATGTCAGGTTGTTTATATAGG--ATATATGGAGTGGGGTTCAGTTTAGGTCTATTTATTA
TGTTACAGATAATATGTGGTGTTTGCTTAGCATGAATGTTTTTTAGTTGTTTTATTTGTG
CAAATTGATATTTTATTTTATTTTTGTGAGACTTTGATTTAGGTTTTGTGATTAGAAGTA
TTCATATCTGTTTTACTTCTTTGCTATATT-TTCTATTATATGTGCATATATTTAAATGT
ATAATATTGGTAATTTTATTTGAC-ACACATTTATTAGTATGATTTATAGGATTTATATT
ATTTATGTTTATAAT-AATTATTGCATTTATTGGGTACGTGTTACCATGTACAATGATGT
CTTA----TTGAGGATTAACAG-TTTTTAGTAATATTTTAGCTACTGTTCCTGTATTCGG
CCAGTGATTATGTTATTGAATAT-GGGGTAGTGAATT--TATAAATG-AT-TTTACGCTT
TTAAAACTTCATGTATT-ACAT-GTCTTGCTCCCTTTTGTTTTAATTATGGTA
>JX123166_1
ATGTCAGGTTGTTTATATAGG--ATATATGGAGTGGGGTTCAGTTTAGGTCTATTTATTA
TGTTACAGATAATATGTGGTGTTTGCTTAGCATGAATGTTTTTTAGTTGTTTTATTTGTG
CAAATTGATATTTTATTTTATTTTTGTGAGACTTTGATTTAGGTTTTGTGATTAGAAGTA
TTCATATCTGTTTTACTTCTTTGCTATATT-TTCTATTATATGTGCATATATTTAAATGT
ATAATATTGGTAATTTTATTTGAC-ACACATTTATTAGTATGATTTATAGGATTTATATT
ATTTATGTTTATAAT-AATTATTGCATTTATTGGGTACGTGTTACCATGTACAATGATGT
CTTA----TTGAGGATTAACAG-TTTTTAGTAATATTTTAGCTACTGTTCCTGTATTCGG
CCAGTGATTATGTTATTGAATAT-GGGGTAGTGAATT--TATAAATG-AT-TTTACGCTT
TTAAAACTTCATGTATT-ACAT-GTCTTGCTCCCTTTTGTTTTAATTATGGTA
>MH549658_1
ATGTCAGGTTGTTTATATAGG--ATATATGGAGTGGGGTTCAGTTTAGGTCTATTTATTA
TGTTACAGATAATATGTGGTGTTTGCTTAGCATGAATGTTTTTTAGTTGTTTTATTTGTG
CAAATTGATATTTTATTTTATTTTTGTGAGACTTTGATTTAGGTTTTGTGATTAGAAGTA
TTCATATCTGTTTTACTTCTTTGCTATATT-TTCTATTATATGTGCATATATTTAAATGT
ATAATATTGGTAATTTTATTTGAC-ACACATTTATTAGTATGATTTATAGGATTTATATT
ATTTATGTTTATAAT-AATTATTGCATTTATTGGGTACGTGTTACCATGTACAATGATGT
CTTA----TTGAGGATTAACAG-TTTTTAGTAATATTTTAGCTACTGTTCCTGTATTCGG
CCAGTGATTATGTTATTGAATAT-GGGGTAGTGAATT--TATAAATG-AT-TTTACGCTT
TTAAAACTTCATGTATT-ACAT-GTCTTGCTCCCTTTTGTTTTA---------
>MH549659_1
ATGTCAGGTTGTTTATATAGG--ATATATGGAGTGGGGTTCAGTTTAGGTCTATTTATTA
TGTTACAGATAATATGTGGTGTTTGCTTAGCATGAATGTTTTTTAGTTGTTTTATTTGTG
CAAATTGATATTTTATTTTATTTTTGTGAGACTTTGATTTAGGTTTTGTGATTAGAAGTA
TTCATATCTGTTTTACTTCTTTGCTATATT-TTCTATTATATGTGCATATATTTAAATGT
ATAATATTGGTAATTTTATTTGAC-ACACATTTATTAGTATGATTTATAGGATTTATATT
ATTTATGTTTATAAT-AATTATTGCATTTATTGGGTACGTGTTACCATGTACAATGATGT
CTTA----TTGAGGATTAACAG-TTTTTAGTAATATTTTAGCTACTGTTCCTGTATTCGG
CCAGTGATTATGTTATTGAATAT-GGGGTAGTGAATT--TATAAATG-AT-TTTACGCTT
TTAAAACTTCATGTATT-ACAT-GTCTTGCTCCCTTTTGTTTTA---------
>JX123141_1
ATGTCAGGTTGTTTATATAGG--ATATATGGAGTGGGGTTCAGTTTAGGTCTATTTATTA
TGTTACAGATAATATGTGGTGTTTGCTTAGCATGAATGTTTTTTAGTTGTTTTATTTGTG
CAAATTGATATTTTATTTTATTTTTGTGAGACTTTGATTTAGGTTTTGTGATTAGAAGTA
TTCATATCTGTTTTACTTCTTTGCTATATT-TTCTATTATATGTGCATATATTTAAATGT
ATAATATTGGTAATTTTATTTGAC-ACACATTTATTAGTATGATTTATAGGATTTATATT
ATTTATGTTTATAAT-AATTATTGCATTTATTGGGTACGTGTTACCATGTACAATGATGT
CTTA----TTGAGGATTAACAG-TTTTTAGTAATATTTTAGCTACTGTTCCTGTATTCGG
CCAGTGATTATGTTATTGAATAT-GGGGTAGTGAATT--TATAAATG-AT-TTTACGCTT
TTAAAACTTCATGTATT-ACAT-GTCTTGCTCCCTTTTGTTTTAATTATGGTA
>HQ713681_1
ATGTCAGGTTGTTTATATAGG--ATATATGGAGTGGGGTTCAGTTTAGGTCTATTTATTA
TGTTACAGATAATATGTGGTGTTTGCTTAGCATGAATGTTTTTTAGTTGTTTTATTTGTG
CAAATTGATATTTTATTTTATTTTTGTGAGACTTTGATTTAGGTTTTGTGATTAGAAGTA
TTCATATCTGTTTTACTTCTTTGCTATATT-TTCTATTATATGTGCATATATTTAAATGT
ATAATATTGGTAATTTTATTTGAC-ACACATTTATTAGTATGATTTATAGGATTTATATT
ATTTATGTTTATAAT-AATTATTGCATTTATTGGGTACGTGTTACCATGTACAATGATGT
CTTA----TTGAGGATTAACAG-TTTTTAGTAATATTTTAGCTACTGTTCCTGTATTCGG
CCAGTGATTATGTTATTGAATAT-GGGGTAGTGAATT--TATAAATG-AT-TTTACGCTT
TTAAAACTTCATGTATT-ACAT-GTCTTGCTCCCTTTTGTTTTAATTATGG--
>AJ130938_2
ATGTCAGGTTGTTTATATAGG--ATATATGGAGTGGGGTTCAGTTTAGGTCTATTTATTA
TGTTACAGATAATATGTGGTGTTTGCTTAGCATGAATGTTTTTTAGTTGTTTTATTTGTG
CAAATTGATATTTTATTTTATTTTTGTGAGACTTTGATTTAGGTTTTGTGATTAGAAGTA
TTCATATCTGTTTTACTTCTTTGCTATATT-TTCTATTATATGTGCATATATTTAAATGT
ATAATATTGGTAATTTTATTTGAC-ACACATTTATTAGTATGATTTATAGGATTTATATT
ATTTATGTTTATAAT-AATTATTGCATTTATTGGGTACGTGTTACCATGTACAATGATGT
CTTA----TTGAGGATTAACAG-TTTTTAGTAATATTTTAGCTACTGTTCCTGTATTCGG
CCAGTGATTATGTTATTGAATAT-GGGGTAGTGAATT--TATAAATG-AT-TTTACGCTT
TTAAAACTTCATGTATT-ACAT-GTCTTGCTCCCTTTTGTTTTAATTATGGTA
>EU856369_1
ATGTCAGGTTGTTTATATAGG--ATATATGGAGTGGGGTTCAGTTTAGGTCTATTTATTA
TGTTACAGATAATATGTGGTGTTTGCTTAGCATGAATGTTTTTTAGTTGTTTTATTTGTG
CAAATTGATATTTTATTTTATTTTTGTGAGACTTTGATTTAGGTTTTGTGATTAGAAGTA
TTCATATCTGTTTTACTTCTTTGCTATATT-TTCTATTATATGTGCATATATTTAAATGT
ATAATATTGGTAATTTTATTTGAC-ACACATTTATTAGTATGATTTATAGGATTTATATT
ATTTATGTTTATAAT-AATTATTGCATTTATTGGGTACGTGTTACCATGTACAATGATGT
CTTA----TTGAGGATTAACAG-TTTTTAGTAATATTTTAGCTACTGTTCCTGTATTCGG
CCAGTGATTATGTTATTGAATAT-GGGGTAGTGAATT--TATAAATG-AT-TTTACGCTT
TTAAAACTTCATGTATT-ACAT-GTCT--------------------------
>ON799211_1
ATGTCAGGTTGTTTATATAGG--ATATATGGAGTGGGGTTCAGTTTAGGTCTATTTATTA
TGTTACAGATAATATGTGGTGTTTGCTTAGCATGAATGTTTTTTAGTTGTTTTATTTGTG
CAAATTGATATTTTATTTTATTTTTGTGAGACTTTGATTTAGGTTTTGTGATTAGAAGTA
TTCATATCTGTTTTACTTCTTTGCTATATT-TTCTATTATATGTGCATATATTTAAATGT
ATAATATTGGTAATTTTATTTGAC-ACACATTTATTAGTATGATTTATAGGATTTATATT
ATTTATGTTTATAAT-AATTATTGCATTTATTGGGTACGTGTTACCATGTACAATGATGT
CTTA----TTGAGGATTAACAG-TTTTTAGTAATATTTTAGCTACTGTTCCTGTATTCGG
CCAGTGATTATGTTATTGAATAT-GGGGTAGTGAATT--TATAAATG-AT-TTTACGCTT
TTAAAACTTCATGTATT-ACAT-GTCTTGCTCCCTTTTGTTTTAATTATGGTA
>ON799210_1
ATGTCAGGTTGTTTATATAGG--ATATATGGAGTGGGGTTCAGTTTAGGTCTATTTATTA
TGTTACAGATAATATGTGGTGTTTGCTTAGCATGAATGTTTTTTAGTTGTTTTATTTGTG
CAAATTGATATTTTATTTTATTTTTGTGAGACTTTGATTTAGGTTTTGTGATTAGAAGTA
TTCATATCTGTTTTACTTCTTTGCTATATT-TTCTATTATATGTGCATATATTTAAATGT
ATAATATTGGTAATTTTATTTGAC-ACACATTTATTAGTATGATTTATAGGATTTATATT
ATTTATGTTTATAAT-AATTATTGCATTTATTGGGTACGTGTTACCATGTACAATGATGT
CTTA----TTGAGGATTAACAG-TTTTTAGTAATATTTTAGCTACTGTTCCTGTATTCGG
CCAGTGATTATGTTATTGAATAT-GGGGTAGTGAATT--TATAAATG-AT-TTTACGCTT
TTAAAACTTCATGTATT-ACAT-GTCTTGCTCCCTTTTGTTTTAATTATGGTA
