# Supplementary material for: Molecular Markers for the Phylogenetic Reconstruction of Trypanosoma cruzi: A Quantitative Review
Source: Pathogens. 2025 Jan 14;14(1):72. doi: 10.3390/pathogens14010072 (PMC11768369; doi:10.3390/pathogens14010072)
Supplement: Supplementary file 1 [file pathogens-14-00072-s001.zip › DHFR_TS.fst]

>MF784874_1
GCCTTTTCCCTCGTTGTAGCGGTCGACGAGCACGGCGGCATTGGGGACGGGCGGTCGATC
CCATGGAATGTGCCCGAGGACATGAAGTTCTTCCGGGATGTGACAACAAAACTGCGGGGG
AAGAACGTCAAGCCATCGCCTGCGAAGCGCAACGCCGTCGTGATGGGCCGCAAGACGTGG
GACAGCATTCCGCCCAAATTCCGCCCGCTTCCCGGTCGCCTGAATGTCGTCTTGTCGTCC
ACCCTCACGACGCAACACCTGTTGGATGGCCTGCCAGACGAAGAAAAACGGAATTTGCAT
GCCGACAGCATTGTGGCGGTAAATGGTGGACTCGAGCAGGCATTGCAGTTGCTTGCGTCC
CCCAATTACACGCCGAGCATTGAGACGGTCTACTGCATTGGTGGCGGCTCTGTGTATGCG
GAGGCCCTTCGCCCGCCGTGCGTTCATTTGCTGCAAGCCATTTACCGCACCACCATCCGC
GCCAGCGAGTCTTCTTGCAGCGTGTTTTTTCGCGTTCCCGAGTCGGGTACGGAGGCGGCG
GCGGGGATTGAGTGGCAGCGGGAGACAATCTCCGAGGAGCTCACGTCGGCAAACGGCAAC
GAGACAAAGTACTACTTTGAGAAGCTCATCCCACGCAACAGAGAGGAGGAGCAGTATCTA
AGCCTTGTGGATCGCATCATACGCGAGGGGAATGTGAAGCATGACCGCACTGGGGTGGGC
ACGCTCTCCATCTTTGGCGCACAGATGCGTTTCTCGCTCCGCAACAATCGCCTACCACTT
TTGACAACGAAGCGGGTTTTTTGGCGCGGTGTTTGCGAGGAACTGCTGTGGTTTCTACGG
GGCGAAACATATGCCAAAAAGTTAAGTGACAAGGGAGTCCACATATGGGACGACAACGGC
TCGCGCGCTTTTCTTGACAGTCGTGGCCTCACAGAGTACGAGGAGATGGACCTCGGTCCT
GTCTACGGCTTTCAGTGGCGTCACTTTGGTGCCGCCTACACACACCATGATGCCAACTAT
GACGGGCAGGGGGTGGATCAAATCAAGGCAATCGTTGAAACGCTAAAGACAAATCCTGAC
GATCGCCGGATGCTCTTCACGGCATGGAATCCGAGCGCTTTGCCTAGGATGGCCCTACCA
CCGTGCCACCTGCTCGCACAGTTTTACGTGAGCAATGGGGAACTGTCTTGCATGCTCTAC
CAGCGCTCATGTGACATGGGCCTTGGCGTCCCGTTCAACATTGCCTCCTACGCCCTCTTG
ACCATCCTCATCGCAAAGGCGACGGGGCTGCGGCCGGGAGAGTTGGTGCACACCCTTGGT
GACGCTCACGTGTACAGCAATCACGTCGAGCCGTGCAATGAGCAACTGAAACGTG
>MF784872_1
GCCTTTTCCCTCGTTGTAGCGGTCGACGAGCACGGCGGCATTGGGGACGGGCGGTCGATC
CCATGGAATGTGCCCGAGGACATGAAGTTCTTCCGGGATGTGACAACAAAACTGCGGGGG
AAGAACGTCAAGCCATCGCCTGCGAAGCGCAACGCCGTCGTGATGGGCCGCAAGACGTGG
GACAGCATTCCGCCCAAATTCCGCCCGCTTCCCGGTCGCCTGAATGTCGTCTTGTCGTCC
ACCCTCACGACGCAACACCTGTTGGATGGCCTGCCAGACGAAGAAAAACGGAATTTGCAT
GCCGACAGCATTGTGGCGGTAAATGGTGGACTCGAGCAGGCATTGCAGTTGCTTGCGTCC
CCCAATTACACGCCGAGCATTGAGACGGTCTACTGCATTGGTGGCGGCTCTGTGTATGCG
GAGGCCCTTCGCCCGCCGTGCGTTCATTTGCTGCAAGCCATTTACCGCACCACCATCCGC
GCCAGCGAGTCTTCTTGCAGCGTGTTTTTTCGCGTTCCCGAGTCGGGTACGGAGGCGGCG
GCGGGGATTGAGTGGCAGCGGGAGACAATCTCCGAGGAGCTCACGTCGGCAAACGGCAAC
GAGACAAAGTACTACTTTGAGAAGCTCATCCCACGCAACAGAGAGGAGGAGCAGTATCTA
AGCCTTGTGGATCGCATCATACGCGAGGGGAATGTGAAGCATGACCGCACTGGGGTGGGC
ACGCTCTCCATCTTTGGCGCACAGATGCGTTTCTCGCTCCGCAACAATCGCCTACCACTT
TTGACAACGAAGCGGGTTTTTTGGCGCGGTGTTTGCGAGGAACTGCTGTGGTTTCTACGG
GGCGAAACATATGCCAAAAAGTTAAGTGACAAGGGAGTCCACATATGGGACGACAACGGC
TCGCGCGCTTTTCTTGACAGTCGTGGCCTCACAGAGTACGAGGAGATGGACCTCGGTCCT
GTCTACGGCTTTCAGTGGCGTCACTTTGGTGCCGCCTACACACACCATGATGCCAACTAT
GACGGGCAGGGGGTGGATCAAATCAAGGCAATCGTTGAAACGCTAAAGACAAATCCTGAC
GATCGCCGGATGCTCTTCACGGCATGGAATCCGAGCGCTTTGCCTAGGATGGCCCTACCA
CCGTGCCACCTGCTCGCACAGTTTTACGTGAGCAATGGGGAACTGTCTTGCATGCTCTAC
CAGCGCTCATGTGACATGGGCCTTGGCGTCCCGTTCAACATTGCCTCCTACGCCCTCTTG
ACCATCCTCATCGCAAAGGCGACGGGGCTGCGGCCGGGAGAGTTGGTGCACACCCTTGGT
GACGCTCACGTGTACAGCAATCACGTCGAGCCGTGCAATGAGCAACTGAAACGTG
>MF784871_1
GCCTTTTCCCTCGTTGTAGCGGTCGACGAGCACGGCGGCATTGGGGACGGGCGGTCGATC
CCATGGAATGTGCCCGAGGACATGAAGTTCTTCCGGGATGTGACAACAAAACTGCGGGGG
AAGAACGTCAAGCCATCGCCTGCGAAGCGCAACGCCGTCGTGATGGGCCGCAAGACGTGG
GACAGCATTCCGCCCAAATTCCGCCCGCTTCCCGGTCGCCTGAATGTCGTCTTGTCGTCC
ACCCTCACGACGCAACACCTGTTGGATGGCCTGCCAGACGAAGAAAAACGGAATTTGCAT
GCCGACAGCATTGTGGCGGTAAATGGTGGACTCGAGCAGGCATTGCAGTTGCTTGCGTCC
CCCAATTACACGCCGAGCATTGAGACGGTCTACTGCATTGGTGGCGGCTCTGTGTATGCG
GAGGCCCTTCGCCCGCCGTGCGTTCATTTGCTGCAAGCCATTTACCGCACCACCATCCGC
GCCAGCGAGTCTTCTTGCAGCGTGTTTTTTCGCGTTCCCGAGTCGGGTACGGAGGCGGCG
GCGGGGATTGAGTGGCAGCGGGAGACAATCTCCGAGGAGCTCACGTCGGCAAACGGCAAC
GAGACAAAGTACTACTTTGAGAAGCTCATCCCACGCAACAGAGAGGAGGAGCAGTATCTA
AGCCTTGTGGATCGCATCATACGCGAGGGGAATGTGAAGCATGACCGCACTGGGGTGGGC
ACGCTCTCCATCTTTGGCGCACAGATGCGTTTCTCGCTCCGCAACAATCGCCTACCACTT
TTGACAACGAAGCGGGTTTTTTGGCGCGGTGTTTGCGAGGAACTGCTGTGGTTTCTACGG
GGCGAAACATATGCCAAAAAGTTAAGTGACAAGGGAGTCCACATATGGGACGACAACGGC
TCGCGCGCTTTTCTTGACAGTCGTGGCCTCACAGAGTACGAGGAGATGGACCTCGGTCCT
GTCTACGGCTTTCAGTGGCGTCACTTTGGTGCCGCCTACACACACCATGATGCCAACTAT
GACGGGCAGGGGGTGGATCAAATCAAGGCAATCGTTGAAACGCTAAAGACAAATCCTGAC
GATCGCCGGATGCTCTTCACGGCATGGAATCCGAGCGCTTTGCCTAGGATGGCCCTACCA
CCGTGCCACCTGCTCGCACAGTTTTACGTGAGCAATGGGGAACTGTCTTGCATGCTCTAC
CAGCGCTCATGTGACATGGGCCTTGGCGTCCCGTTCAACATTGCCTCCTACGCCCTCTTG
ACCATCCTCATCGCAAAGGCGACGGGGCTGCGGCCGGGAGAGTTGGTGCACACCCTTGGT
GACGCTCACGTGTACAGCAATCACGTCGAGCCGTGCAATGAGCAACTGAAACGTG
>MF784868_1
GCCTTTTCCCTCGTTGTAGCGGTCGACGAGCACGGCGGCATTGGGGACGGGCGGTCGATC
CCATGGAATGTGCCCGAGGACATGAAGTTCTTCCGGGATGTGACAACAAAACTGCGGGGG
AAGAACGTCAAGCCATCGCCTGCGAAGCGCAACGCCGTCGTGATGGGCCGCAAGACGTGG
GACAGCATTCCGCCCAAATTCCGCCCGCTTCCCGGTCGCCTGAATGTCGTCTTGTCGTCC
ACCCTCACGACGCAACACCTGTTGGATGGCCTGCCAGACGAAGAAAAACGGAATTTGCAT
GCCGACAGCATTGTGGCGGTAAATGGTGGACTCGAGCAGGCATTGCAGTTGCTTGCGTCC
CCCAATTACACGCCGAGCATTGAGACGGTCTACTGCATTGGTGGCGGCTCTGTGTATGCG
GAGGCCCTTCGCCCGCCGTGCGTTCATTTGCTGCAAGCCATTTACCGCACCACCATCCGC
GCCAGCGAGTCTTCTTGCAGCGTGTTTTTTCGCGTTCCCGAGTCGGGTACGGAGGCGGCG
GCGGGGATTGAGTGGCAGCGGGAGACAATCTCCGAGGAGCTCACGTCGGCAAACGGCAAC
GAGACAAAGTACTACTTTGAGAAGCTCATCCCACGCAACAGAGAGGAGGAGCAGTATCTA
AGCCTTGTGGATCGCATCATACGCGAGGGGAATGTGAAGCATGACCGCACTGGGGTGGGC
ACGCTCTCCATCTTTGGCGCACAGATGCGTTTCTCGCTCCGCAACAATCGCCTACCACTT
TTGACAACGAAGCGGGTTTTTTGGCGCGGTGTTTGCGAGGAACTGCTGTGGTTTCTACGG
GGCGAAACATATGCCAAAAAGTTAAGTGACAAGGGAGTCCACATATGGGACGACAACGGC
TCGCGCGCTTTTCTTGACAGTCGTGGCCTCACAGAGTACGAGGAGATGGACCTCGGTCCT
GTCTACGGCTTTCAGTGGCGTCACTTTGGTGCCGCCTACACACACCATGATGCCAACTAT
GACGGGCAGGGGGTGGATCAAATCAAGGCAATCGTTGAAACGCTAAAGACAAATCCTGAC
GATCGCCGGATGCTCTTCACGGCATGGAATCCGAGCGCTTTGCCTAGGATGGCCCTACCA
CCGTGCCACCTGCTCGCACAGTTTTACGTGAGCAATGGGGAACTGTCTTGCATGCTCTAC
CAGCGCTCATGTGACATGGGCCTTGGCGTCCCGTTCAACATTGCCTCCTACGCCCTCTTG
ACCATCCTCATCGCAAAGGCGACGGGGCTGCGGCCGGGAGAGTTGGTGCACACCCTTGGT
GACGCTCACGTGTACAGCAATCACGTCGAGCCGTGCAATGAGCAACTGAAACGTG
>MF784867_1
GCCTTTTCCCTCGTTGTAGCGGTCGACGAGCACGGCGGCATTGGGGACGGGCGGTCGATC
CCATGGAATGTGCCCGAGGACATGAAGTTCTTCCGGGATGTGACAACAAAACTGCGGGGG
AAGAACGTCAAGCCATCGCCTGCGAAGCGCAACGCCGTCGTGATGGGCCGCAAGACGTGG
GACAGCATTCCGCCCAAATTCCGCCCGCTTCCCGGTCGCCTGAATGTCGTCTTGTCGTCC
ACCCTCACGACGCAACACCTGTTGGATGGCCTGCCAGACGAAGAAAAACGGAATTTGCAT
GCCGACAGCATTGTGGCGGTAAATGGTGGACTCGAGCAGGCATTGCAGTTGCTTGCGTCC
CCCAATTACACGCCGAGCATTGAGACGGTCTACTGCATTGGTGGCGGCTCTGTGTATGCG
GAGGCCCTTCGCCCGCCGTGCGTTCATTTGCTGCAAGCCATTTACCGCACCACCATCCGC
GCCAGCGAGTCTTCTTGCAGCGTGTTTTTTCGCGTTCCCGAGTCGGGTACGGAGGCGGCG
GCGGGGATTGAGTGGCAGCGGGAGACAATCTCCGAGGAGCTCACGTCGGCAAACGGCAAC
GAGACAAAGTACTACTTTGAGAAGCTCATCCCACGCAACAGAGAGGAGGAGCAGTATCTA
AGCCTTGTGGATCGCATCATACGCGAGGGGAATGTGAAGCATGACCGCACTGGGGTGGGC
ACGCTCTCCATCTTTGGCGCACAGATGCGTTTCTCGCTCCGCAACAATCGCCTACCACTT
TTGACAACGAAGCGGGTTTTTTGGCGCGGTGTTTGCGAGGAACTGCTGTGGTTTCTACGG
GGCGAAACATATGCCAAAAAGTTAAGTGACAAGGGAGTCCACATATGGGACGACAACGGC
TCGCGCGCTTTTCTTGACAGTCGTGGCCTCACAGAGTACGAGGAGATGGACCTCGGTCCT
GTCTACGGCTTTCAGTGGCGTCACTTTGGTGCCGCCTACACACACCATGATGCCAACTAT
GACGGGCAGGGGGTGGATCAAATCAAGGCAATCGTTGAAACGCTAAAGACAAATCCTGAC
GATCGCCGGATGCTCTTCACGGCATGGAATCCGAGCGCTTTGCCTAGGATGGCCCTACCA
CCGTGCCACCTGCTCGCACAGTTTTACGTGAGCAATGGGGAACTGTCTTGCATGCTCTAC
CAGCGCTCATGTGACATGGGCCTTGGCGTCCCGTTCAACATTGCCTCCTACGCCCTCTTG
ACCATCCTCATCGCAAAGGCGACGGGGCTGCGGCCGGGAGAGTTGGTGCACACCCTTGGT
GACGCTCACGTGTACAGCAATCACGTCGAGCCGTGCAATGAGCAACTGAAACGTG
>MF784866_1
GCCTTTTCCCTCGTTGTAGCGGTCGACGAGCACGGCGGCATTGGGGACGGGCGGTCGATC
CCATGGAATGTGCCCGAGGACATGAAGTTCTTCCGGGATGTGACAACAAAACTGCGGGGG
AAGAACGTCAAGCCATCGCCTGCGAAGCGCAACGCCGTCGTGATGGGCCGCAAGACGTGG
GACAGCATTCCGCCCAAATTCCGCCCGCTTCCCGGTCGCCTGAATGTCGTCTTGTCGTCC
ACCCTCACGACGCAACACCTGTTGGATGGCCTGCCAGACGAAGAAAAACGGAATTTGCAT
GCCGACAGCATTGTGGCGGTAAATGGTGGACTCGAGCAGGCATTGCAGTTGCTTGCGTCC
CCCAATTACACGCCGAGCATTGAGACGGTCTACTGCATTGGTGGCGGCTCTGTGTATGCG
GAGGCCCTTCGCCCGCCGTGCGTTCATTTGCTGCAAGCCATTTACCGCACCACCATCCGC
GCCAGCGAGTCTTCTTGCAGCGTGTTTTTTCGCGTTCCCGAGTCGGGTACGGAGGCGGCG
GCGGGGATTGAGTGGCAGCGGGAGACAATCTCCGAGGAGCTCACGTCGGCAAACGGCAAC
GAGACAAAGTACTACTTTGAGAAGCTCATCCCACGCAACAGAGAGGAGGAGCAGTATCTA
AGCCTTGTGGATCGCATCATACGCGAGGGGAATGTGAAGCATGACCGCACTGGGGTGGGC
ACGCTCTCCATCTTTGGCGCACAGATGCGTTTCTCGCTCCGCAACAATCGCCTACCACTT
TTGACAACGAAGCGGGTTTTTTGGCGCGGTGTTTGCGAGGAACTGCTGTGGTTTCTACGG
GGCGAAACATATGCCAAAAAGTTAAGTGACAAGGGAGTCCACATATGGGACGACAACGGC
TCGCGCGCTTTTCTTGACAGTCGTGGCCTCACAGAGTACGAGGAGATGGACCTCGGTCCT
GTCTACGGCTTTCAGTGGCGTCACTTTGGTGCCGCCTACACACACCATGATGCCAACTAT
GACGGGCAGGGGGTGGATCAAATCAAGGCAATCGTTGAAACGCTAAAGACAAATCCTGAC
GATCGCCGGATGCTCTTCACGGCATGGAATCCGAGCGCTTTGCCTAGGATGGCCCTACCA
CCGTGCCACCTGCTCGCACAGTTTTACGTGAGCAATGGGGAACTGTCTTGCATGCTCTAC
CAGCGCTCATGTGACATGGGCCTTGGCGTCCCGTTCAACATTGCCTCCTACGCCCTCTTG
ACCATCCTCATCGCAAAGGCGACGGGGCTGCGGCCGGGAGAGTTGGTGCACACCCTTGGT
GACGCTCACGTGTACAGCAATCACGTCGAGCCGTGCAATGAGCAACTGAAACGTG
>GU212933_1
GCCTTTTCCCTCGTTGTAGCGGTCGACGAGCACGGCGGCATTGGGGACGGGCGGTCGATC
CCATGGAATGTGCCCGAGGACATGAAGTTCTTCCGGGATGTGACAACAAAACTGCGGGGG
AAGAACGTCAAGCCATCGCCTGCGAAGCGCAACGCCGTCGTGATGGGCCGCAAGACGTGG
GACAGCATTCCGCCCAAATTCCGCCCGCTTCCCGGTCGCCTGAATGTCGTCTTGTCGTCC
ACCCTCACGACGCAACACCTGTTGGATGGCCTGCCAGACGAAGAAAAACGGAATTTGCAT
GCCGACAGCATTGTGGCGGTAAATGGTGGACTCGAGCAGGCATTGCAGTTGCTTGCGTCC
CCCAATTACACGCCGAGCATTGAGACGGTCTACTGCATTGGTGGCGGCTCTGTGTATGCG
GAGGCCCTTCGCCCGCCGTGCGTTCATTTGCTGCAAGCCATTTACCGCACCACCATCCGC
GCCAGCGAGTCTTCTTGCAGCGTGTTTTTTCGCGTTCCCGAGTCGGGTACGGAGGCGGCG
GCGGGGATTGAGTGGCAGCGGGAGACAATCTCCGAGGAGCTCACGTCGGCAAACGGCAAC
GAGACAAAGTACTACTTTGAGAAGCTCATCCCACGCAACAGAGAGGAGGAGCAGTATCTA
AGCCTTGTGGATCGCATCATACGCGAGGGGAATGTGAAGCATGACCGCACTGGGGTGGGC
ACGCTCTCCATCTTTGGCGCACAGATGCGTTTCTCGCTCCGCAACAATCGCCTACCACTT
TTGACAACGAAGCGGGTTTTTTGGCGCGGTGTTTGCGAGGAACTGCTGTGGTTTCTACGG
GGCGAAACATATGCCAAAAAGTTAAGTGACAAGGGAGTCCACATATGGGACGACAACGGC
TCGCGCGCTTTTCTTGACAGTCGTGGCCTCACAGAGTACGAGGAGATGGACCTCGGTCCT
GTCTACGGCTTTCAGTGGCGTCACTTTGGTGCCGCCTACACACACCATGATGCCAACTAT
GACGGGCAGGGGGTGGATCAAATCAAGGCAATCGTTGAAACGCTAAAGACAAATCCTGAC
GATCGCCGGATGCTCTTCACGGCATGGAATCCGAGCGCTTTGCCTAGGATGGCCCTACCA
CCGTGCCACCTGCTCGCACAGTTTTACGTGAGCAATGGGGAACTGTCTTGCATGCTCTAC
CAGCGCTCATGTGACATGGGCCTTGGCGTCCCGTTCAACATTGCCTCCTACGCCCTCTTG
ACCATCCTCATCGCAAAGGCGACGGGGCTGCGGCCGGGAGAGTTGGTGCACACCCTTGGT
GACGCTCACGTGTACAGCAATCACGTCGAGCCGTGCAATGAGCAACTGAAACGTG
>GU212915_1
GCCTTTTCCCTCGTTGTAGCGGTCGACGAGCACGGCGGCATTGGGGACGGGCGGTCGATC
CCATGGAATGTGCCCGAGGACATGAAGTTCTTCCGGGATGTGACAACAAAACTGCGGGGG
AAGAACGTCAAGCCATCGCCTGCGAAGCGCAACGCCGTCGTGATGGGCCGCAAGACGTGG
GACAGCATTCCGCCCAAATTCCGCCCGCTTCCCGGTCGCCTGAATGTCGTCTTGTCGTCC
ACCCTCACGACGCAACACCTGTTGGATGGCCTGCCAGACGAAGAAAAACGGAATTTGCAT
GCCGACAGCATTGTGGCGGTAAATGGTGGACTCGAGCAGGCATTGCAGTTGCTTGCGTCC
CCCAATTACACGCCGAGCATTGAGACGGTCTACTGCATTGGTGGCGGCTCTGTGTATGCG
GAGGCCCTTCGCCCGCCGTGCGTTCATTTGCTGCAAGCCATTTACCGCACCACCATCCGC
GCCAGCGAGTCTTCTTGCAGCGTGTTTTTTCGCGTTCCCGAGTCGGGTACGGAGGCGGCG
GCGGGGATTGAGTGGCAGCGGGAGACAATCTCCGAGGAGCTCACGTCGGCAAACGGCAAC
GAGACAAAGTACTACTTTGAGAAGCTCATCCCACGCAACAGAGAGGAGGAGCAGTATCTA
AGCCTTGTGGATCGCATCATACGCGAGGGGAATGTGAAGCATGACCGCACTGGGGTGGGC
ACGCTCTCCATCTTTGGCGCACAGATGCGTTTCTCGCTCCGCAACAATCGCCTACCACTT
TTGACAACGAAGCGGGTTTTTTGGCGCGGTGTTTGCGAGGAACTGCTGTGGTTTCTACGG
GGCGAAACATATGCCAAAAAGTTAAGTGACAAGGGAGTCCACATATGGGACGACAACGGC
TCGCGCGCTTTTCTTGACAGTCGTGGCCTCACAGAGTACGAGGAGATGGACCTCGGTCCT
GTCTACGGCTTTCAGTGGCGTCACTTTGGTGCCGCCTACACACACCATGATGCCAACTAT
GACGGGCAGGGGGTGGATCAAATCAAGGCAATCGTTGAAACGCTAAAGACAAATCCTGAC
GATCGCCGGATGCTCTTCACGGCATGGAATCCGAGCGCTTTGCCTAGGATGGCCCTACCA
CCGTGCCACCTGCTCGCACAGTTTTACGTGAGCAATGGGGAACTGTCTTGCATGCTCTAC
CAGCGCTCATGTGACATGGGCCTTGGCGTCCCGTTCAACATTGCCTCCTACGCCCTCTTG
ACCATCCTCATCGCAAAGGCGACGGGGCTGCGGCCGGGAGAGTTGGTGCACACCCTTGGT
GACGCTCACGTGTACAGCAATCACGTCGAGCCGTGCAATGAGCAACTGAAACGTG
>GU212907_1
GCCTTTTCCCTCGTTGTAGCGGTCGACGAGCACGGCGGCATTGGGGACGGGCGGTCGATC
CCATGGAATGTGCCCGAGGACATGAAGTTCTTCCGGGATGTGACAACAAAACTGCGGGGG
AAGAACGTCAAGCCATCGCCTGCGAAGCGCAACGCCGTCGTGATGGGCCGCAAGACGTGG
GACAGCATTCCGCCCAAATTCCGCCCGCTTCCCGGTCGCCTGAATGTCGTCTTGTCGTCC
ACCCTCACGACGCAACACCTGTTGGATGGCCTGCCAGACGAAGAAAAACGGAATTTGCAT
GCCGACAGCATTGTGGCGGTAAATGGTGGACTCGAGCAGGCATTGCAGTTGCTTGCGTCC
CCCAATTACACGCCGAGCATTGAGACGGTCTACTGCATTGGTGGCGGCTCTGTGTATGCG
GAGGCCCTTCGCCCGCCGTGCGTTCATTTGCTGCAAGCCATTTACCGCACCACCATCCGC
GCCAGCGAGTCTTCTTGCAGCGTGTTTTTTCGCGTTCCCGAGTCGGGTACGGAGGCGGCG
GCGGGGATTGAGTGGCAGCGGGAGACAATCTCCGAGGAGCTCACGTCGGCAAACGGCAAC
GAGACAAAGTACTACTTTGAGAAGCTCATCCCACGCAACAGAGAGGAGGAGCAGTATCTA
AGCCTTGTGGATCGCATCATACGCGAGGGGAATGTGAAGCATGACCGCACTGGGGTGGGC
ACGCTCTCCATCTTTGGCGCACAGATGCGTTTCTCGCTCCGCAACAATCGCCTACCACTT
TTGACAACGAAGCGGGTTTTTTGGCGCGGTGTTTGCGAGGAACTGCTGTGGTTTCTACGG
GGCGAAACATATGCCAAAAAGTTAAGTGACAAGGGAGTCCACATATGGGACGACAACGGC
TCGCGCGCTTTTCTTGACAGTCGTGGCCTCACAGAGTACGAGGAGATGGACCTCGGTCCT
GTCTACGGCTTTCAGTGGCGTCACTTTGGTGCCGCCTACACACACCATGATGCCAACTAT
GACGGGCAGGGGGTGGATCAAATCAAGGCAATCGTTGAAACGCTAAAGACAAATCCTGAC
GATCGCCGGATGCTCTTCACGGCATGGAATCCGAGCGCTTTGCCTAGGATGGCCCTACCA
CCGTGCCACCTGCTCGCACAGTTTTACGTGAGCAATGGGGAACTGTCTTGCATGCTCTAC
CAGCGCTCATGTGACATGGGCCTTGGCGTCCCGTTCAACATTGCCTCCTACGCCCTCTTG
ACCATCCTCATCGCAAAGGCGACGGGGCTGCGGCCGGGAGAGTTGGTGCACACCCTTGGT
GACGCTCACGTGTACAGCAATCACGTCGAGCCGTGCAATGAGCAACTGAAACGTG
>GU212917_1
GCCTTTTCCCTCGTTGTAGCGGTCGACGAGCACGGCGGCATTGGGGACGGGCGGTCGATC
CCATGGAATGTGCCCGAGGACATGAAGTTCTTCCGGGATGTGACAACAAAACTGCGGGGG
AAGAACGTCAAGCCATCGCCTGCGAAGCGCAACGCCGTCGTGATGGGCCGCAAGACGTGG
GACAGCATTCCGCCCAAATTCCGCCCGCTTCCCGGTCGCCTGAATGTCGTCTTGTCGTCC
ACCCTCACGACGCAACACCTGTTGGATGGCCTGCCAGACGAAGAAAAACGGAATTTGCAT
GCCGACAGCATTGTGGCGGTAAATGGTGGACTCGAGCAGGCATTGCAGTTGCTTGCGTCC
CCCAATTACACGCCGAGCATTGAGACGGTCTACTGCATTGGTGGCGGCTCTGTGTATGCG
GAGGCCCTTCGCCCGCCGTGCGTTCATTTGCTGCAAGCCATTTACCGCACCACCATCCGC
GCCAGCGAGTCTTCTTGCAGCGTGTTTTTTCGCGTTCCCGAGTCGGGTACGGAGGCGGCG
GCGGGGATTGAGTGGCAGCGGGAGACAATCTCCGAGGAGCTCACGTCGGCAAACGGCAAC
GAGACAAAGTACTACTTTGAGAAGCTCATCCCACGCAACAGAGAGGAGGAGCAGTATCTA
AGCCTTGTGGATCGCATCATACGCGAGGGGAATGTGAAGCATGACCGCACTGGGGTGGGC
ACGCTCTCCATCTTTGGCGCACAGATGCGTTTCTCGCTCCGCAACAATCGCCTACCACTT
TTGACAACGAAGCGGGTTTTTTGGCGCGGTGTTTGCGAGGAACTGCTGTGGTTTCTACGG
GGCGAAACATATGCCAAAAAGTTAAGTGACAAGGGAGTCCACATATGGGACGACAACGGC
TCGCGCGCTTTTCTTGACAGTCGTGGCCTCACAGAGTACGAGGAGATGGACCTCGGTCCT
GTCTACGGCTTTCAGTGGCGTCACTTTGGTGCCGCCTACACACACCATGATGCCAACTAT
GACGGGCAGGGGGTGGATCAAATCAAGGCAATCGTTGAAACGCTAAAGACAAATCCTGAC
GATCGCCGGATGCTCTTCACGGCATGGAATCCGAGCGCTTTGCCTAGGATGGCCCTACCA
CCGTGCCACCTGCTCGCACAGTTTTACGTGAGCAATGGGGAACTGTCTTGCATGCTCTAC
CAGCGCTCATGTGACATGGGCCTTGGCGTCCCGTTCAACATTGCCTCCTACGCCCTCTTG
ACCATCCTCATCGCAAAGGCGACGGGGCTGCGGCCGGGAGAGTTGGTGCACACCCTTGGT
GACGCTCACGTGTACAGCAATCACGTCGAGCCGTGCAATGAGCAACTGAAACGTG
>GU212910_1
GCCTTTTCCCTCGTTGTAGCGGTCGACGAGCACGGCGGCATTGGGGACGGGCGGTCGATC
CCATGGAATGTGCCCGAGGACATGAAGTTCTTCCGGGATGTGACAACAAAACTGCGGGGG
AAGAACGTCAAGCCATCGCCTGCGAAGCGCAACGCCGTCGTGATGGGCCGCAAGACGTGG
GACAGCATTCCGCCCAAATTCCGCCCGCTTCCCGGTCGCCTGAATGTCGTCTTGTCGTCC
ACCCTCACGACGCAACACCTGTTGGATGGCCTGCCAGACGAAGAAAAACGGAATTTGCAT
GCCGACAGCATTGTGGCGGTAAATGGTGGACTCGAGCAGGCATTGCAGTTGCTTGCGTCC
CCCAATTACACGCCGAGCATTGAGACGGTCTACTGCATTGGTGGCGGCTCTGTGTATGCG
GAGGCCCTTCGCCCGCCGTGCGTTCATTTGCTGCAAGCCATTTACCGCACCACCATCCGC
GCCAGCGAGTCTTCTTGCAGCGTGTTTTTTCGCGTTCCCGAGTCGGGTACGGAGGCGGCG
GCGGGGATTGAGTGGCAGCGGGAGACAATCTCCGAGGAGCTCACGTCGGCAAACGGCAAC
GAGACAAAGTACTACTTTGAGAAGCTCATCCCACGCAACAGAGAGGAGGAGCAGTATCTA
AGCCTTGTGGATCGCATCATACGCGAGGGGAATGTGAAGCATGACCGCACTGGGGTGGGC
ACGCTCTCCATCTTTGGCGCACAGATGCGTTTCTCGCTCCGCAACAATCGCCTACCACTT
TTGACAACGAAGCGGGTTTTTTGGCGCGGTGTTTGCGAGGAACTGCTGTGGTTTCTACGG
GGCGAAACATATGCCAAAAAGTTAAGTGACAAGGGAGTCCACATATGGGACGACAACGGC
TCGCGCGCTTTTCTTGACAGTCGTGGCCTCACAGAGTACGAGGAGATGGACCTCGGTCCT
GTCTACGGCTTTCAGTGGCGTCACTTTGGTGCCGCCTACACACACCATGATGCCAACTAT
GACGGGCAGGGGGTGGATCAAATCAAGGCAATCGTTGAAACGCTAAAGACAAATCCTGAC
GATCGCCGGATGCTCTTCACGGCATGGAATCCGAGCGCTTTGCCTAGGATGGCCCTACCA
CCGTGCCACCTGCTCGCACAGTTTTACGTGAGCAATGGGGAACTGTCTTGCATGCTCTAC
CAGCGCTCATGTGACATGGGCCTTGGCGTCCCGTTCAACATTGCCTCCTACGCCCTCTTG
ACCATCCTCATCGCAAAGGCGACGGGGCTGCGGCCGGGAGAGTTGGTGCACACCCTTGGT
GACGCTCACGTGTACAGCAATCACGTCGAGCCGTGCAATGAGCAACTGAAACGTG
>GU212903_1
GCCTTTTCCCTCGTTGTAGCGGTCGACGAGCACGGCGGCATTGGGGACGGGCGGTCGATC
CCATGGAATGTGCCCGAGGACATGAAGTTCTTCCGGGATGTGACAACAAAACTGCGGGGG
AAGAACGTCAAGCCATCGCCTGCGAAGCGCAACGCCGTCGTGATGGGCCGCAAGACGTGG
GACAGCATTCCGCCCAAATTCCGCCCGCTTCCCGGTCGCCTGAATGTCGTCTTGTCGTCC
ACCCTCACGACGCAACACCTGTTGGATGGCCTGCCAGACGAAGAAAAACGGAATTTGCAT
GCCGACAGCATTGTGGCGGTAAATGGTGGACTCGAGCAGGCATTGCAGTTGCTTGCGTCC
CCCAATTACACGCCGAGCATTGAGACGGTCTACTGCATTGGTGGCGGCTCTGTGTATGCG
GAGGCCCTTCGCCCGCCGTGCGTTCATTTGCTGCAAGCCATTTACCGCACCACCATCCGC
GCCAGCGAGTCTTCTTGCAGCGTGTTTTTTCGCGTTCCCGAGTCGGGTACGGAGGCGGCG
GCGGGGATTGAGTGGCAGCGGGAGACAATCTCCGAGGAGCTCACGTCGGCAAACGGCAAC
GAGACAAAGTACTACTTTGAGAAGCTCATCCCACGCAACAGAGAGGAGGAGCAGTATCTA
AGCCTTGTGGATCGCATCATACGCGAGGGGAATGTGAAGCATGACCGCACTGGGGTGGGC
ACGCTCTCCATCTTTGGCGCACAGATGCGTTTCTCGCTCCGCAACAATCGCCTACCACTT
TTGACAACGAAGCGGGTTTTTTGGCGCGGTGTTTGCGAGGAACTGCTGTGGTTTCTACGG
GGCGAAACATATGCCAAAAAGTTAAGTGACAAGGGAGTCCACATATGGGACGACAACGGC
TCGCGCGCTTTTCTTGACAGTCGTGGCCTCACAGAGTACGAGGAGATGGACCTCGGTCCT
GTCTACGGCTTTCAGTGGCGTCACTTTGGTGCCGCCTACACACACCATGATGCCAACTAT
GACGGGCAGGGGGTGGATCAAATCAAGGCAATCGTTGAAACGCTAAAGACAAATCCTGAC
GATCGCCGGATGCTCTTCACGGCATGGAATCCGAGCGCTTTGCCTAGGATGGCCCTACCA
CCGTGCCACCTGCTCGCACAGTTTTACGTGAGCAATGGGGAACTGTCTTGCATGCTCTAC
CAGCGCTCATGTGACATGGGCCTTGGCGTCCCGTTCAACATTGCCTCCTACGCCCTCTTG
ACCATCCTCATCGCAAAGGCGACGGGGCTGCGGCCGGGAGAGTTGGTGCACACCCTTGGT
GACGCTCACGTGTACAGCAATCACGTCGAGCCGTGCAATGAGCAACTGAAACGTG
>GU212904_1
GCCTTTTCCCTCGTTGTAGCGGTCGACGAGCACGGCGGCATTGGGGACGGGCGGTCGATC
CCATGGAATGTGCCCGAGGACATGAAGTTCTTCCGGGATGTGACAACAAAACTGCGGGGG
AAGAACGTCAAGCCATCGCCTGCGAAGCGCAACGCCGTCGTGATGGGCCGCAAGACGTGG
GACAGCATTCCGCCCAAATTCCGCCCGCTTCCCGGTCGCCTGAATGTCGTCTTGTCGTCC
ACCCTCACGACGCAACACCTGTTGGATGGCCTGCCAGACGAAGAAAAACGGAATTTGCAT
GCCGACAGCATTGTGGCGGTAAATGGTGGACTCGAGCAGGCATTGCAGTTGCTTGCGTCC
CCCAATTACACGCCGAGCATTGAGACGGTCTACTGCATTGGTGGCGGCTCTGTGTATGCG
GAGGCCCTTCGCCCGCCGTGCGTTCATTTGCTGCAAGCCATTTACCGCACCACCATCCGC
GCCAGCGAGTCTTCTTGCAGCGTGTTTTTTCGCGTTCCCGAGTCGGGTACGGAGGCGGCG
GCGGGGATTGAGTGGCAGCGGGAGACAATCTCCGAGGAGCTCACGTCGGCAAACGGCAAC
GAGACAAAGTACTACTTTGAGAAGCTCATCCCACGCAACAGAGAGGAGGAGCAGTATCTA
AGCCTTGTGGATCGCATCATACGCGAGGGGAATGTGAAGCATGACCGCACTGGGGTGGGC
ACGCTCTCCATCTTTGGCGCACAGATGCGTTTCTCGCTCCGCAACAATCGCCTACCACTT
TTGACAACGAAGCGGGTTTTTTGGCGCGGTGTTTGCGAGGAACTGCTGTGGTTTCTACGG
GGCGAAACATATGCCAAAAAGTTAAGTGACAAGGGAGTCCACATATGGGACGACAACGGC
TCGCGCGCTTTTCTTGACAGTCGTGGCCTCACAGAGTACGAGGAGATGGACCTCGGTCCT
GTCTACGGCTTTCAGTGGCGTCACTTTGGTGCCGCCTACACACACCATGATGCCAACTAT
GACGGGCAGGGGGTGGATCAAATCAAGGCAATCGTTGAAACGCTAAAGACAAATCCTGAC
GATCGCCGGATGCTCTTCACGGCATGGAATCCGAGCGCTTTGCCTAGGATGGCCCTACCA
CCGTGCCACCTGCTCGCACAGTTTTACGTGAGCAATGGGGAACTGTCTTGCATGCTCTAC
CAGCGCTCATGTGACATGGGCCTTGGCGTCCCGTTCAACATTGCCTCCTACGCCCTCTTG
ACCATCCTCATCGCAAAGGCGACGGGGCTGCGGCCGGGAGAGTTGGTGCACACCCTTGGT
GACGCTCACGTGTACAGCAATCACGTCGAGCCGTGCAATGAGCAACTGAAACGTG
>GU212932_1
GCCTTTTCCCTCGTTGTAGCGGTCGACGAGCACGGCGGCATTGGGGACGGGCGGTCGATC
CCATGGAATGTGCCCGAGGACATGAAGTTCTTCCGGGATGTGACAACAAAACTGCGGGGG
AAGAACGTCAAGCCATCGCCTGCGAAGCGCAACGCCGTCGTGATGGGCCGCAAGACGTGG
GACAGCATTCCGCCCAAATTCCGCCCGCTTCCCGGTCGCCTGAATGTCGTCTTGTCGTCC
ACCCTCACGACGCAACACCTGTTGGATGGCCTGCCAGACGAAGAAAAACGGAATTTGCAT
GCCGACAGCATTGTGGCGGTAAATGGTGGACTCGAGCAGGCATTGCAGTTGCTTGCGTCC
CCCAATTACACGCCGAGCATTGAGACGGTCTACTGCATTGGTGGCGGCTCTGTGTATGCG
GAGGCTCTTCGCCCGCCGTGCGTTCATTTGCTGCAAGCCATTTACCGCACCACCATCCGC
GCCAGCGAGTCTTCTTGCAGCGTGTTTTTTCGCGTTCCCGAGTCGGGTACGGAGGCGGCG
GCGGGGATTGAGTGGCAGCGGGAGACAATCTCCGAGGAGCTCACGTCGGCAAACGGCAAC
GAGACAAAGTACTACTTTGAGAAGCTCATCCCACGCAACAGAGAGGAGGAGCAGTATCTA
AGCCTTGTGGATCGCATCATACGCGAGGGGAATGTGAAGCATGACCGCACTGGGGTGGGC
ACGCTCTCCATCTTTGGCGCACAGATGCGTTTCTCGCTCCGCAACAATCGCCTACCACTT
TTGACAACGAAGCGGGTTTTTTGGCGCGGTGTTTGCGAGGAACTGCTGTGGTTTCTACGG
GGCGAAACATATGCCAAAAAGTTAAGTGACAAGGGAGTCCACATATGGGACGACAACGGC
TCGCGCGCTTTTCTTGACAGTCGTGGCCTCACAGAGTACGAGGAGATGGACCTCGGTCCT
GTCTACGGCTTTCAGTGGCGTCACTTTGGTGCCGCCTACACACACCATGATGCCAACTAT
GACGGGCAGGGGGTGGATCAAATCAAGGCAATCGTTGAAACGCTAAAGACAAATCCTGAC
GATCGCCGGATGCTCTTCACGGCATGGAATCCGAGCGCTTTGCCTAGGATGGCCCTACCA
CCGTGCCACCTGCTCGCACAGTTTTACGTGAGCAATGGGGAACTGTCTTGCATGCTCTAC
CAGCGCTCATGTGACATGGGCCTTGGCGTCCCGTTCAACATTGCCTCCTACGCCCTCTTG
ACCATCCTCATCGCAAAGGCGACGGGGCTGCGGCCGGGAGAGTTGGTGCACACCCTTGGT
GACGCTCACGTGTACAGCAATCACGTCGAGCCGTGCAATGAGCAACTGAAACGTG
>GU212920_1
GCCTTTTCCCTCGTTGTAGCGGTCGACGAGCACGGCGGCATTGGGGACGGGCGGTCGATC
CCATGGAATGTGCCCGAGGACATGAAGTTCTTCCGGGATGTGACAACAAAACTGCGGGGG
AAGAACGTCAAGCCATCGCCTGCGAAGCGCAACGCCGTCGTGATGGGCCGCAAGACGTGG
GACAGCATTCCGCCCAAATTCCGCCCGCTTCCCGGTCGCCTGAATGTCGTCTTGTCGTCC
ACCCTCACGACGCAACACCTGTTGGATGGCCTGCCAGACGAAGAAAAACGGAATTTGCAT
GCCGACAGCATTGTGGCGGTAAATGGTGGACTCGAGCAGGCATTGCAGTTGCTTGCGTCC
CCCAATTACACGCCGAGCATTGAGACGGTCTACTGCATTGGTGGCGGCTCTGTGTATGCG
GAGGCTCTTCGCCCGCCGTGCGTTCATTTGCTGCAAGCCATTTACCGCACCACCATCCGC
GCCAGCGAGTCTTCTTGCAGCGTGTTTTTTCGCGTTCCCGAGTCGGGTACGGAGGCGGCG
GCGGGGATTGAGTGGCAGCGGGAGACAATCTCCGAGGAGCTCACGTCGGCAAACGGCAAC
GAGACAAAGTACTACTTTGAGAAGCTCATCCCACGCAACAGAGAGGAGGAGCAGTATCTA
AGCCTTGTGGATCGCATCATACGCGAGGGGAATGTGAAGCATGACCGCACTGGGGTGGGC
ACGCTCTCCATCTTTGGCGCACAGATGCGTTTCTCGCTCCGCAACAATCGCCTACCACTT
TTGACAACGAAGCGGGTTTTTTGGCGCGGTGTTTGCGAGGAACTGCTGTGGTTTCTACGG
GGCGAAACATATGCCAAAAAGTTAAGTGACAAGGGAGTCCACATATGGGACGACAACGGC
TCGCGCGCTTTTCTTGACAGTCGTGGCCTCACAGAGTACGAGGAGATGGACCTCGGTCCT
GTCTACGGCTTTCAGTGGCGTCACTTTGGTGCCGCCTACACACACCATGATGCCAACTAT
GACGGGCAGGGGGTGGATCAAATCAAGGCAATCGTTGAAACGCTAAAGACAAATCCTGAC
GATCGCCGGATGCTCTTCACGGCATGGAATCCGAGCGCTTTGCCTAGGATGGCCCTACCA
CCGTGCCACCTGCTCGCACAGTTTTACGTGAGCAATGGGGAACTGTCTTGCATGCTCTAC
CAGCGCTCATGTGACATGGGCCTTGGCGTCCCGTTCAACATTGCCTCCTACGCCCTCTTG
ACCATCCTCATCGCAAAGGCGACGGGGCTGCGGCCGGGAGAGTTGGTGCACACCCTTGGT
GACGCTCACGTGTACAGCAATCACGTCGAGCCGTGCAATGAGCAACTGAAACGTG
>GU212916_1
GCCTTTTCCCTCGTTGTAGCGGTCGACGAGCACGGCGGCATTGGGGACGGGCGGTCGATC
CCATGGAATGTGCCCGAGGACATGAAGTTCTTCCGGGATGTGACAACAAAACTGCGGGGG
AAGAACGTCAAGCCATCGCCTGCGAAGCGCAACGCCGTCGTGATGGGCCGCAAGACGTGG
GACAGCATTCCGCCCAAATTCCGCCCGCTTCCCGGTCGCCTGAATGTCGTCTTGTCGTCC
ACCCTCACGACGCAACACCTGTTGGATGGCCTGCCAGACGAAGAAAAACGGAATTCGCAT
GCCGACAGCATTGTGGCGGTAAATGGTGGACTCGAGCAGGCATTGCAGTTGCTTGCGTCC
CCCAATTACACGCCGAGCATTGAGACGGTCTACTGCATTGGTGGCGGCTCTGTGTATGCG
GAGGCCCTTCGCCCGCCGTGCGTTCATTTGCTGCAAGCCATTTACCGCACCACCATCCGC
GCCAGCGAGTCTTCTTGCAGCGTGTTTTTTCGCGTTCCCGAGTCGGGTACGGAGGCGGCG
GCGGGGATTGAGTGGCAGCGGGAGACAATCTCCGAGGAGCTCACGTCGGCAAACGGCAAC
GAGACAAAGTACTACTTTGAGAAGCTCATCCCACGCAACAGAGAGGAGGAGCAGTATCTA
AGCCTTGTGGATCGCATCATACGCGAGGGGAATGTGAAGCATGACCGCACTGGGGTGGGC
ACGCTCTCCATCTTTGGCGCACAGATGCGTTTCTCGCTCCGCAACAATCGCCTACCACTT
TTGACAACGAAGCGGGTTTTTTGGCGCGGTGTTTGCGAGGAACTGCTGTGGTTTCTACGG
GGCGAAACATATGCCAAAAAGTTAAGTGACAAGGGAGTCCACATATGGGACGACAACGGC
TCGCGCGCTTTTCTTGACAGTCGTGGCCTCACAGAGTACGAGGAGATGGACCTCGGTCCT
GTCTACGGCTTTCAGTGGCGTCACTTTGGTGCCGCCTACACACACCATGATGCCAACTAT
GACGGGCAGGGGGTGGATCAAATCAAGGCAATCGTTGAAACGCTAAAGACAAATCCTGAC
GATCGCCGGATGCTCTTCACGGCATGGAATCCGAGCGCTTTGCCTAGGATGGCCCTACCA
CCGTGCCACCTGCTCGCACAGTTTTACGTGAGCAATGGGGAACTGTCTTGCATGCTCTAC
CAGCGCTCATGTGACATGGGCCTTGGCGTCCCGTTCAACATTGCCTCCTACGCCCTCTTG
ACCATCCTCATCGCAAAGGCGACGGGGCTGCGGCCGGGAGAGTTGGTGCACACCCTTGGT
GACGCTCACGTGTACAGCAATCACGTCGAGCCGTGCAATGAGCAACTGAAACGTG
>GU212912_1
GCCTTTTCCCTCGTTGTAGCGGTCGACGAGCACGGCGGCATTGGGGACGGGCGGTCGATC
CCATGGAATGTGCCCGAGGACATGAAGTTCTTCCGGGATGTGACAACAAAACTGCGGGGG
AAGAACGTCAAGCCATCGCCTGCGAAGCGCAACGCCGTCGTGATGGGCCGCAAGACGTGG
GACAGCATTCCGCCCAAATTCCGCCCGCTTCCCGGTCGCCTGAATGTCGTCTTGTCGTCC
ACCCTCACGACGCAACACCTGTTGGATGGCCTGCCAGACGAAGAAAAACGGAATTTGCAT
GCCGACAGCATTGTGGCGGTAAATGGTGGACTCGAGCAGGCATTGCAGTTGCTTGCGTCC
CCCAATTACACGCCGAGCATTGAGACGGTCTACTGCATTGGTGGCGGCTCTGTGTATGCG
GAGGCTCTTCGCCCGCCGTGCGTTCATTTGCTGCAAGCCATTTACCGCACCACCATCCGC
GCCAGCGAGTCTTCTTGCAGCGTGTTTTTTCGCGTTCCCGAGTCGGGTACGGAGGCGGCG
GCGGGGATTGAGTGGCAGCGGGAGACAATCTCCGAGGAGCTCACGTCGGCAAACGGCAAC
GAGACAAAGTACTACTTTGAGAAGCTCATCCCACGCAACAGAGAGGAGGAGCAGTATCTA
AGCCTTGTGGATCGCATCATACGCGAGGGGAATGTGAAGCATGACCGCACTGGGGTGGGC
ACGCTCTCCATCTTTGGCGCACAGATGCGTTTCTCGCTCCGCAACAATCGCCTACCACTT
TTGACAACGAAGCGGGTTTTTTGGCGCGGTGTTTGCGAGGAACTGCTGTGGTTTCTACGG
GGCGAAACATATGCCAAAAAGTTAAGTGACAAGGGAGTCCACATATGGGACGACAACGGC
TCGCGCGCTTTTCTTGACAGTCGTGGCCTCACAGAGTACGAGGAGATGGACCTCGGTCCT
GTCTACGGCTTTCAGTGGCGTCACTTTGGTGCCGCCTACACACACCATGATGCCAACTAT
GACGGGCAGGGGGTGGATCAAATCAAGGCAATCGTTGAAACGCTAAAGACAAATCCTGAC
GATCGCCGGATGCTCTTCACGGCATGGAATCCGAGCGCTTTGCCTAGGATGGCCCTACCA
CCGTGCCACCTGCTCGCACAGTTTTACGTGAGCAATGGGGAACTGTCTTGCATGCTCTAC
CAGCGCTCATGTGACATGGGCCTTGGCGTCCCGTTCAACATTGCCTCCTACGCCCTCTTG
ACCATCCTCATCGCAAAGGCGACGGGGCTGCGGCCGGGAGAGTTGGTGCACACCCTTGGT
GACGCTCACGTGTACAGCAATCACGTCGAGCCGTGCAATGAGCAACTGAAACGTG
>AF358943_1
GCCTTTTCCCTCGTTGTGGCGGTCGACGAGCACGGCGGCATTGGGGACGGGCGGTCGATC
CCATGGAATGTGCCCGAGGACATGAAGTTCTTCCGGGATGTGACAACAAAACTGCGGGGG
AAGAACGTCAAGCCATCGCCTGCGAAGCGCAACGCCGTCGTGATGGGCCGCAAGACGTGG
GACAGCATTCCGCCCAAATTCCGCCCGCTTCCCGGTCGCCTGAATGTCGTCTTGTCGTCC
ACCCTCACGACGCAACACCTGTTGGATGGCCTGCCAGACGAAGAAAAACGGAATTTGCAT
GCCGACAGCATTGTGGCGGTAAATGGTGGACTCGAGCAGGCATTGCAGTTGCTCGCGTCC
CCCAATTACACGCCGAGCATTGAGACGGTCTACTGCATTGGTGGCGGCTCTGTGTATGCG
GAGGCCCTTCGCCCGCCGTGCGTTCATTTGCTGCAAGCCATTTACCGCACCACCATCCGC
GCCAGCGAGTCTTCTTGCAGCGTGTTTTTTCGCGTTCCCGAGTCGGGTACGGAGGCGGCG
GCGGGGATTGAGTGGCAGCGGGAGACAATCTCCGAGGAGCTCACGTCGGCAAACGGCAAC
GAGACAAAGTACTACTTTGAGAAGCTCATCCCACGCAACAGAGAGGAGGAGCAGTATCTA
AGCCTTGTGGATCGCATCATACGCGAGGGGAATGTGAAGCATGACCGCACTGGGGTGGGC
ACGCTCTCCATCTTTGGCGCACAGATGCGTTTCTCGCTCCGCAACAATCGCCTACCACTT
TTGACAACGAAGCGGGTTTTTTGGCGCGGTGTGTGCGAGGAACTGCTGTGGTTTCTACGG
GGCGAAACATATGCCAAAAAGTTAAGTGACAAGGGAGTCCACATATGGGACGACAACGGC
TCGCGCGCGTTTCTTGACAGTCGCGGCCTCACAGAGTACGAGGAGATGGACCTCGGTCCT
GTCTACGGCTTTCAGTGGCGTCACTTTGGTGCCGCCTACACACACCATGATGCCAACTAT
GACGGGCAGGGGGTGGATCAAATCAAGGCAATCGTTGAAACGCTAAAGACAAATCCTGAC
GATCGCCGGATGCTCTTCACGGCATGGAATCCGAGCGCTTTGCCCAGGATGGCCCTACCA
CCGTGCCACCTGCTCGCACAGTTTTACGTGAGCAATGGGGAACTGTCTTGCATGCTCTAC
CAGCGCTCATGTGACATGGGCCTTGGCGTCCCGTTCAACATTGCCTCCTACGCCCTCTTG
ACCATCCTCATCGCAAAGGCGACGGGGCTGCGGCCGGGAGAGTTGGTGCACACCCTTGGT
GACGCTCACGTGTACAGCAATCACGTCGAGCCGTGCAATGAGCAACTGAAACGTG
>AF358941_1
GCCTTTTCCCTCGTTGTAGCGGTCGACGAGCACGGCGGCATTGGGGACGGGCGGTCGATC
CCATGGAATGTGCCCGAGGACATGAAGTTCTTCCGGGATGTGACAACAAAACTGCGGGGG
AAGAACGTCAAGCCATCGCCTGCGAAGCGCAACGCCGTCGTGATGGGCCGCAAGACGTGG
GACAGCATTCCGCCCAAATTCCGCCCGCTTCCCGGTCGCCTGAATGTCGTCTTGTCGTCC
ACCCTCACGACGCAACACCTGTTGGATGGCCTGCCAGACGAAGAAAAACGGAATTTGCAT
GCCGACAGCATTGTGGCGGTAAATGGTGGACTCGAGCAGGCATTGCAGTTGCTCGCGTCC
CCCAATTACACGCCGAGTATTGAGACGGTCTACTGCATTGGTGGCGGCTCTGTGTATGCG
GAGGCCCTTCGCCCGCCGTGCGTTCATTTGCTGCAAGCCATTTACCGCACCACCATCCGC
GCCAGCGAGTCTTCTTGCAGCGTGTTTTTTCGCGTTCCCGAGTCGGGTACGGAGGCGGCG
GCGGGGATTGAGTGGCAGCGGGAGACAATCTCCGAGGAGCTCACGTCGGCAAACGGCAAC
GAGACAAAGTACTACTTTGAGAAGCTCATCCCACGCAACAGAGAGGAGGAGCAGTATCTA
AGCCTTGTGGATCGCATCATACGCGAGGGGAATGTGAAGCATGACCGCACTGGGGTGGGC
ACGCTCTCCATCTTTGGCGCACAGATGCGTTTCTCGCTCCGCAACAATCGCCTACCACTT
TTGACAACGAAGCGGGTTTTTTGGCGCGGTGTGTGCGAGGAACTGCTGTGGTTTCTACGG
GGCGAAACATATGCCAAAAAGTTAAGTGACAAGGGAGTCCACATATGGGACGACAACGGC
TCGCGCGCGTTTCTTGACAGTCGCGGCCTCACAGAGTACGAGGAGATGGACCTCGGTCCT
GTCTACGGCTTTCAGTGGCGTCACTTTGGTGCCGCCTACACACACCATGATGCCAACTAT
GACGGGCAGGGGGTGGATCAAATCAAGGCAATCGTTGAAACGCTAAAGACAAATCCTGAC
GATCGCCGGATGCTCTTCACGGCATGGAATCCGAGCGCTTTGCCCAGGATGGCCCTACCA
CCGTGCCACCTGCTCGCACAGTTTTACGTGAGCAATGGGGAGCTGTCTTGCATGCTCTAC
CAGCGCTCATGTGACATGGGCCTTGGCGTCCCGTTCAACATTGCCTCCTACGCCCTCTTG
ACCATCCTCATCGCAAAGGCGACGGGGCTGCGGCCGGGAGAGTTGGTGCACACCCTTGGT
GACGCTCACGTGTACAGCAATCACGTCGAGCCGTGCAATGAGCAACTGAAACGTG
>EU302234_1
GCCTTTTCCCTCGTTGTGGCGGTCGACGAGCACGGCGGCATTGGGGACGGGCGGTCGATC
CCATGGAATGTGCCCGAGGACATGAAGTTCTTCCGGGATGTGACAACAAAACTGCGGGGG
AAGAACGTCAAGCCATNGCCTGCGAAGCGCAACGCCGTCGTGATGGGCCGCAAGACGTGG
GACAGCATTCCGCCCAAATTCCGCCCGCTTCCCGGTCGCCTGAATGTCGTCTTGTCGTCC
ACCCTCACGACGCAACACCTGTTGGATGGCCTGCCAGACGAAGAAAAACGGAATTTGCAT
GCCGACAGCATTGTGGCGGTAAATGGTGGACTCGAGCAGGCATTGCAGTTGCTCGCGTCC
CCCAATTACACGCCGAGCATTGAGACGGTCTACTGCATTGGTGGCGGCTCTGTGTATGCG
GAGGCCCTTCGCCCGCCGTGCGTTCATTTGCTGCAAGCNATTTACCGCACCACCATCCGC
GCCAGCGAGTCTTCTTGCAGCGTGTTTTTTCGCGTTCCCGAGTCGGGTACGGAGGCGGCG
GCGGGGATTGAGTGGCAGCGGGAGACAATCTCCGAGGAGCTCACGTCGGCAAACGGCAAC
GAGACAAAGTACTACTTTGAGAAGCTCATCCCACGCAACAGAGAGGAGGAGCAGTATCTA
AGCCTTGTGGATCGCATCATACGCGAGGGGAATGTGAAGCATGACCGCACTGGGGTGGGC
ACGCTCTCCATCTTTGGCGCACAGATGCGTTTCTCGCTCCGCAACAATCGCCTACCACTT
TTGACAACGAAGCGGGTTTTTTGGCGCGGTGTGTGCGAGGAACTGCTGTGGTTTCTACGG
GGCGAAACATATGCCAAAAAGTTAAGTGACAAGGGAGTCCACATATGGGACGACAACGGC
TCGCGCGCGTTTCTTGACAGTCGCGGCCTCACAGAGTACGAGGAGATGGACCTCGGTCCT
GTCTACGGCTTTCAGTGGCGTCACTTTGGTGCCGCCTACACACACCATGATGCCAACTAT
GACGGGCAGGGGGTGGATCAAATCAAGGCAATCGTTGAAACGCTAAAGACAAATCCTGAC
GATCGCCGGATGCTCTTCACGGCATGGAATCCGAGCGCTTTGCCCAGGATGGCCCTACCA
CCGTGCCACCTGCTCGCACAGTTTTACGTGAGCAATGGGGAACTGTCTTGCATGCTCTAC
CAGCGCTCATGTGACATGGGCCTTGGCGTCCCGTTCAACATTGCCTCCTACGCCCTCTTG
ACCATTCTCATCGCAAAGGCGACGGGGCTGCGGCCGGGAGAGTTGGTGCACACCCTTGGT
GACGCTCACGTGTACAGCAATCACGTCGAGCCGTGCAATGAGCAACTGAAACGTG
>GU212928_1
------------------------------CACGGCGGCATTGGGGACGGGCGGTCGATC
CCATGGAATGTGCCCGAGGACATGAAGTTCTTCCGGGATGTGACAACAAAACTGCGGGGG
AAGAACGTCAAGCCATCGCCTGCGAAGCGCAACGCCGTCGTGATGGGCCGCAAGACGTGG
GACAGCATTCCGCCCAAATTCCGCCCGCTTCCCGGTCGCCTGAATGTCGTCTTGTCGTCC
ACCCTCACGACGCAACACCTGTTGGATGGCCTGCCAGACGAAGAAAAACGGAATTTGCAT
GCCGACAGCATTGTGGCGGTAAATGGTGGACTCGAGCAGGCATTGCAGTTGCTTGCGTCC
CCCAATTACACGCCGAGCATTGAGACGGTCTACTGCATTGGTGGCGGCTCTGTGTATGCG
GAGGCCCTTCGCCCGCCGTGCGTTCATTTGCTGCAAGCCATTTACCGCACCACCATCCGC
GCCAGCGAGTCTTCTTGCAGCGTGTTTTTTCGCGTTCCCGAGTCGGGTACGGAGGCGGCG
GCGGGGATTGAGTGGCAGCGGGAGACAATCTCCGAGGAGCTCACGTCGGCAAACGGCAAC
GAGACAAAGTACTACTTTGAGAAGCTCATCCCACGCAACAGAGAGGAGGAGCAGTATCTA
AGCCTTGTGGATCGCATCATACGCGAGGGGAATGTGAAGCATGACCGCACTGGGGTGGGC
ACGCTCTCCATCTTTGGCGCACAGATGCGTTTCTCGCTCCGCAACAATCGCCTACCACTT
TTGACAACGAAGCGGGTTTTTTGGCGCGGTGTTTGCGAGGAACTGCTGTGGTTTCTACGG
GGCGAAACATATGCCAAAAAGTTAAGTGACAAGGGAGTCCACATATGGGACGACAACGGC
TCGCGCGCTTTTCTTGACAGTCGTGGCCTCACAGAGTACGAGGAGATGGACCTCGGTCCT
GTCTACGGCTTTCAGTGGCGTCACTTTGGTGCCGCCTACACACACCATGATGCCAACTAT
GACGGGCAGGGGGTGGATCAAATCAAGGCAATCGTTGAAACGCTAAAGACAAATCCTGAC
GATCGCCGGATGCTCTTCACGGCATGGAATCCGAGCGCTTTGCCTAGGATGGCCCTACCA
CCGTGCCACCTGCTCGCACAGTTTTACGTGAGCAATGGGGAACTGTCTTGCATGCTCTAC
CAGCGCTCATGTGACATGGGCCTTGGCGTCCCGTTCAACATTGCCTCCTACGCCCTCTTG
ACCATCCTCATCGCAAAGGCGACGGGGCTGCGGCCGGGAGAGTTGGTGCACACCCTTGGT
GACGCTCACGTGTACAGCAATCACGTCGAGCCGTGCAATGAGCAACTGAAACGTG
>AF358958_1
GCCTTTTCCCTCGTTGTAGCGGTCGACGAGCACGGCGGCATTGGGGACGGGCGGTCGATC
CCATGGAATGTGCCCGAGGACATGAAGTTCTTCCGGGATGTGACAACAAAACTGCGGGGG
AAGAACGTCAAGCCATCGCCTGCGAAGCGCAACGCCGTCGTGATGGGCCGCAAGACGTGG
GACAGCATTCCGCCCAAATTCCGCCCGCTTCCCGGTCGCCTGAATGTCGTCTTGTCGTCC
ACCCTCACGACGCAACACCTGTTGGACGGCCTGCCAGACGAAGAAAAACGGAATTTGCAT
GCCGACAGCATTGTGGCGGTAAATGGTGGACTCGAGCAGGCATTGCAGTTGCTCGCGTCC
CCCAATTACACGCCGAGCATTGAGACGGTCTACTGCATTGGTGGCGGCTCTGTGTATGCG
GAGGCCCTTCGCCCGCCGTGCGTTCATTTGCTGCAAGCTATTTACCGCACCACCATCCGC
GCCAGCGAGTCTTCTTGCAGCGTGTTTTTTCGCGTTCCCGAGTCGGGTACGGAGGCGGCG
GCGGGGATTGAGTGGCAGCGGGAGACAATCTCCGAGGAGCTCACGTCGGCAAACGGCAAC
GAGACAAAGTACTACTTTGAGAAGCTCATCCCACGCAACAGAGAGGAGGAGCAGTATCTA
AGCCTTGTGGATCGCATCATACGCGAGGGGAATGTGAAGCATGACCGCACTGGGGTGGGC
ACGCTCTCCATCTTTGGCGCACAGATGCGTTTCTCGCTCCGCAACAATCGCCTACCACTT
TTGACAACGAAGCGGGTTTTTTGGCGCGGTGTGTGCGAGGAACTGCTGTGGTTTCTACGG
GGCGAAACATATGCCAAAAAGTTAAGTGACAAGGGAGTCCACATATGGGACGACAACGGC
TCGCGCGCGTTTCTTGACAGTCGTGGCCTCACAGAGTACGAGGAGATGGACCTCGGTCCT
GTCTACGGCTTTCAGTGGCGTCACTTTGGTGCCGCCTACACACACCATGATGCCAACTAT
GACGGACAGGGGGTGGATCAAATCAAGGCAATCGTTGAAACACTAAAGACAAATCCTGAC
GATCGCCGGATGCTCTTCACGGCATGGAATCCGAGCGCTTTGCCCAGGATGGCCCTACCA
CCGTGCCACCTGCTCGCACAGTTTTACGTGAGCAATGGGGAACTGTCTTGCATGCTCTAC
CAGCGCTCATGTGACATGGGCCTTGGCGTCCCATTCAACATTGCCTCCTACGCCCTCTTG
ACCATCCTCATCGCAAAGGCGACGGGGCTGCGTCCGGGAGAGTTGGTGCACACCCTTGGT
GACGCTCACGTGTACAGCAATCACGTCGAGCCGTGCAATGAGCAACTGAAACGTG
>AF358944_1
GCCTTTTCCCTCGTTGTAGCGGTCGACGAGCACGGCGGCATTGGGGACGGGCGGTCGATC
CCATGGAATGTGCCCGAGGACATGAAGTTCTTCCGGGATGTGACAACAAAACTGCGGGGG
AAGAACGTCAAGCCATCGCCTGCGAAGCGCAACGCCGTCGTGATGGGCCGCAAGACGTGG
GACAGCATTCCGCCCAAATTCCGCCCGCTTCCCGGTCGCCTGAATGTCGTCTTGTCGTCC
ACCCTCACGACGCAACACCTGTTGGACGGCCTGCCAGACGAAGAAAAACGGAATTTGCAT
GCCGACAGCATTGTGGCGGTAAATGGTGGACTCGAGCAGGCATTGCAGTTGCTCGCGTCC
CCCAATTACACGCCGAGCATTGAGACGGTCTACTGCATTGGTGGCGGCTCTGTGTATGCG
GAGGCCCTTCGCCCGCCGTGCGTTCATTTGCTGCAAGCTATTTACCGCACCACCATCCGC
GCCAGCGAGTCTTCTTGCAGCGTGTTTTTTCGCGTTCCCGAGTCGGGTACGGAGGCGGCG
GCGGGGATTGAGTGGCAGCGGGAGACAATCTCCGAGGAGCTCACGTCGGCAAACGGCAAC
GAGACAAAGTACTACTTTGAGAAGCTCATCCCACGCAACAGAGAGGAGGAGCAGTATCTA
AGCCTTGTGGATCGCATCATACGCGAGGGGAATGTGAAGCATGACCGCACTGGGGTGGGC
ACGCTCTCCATCTTTGGCGCACAGATGCGTTTCTCGCTCCGCAACAATCGCCTACCACTT
TTGACAACGAAGCGGGTTTTTTGGCGCGGTGTGTGCGAGGAACTGCTGTGGTTTCTACGG
GGCGAAACATATGCCAAAAAGTTAAGTGACAAGGGAGTCCACATATGGGACGACAACGGC
TCGCGCGCGTTTCTTGACAGTCGTGGCCTCACAGAGTACGAGGAGATGGACCTCGGTCCT
GTCTACGGCTTTCAGTGGCGTCACTTTGGTGCCGCCTACACACACCATGATGCCAACTAT
GACGGACAGGGGGTGGATCAAATCAAGGCAATCGTTGAAACACTAAAGACAAATCCTGAC
GATCGCCGGATGCTCTTCACGGCATGGAATCCGAGCGCTTTGCCCAGGATGGCCCTACCA
CCGTGCCACCTGCTCGCACAGTTTTACGTGAGCAATGGGGAACTTTCTTGCATGCTCTAC
CAGCGCTCATGTGACATGGGCCTTGGCGTCCCATTCAACATTGCCTCCTACGCCCTCTTG
ACCATCCTCATCGCAAAGGCGACGGGGCTGCGGCCGGGAGAGTTGGTGCACACCCTTGGT
GACGCTCACGTGTACAGCAATCACGTCGAGCCGTGCAATGAGCAACTGAAACGTG
>JN942603_1
GCCTTTTCCCTCGTTGTAGCGGTCGACGAGCACGGCGGCATTGGGGACGGGCGGTCGATC
CCATGGAATGTGCCCGAGGACATGAAGTTCTTCCGGGATGTGACAACAAAACTGCGGGGG
AAGAACGTCAAGCCATCGCCTGCGAAGCGCAACGCCGTCGTGATGGGCCGCAAGACGTGG
GACAGCATTCCGCCCAAATTCCGCCCGCTTCCCGGTCGCCTGAATGTCGTCTTGTCGTCC
ACCCTCACGACGCAACACCTGTTGGACGGCCTGCCAGACGAAGAAAAACGGAATTTGCAT
GCCGACAGCATTGTGGCGGTAAATGGTGGACTCGAGCAGGCATTGCAGTTGCTCGCGTCC
CCCAATTACACGCCGAGCATTGAGACGGTCTACTGCATTGGTGGCGGCTCTGTGTATGCG
GAGGCCCTTCGCCCGCCGTGCGTTCATTTGCTGCAAGCTATTTACCGCACCACCATCCGC
GCCAGCGAGTCTTCTTGCAGCGTGTTTTTTCGCGTTCCCGAGTCGGGTACGGAGGCGGCG
GCGGGGATTGAGTGGCAGCGGGAGACAATCTCCGAGGAGCTCACGTCGGCAAACGGCAAC
GAGACAAAGTACTACTTTGAGAAGCTCATCCCACGCAACAGAGAGGAGGAGCAGTATCTA
AGCCTTGTGGATCGCATCATACGCGAGGGGAATGTGAAGCATGACCGCACTGGGGTGGGT
ACGCTCTCCATCTTTGGCGCACAGATGCGTTTCTCGCTCCGCAACAATCGCCTACCACTT
TTGACAACGAAGCGGGTTTTTTGGCGCGGTGTGTGCGAGGAACTGCTGTGGTTTCTACGG
GGCGAAACATATGCCAAAAAGTTAAGTGACAAGGGAGTCCACATATGGGACGACAACGGC
TCGCGCGCGTTTCTTGACAGTCGTGGCCTCACAGAGTACGAGGAGATGGACCTCGGTCCT
GTCTACGGCTTTCAGTGGCGTCACTTTGGTGCCGCCTACACACACCATGATGCCAACTAT
GACGGACAGGGGGTGGATCAAATCAAGGCAATCGTTGAAACACTAAAGACGAATCCTGAC
GATCGCCGGATGCTCTTCACGGCATGGAATCCGAGCGCTTTGCCCAGGATGGCCCTACCA
CCGTGCCACCTGCTCGCACAGTTTTACGTGAGCAATGGGGAACTGTCTTGCATGCTCTAC
CAGCGCTCATGTGACATGGGCCTTGGCGTCCCATTCAACATTGCCTCCTACGCCCTCTTG
ACCATCCTCATCGCAAAGGCGACGGGGCTGCGGCCGGGAGAGTTGGTGCACACCCTTGGT
GACGCTCACGTGTACAGCAATCACGTCGAGCCGTGCAATGAGCAACTGAAACGTG
>AF358960_1
GCCTTTTCCCTCGTTGTAGCGGTCGACGAGCACGGCGGCATTGGGGACGGGCGGTCGATC
CCATGGAATGTGCCCGAGGACATGAAGTTCTTCCGGGATGTGACAACAAAACTGCGGGGG
AAGAACGTCAAGCCATCGCCTGCGAAGCGCAACGCCGTCGTGATGGGCCGCAAGACGTGG
GACAGCATTCCGCCCAAATTCCGCCCGCTTCCCGGTCGCCTGAATGTCGTCTTGTCGTCC
ACCCTCACGACGCAACACCTGTTGGACGGCCTGCCAGACGAAGAAAAACGGAATTTGCAT
GCCGACAGCATTGTGGCGGTAAATGGTGGACTCGAGCAGGCATTACAGTTGCTCGCGTCC
CCCAATTACACGCCGAGCATTGAGACGGTCTACTGCATTGGTGGCGGCTCTGTGTATGCG
GAGGCCCTTCGCCCGCCGTGCGTTCATTTGCTGCAAGCTATTTACCGCACCACCATCCGC
GCCAGCGAGTCTTCTTGCAGCGTGTTTTTTCGCGTTCCCGAGTCGGGTACGGAGGCGGCG
GCGGGGATTGAGTGGCAGCGGGAGACAATCTCCGAGGAGCTCACGTCGGCAAACGGCAAC
GAGACAAAGTACTACTTTGAGAAGCTCATCCCACGCAACAGAGAGGAGGAGCAGTATCTA
AGCCTTGTGGATCGCATCATACGCGAGGGGAATGTGAAGCATGACCGCACTGGGGTGGGC
ACGCTCTCCATCTTTGGCGCACAGATGCGTTTCTCGCTCCGCAACAATCGCCTACCACTT
TTGACAACGAAGCGGGTTTTTTGGCGCGGTGTGTGCGAGGAACTGCTGTGGTTTCTACGG
GGCGAAACATATGCCAAAAAGTTAAGTGACAAGGGAGTCCACATATGGGACGACAACGGC
TCGCGCGCGTTTCTTGACAGTCGTGGCCTCACAGAGTACGAGGAGATGGACCTCGGTCCT
GTCTACGGCTTTCAGTGGCGTCACTTTGGTGCCGCCTACACACACCATGATGCCAACTAT
GACGGACAGGGGGTGGATCAAATCAAGGCAATCGTTGAAACACTAAAGACAAATCCTGAC
GATCGCCGGATGCTCTTCACGGCATGGAATCCGAGCGCTTTGCCCAGGATGGCCCTACCA
CCGTGCCACCTGCTCGCACAGTTTTACGTGAGCAATGGGGAACTTTCTTGCATGCTCTAC
CAGCGCTCATGTGACATGGGCCTTGGCGTCCCATTCAACATTGCCTCCTACGCCCTCTTG
ACCATCCTCATCGCAAAGGCGACGGGGCTGCGGCCGGGAGAGTTGGTGCACACCCTTGGT
GACGCTCACGTGTACAGCAATCACGTCGAGCCGTGCAATGAGCAACTGAAACGTG
>AF358945_1
GCCTTTTCCCTCGTTGTAGCGGTCGACGAGCACGGCGGCATTGGGGACGGGCGGTCGATC
CCATGGAATGTGCCCGAGGACATGAAGTTCTTCCGGGATGTGACAACAAAACTGCGGGGG
AAGAACGTCAAGCCATCGCCTGCGAAGCGCAACGCCGTCGTGATGGGCCGCAAGACGTGG
GACAGCATTCCGCCCAAATTCCGCCCGCTTCCCGGTCGCCTGAATGTCGTCTTGTCGTCC
ACCCTCACGACGCAACACCTGTTGGACGGCCTGCCAGACGAAGAAAAACGGAATTTGCAT
GCCGACAGCATTGTGGCGGTAAATGGTGGACTCGAGCAGGCATTGCAGTTGCTCGCGTCC
CCCAATTACACGCCGAGCATTGAGACGGTCTACTGCATTGGTGGCGGCTCTGTGTATGCG
GAGGCCCTTCGCCCGCCGTGCGTTCATTTGCTGCAAGCTATTTACCGCACCACCATCCGC
GCCAGCGAGTCTTCTTGCAGCGTGTTTTTTCGCGTTCCCGAGTCGGGTACGGAGGCGGCG
GCGGGGATTGAGTGGCAGCGGGAGACAATCTCCGAGGAGCTCACGTCGGCAAACGGCAAC
GAGACAAAGTACTACTTTGAGAAGCTCATCCCACGCAACAGAGAGGAGGAGCAGTATCTA
AGCCTTGTGGATCGCATCATACGCGAGGGGAATGTGAAGCATGACCGCACTGGGGTGGGC
ACGCTCTCCATCTTTGGCGCACAGATGCGTTTCTCGCTCCGCAACAATCGCCTACCACTT
TTGACAACGAAGCGGGTTTTTTGGCGCGGTGTGTGCGAGGAACTGCTGTGGTTTCTACGG
GGCGAAACATATGCCAAAAAGTTAAGTGACAAGGGAGTCCACATATGGGACGACAACGGC
TCGCGCGCGTTTCTTGACAGTCGTGGCCTCACAGAGTACGAGGAGATGGACCTCGGTCCT
GTCTACGGCTTTCAGTGGCGTCACTTTGGTGCCGCCTACACACACCATGATGCCAACTAT
GACGGACAGGGGGTGGATCAAATCAAGGCAATCGTTGAAACACTAAAGACAAATCCTGAC
GATCGCCGGATGCTCTTCACGGCATGGAATCCGAGCGCTTTGCCCAGGATGGCCCTACCA
CCGTGCCACCTGCTCGCACAGTTTTACGTGAGCAATGGGGAACTTTCTTGCATGCTCTAC
CAGCGCTCATGTGACATGGGCCTTGGCGTCCCATTCAACATTGCCTCCTACGCCCTCTTG
ACCATCCTCATCGCAAAGGCGACGGGGCTGCGTCCGGGAGAGTTGGTGCACACCCTTGGT
GACGCTCACGTGTACAGCAATCACGTCGAGCCGTGCAATGAGCAACTGAAACGTG
>AF358947_1
GCCTTTTCCCTCGTTGTAGCGGTCGACGAGCACGGCGGCATTGGGGACGGGCGGTCGATC
CCATGGAATGTGCCCGAGGACATGAAGTTCTTCCGGGATGTGACAACAAAACTGCGGGGG
AAGAACGTCAAGCCATCGCCTGCGAAGCGCAACGCCGTCGTGATGGGCCGCAAGACGTGG
GACAGCATTCCGCCCAAATTCCGCCCGCTTCCCGGTCGCCTGAATGTCGTCTTGTCGTCC
ACCCTCACGACGCAACACCTGTTGGACGGCCTGCCAGACGAAGAAAAACGGAATTTGCAT
GCCGACAGCATTGTGGCGGTAAATGGTGGACTCGAGCAGGCATTGCAGTTGCTCGCGTCC
CCCAATTACACGCCGAGCATTGAGACGGTCTACTGCATTGGTGGCGGCTCTGTGTATGCG
GAGGCCCTTCGCCCGCCGTGCGTTCATTTGCTGCAAGCTATTTACCGCACCACCATCCGC
GCCAGCGAGTCTTCTTGCAGCGTGTTTTTTCGCGTTCCCGAGTCGGGTACGGAGGCGGCG
GCGGGGATTGAGTGGCAGCGAGAGACAATCTCCGAGGAGCTCACGTCGGCAAACGGCAAC
GAGACAAAGTACTACTTTGAGAAGCTCATCCCACGCAACAGAGAGGAGGAGCAGTATCTA
AGCCTTGTGGATCGCATCATACGCGAGGGGAATGTGAAGCATGACCGCACTGGGGTGGGC
ACGCTCTCCATCTTTGGCGCACAGATGCGTTTCTCGCTCCGCAACAATCGCCTACCACTT
TTGACAACGAAGCGGGTTTTTTGGCGCGGTGTGTGCGAGGAACTGCTGTGGTTTCTACGG
GGCGAAACATATGCCAAAAAGTTAAGTGACAAGGGAGTCCACATATGGGACGACAACGGC
TCGCGCGCGTTTCTTGACAGTCGTGGCCTCACAGAGTACGAGGAGATGGACCTCGGTCCT
GTCTACGGCTTTCAGTGGCGTCACTTTGGTGCCGCCTACACACACCATGATGCCAACTAT
GACGGACAGGGGGTGGATCAAATCAAGGCAATCGTTGAAACACTAAAGACAAATCCTGAC
GATCGCCGGATGCTCTTCACGGCATGGAATCCGAGCGCTTTGCCCAGGATGGCCCTACCA
CCGTGCCACCTGCTCGCACAGTTTTACGTGAGCAATGGGGAACTTTCTTGCATGCTCTAC
CAGCGCTCATGTGACATGGGCCTTGGCGTCCCATTCAACATTGCCTCCTACGCCCTCTTG
ACCATCCTCATCGCAAAGGCGACGGGGCTGCGTCCGGGAGAGTTGGTGCACACCCTTGGT
GACGCTCACGTGTACAGCAATCACGTCGAGCCGTGCAATGAGCAACTGAAACGTG
>AF358946_1
GCCTTTTCCCTCGTTGTAGCGGTCGACGAGCACGGCGGCATTGGGGACGGGCGGTCGATC
CCATGGAATGTGCCCGAGGACATGAAGTTTTTCCGGGATGTGACAACAAAACTGCGGGGG
AAGAACGTCAAGCCATCGCCTGCGAAGCGCAACGCCGTCGTGATGGGCCGCAAGACGTGG
GACAGCATTCCGCCCAAATTCCGCCCGCTTCCCGGTCGCCTGAATGTCGTCTTGTCGTCC
ACCCTCACGACGCAACACCTGTTGGACGGCTTGCCAGACGAAGAAAAACGGAATTTGCAT
GCCGACAGCATTGTGGCGGTAAATGGTGGACTCGAGCAGGCATTGCAGTTGCTCGCGTCC
CCCAATTACACGCCGAGCATTGAGACGGTCTACTGCATTGGTGGCGGCTCTGTGTATGCG
GAGGCCCTTCGCCCGCCGTGCGTTCATTTGCTGCAAGCTATTTACCGCACCACCATCCGC
GCCAGCGAGTCTTCTTGCAGCGTGTTTTTTCGCGTTCCCGAGTCGGGTACGGAGGCGGCG
GCGGGGATTGAGTGGCAGCGGGAGACAATCTCCGAGGAGCTCACGTCGGCAAACGGCAAC
GAGACAAAGTACTACTTTGAGAAGCTCATCCCACGCAACAGAGAGGAGGAGCAGTATCTA
AGCCTTGTGGATCGCATCATACGCGAGGGGAATGTGAAGCATGACCGCACTGGGGTGGGC
ACGCTCTCCATCTTTGGCGCACAGATGCGTTTCTCGCTCCGCAACAATCGCCTACCACTT
TTGACAACGAAGCGGGTTTTTTGGCGCGGTGTGTGCGAGGAACTGCTGTGGTTTCTACGG
GGCGAAACATATGCCAAAAAGTTAAGTGACAAGGGAGTCCACATATGGGACGACAACGGC
TCGCGCGCGTTTCTTGACAGTCGTGGCCTCACAGAGTACGAGGAGATGGACCTCGGTCCT
GTCTACGGCTTTCAGTGGCGTCACTTTGGTGCCGCCTACACACACCATGATGCCAACTAT
GACGGACAGGGGGTGGATCAAATCAAGGCAATCGTTGAAACACTAAAGACAAATCCTGAC
GATCGCCGGATGCTCTTCACGGCATGGAATCCGAGCGCTTTGCCCAGGATGGCCCTACCA
CCGTGCCACCTGCTCGCACAGTTTTACGTGAGCAATGGGGAACTTTCTTGCATGCTCTAC
CAGCGCTCATGTGACATGGGCCTTGGCGTCCCATTCAACATTGCCTCCTACGCCCTCTTG
ACCATCCTCATCGCAAAGGCGACGGGGCTGCGGCCGGGAGAGTTGGTGCACACCCTTGGT
GACGCTCACGTGTACAGCAATCACGTCGAGCCGTGCAATGAGCAACTGAAACGTG
>AY785655_1
GCCTTTTCCCTCGTTGTAGCGGTCGACGAGCACGGCGGCATTGGGGACGGGCGGTCGATC
CCATGGAATGTGCCCGAGGACATGAAGTTCTTCCGGGATGTGACAACAAAACTGCGGGGG
AAGAACGTCAAGCCATCGCCTGCGAAGCGCAACGCCGTCGTGATGGGCCGCAAGACGTGG
GACAGCATTCCGCCCAAATTCCGCCCGCTTCCCGGTCGCCTGAATGTCGTCTTGTCGTCC
ACCCTCACGACGCAACACCTGTTGGACGGCCTGCCAGACGAAGAAAAACGGAATTTGCAT
GCCGACAGCATTGTGGCGGTAAATGGTGGACTCGAGCAGGCATTACAGTTGCTCGCGTCC
CCCAATTACACGCCGAGCATTGAGACGGTCTACTGCATTGGTGGCGGCTCTGTGTATGCG
GAGGCCCTTCGCCCGCCGTGCGTTCATTTGCTGCAAGCTATTTACCGCACCACCATCCGC
GCCAGCGAGTCTTCTTGCAGCGTGTTTTTTCGCGTTCCCGAGGCGGGTACGGAGGCGGCG
GCGGGGATTGAGTGGCAGCGGGAGACAATCTCCGAGGAGCTCACGTCGGCAAACGGCAAC
GAGACAAAGTACTACTTTGAGAAGCTCATCCCACGCAACAGAGAGGAGGAGCAGTATCTA
AGCCTTGTGGATCGCATCATACGCGAGGGGAATGTGAAGCATGACCGCACTGGGGTGGGC
ACGCTCTCCATCTTTGGCGCACAGATGCGTTTCTCGCTCCGCAACAATCGCCTACCACTT
TTGACAACGAAGCGGGTTTTTTGGCGCGGTGTGTGCGAGGAACTGCTGTGGTTTCTACGG
GGCGAAACATATGCCAAAAAGTTAAGTGACAAGGGAGTCCACATATGGGACGACAACGGC
TCGCGCGCGTTTCTTGACAGTCGTGGCCTCACAGAGTACGAGGAGATGGACCTCGGTCCT
GTCTACGGCTTTCAGTGGCGTCACTTTGGTGCCGCCTACACACACCATGATGCCAACTAT
GACGGACAGGGGGTGGATCAAATCAAGGCAATCGTTGAAACACTAAAGACAAATCCTGAC
GATCGCCGGATGCTCTTCACGGCATGGAATCCGAGCGCTTTGCCCAGGATGGCCCTACCA
CCGTGCCACCTGCTCGCACAGTTTTACGTGAGCAATGGGGAACTTTCTTGCATGCTCTAC
CAGCGCTCATGTGACATGGGCCTTGGCGTCCCATTCAACATTGCCTCCTACGCCCTCTTG
ACCATCCTCATCGCAAAGGTGACGGGGCTGCGGCCGGGAGAGTTGGTGCACACCCTTGGT
GACGCTCACGTGTACAGCAATCACGTCGAGCCGTGCAATGAGCAACTGAAACGTG
>AF494019_1
GCCTTTTCCCTCGTTGTAGCGGTCGACGAGCACGGCGGCATTGGGGACGGGCGGTCGATC
CCATGGAATGTGCCCGAGGACATGAAGTTTTTCCGGGATGTGACAACAAAACTGCGGGGG
AAGAACGTCAAGCCATCGCCTGCGAAGCGCAACGCCGTTGTGATGGGCCGCAAGACGTGG
GACAGCATTCCGCCCAAATTCCGCCCGCTTCCCGGTCGCCTGAATGTCGTTTTGTCGTCC
ACCCTCACGACGCAACACCTGTTGGACGGCCTGCCAGACGAAGAAAAACGGAATTTGCAT
GCCGACAGCATTGTGGCGGTAAATGGTGGACTCGAGCAGGCATTGCAGTTGCTCGCGTCC
CCCAATTACACGCCGAGCATTGAGACGGTCTACTGCATTGGTGGCGGCTCTGTGTATGCG
GAGGCCCTTCGCCCGCCGTGCGTTCATTTGCTGCAAGCCATTTACCGCACCACCATCCGC
GCCAGCGAGTCTTCTTGCAGCGTGTTTTTTCGCGTTCCCGAGTCGGGTACGGAGGCGGCG
GCGGGGATTGAGTGGCAGCGGGAGACAATCTCCGAGGAGCTCACGTCGGCAAACGGCAAC
GAGACAAAGTACTACTTTGAGAAGCTCATCCCACGCAACAGAGAGGAGGAGCAGTATCTA
AGCCTTGTGGATCGCATCATACGCGAGGGGAATGTGAAGCATGACCGCACTGGGGTGGGC
ACGCTCTCCATCTTTGGCGCACAGATGCGTTTCTCGCTCCGCAACAATCGCCTACCACTT
TTGACAACGAAGCGGGTTTTTTGGCGCGGTGTGTGCGAGGAACTGCTGTGGTTTCTACGG
GGCGAAACATATGCCAAAAAGTTAAGTGACAAGGGAGTCCACATATGGGACGACAACGGC
TCGCGCGCGTTTCTTGACAGTCGTGGCCTCACGGAGTACGAGGAGATGGACCTCGGTCCT
GTCTACGGCTTTCAGTGGCGTCACTTTGGTGCCGCCTACACACACCATGATGCCAACTAT
GACGGACAGGGGGTGGATCAAATCAAGGCAATCGTTGAAACACTAAAGACAAATCCTGAC
GATCGCCGGATGCTCTTCACGGCATGGAATCCGAGCGCTTTGCCCAGGATGGCCCTACCA
CCGTGCCACCTGCTCGCACAGTTTTACGTGAGCAATGGGGAACTTTCTTGCATGCTCTAC
CAGCGCTCATGTGACATGGGCCTTGGCGTCCCATTCAACATTGCCTCCTACGCCCTCTTG
ACCATCCTCATCGCAAAGGCGACGGGGCTGCGGCCGGGAGAGTTGGTGCACACCCTTGGT
GACGCTCACGTGTACAGCAATCACGTCGAGCCGTGCAATGAGCAACTGAAACGTG
>EU302235_1
---TTTTCCCTCGTTGTGGCGGTCGACGAGCACGGCGGCATTGGGGACGGGCGGTANATC
CCATGGAATGTGCCCGAGGACATGAAGTTCTTCCGGGATGTGACAACAAAACTGCGGGGG
AAGAACGTCAAAGCATCGCCTGCGAAGCGCAACGCCGTCGTGATGGGCCGCAAGACGTGG
GACAGCATTCCGCCCAAATTCCGCCCGCTTCCCGGTCGCCTGAATGTCGTCTTGTCGTCC
ACCCTCACGACGCAACACCTGTTGGATGGCCTGCCAGACGAAGAAAAACGGAATTTGCAT
GCCGACAGCATTGTGGCGGTAAATGGTGGACTCGAGCANGCATTGCAGTTGCTCGCGTCC
CCCAATTACACGCCGAGCATTGAGACGGTCTACTGCATTGGTGGCGNCTCTGTGTATGCG
GAGGCCCTTCGCCCGCCGTGCGTTCATTTGCTGCAAGCYATTTACCGCACCACCATCCGC
GCCAGCGAGTCTTCTTGCAGCGTGTTTTTTCGCGTTCCCGAGTCGGGTACGGAGGCGGCG
GCGGGGATTGAGTGGCAGCGGGAGACAATCTCCGAGGAGCTCACGTCGGCAAACGGCAAC
GAGACAAAGTACTACTTTGAGAAGCTCATCCCACGCAACAGAGAGGAGGAGCAGTATCTA
AGCCTTGTGGATCGCATCATACGCGAGGGGAATGTGAAGCATGACCGCACTGGGGTGGGC
ACGCTCTCCATCTTTGGCGCACAGATGCGTTTCTCGCTCCGCAACAATCGCCTACCACTT
TTGACAACGAAGCGGGTTTTTTGGCGCGGTGTGTGCGAGGAACTGCTGTGGTTTCTACGG
GGCGAAACATATGCCAAAAAGTTAAGTGACAAGGGAGTCCACATATGGGACGACAACGGC
TCGCGCGCGTTTCTTGACAGTCGCGGCCTCACAGAGTACGAGGAGATGGACCTCGGTCCT
GTCTACGGCTTTCAGTGGCGTCACTTTGGTGCCGCCTACACACACCATGATGCCAACTAT
GACGGGCAGGGGGTGGATCAAATCAAGGCAATCGTTGAAACGCTAAAGACAAATCCTGAC
GATCGCCGGATGCTCTTCACGGCATGGAATCCGAGCGCTTTGCCCAGGATGGCCCTACCA
CCGTGCCACCTGCTCGCACAGTTTTACGTGAGCAATGGGGAACTGTCTTGCATGCTCTAC
CAGCGCTCATGTGACATGGGCCTTGGCGTCCCGTTCAACATTGCCTCCTACGCNCTCTTG
ACCATCCTCATCGCAAAGGCGACGGGGCTGCGGCCGGGAGAGTTGGTGCACACCCTTGGT
GACGCTCACGTGTACAGCAATCACGTCGAGCCGTGCAATGAGCAACTGAAACGTG
>EU302239_1
GCCTTTTCCCTCGTTGTAGCGGTCGACGAGCACGGCGGCATTGGGGACGGGCGGTCGATC
CCATGGAATGTGCCCGAGGACATGAAGTTCTTCCGGGATGTGACAACAAAACTGCGGGGG
AAGAACGTCAAGCCATCGCCTGCGAAGCGCAACGCCGTNGTGATGGGCCGCAAGACGTGG
GACAGCATTCCGCCCAAATTCCGCCCGCTTCCCGGTCGCCTGAANGTCGTCTTGTCGTCC
ACCCTCACGACGCAACACCTNTTGGACGGCCTGCCAGACGAAGAAAAACGGAATTTGCAT
GCCGACAGCATTGTGGCGGTAAATGGTGGACTCGAGCAGGCATTNCAGTTGCTCGCGTCC
CCCAATTACACGCCGAGCATTGAGACGGTCTACTGCATTGGTGGCGGCTCTGTGTATGCG
GAGGCCCTTCGCCCGCCGTGSGTTCATTTGCTGCAAGCYATTTACCGCACCACCATCCGC
GCCAGCGAGTCTTCTTGCAGCGTGTTTTTTCGCGTTCCCGAGTCGGGTACGGAGGCGGCG
GCGGGGATTGAGTGGCAGCGGGAGACAATCTCCGAGGAGCTCACGTCGGCAAACGGCAAC
GAGACAAAGTACTACTTTGAGAAGCTCATCCCACGCAACAGAGAGGAGGAGCAGTATCTA
AGCCTTGTGGATCGCATCATACGCGAGGGGAATGTGAAGCATGACCGCACTGGGGTGGGN
ACGCTCTCCATCTTTGGCGCACAGATGCGTTTCTCGCTCCGCAACAATCGCCTACCACTT
TTGACAACGAAGCGGGTTTTTTGGCGCGGTGTGTGCGAGGAACTGCTGTGGTTTCTACGG
GGCGAAACATATGCCAAAAAGTTAAGTGACAAGGGAGTCCACATATGGGACGACAACGGC
TCGCGCGCGTTTCTTGACAGTCGTGGCCTCACAGAGTACGAGGAGATGGACCTCGGTCCT
GTCTACGGCTTTCAGTGGCGTCACTTTGGTGCCGCCTACACACACCATGATGCCAACTAT
GACGGACAGGGGGTGGATCAAATCAAGGCAATCGTTGAAACACTAAAGACAAATCCTGAC
GATCGCCGGATGCTCTTCACGGCATGGAATCCGAGCGCTTTGCCCAGGATGGCCCTACCA
CCGTGCCACCTGCTCGCACAGTTTTACGTGAGCAATGGGGAACTTTCTTGCATGCTCTAC
CAGCGCTCATGTGACATGGGCCTTGGCGTCCCATTCAACATTGCCTCCTACGCCCTCTTG
ACCATCCTCATCGCAAAGGCGACGGGGCTGCGGCCGGGAGAGTTGGTGCACACCCTTGGT
GACGCTCACGTGTACAGCAATCACGTCGAGCCGTGCAATGAGCAACTGAAACGTG
>EU302236_1
GCCTTTTCCCTCGTTGTAGCGGTCGACGAGCACGGCGGCATTGGGGACGGGCGGTCGATC
CCATGGAATGTGCCCGAGGACATGAAGTTCTTCCGGGATGTGACAACAAAACTGCGGGGG
AAGAACGTCAAGCCATCGCCTGCGAAGCGCAACGCCGTCGTGATGGGCCGCAAGACGTGG
GACAGCATTCCGCCCAAATTCCGCCCGCTTCCCGGTCGCCTGAATGTCGTCTTGTCGTCC
ACCCTCACGACGCAACACCTNTTGGACGGCCTGCCAGACGAAGAAAAACGGAATTTGCAT
GCCGACAGCATTGTGGCGGTAAATGGTGGACTCGAGCAGGCATTGCAGTTGCTCGCGTCC
CCCAATTACACGCCGAGCATTGAGACGGTCTACTGCATNGGTGGCGGCTCTGTGTATGCG
GAGGCCCTTCGCCCGCCGTGCGTTCATTTGCTGCAAGCTATTTACCGCACCACCATCCGC
GCCAGCGAGTCTTCTTGCAGCGTGTTTTTTCGCGTTCCCGAGTCGGGTACGGAGGCGGCG
GCGGGGATTGAGTGGCAGCGNGAGACAATCTCCGAGGAGCTCACGTCGGCAAACGGCAAC
GAGACAAAGTACTACTTTGAGAAGCTCATCCCACGCAACAGAGAGGAGGAGCAGTATCTA
AGCCTTGTGGATCGCATCATACGCGAGGGGAATGTGAAGCATGACCGCACTGGGGTGGGN
ACGCTCTCCATCTTTGGCGCACAGATGCGTTTCTCGCTCCGCAACAATCGCCTACCACTT
TTGACAACGAAGCGGGTTTTTTGGCGCGGTGTGTGCGAGGAACTGCTGTGGTTTCTACGG
GGCGAAACATATGCCAAAAAGTTAAGTGACAAGGGAGTCCACATATGGGACGACAACGGC
TCGCGCGCGTTTCTTGACAGTCGTGGCCTCACAGAGTACGAGGAGATGGACCTCGGTCCT
GTCTACGGCTTTCAGTGGCGTCACTTTGGTGCCGCCTACACACACCATGATGCCAACTAT
GACGGACAGGGGGTGGATCAAATCAAGGCAATCGTTGAAACNCTAAAGACAAATCCTGAC
GATCGCCGGATGCTATTCACGGCATGGAATCCGANCGCTTTGCCCAGGATGGCCCTACCA
CCGTGCCACCTGCTCGCACAGTTTTACGTGAGCAATGGGGAACTGTCTTGCATGCTCTAC
CAGCGCTCATGTGACATGGGCCTTGGCGTCCCNTTCAACATTGCCTCCTACGCCCTCTTG
ACCATCCTCATCGCAAAGGCGACGGGGCTGCGTCCGGGAGAGTTGGTGCACACCCTTGGT
GACGCTCACGTGTACAGCAATCACGTCGAGCCGTGCAATGAGCAACTGAAACGTG
>EU302240_1
GCCTTTTCCCTCGTTGTAGCGGTCGACGAGCACGGCGGCATTGGGGACGGGCGGTCGATC
CCATGGAATGTGCCCGAGGACATGAAGTTCTTCCGGGATGTGACAACAAAACTGCGGGGG
AAGAACGTCAANCCATCGCCTGCGAAGCGCAACGCCGTNGTGATGGGCCGCAAGACGTGG
GACAGCATTCCGCCCAAATTCCGCCCGCTTCCCGGTCGCCTGAANGTCGTTTTGTCGTCC
ACCCTCACGACGCAACACCTGTTGGACGGCCTGCCAGACGAAGAAAAACGGAATTTGCAT
GCCGACAGCATTGTGGCGGTAAATGGTGGACTCGAGCAGGCATTNCNGTTGCTCGCGTCC
CCCAATTACACGCCGAGCATTGAGACGGTCTACTGCATTGGTGGCGGCTCTGTGTATGCG
GAGGCCCTTCGCCCGCCGTGCGTTCATTTGCTGCAAGCTATTTACCGCACCACCATCCGC
GCCAGCGAGTCTTCTTGCAGCGTGTTTTTTCGCGTTCCCGAGTCGGGTACGGAGGCGGCG
GCGGGGATTGAGTGGCAGCGGGAGACAATCTCCGAGGAGCTCACGTCGGCAAACGGCAAC
GAGACAAAGTACTACTTTGAGAAGCTCATCCCACGCAACAGAGAGGAGGAGCAGTATCTA
AGCCTTGTGGATCGCATCATACGCGAGGGGAATGTGAAGCATGACCGCACTGGGGTGGGC
ACGCTCTCCATCTTTGGCGCACAGATGCGTTTCTCGCTCCGCAACAATCGCCTACCACTT
TTGACAACGAAGCGGGTTTTTTGGCGCGGTGTGTGCGAGGAACTGCTGTGGTTTCTACGG
GGCGAAACATATGCCAAAAAGTTAAGTGACAAGGGAGTCCACATATGGGACGACAACGGC
TCGCGCGCGTTTCTTGACAGTCGTGGCCTCACAGAGTACGAGGAGATGGACCTCGGTCCT
GTCTACGGCTTTCAGTGGCGTCACTTTGGTGCCGCCTACACACACCATGATGCCAACTAT
GACGGACAGGGGGTGGATCAAATCAAGGCAATCGTTGAAACACTAAAGACAAATCCTGAC
GATCGCCGGATGCTCTTCACGGCATGGAATCCGAGCGCTTTGCCCAGGATGGCCCTACCA
CCGTGCCACCTGCTCGCACAGTTTTACGTGAGCAATGGGGAACTTTCTTGCATGCTCTAC
CAGCGCTCATGTGACATGGGCCTTGGCGTCCCATTCAACATTGCCTCCTACGCCCTCTTG
ACCATCCTCATCGCAAAGGCGACGGGGCTGCGGCCGGGAGAGTTGGTGCACACCCTTGGT
GACGCTCACGTGTACAGCAATCACGTCGAGCCGTGCAATGAGCAACTGAAACGTG
>KT327261_1
GCCTTTTCCCTCGTTGTAGCGGTCGACGAGCACGGCGGCATTGGGGACGGGCGGTCGATC
CCCTGGAATGTGCCCGAGGACATGAAGTTCTTCCGGGATGTGACAACAAAACTGCGGGGG
AAGAACGTCAAGCCATCGCCTGCGAAGCGCAACGCCGTCGTGATGGGCCGCAAGACGTGG
GACAGCATTCCGCCCAAATTCCGCCCGCTTCCCGGTCGCCTGAATGTCGTCTTGTCGTCC
ACCCTCACGACGCAACACCTGTTGGACGGCCTGCCAGACGAAGAAAAACGGAATTTGCAT
ACCGACAGCATTGTGGCGGTAAATGGTGGACTCGAGCAGGCATTGCAGTTGCTCGCGTCC
CCCAATTACACGCCGAGCATTGAGACGGTCTACTGCATTGGTGGCGGATCTGTGTATGCG
GAGGCCCTTCGCCCGCCGTGCGTTCATTTGCTGCAAGCTATTTACCGCACCACCATCCGC
GCCAGCGAGTCTTCTTGCAGCGTGTTTTTTCGCGTTCCCGAGTCGGGTACGGAGGCGGCG
GCGGGGATTGAGTGGCAGCGGGAGACAATCTCCGAGGAGCTCACGTCGGCAAACGGCAAC
GAGACAAAGTACTACTTTGAGAAGCTCATCCCACGCAACAGAGAGGAGGAGCAGTATCTA
AGCCTTGTGGATCGCATCATACGCGAGGGGAATGTGAAGCATGACCGCACTGGGGTGGGC
ACGCTCTCCATCTTTGGCGCACAGATGCGTTTCTCGCTCCGCAACAATCGCCTACCACTT
TTGACAACGAAGCGGGTTTTTTGGCGCGGTGTGTGCGAGGAACTGCTGTGGTTTCTACGG
GGCGAAACATATGCCAAAAAGTTAAGTGACAAGGGAGTCCACATATGGGACGACAACGGC
TCGCGCGCGTTTCTTGACAGTCGTGGCCTCACAGAGTACGAGGAGATGGACCTCGGTCCT
GTCTACGGCTTTCAGTGGCGTCACTTTGGTGCCGCCTACACACACCATGATGCCAACTAT
GACGGACAGGGGGTGGATCAAATCAAGGCAATCGTTGAAACACTAAAGACGAATCCTGAC
GATCGCCGGATGCTCTTCACGGCATGGAATCCGAGCGCTTTGCCCAGGATGGCCCTACCA
CCGTGCCACCTGCTCGCACAGTTTTACGTGAGCAATGAGGAACTGTCTTGCATGCTTTAC
CAGCGCTCATGTGACATGGGCCTTGGCGTCCCGTTCAACATTGCCTCCTATGCCCTCTTG
ACCATCCTCATCGCAAAGGCGACGGGGCTGCGGCCGGGAGAGTTGGTGCACACCCTTGGT
GACGCTCACGTGTACAGCAATCACGTCGAGCCGTGCAATGAGCAACTGAAACGTG
>EU302231_1
GCCTTTTCCCTCGTTGTAGCGGTCGACGAGCGCGGCGGCATTGGGGACGGGCGGTCGATC
CCATGGAATGTGCCCGAGGACATGAAGTTCTTCCGGGATGTGACAACAAAACTGCGGGGG
AAGAACGTCAAGCCATCGCCTGCGAAGCGCAACGCCGTCGTGATGGGCCGCAAGACGTGG
GACAGCATTCCGCCCAAATTCCGCCCGCTTCCCGGTCGCCTGAATGTCGTCTTGTCGTCC
ACCCTCACGACGCAACACCTGTTGGACGGCCTGCCAGACGAAGAAAAACGGAATTTGCAT
GCCGACAGCATTGTGGCGGTAAATGGTGGACTCGAGCAGGCATTGCAGTTGCTCGCGTCC
CCCAATTATACGCCGAGCATTGAGACGGTCTACTGCATTGGTGGCGGATCTGTGTATGCG
GAGGCCCTTCGCCCGCCGTGCGTTCATTTGCTGCAAGCTATTTACCGCACCACCATCCGC
GCCAGCGAGTCTTCTTGCAGCGTGTTTTTTCGCGTTCCCGAGTCGGGTACGGAGGCGGCG
GCGGGTATTGAGTGGCAGCGGGAGACAATCTCCGAGGAGCTCACTTCGGCAAACGGCAAC
GAGACAAAGTACTACTTTGAGAAACTCATCCCACGCAACAGAGAGGAGGAGCAGTATCTA
AGCCTTGTGGATCGCATCATACGCGAGGGGAATGTGAAGCATGACCGCACTGGGGTGGGC
ACGCTCTCCATCTTTGGCGCACAGATGCGTTTCTCGCTCCGCAACAATCGCCTACCACTT
TTGACAACGAAGCGGGTTTTTTGGCGCGGTGTGTGCGAGGAACTGCTGTGGTTTCTACGG
GGCGAAACATATGCCAAAAAGTTAAGTGACAAGGGAGTCCACATATGGGACGACAACGGC
TCGCGCGCGTTTCTTGACAGTCGTGGCCTCACAGAGTACGAGGAGATGGACCTCGGTCCT
GTCTACGGCTTTCAGTGGCGTCACTTTGGTGCCGCCTACACACACCATGATGCCAACTAT
GACGGACAGGGGGTGGATCAAATCAAGGCAATCGTTGAAACACTAAAGACGAATCCTGAC
GATCGCCGGATGCTCTTCACGGCATGGAATCCGAGCGCTTTGCCCAGGATGGCCCTACCA
CCGTGCCACCTGCTCGCACAGTTTTACGTGAGCAATGGGGAACTGTCTTGCATGCTCTAC
CAGCGCTCATGTGACATGGGCCTTGGCGTCCCGTTCAACATTGCCTCCTACGCCCTCTTG
ACCATCCTCATCGCAAAGGCGACGGGGCTGCGGCCGGGAGAGTTGGTGCACACCCTTGGT
GACGCTCACGTGTACAGCAATCACGTCGAGCCGTGCAATGAGCAACTGAAACGTG
>EU302230_1
GCCTTTTCCCTCGTTGTAGCGGTCGACGAGCGCGGCGGCATTGGGGACGGGCGGTCGATC
CCATGGAATGTGCCCGAGGACATGAAGTTCTTCCGGGATGTGACAACAAAACTGCGGGGG
AAGAACGTCAAGCCATCGCCTGCGAAGCGCAACGCCGTCGTGATGGGCCGCAAGACGTGG
GACAGCATTCCGCCCAAATTCCGCCCGCTTCCCGGTCGCCTGAATGTCGTCTTGTCGTCC
ACCCTCACGACGCAACACCTGTTGGACGGCCTGCCAGACGAAGAAAAACGGAATTTGCAT
GCCGACAGCATTGTGGCGGTAAATGGTGGACTCGAGCAGGCATTGCAGTTGCTCGCGTCC
CCCAATTATACGCCGAGCATTGAGACGGTCTACTGCATTGGTGGCGGATCTGTGTATGCG
GAGGCCCTTCGCCCGCCGTGCGTTCATTTGCTGCAAGCTATTTACCGCACCACCATCCGC
GCCAGCGAGTCTTCTTGCAGCGTGTTTTTTCGCGTTCCCGAGTCGGGTACGGAGGCGGCG
GCGGGTATTGAGTGGCAGCGGGAGACAATCTCCGAGGAGCTCACTTCGGCAAACGGCAAC
GAGACAAAGTACTACTTTGAGAAACTCATCCCACGCAACAGAGAGGAGGAGCAGTATCTA
AGCCTTGTGGATCGCATCATACGCGAGGGGAATGTGAAGCATGACCGCACTGGGGTGGGC
ACGCTCTCCATCTTTGGCGCACAGATGCGTTTCTCGCTCCGCAACAATCGCCTACCACTT
TTGACAACGAAGCGGGTTTTTTGGCGCGGTGTGTGCGAGGAACTGCTGTGGTTTCTACGG
GGCGAAACATATGCCAAAAAGTTAAGTGACAAGGGAGTCCACATATGGGACGACAACGGC
TCGCGCGCGTTTCTTGACAGTCGTGGCCTCACAGAGTACGAGGAGATGGACCTCGGTCCT
GTCTACGGCTTTCAGTGGCGTCACTTTGGTGCCGCCTACACACACCATGATGCCAACTAT
GACGGACAGGGGGTGGATCAAATCAAGGCAATCGTTGAAACACTAAAGACGAATCCTGAC
GATCGCCGGATGCTCTTCACGGCATGGAATCCGAGCGCTTTGCCCAGGATGGCCCTACCA
CCGTGCCACCTGCTCGCACAGTTTTACGTGAGCAATGGGGAACTGTCTTGCATGCTCTAC
CAGCGCTCATGTGACATGGGCCTTGGCGTCCCGTTCAACATTGCCTCCTACGCCCTCTTG
ACCATCCTCATCGCAAAGGCGACGGGGCTGCGGCCGGGAGAGTTGGTGCACACCCTTGGT
GACGCTCACGTGTACAGCAATCACGTCGAGCCGTGCAATGAGCAACTGAAACGTG
>AY785656_1
GCCTTTTCCCTCGTTGTAGCGGTCGACGAGCGCGGCGGCATTGGGGACGGGCGGTCGATC
CCATGGAATGTGCCCGAGGACATGAAGTTCTTCCGGGATGTGACAACAAAACTGCGGGGG
AAGAACGTCAAGCCATCGCCTGCGAAGCGCAACGCCGTCGTGATGGGCCGCAAGACGTGG
GACAGCATTCCGCCCAAATTCCGCCCGCTTCCCGGTCGCCTGAATGTCGTCTTGTCGTCC
ACCCTCACGACGCAACACCTGTTGGACGGCCTGCCAGACGAAGAAAAACGGAATTTGCAT
GCCGACAGCATTGTGGCGGTAAATGGTGGACTCGAGCAGGCATTGCAGTTGCTCGCGTCC
CCCAATTATACGCCGAGCATTGAGACGGTCTACTGCATTGGTGGCGGATCTGTGTATGCG
GAGGCCCTTCGCCCGCCGTGCGTTCATTTGCTGCAAGCTATTTACCGCACCACCATCCGC
GCCAGCGAGTCTTCTTGCAGCGTGTTTTTTCGCGTTCCCGAGTCGGGTACGGAGGCGGCG
GCGGGTATTGAGTGGCAGCGGGAGACAATCTCCGAGGAGCTCACTTCGGCAAACGGCAAC
GAGACAAAGTACTACTTTGAGAAACTCATCCCACGCAACAGAGAGGAGGAGCAGTATCTA
AGCCTTGTGGATCGCATCATACGCGAGGGGAATGTGAAGCATGACCGCACTGGGGTGGGC
ACGCTCTCCATCTTTGGCGCACAGATGCGTTTCTCGCTCCGCAACAATCGCCTACCACTT
TTGACAACGAAGCGGGTTTTTTGGCGCGGTGTGTGCGAGGAACTGCTGTGGTTTCTACGG
GGCGAAACATATGCCAAAAAGTTAAGTGACAAGGGAGTCCACATATGGGACGACAACGGC
TCGCGCGCGTTTCTTGACAGTCGTGGCCTCACAGAGTACGAGGAGATGGACCTCGGTCCT
GTCTACGGCTTTCAGTGGCGTCACTTTGGTGCCGCCTACACACACCATGATGCCAACTAT
GACGGACAGGGGGTGGATCAAATCAAGGCAATCGTTGAAACACTAAAGACGAATCCTGAC
GATCGCCGGATGCTCTTCACGGCATGGAATCCGAGCGCTTTGCCCAGGATGGCCCTACCA
CCGTGCCACCTGCTCGCACAGTTTTACGTGAGCAATGGGGAACTGTCTTGCATGCTCTAC
CAGCGCTCATGTGACATGGGCCTTGGCGTCCCGTTCAACATTGCCTCCTACGCCCTCTTG
ACCATCCTCATCGCAAAGGCGACGGGGCTGCGGCCGGGAGAGTTGGTGCACACCCTTGGT
GACGCTCACGTGTACAGCAATCACGTCGAGCCGTGCAATGAGCAACTGAAACGTG
>AY785639_1
GCCTTTTCCCTCGTTGTAGCGGTCGACGAGCACGGCGGCATTGGGGACGGGCGGTCGATC
CCATGGAATGTGCCCGAGGACATGAAATTCTTCCGGGATTTGACAACAAAACTGCGGGGG
AAGAACGTCAAGCCATCGCCTGCGAAGCGCAACGCCGTCGTGATGGGCCGCAAGACGTGG
GACAGCATTCCGCCCAAATTCCGCCCGCTTCCCGGTCGCCTGAACGTCGTCTTGTCGTCC
ACCCTCACGACGCAACACCTGTTGGACGGCCTGCCAGACGAAGAAAAACGGAATTTGCAT
GCCGACAGCATTGTGGCGGTAAATGGTGGACTCGAGCAGGCATTGCGGTTGCTCGCGTCC
CCCAATTACACGCCGAGCATTGAGACGGTCTACTGCATCGGTGGCGGCTCTGTGTATGCG
GAGGCCCTTCGCCCGCCGTGCGTTCATTTGCTGCAAGCCATTTACCGCACCACCATCCGC
GCCAGCGAGTCTTCTTGCAGCGTGTTTTTTCGCGTTCCCGAGTCGGGTACGGAGGCGGCG
GCGGGGATTGAGTGGCAGCGGGAGACAATCTCCGAGGAGCTCACGTCGGCAAACGGCAAC
GAGACAAAGTACTACTTTGAGAAGCTCATCCCACGCAACAGAGAGGAGGAGCAGTATCTA
AGCCTTGTGGATCGCATCACACGCGAGGGGAATGTGAAGCATGACCGCACTGGGGTGGGC
ACGCTCTCCATCTTTGGCGCACAGATGCGTTTCTCGCTCCGCAACAATCGCCTACCACTT
TTGACAACGAAGCGGGTTTTTTGGCGCGGTGTGTGCGAGGAACTGCTGTGGTTTCTACGG
GGCGAAACATATGCCAAAAAGTTAAGTGACAAGGGAGTCCACATATGGGACGACAACGGC
TCGCGCGCGTTTCTTGACAGTCGTGGCCTCACGGAGTACGAGGAGATGGACCTCGGTCCT
GTCTACGGCTTTCAGTGGCGTCACTTTGGTGCCGCCTACACACACCATGATGCCAACTAT
GACGGACAGGGTGTGGATCAAATCAAGGCAATCGTTGAAACGCTAAAGACAAATCCTGAC
GATCGCCGGATGCTATTCACGGCATGGAATCCGAGCGCTTTGCCCAGGATGGCCCTACCA
CCGTGCCACCTGCTCGCACAGTTTTACGTGAGCAATGGGGAACTGTCTTGCATGCTCTAC
CAGCGCTCATGTGACATGGGCCTTGGCGTCCCGTTCAACATTGCCTCCTACGCCCTCTTG
ACCATCCTCATCGCAAAGGCGACGGGGCTGCGGCCGGGAGAGTTGGTGCACACCCTTGGT
GACGCTCACGTGTACAGCAATCACGTCGAGCCGTGCAATGAGCAACTGAAACGTG
>AF358929_1
GCCTTTTCCCTCGTTGTAGCGGTCGACGAGCGCGGCGGCATTGGGGACGGGCGGTCGATC
CCATGGAATGTGCCCGAGGACATGAAGTTCTTCCGGGATGTGACAACAAAACTGCGGGGG
AAGAACGTCAAGCCATCGCCTGCGAAGCGCAACGCCGTCGTGATGGGCCGCAAGACGTGG
GACAGCATTCCGCCCAAATTCCGCCCGCTTCCCGGTCGCCTGAATGTCGTCTTGTCGTCC
ACCCTCACGACGCAACACCTGTTGGACGGCCTGCCAGACGAAGAAAAACGGAATTTGCAT
GCCGACAGCATTGTGGCGGTAAATGGTGGACTCGAGCAGGCATTGCAGTTGCTCGCGTCC
CCCAATTATACGCCGAGCATTGAGACGGTCTACTGCATTGGTGGCGGATCTGTGTATGCG
GAGGCCCTTCGCCCGCCGTGCGTTCATTTGCTGCAAGCTATTTACCGCACCACCATCCGC
GCCAGCGAGTCTTCTTGCAGCGTGTTTTTTCGCGTTCCCGAGTCGGGTACGGAGGCGGCG
GCGGGTATTGAGTGGCAGCGGGAGACAATCTCCGAGGAGCTCACTTCGGCAAACGGCAAC
GAGACAAAGTACTACTTTGAGAAACTCATCCCACGCAACAGAGAGGAGGAGCAGTATCTA
AGCCTTGTGGATCGCATCATACGCGAGGGGAATGTGAAGCATGACCGCACTGGGGTGGGC
ACGCTCTCCATCTTTGGCGCACAGATGCGTTTCTCGCTCCGCAACAATCGCCTACCACTT
TTGACAACGAAGCGGGTTTTTTGGCGCGGTGTGTGCGAGGAACTGCTGTGGTTTCTACGG
GGCGAAACATATGCCAAAAAGTTAAGTGACAAGGGAGTCCACATATGGGACGACAACGGC
TCGCGCGCGTTTCTTGACAGTCGTGGCCTCACAGAGTACGAGGAGATGGACCTCGGTCCT
GTCTACGGCTTTCAGTGGCGTCACTTTGGTGCCGCCTACACACACCATGATGCCAACTAT
GACGGACAGGGGGTGGATCAAATCAAGGCAATCGTTGAAACACTAAAGACGAATCCTGAC
GATCGCCGGATGCTCTTCACGGCATGGAATCCGAGCGCTTTGCCCAGGATGGCCCTACCA
CCGTGCCACCTGCTCGCACAGTTTTACGTGAGCAATGGGGAACTGTCTTGCATGCTCTAC
CAGCGCTCATGTGACATGGGCCTTGGCGTCCCGTTCAACATTGCCTCCTACGCCCTCTTG
ACCATCCTCATCGCAAAGGCGACGGGGCTGCGGCCGGGAGAGTTGGTGCACACCCTTGGT
GACGCTCACGTGTACAGCAATCACGTCGAGCCGTGCAATGAGCAACTGAAACGTG
>GU212931_1
GCCTTTTCCCTCGTTGTAGCGGTCGACGAGCGCGGCGGCATTGGGGACGGGCGGTCGATC
CCATGGAATGTGCCCGAGGACATGAAGTTCTTCCGGGATGTGACAACAAAACTGCGGGGG
AAGAACGTCAAGCCATCGCCTGCGAAGCGCAACGCCGTCGTGATGGGCCGCAAGACGTGG
GACAGCATTCCGCCCAAATTCCGCCCGCTTCCCGGTCGCCTGAATGTCGTCTTGTCGTCC
ACCCTCACGACGCAACACCTGTTGGACGGCCTGCCAGACGAAGAAAAACGGAATTTGCAT
GCCGACAGCATTGTGGCGGTAAATGGTGGACTCGAGCAGGCATTGCAGTTGCTCGCGTCC
CCCAATTATACGCCGAGCATTGAGACGGTCTACTGCATTGGTGGCGGATCTGTGTATGCG
GAGGCCCTTCGCCCGCCGTGCGTTCATTTGCTGCARGCTATTTACCGCACCACCATCCGC
GCCAGCGAGTCTTCTTGCAGCGTGTTTTTTCGCGTTCCCGAGTCGGGTACGGAGGCGGCG
GCGGGTATTGAGTGGCAGCGGGAGACAATCTCCGAGGAGCTCACTTCGGCAAACGGCAAC
GAGACAAAGTACTACTTTGAGAAACTCATCCCACGCAACAGAGAGGAGGAGCAGTATCTA
AGCCTTGTGGATCGCATCATACGCGAGGGGAATGTGAAGCATGACCGCACTGGGGTGGGC
ACGCTCTCCATCTTTGGCGCACAGATGCGTTTCTCGCTCCGCAACAATCGCCTACCACTT
TTGACAACGAAGCGGGTTTTTTGGCGCGGTGTGTGCGAGGAACTGCTGTGGTTTCTACGG
GGCGAAACATATGCCAAAAAGTTAAGTGACAAGGGAGTCCACATATGGGACGACAACGGC
TCGCGCGCGTTTCTTGACAGTCGTGGCCTCACAGAGTACGAGGAGATGGACCTCGGTCCT
GTCTACGGCTTTCAGTGGCGTCACTTTGGTGCCGCCTACACACACCATGATGCCAACTAT
GACGGACAGGGGGTGGATCAAATCAAGGCAATCGTTGAAACACTAAAGACGAATCCTGAC
GATCGCCGGATGCTCTTCACGGCATGGAATCCGAGCGCTTTGCCCAGGATGGCCCTACCA
CCGTGCCACCTGCTCGCACAGTTTTACGTGAGCAATGGGGAACTGTCTTGCATGCTCTAC
CAGCGCTCATGTGACATGGGCCTTGGCGTCCCGTTCAACATTGCCTCCTACGCCCTCTTG
ACCATCCTCATCGCAAAGGCGACGGGGCTGCGGCCGGGAGAGTTGGTGCACACCCTTGGT
GACGCTCACGTGTACAGCAATCACGTCGAGCCGTGCAATGAGCAACTGAAACGTG
>GU212908_1
GCCTTTTCCCTCGTTGTAGCGGTCGACGAGCGCGGCGGCATTGGGGACGGGCGGTCGATC
CCATGGAATGTGCCCGAGGACATGAAGTTCTTCCGGGATGTGACAACAAAACTGCGGGGG
AAGAACGTCAAGCCATCGCCTGCGAAGCGCAACGCCGTCGTGATGGGCCGCAAGACGTGG
GACAGCATTCCGCCCAAATTCCGCCCGCTTCCCGGTCGCCTGAATGTCGTCTTGTCGTCC
ACCCTCACGACGCAACACCTGTTGGACGGCCTGCCAGACGAAGAAAAACGGAATTTGCAT
GCCGACAGCATTGTGGCGGTAAATGGTGGACTCGAGCAGGCATTGCAGTTGCTCGCGTCC
CCCAATTATACGCCGAGCATTGAGACGGTCTACTGCATTGGTGGCGGATCTGTGTATGCG
GAGGCCCTTCGCCCGCCGTGCGTTCATTTGCTGCARGCTATTTACCGCACCACCATCCGC
GCCAGCGAGTCTTCTTGCAGCGTGTTTTTTCGCGTTCCCGAGTCGGGTACGGAGGCGGCG
GCGGGTATTGAGTGGCAGCGGGAGACAATCTCCGAGGAGCTCACTTCGGCAAACGGCAAC
GAGACAAAGTACTACTTTGAGAAACTCATCCCACGCAACAGAGAGGAGGAGCAGTATCTA
AGCCTTGTGGATCGCATCATACGCGAGGGGAATGTGAAGCATGACCGCACTGGGGTGGGC
ACGCTCTCCATCTTTGGCGCACAGATGCGTTTCTCGCTCCGCAACAATCGCCTACCACTT
TTGACAACGAAGCGGGTTTTTTGGCGCGGTGTGTGCGAGGAACTGCTGTGGTTTCTACGG
GGCGAAACATATGCCAAAAAGTTAAGTGACAAGGGAGTCCACATATGGGACGACAACGGC
TCGCGCGCGTTTCTTGACAGTCGTGGCCTCACAGAGTACGAGGAGATGGACCTCGGTCCT
GTCTACGGCTTTCAGTGGCGTCACTTTGGTGCCGCCTACACACACCATGATGCCAACTAT
GACGGACAGGGGGTGGATCAAATCAAGGCAATCGTTGAAACACTAAAGACGAATCCTGAC
GATCGCCGGATGCTCTTCACGGCATGGAATCCGAGCGCTTTGCCCAGGATGGCCCTACCA
CCGTGCCACCTGCTCGCACAGTTTTACGTGAGCAATGGGGAACTGTCTTGCATGCTCTAC
CAGCGCTCATGTGACATGGGCCTTGGCGTCCCGTTCAACATTGCCTCCTACGCCCTCTTG
ACCATCCTCATCGCAAAGGCGACGGGGCTGCGGCCGGGAGAGTTGGTGCACACCCTTGGT
GACGCTCACGTGTACAGCAATCACGTCGAGCCGTGCAATGAGCAACTGAAACGTG
>MF784869_1
GCCTTTTCCCTCGTTGTAGCGGTCGACGAGCGCGGCGGCATTGGGGACGGGCGGTCGATC
CCATGGAATGTGCCCGAGGACATGAAGTTCTTCCGGGATGTGACAACAAAACTGCGGGGG
AAGAACGTCAAGCCATCGCCTGCGAAGCGCAACGCCGTCGTGATGGGCCGCAAGACGTGG
GACAGCATTCCGCCCAAATTCCGCCCGCTTCCCGGTCGCCTGAATGTCGTCTTGTCGTCC
ACCCTCACGACGCAACACCTGTTGGACGGCCTGCCAGACGAAGAAAAACGGAATTTGCAT
GCCGACAGCATTGTGGCGGTAAATGGTGGACTCGAGCAGGCATTGCAGTTGCTCGCGTCC
CCCAATTATACGCCGAGCATTGAGACGGTCTACTGCATTGGTGGCGGATCTGTGTATGCG
GAGGCCCTTCGCCCGCCGTGCGTTCATTTGCTGCAGGCTATTTACCGCACCACCATCCGC
GCCAGCGAGTCTTCTTGCAGCGTGTTTTTTCGCGTTCCCGAGTCGGGTACGGAGGCGGCG
GCGGGTATTGAGTGGCAGCGGGAGACAATCTCCGAGGAGCTCACTTCGGCAAACGGCAAC
GAGACAAAGTACTACTTTGAGAAACTCATCCCACGCAACAGAGAGGAGGAGCAGTATCTA
AGCCTTGTGGATCGCATCATACGCGAGGGGAATGTGAAGCATGACCGCACTGGGGTGGGC
ACGCTCTCCATCTTTGGCGCACAGATGCGTTTCTCGCTCCGCAACAATCGCCTACCACTT
TTGACAACGAAGCGGGTTTTTTGGCGCGGTGTGTGCGAGGAACTGCTGTGGTTTCTACGG
GGCGAAACATATGCCAAAAAGTTAAGTGACAAGGGAGTCCACATATGGGACGACAACGGC
TCGCGCGCGTTTCTTGACAGTCGTGGCCTCACAGAGTACGAGGAGATGGACCTCGGTCCT
GTCTACGGCTTTCAGTGGCGTCACTTTGGTGCCGCCTACACACACCATGATGCCAACTAT
GACGGACAGGGGGTGGATCAAATCAAGGCAATCGTTGAAACACTAAAGACGAATCCTGAC
GATCGCCGGATGCTCTTCACGGCATGGAATCCGAGCGCTTTGCCCAGGATGGCCCTACCA
CCGTGCCACCTGCTCGCACAGTTTTACGTGAGCAATGGGGAACTGTCTTGCATGCTCTAC
CAGCGCTCATGTGACATGGGCCTTGGCGTCCCGTTCAACATTGCCTCCTACGCCCTCTTG
ACCATCCTCATCGCAAAGGCGACGGGGCTGCGGCCGGGAGAGTTGGTGCACACCCTTGGT
GACGCTCACGTGTACAGCAATCACGTCGAGCCGTGCAATGAGCAACTGAAACGTG
>GU212909_1
GCCTTTTCCCTCGTTGTAGCGGTCGACGAGCGCGGCGGCATTGGGGACGGGCGGTCGATC
CCATGGAATGTGCCCGAGGACATGAAGTTCTTCCGGGATGTGACAACAAAACTGCGGGGG
AAGAACGTCAAGCCATCGCCTGCGAAGCGCAACGCCGTCGTGATGGGCCGCAAGACGTGG
GACAGCATTCCGCCCAAATTCCGCCCGCTTCCCGGTCGCCTGAATGTCGTCTTGTCGTCC
ACCCTCACGACGCAACACCTGTTGGACGGCCTGCCAGACGAAGAAAAACGGAATTTGCAT
GCCGACAGCATTGTGGCGGTAAATGGTGGACTCGAGCAGGCATTGCAGTTGCTCGCGTCC
CCCAATTATACGCCGAGCATTGAGACGGTCTACTGCATTGGTGGCGGATCTGTGTATGCG
GAGGCCCTTCGCCCGCCGTGCGTTCATTTGCTGCAGGCTATTTACCGCACCACCATCCGC
GCCAGCGAGTCTTCTTGCAGCGTGTTTTTTCGCGTTCCCGAGTCGGGTACGGAGGCGGCG
GCGGGTATTGAGTGGCAGCGGGAGACAATCTCCGAGGAGCTCACTTCGGCAAACGGCAAC
GAGACAAAGTACTACTTTGAGAAACTCATCCCACGCAACAGAGAGGAGGAGCAGTATCTA
AGCCTTGTGGATCGCATCATACGCGAGGGGAATGTGAAGCATGACCGCACTGGGGTGGGC
ACGCTCTCCATCTTTGGCGCACAGATGCGTTTCTCGCTCCGCAACAATCGCCTACCACTT
TTGACAACGAAGCGGGTTTTTTGGCGCGGTGTGTGCGAGGAACTGCTGTGGTTTCTACGG
GGCGAAACATATGCCAAAAAGTTAAGTGACAAGGGAGTCCACATATGGGACGACAACGGC
TCGCGCGCGTTTCTTGACAGTCGTGGCCTCACAGAGTACGAGGAGATGGACCTCGGTCCT
GTCTACGGCTTTCAGTGGCGTCACTTTGGTGCCGCCTACACACACCATGATGCCAACTAT
GACGGACAGGGGGTGGATCAAATCAAGGCAATCGTTGAAACACTAAAGACGAATCCTGAC
GATCGCCGGATGCTCTTCACGGCATGGAATCCGAGCGCTTTGCCCAGGATGGCCCTACCA
CCGTGCCACCTGCTCGCACAGTTTTACGTGAGCAATGGGGAACTGTCTTGCATGCTCTAC
CAGCGCTCATGTGACATGGGCCTTGGCGTCCCGTTCAACATTGCCTCCTACGCCCTCTTG
ACCATCCTCATCGCAAAGGCGACGGGGCTGCGGCCGGGAGAGTTGGTGCACACCCTTGGT
GACGCTCACGTGTACAGCAATCACGTCGAGCCGTGCAATGAGCAACTGAAACGTG
>GU212906_1
GCCTTTTCCCTCGTTGTAGCGGTCGACGAGCGCGGCGGCATTGGGGACGGGCGGTCGATC
CCATGGAATGTGCCCGAGGACATGAAGTTCTTCCGGGATGTGACAACAAAACTGCGGGGG
AAGAACGTCAAGCCATCGCCTGCGAAGCGCAACGCCGTCGTGATGGGCCGCAAGACGTGG
GACAGCATTCCGCCCAAATTCCGCCCGCTTCCCGGTCGCCTGAATGTCGTCTTGTCGTCC
ACCCTCACGACGCAACACCTGTTGGACGGCCTGCCAGACGAAGAAAAACGGAATTTGCAT
GCCGACAGCATTGTGGCGGTAAATGGTGGACTCGAGCAGGCATTGCAGTTGCTCGCGTCC
CCCAATTATACGCCGAGCATTGAGACGGTCTACTGCATTGGTGGCGGATCTGTGTATGCG
GAGGCCCTTCGCCCGCCGTGCGTTCATTTGCTGCAGGCTATTTACCGCACCACCATCCGC
GCCAGCGAGTCTTCTTGCAGCGTGTTTTTTCGCGTTCCCGAGTCGGGTACGGAGGCGGCG
GCGGGTATTGAGTGGCAGCGGGAGACAATCTCCGAGGAGCTCACTTCGGCAAACGGCAAC
GAGACAAAGTACTACTTTGAGAAACTCATCCCACGCAACAGAGAGGAGGAGCAGTATCTA
AGCCTTGTGGATCGCATCATACGCGAGGGGAATGTGAAGCATGACCGCACTGGGGTGGGC
ACGCTCTCCATCTTTGGCGCACAGATGCGTTTCTCGCTCCGCAACAATCGCCTACCACTT
TTGACAACGAAGCGGGTTTTTTGGCGCGGTGTGTGCGAGGAACTGCTGTGGTTTCTACGG
GGCGAAACATATGCCAAAAAGTTAAGTGACAAGGGAGTCCACATATGGGACGACAACGGC
TCGCGCGCGTTTCTTGACAGTCGTGGCCTCACAGAGTACGAGGAGATGGACCTCGGTCCT
GTCTACGGCTTTCAGTGGCGTCACTTTGGTGCCGCCTACACACACCATGATGCCAACTAT
GACGGACAGGGGGTGGATCAAATCAAGGCAATCGTTGAAACACTAAAGACGAATCCTGAC
GATCGCCGGATGCTCTTCACGGCATGGAATCCGAGCGCTTTGCCCAGGATGGCCCTACCA
CCGTGCCACCTGCTCGCACAGTTTTACGTGAGCAATGGGGAACTGTCTTGCATGCTCTAC
CAGCGCTCATGTGACATGGGCCTTGGCGTCCCGTTCAACATTGCCTCCTACGCCCTCTTG
ACCATCCTCATCGCAAAGGCGACGGGGCTGCGGCCGGGAGAGTTGGTGCACACCCTTGGT
GACGCTCACGTGTACAGCAATCACGTCGAGCCGTGCAATGAGCAACTGAAACGTG
>GU212922_1
GCCTTTTCCCTCGTTGTAGCGGTCGACGAGCGCGGCGGCATTGGGGACGGGCGGTCGATC
CCATGGAATGTGCCCGAGGACATGAAGTTCTTCCGGGATGTGACAACAAAACTGCGGGGG
AAGAACGTCAAGCCATCGCCTGCGAAGCGCAACGCCGTCGTGATGGGCCGCAAGACGTGG
GACAGCATTCCGCCCAAATTCCGCCCGCTTCCCGGTCGCCTGAATGTCGTCTTGTCGTCC
ACCCTCACGACGCAACACCTGTTGGACGGCCTGCCAGACGAAGAAAAACGGAATTTGCAT
GCCGACAGCATTGTGGCGGTAAATGGTGGACTCGAGCAGGCATTGCAGTTGCTCGCGTCC
CCCAATTATACGCCGAGCATTGAGACGGTCTACTGCATTGGTGGCGGATCTGTGTATGCG
GAGGCCCTTCGCCCGCCGTGCGTTCATTTGCTGCAGGCTATTTACCGCACCACCATCCGC
GCCAGCGAGTCTTCTTGCAGCGTGTTTTTTCGCGTTCCCGAGTCGGGTACGGAGGCGGCG
GCGGGTATTGAGTGGCAGCGGGAGACAATCTCCGAGGAGCTCACTTCGGCAAACGGCAAC
GAGACAAAGTACTACTTTGAGAAACTCATCCCACGCAACAGAGAGGAGGAGCAGTATCTA
AGCCTTGTGGATCGCATCATACGCGAGGGGAATGTGAAGCATGACCGCACTGGGGTGGGC
ACGCTCTCCATCTTTGGCGCACAGATGCGTTTCTCGCTCCGCAACAATCGCCTACCACTT
TTGACAACGAAGCGGGTTTTTTGGCGCGGTGTGTGCGAGGAACTGCTGTGGTTTCTACGG
GGCGAAACATATGCCAAAAAGTTAAGTGACAAGGGAGTCCACATATGGGACGACAACGGC
TCGCGCGCGTTTCTTGACAGTCGTGGCCTCACAGAGTACGAGGAGATGGACCTCGGTCCT
GTCTACGGCTTTCAGTGGCGTCACTTTGGTGCCGCCTACACACACCATGATGCCAACTAT
GACGGACAGGGGGTGGATCAAATCAAGGCAATCGTTGAAACACTAAAGACGAATCCTGAC
GATCGCCGGATGCTCTTCACGGCATGGAATCCGAGCGCTTTGCCCAGGATGGCCCTACCA
CCGTGCCACCTGCTCGCACAGTTTTACGTGAGCAATGGGGAACTGTCTTGCATGCTCTAC
CAGCGCTCATGTGACATGGGCCTTGGCGTCCCGTTCAACATTGCCTCCTACGCCCTCTTG
ACCATCCTCATCGCAAAGGCGACGGGGCTGCGGCCGGGAGAGTTGGTGCACACCCTTGGT
GACGCTCACGTGTACAGCAATCACGTCGAGCCGTGCAATGAGCAACTGAAACGTG
>GU212902_1
GCCTTTTCCCTCGTTGTAGCGGTCGACGAGCGCGGCGGCATTGGGGACGGGCGGTCGATC
CCATGGAATGTGCCCGAGGACATGAAGTTCTTCCGGGATGTGACAACAAAACTGCGGGGG
AAGAACGTCAAGCCATCGCCTGCGAAGCGCAACGCCGTCGTGATGGGCCGCAAGACGTGG
GACAGCATTCCGCCCAAATTCCGCCCGCTTCCCGGTCGCCTGAATGTCGTCTTGTCGTCC
ACCCTCACGACGCAACACCTGTTGGACGGCCTGCCAGACGAAGAAAAACGGAATTTGCAT
GCCGACAGCATTGTGGCGGTAAATGGTGGACTCGAGCAGGCATTGCAGTTGCTCGCGTCC
CCCAATTATACGCCGAGCATTGAGACGGTCTACTGCATTGGTGGCGGATCTGTGTATGCG
GAGGCCCTTCGCCCGCCGTGCGTTCATTTGCTGCAGGCTATTTACCGCACCACCATCCGC
GCCAGCGAGTCTTCTTGCAGCGTGTTTTTTCGCGTTCCCGAGTCGGGTACGGAGGCGGCG
GCGGGTATTGAGTGGCAGCGGGAGACAATCTCCGAGGAGCTCACTTCGGCAAACGGCAAC
GAGACAAAGTACTACTTTGAGAAACTCATCCCACGCAACAGAGAGGAGGAGCAGTATCTA
AGCCTTGTGGATCGCATCATACGCGAGGGGAATGTGAAGCATGACCGCACTGGGGTGGGC
ACGCTCTCCATCTTTGGCGCACAGATGCGTTTCTCGCTCCGCAACAATCGCCTACCACTT
TTGACAACGAAGCGGGTTTTTTGGCGCGGTGTGTGCGAGGAACTGCTGTGGTTTCTACGG
GGCGAAACATATGCCAAAAAGTTAAGTGACAAGGGAGTCCACATATGGGACGACAACGGC
TCGCGCGCGTTTCTTGACAGTCGTGGCCTCACAGAGTACGAGGAGATGGACCTCGGTCCT
GTCTACGGCTTTCAGTGGCGTCACTTTGGTGCCGCCTACACACACCATGATGCCAACTAT
GACGGACAGGGGGTGGATCAAATCAAGGCAATCGTTGAAACACTAAAGACGAATCCTGAC
GATCGCCGGATGCTCTTCACGGCATGGAATCCGAGCGCTTTGCCCAGGATGGCCCTACCA
CCGTGCCACCTGCTCGCACAGTTTTACGTGAGCAATGGGGAACTGTCTTGCATGCTCTAC
CAGCGCTCATGTGACATGGGCCTTGGCGTCCCGTTCAACATTGCCTCCTACGCCCTCTTG
ACCATCCTCATCGCAAAGGCGACGGGGCTGCGGCCGGGAGAGTTGGTGCACACCCTTGGT
GACGCTCACGTGTACAGCAATCACGTCGAGCCGTGCAATGAGCAACTGAAACGTG
>EU302229_1
GCCTTTTCCCTCGTTGTAGCGGTCGACGAGCGCGGCGGCATTGGGGACGGGCGGTCGATC
CCATGGAATGTGCCCGAGGACATGAAGTTCTTCCGGGATGTGACAACAAAACTGCGGGGG
AAGAACGTCAAGCCATCGCCTGCGAAGCGCAACGCCGTCGTGATGGGCCGCAAGACGTGG
GACAGCATTCCGCCCAAATTCCGCCCGCTTCCCGGTCGCCTGAATGTCGTCTTGTCGTCC
ACCCTCACGACGCAACACCTGTTGGACGGCCTGCCAGACGAAGAAAAACGGAATTTGCAT
GCCGACAGCATTGTGGCGGTAAATGGTGGACTCGAGCAGGCATTGCAGTTGCTCGCGTCC
CCCAATTATACGCCGAGCATTGAGACGGTCTACTGCATTGGTGGCGGATCTGTGTATGCG
GAGGCCCTTCGCCCGCCGTGCGTTCATTTGCTGCAGGCTATTTACCGCACCACCATCCGC
GCCAGCGAGTCTTCTTGCAGCGTGTTTTTTCGCGTTCCCGAGTCGGGTACGGAGGCGGCG
GCGGGTATTGAGTGGCAGCGGGAGACAATCTCCGAGGAGCTCACTTCGGCAAACGGCAAC
GAGACAAAGTACTACTTTGAGAAACTCATCCCACGCAACAGAGAGGAGGAGCAGTATCTA
AGCCTTGTGGATCGCATCATACGCGAGGGGAATGTGAAGCATGACCGCACTGGGGTGGGC
ACGCTCTCCATCTTTGGCGCACAGATGCGTTTCTCGCTCCGCAACAATCGCCTACCACTT
TTGACAACGAAGCGGGTTTTTTGGCGCGGTGTGTGCGAGGAACTGCTGTGGTTTCTACGG
GGCGAAACATATGCCAAAAAGTTAAGTGACAAGGGAGTCCACATATGGGACGACAACGGC
TCGCGCGCGTTTCTTGACAGTCGTGGCCTCACAGAGTACGAGGAGATGGACCTCGGTCCT
GTCTACGGCTTTCAGTGGCGTCACTTTGGTGCCGCCTACACACACCATGATGCCAACTAT
GACGGACAGGGGGTGGATCAAATCAAGGCAATCGTTGAAACACTAAAGACGAATCCTGAC
GATCGCCGGATGCTCTTCACGGCATGGAATCCGAGCGCTTTGCCCAGGATGGCCCTACCA
CCGTGCCACCTGCTCGCACAGTTTTACGTGAGCAATGGGGAACTGTCTTGCATGCTCTAC
CAGCGCTCATGTGACATGGGCCTTGGCGTCCCGTTCAACATTGCCTCCTACGCCCTCTTG
ACCATCCTCATCGCAAAGGCGACGGGGCTGCGGCCGGGAGAGTTGGTGCACACCCTTGGT
GACGCTCACGTGTACAGCAATCACGTCGAGCCGTGCAATGAGCAACTGAAACGTG
>EU302226_1
GCCTTTTCCCTCGTTGTAGCGGTCGACGAGCGCGGCGGCATTGGGGACGGGCGGTCGATC
CCATGGAATGTGCCCGAGGACATGAAGTTCTTCCGGGATGTGACAACAAAACTGCGGGGG
AAGAACGTCAAGCCATCGCCTGCGAAGCGCAACGCCGTCGTGATGGGCCGCAAGACGTGG
GACAGCATTCCGCCCAAATTCCGCCCGCTTCCCGGTCGCCTGAATGTCGTCTTGTCGTCC
ACCCTCACGACGCAACACCTGTTGGACGGCCTGCCAGACGAAGAAAAACGGAATTTGCAT
GCCGACAGCATTGTGGCGGTAAATGGTGGACTCGAGCAGGCATTGCAGTTGCTCGCGTCC
CCCAATTATACGCCGAGCATTGAGACGGTCTACTGCATTGGTGGCGGATCTGTGTATGCG
GAGGCCCTTCGCCCGCCGTGCGTTCATTTGCTGCAGGCTATTTACCGCACCACCATCCGC
GCCAGCGAGTCTTCTTGCAGCGTGTTTTTTCGCGTTCCCGAGTCGGGTACGGAGGCGGCG
GCGGGTATTGAGTGGCAGCGGGAGACAATCTCCGAGGAGCTCACTTCGGCAAACGGCAAC
GAGACAAAGTACTACTTTGAGAAACTCATCCCACGCAACAGAGAGGAGGAGCAGTATCTA
AGCCTTGTGGATCGCATCATACGCGAGGGGAATGTGAAGCATGACCGCACTGGGGTGGGC
ACGCTCTCCATCTTTGGCGCACAGATGCGTTTCTCGCTCCGCAACAATCGCCTACCACTT
TTGACAACGAAGCGGGTTTTTTGGCGCGGTGTGTGCGAGGAACTGCTGTGGTTTCTACGG
GGCGAAACATATGCCAAAAAGTTAAGTGACAAGGGAGTCCACATATGGGACGACAACGGC
TCGCGCGCGTTTCTTGACAGTCGTGGCCTCACAGAGTACGAGGAGATGGACCTCGGTCCT
GTCTACGGCTTTCAGTGGCGTCACTTTGGTGCCGCCTACACACACCATGATGCCAACTAT
GACGGACAGGGGGTGGATCAAATCAAGGCAATCGTTGAAACACTAAAGACGAATCCTGAC
GATCGCCGGATGCTCTTCACGGCATGGAATCCGAGCGCTTTGCCCAGGATGGCCCTACCA
CCGTGCCACCTGCTCGCACAGTTTTACGTGAGCAATGGGGAACTGTCTTGCATGCTCTAC
CAGCGCTCATGTGACATGGGCCTTGGCGTCCCGTTCAACATTGCCTCCTACGCCCTCTTG
ACCATCCTCATCGCAAAGGCGACGGGGCTGCGGCCGGGAGAGTTGGTGCACACCCTTGGT
GACGCTCACGTGTACAGCAATCACGTCGAGCCGTGCAATGAGCAACTGAAACGTG
>EU302223_1
GCCTTTTCCCTCGTTGTAGCGGTCGACGAGCGCGGCGGCATTGGGGACGGGCGGTCGATC
CCATGGAATGTGCCCGAGGACATGAAGTTCTTCCGGGATGTGACAACAAAACTGCGGGGG
AAGAACGTCAAGCCATCGCCTGCGAAGCGCAACGCCGTCGTGATGGGCCGCAAGACGTGG
GACAGCATTCCGCCCAAATTCCGCCCGCTTCCCGGTCGCCTGAATGTCGTCTTGTCGTCC
ACCCTCACGACGCAACACCTGTTGGACGGCCTGCCAGACGAAGAAAAACGGAATTTGCAT
GCCGACAGCATTGTGGCGGTAAATGGTGGACTCGAGCAGGCATTGCAGTTGCTCGCGTCC
CCCAATTATACGCCGAGCATTGAGACGGTCTACTGCATTGGTGGCGGATCTGTGTATGCG
GAGGCCCTTCGCCCGCCGTGCGTTCATTTGCTGCAGGCTATTTACCGCACCACCATCCGC
GCCAGCGAGTCTTCTTGCAGCGTGTTTTTTCGCGTTCCCGAGTCGGGTACGGAGGCGGCG
GCGGGTATTGAGTGGCAGCGGGAGACAATCTCCGAGGAGCTCACTTCGGCAAACGGCAAC
GAGACAAAGTACTACTTTGAGAAACTCATCCCACGCAACAGAGAGGAGGAGCAGTATCTA
AGCCTTGTGGATCGCATCATACGCGAGGGGAATGTGAAGCATGACCGCACTGGGGTGGGC
ACGCTCTCCATCTTTGGCGCACAGATGCGTTTCTCGCTCCGCAACAATCGCCTACCACTT
TTGACAACGAAGCGGGTTTTTTGGCGCGGTGTGTGCGAGGAACTGCTGTGGTTTCTACGG
GGCGAAACATATGCCAAAAAGTTAAGTGACAAGGGAGTCCACATATGGGACGACAACGGC
TCGCGCGCGTTTCTTGACAGTCGTGGCCTCACAGAGTACGAGGAGATGGACCTCGGTCCT
GTCTACGGCTTTCAGTGGCGTCACTTTGGTGCCGCCTACACACACCATGATGCCAACTAT
GACGGACAGGGGGTGGATCAAATCAAGGCAATCGTTGAAACACTAAAGACGAATCCTGAC
GATCGCCGGATGCTCTTCACGGCATGGAATCCGAGCGCTTTGCCCAGGATGGCCCTACCA
CCGTGCCACCTGCTCGCACAGTTTTACGTGAGCAATGGGGAACTGTCTTGCATGCTCTAC
CAGCGCTCATGTGACATGGGCCTTGGCGTCCCGTTCAACATTGCCTCCTACGCCCTCTTG
ACCATCCTCATCGCAAAGGCGACGGGGCTGCGGCCGGGAGAGTTGGTGCACACCCTTGGT
GACGCTCACGTGTACAGCAATCACGTCGAGCCGTGCAATGAGCAACTGAAACGTG
>AY785653_1
GCCTTTTCCCTCGTTGTAGCGGTCGACGAGCGCGGCGGCATTGGGGACGGGCGGTCGATC
CCATGGAATGTGCCCGAGGACATGAAGTTCTTCCGGGATGTGACAACAAAACTGCGGGGG
AAGAACGTCAAGCCATCGCCTGCGAAGCGCAACGCCGTCGTGATGGGCCGCAAGACGTGG
GACAGCATTCCGCCCAAATTCCGCCCGCTTCCCGGTCGCCTGAATGTCGTCTTGTCGTCC
ACCCTCACGACGCAACACCTGTTGGACGGCCTGCCAGACGAAGAAAAACGGAATTTGCAT
GCCGACAGCATTGTGGCGGTAAATGGTGGACTCGAGCAGGCATTGCAGTTGCTCGCGTCC
CCCAATTACACGCCGAGCATTGAGACGGTCTACTGCATTGGTGGCGGATCTGTGTATGCG
GAGGCCCTTCGCCCGCCGTGCGTTCATTTGCTGCAAGCTATTTACCGCACCACCATCCGC
GCCAGCGAGTCTTCTTGCAGCGTGTTTTTTCGCGTTCCCGAGTCGGGTACGGAGGCGGCG
GCGGGTATTGAGTGGCAGCGGGAGACAATCTCCGAGGAGCTCACTTCGGCAAACGGCAAC
GAGACAAAGTACTACTTTGAGAAACTCATCCCACGCAACAGAGAGGAGGAGCAGTATCTA
AGCCTTGTGGATCGCATCATACGCGAGGGGAATGTGAAGCATGACCGCACTGGGGTGGGC
ACGCTCTCCATCTTTGGCGCACAGATGCGTTTCTCGCTCCGCAACAATCGCCTACCACTT
TTGACAACGAAGCGGGTTTTTTGGCGCGGTGTGTGCGAGGAACTGCTGTGGTTTCTACGG
GGCGAAACATATGCCAAAAAGTTAAGTGACAAGGGAGTCCACATATGGGACGACAGCGGC
TCGCGCGCGTTTCTTGACAGTCGTGGCCTCACAGAGTACGAGGAGATGGACCTCGGTCCT
GTCTACGGCTTTCAGTGGCGTCACTTTGGTGCCGCCTACACACACCATGATGCCAACTAT
GACGGACAGGGGGTGGATCAAATCAAGGCAATCGTTGAAACACTAAAGACGAATCCTGAC
GATCGCCGGATGCTCTTCACGGCATGGAATCCGAGCGCTTTGCCCAGGATGGCCCTACCA
CCGTGCCACCTGCTCGCACAGTTTTACGTGAGCAATGGGGAACTGTCTTGCATGCTCTAC
CAGCGCTCATGTGACATGGGCCTTGGTGTCCCGTTCAACATTGCCTCCTACGCCCTCTTG
ACCATCCTCATCGCAAAGGCGACGGGGCTGCGGCCGGGAGAGTTGGTGCACACCCTTGGT
GACGCTCACGTGTACAGCAATCACGTCGAGCCGTGCAATGAGCAACTGAAACGTG
>AY785649_1
GCCTTTTCCCTCGTTGTAGCGGTCGACGAGCGCGGCGGCATTGGGGACGGGCGGTCGATC
CCATGGAATGTGCCCGAGGACATGAAGTTCTTCCGGGATGTGACAACAAAACTGCGGGGG
AAGAACGTCAAGCCATCGCCTGCGAAGCGCAACGCCGTCGTGATGGGCCGCAAGACGTGG
GACAGCATTCCGCCCAAATTCCGCCCGCTTCCCGGTCGCCTGAATGTCGTCTTGTCGTCC
ACCCTCACGACGCAACACCTGTTGGACGGCCTGCCAGACGAAGAAAAACGGAATTTGCAT
GCCGACAGCATTGTGGCGGTAAATGGTGGACTCGAGCAGGCATTGCAGTTGCTCGCGTCC
CCCAATTATACGCCGAGCATTGAGACGGTCTACTGCATTGGTGGCGGATCTGTGTATGCG
GAGGCCCTTCGCCCGCCGTGCGTTCATTTGCTGCAGGCTATTTACCGCACCACCATCCGC
GCCAGCGAGTCTTCTTGCAGCGTGTTTTTTCGCGTTCCCGAGTCGGGTACGGAGGCGGCG
GCGGGTATTGAGTGGCAGCGGGAGACAATCTCCGAGGAGCTCACTTCGGCAAACGGCAAC
GAGACAAAGTACTACTTTGAGAAACTCATCCCACGCAACAGAGAGGAGGAGCAGTATCTA
AGCCTTGTGGATCGCATCATACGCGAGGGGAATGTGAAGCATGACCGCACTGGGGTGGGC
ACGCTCTCCATCTTTGGCGCACAGATGCGTTTCTCGCTCCGCAACAATCGCCTACCACTT
TTGACAACGAAGCGGGTTTTTTGGCGCGGTGTGTGCGAGGAACTGCTGTGGTTTCTACGG
GGCGAAACATATGCCAAAAAGTTAAGTGACAAGGGAGTCCACATATGGGACGACAACGGC
TCGCGCGCGTTTCTTGACAGTCGTGGCCTCACAGAGTACGAGGAGATGGACCTCGGTCCT
GTCTACGGCTTTCAGTGGCGTCACTTTGGTGCCGCCTACACACACCATGATGCCAACTAT
GACGGACAGGGGGTGGATCAAATCAAGGCAATCGTTGAAACACTAAAGACGAATCCTGAC
GATCGCCGGATGCTCTTCACGGCATGGAATCCGAGCGCTTTGCCCAGGATGGCCCTACCA
CCGTGCCACCTGCTCGCACAGTTTTACGTGAGCAATGGGGAACTGTCTTGCATGCTCTAC
CAGCGCTCATGTGACATGGGCCTTGGCGTCCCGTTCAACATTGCCTCCTACGCCCTCTTG
ACCATCCTCATCGCAAAGGCGACGGGGCTGCGGCCGGGAGAGTTGGTGCACACCCTTGGT
GACGCTCACGTGTACAGCAATCACGTCGAGCCGTGCAATGAGCAACTGAAACGTG
>AY785643_1
GCCTTTTCCCTCGTTGTAGCGGTCGACGAGCGCGGCGGCATTGGGGACGGGCGGTCGATC
CCATGGAATGTGCCCGAGGACATGAAGTTCTTCCGGGATGTGACAACAAAACTGCGGGGG
AAGAACGTCAAGCCATCGCCTGCGAAGCGCAACGCCGTCGTGATGGGCCGCAAGACGTGG
GACAGCATTCCGCCCAAATTCCGCCCGCTTCCCGGTCGCCTGAATGTCGTCTTGTCGTCC
ACCCTCACGACGCAACACCTGTTGGACGGCCTGCCAGACGAAGAAAAACGGAATTTGCAT
GCCGACAGCATTGTGGCGGTAAATGGTGGACTCGAGCAGGCATTGCAGTTGCTCGCGTCC
CCCAATTATACGCCGAGCATTGAGACGGTCTACTGCATTGGTGGCGGATCTGTGTATGCG
GAGGCCCTTCGCCCGCCGTGCGTTCATTTGCTGCAAGCTATTTACCGCACCACCATCCGC
GCCAGCGAGTCTTCTTGCAGCGTGTTTTTTCGCGTTCCCGAGTCGGGTACGGAGGCGGCG
GCGGGTATTGAGTGGCAGCGGGAGACAATCTCCGAGGAGCTCACTTCGGCAAACGGCAAC
GAGACAAAGTACTACTTTGAGAAACTCATCCCACGCAACAGAGAGGAGGAGCAGTATCTA
AGCCTTGTGGATCGCATCATACGCGAGGGGAATGTGAAGCATGACCGCACTGGGGTGGGC
ACGCTCTCCATCTTTGGCGCACAGATGCGTTTCTCGCTCCGCAACAATCGCCTACCACTT
TTGACAACGAAGCGGGTTTTTTGGCGCGGTGTGTGCGAGGAACTGCTGTGGTTTCTACGG
GGCGAAACACATGCCAAAAAGTTAAGTGACAAGGGAGTCCACATATGGGACGACAACGGC
TCGCGCGCGTTTCTTGACAGTCGTGGCCTCACAGAGTACGAGGAGATGGACCTCGGTCCT
GTCTACGGCTTTCAGTGGCGTCACTTTGGTGCCGCCTACACACACCATGATGCCAACTAT
GACGGACAGGGGGTGGATCAAATCAAGGCAATCGTTGAAACACTAAAGACGAATCCTGAC
GATCGCCGGATGCTCTTCACGGCATGGAATCCGAGCGCTTTGCCCAGGATGGCCCTACCA
CCGTGCCACCTGCTCGCACAGTTTTACGTGAGCAATGGGGAACTGTCTTGCATGCTCTAC
CAGCGCTCATGTGACATGGGCCTTGGCGTCCCGTTCAACATTGCCTCCTACGCCCTCTTG
ACCATCCTCATCGCAAAGGCGACGGGGCTGCGGCCGGGAGAGTTGGTGCACACCCTTGGT
GACGCTCACGTGTACAGCAATCACGTCGAGCCGTGCAATGAGCAACTGAAACGTG
>AY785637_1
GCCTTTTCCCTCGTTGTAGCGGTCGACGAGCACGGCGGCATTGGGGACGGGCGGTCGATC
CCATGGAATGTGCCCGAGGACATGAAGTTTTTCCGGGATTTGACAACAAAACTGCGGGGG
AAGAACGTCAAGCCATCGCCTGCGAAGCGCAACGCCGTTGTGATGGGCCGCAAGACGTGG
GACAGCATTCCGCCCAAATTCCGCCCGCTTCCCGGTCGCCTGAACGTCGTCTTGTCGTCC
ACCCTCACGACGCAACACCTGTTGGACGGCCTGCCAGACGAAGAAAAACGGAATTTGCAT
GCCGACAGCATTGTGGCGGTAAATGGTGGACTCGAGCAGGCATTGCGGTTGCTCGCGTCC
CCCAATTACACGCCGAGCATTGAGACGGTCTACTGCATCGGTGGTGGCTCTGTGTATGCG
GAGGCCCTTCGCCCGCCGTGCGTTCATTTGCTGCAAGCCATTTACCGCACCACCATCCGC
GCCAGCGAGTCTTCTTGCAGCGTGTTTTTTCGCGTTCCCGAGTCGGGTACGGAGGCGGCG
GCGGGGATTGAGTGGCAGCGGGAGACAATCTCCGAGGAGCTCACGTCGGCAAACGGCAAC
GAGACAAAGTACTACTTTGAGAAGCTCATCCCACGCAACAGAGAGGAGGAGCAGTATCTA
AGCCTTGTGGATCGCATCATACGCGAGGGGAATGTGAAGCATGACCGCACTGGGGTGGGC
ACGCTCTCCATCTTTGGCGCACAGATGCGTTTCTCGCTCCGCAACAATCGCCTACCACTT
TTGACAACGAAGCGGGTTTTTTGGCGCGGTGTGTGCGAGGAACTGCTGTGGTTTCTACGG
GGCGAAACATATGCCAAAAAGTTAAGTGACAAGGGAGTCCACATATGGGACGACAACGGC
TCGCGCGCGTTTCTTGACAGTCGTGGCCTCACGGAGTACGAGGAGATGGACCTCGGTCCT
GTCTACGGCTTTCAGTGGCGTCACTTTGGTGCCGCCTACACACACCATGATGCCAACTAT
GACGGACAGGGTGTGGATCAAATCAAGGCAATCGTTGAAACGCTAAAGACAAATCCTGAC
GATCGCCGGATGCTATTCACGGCATGGAATCCGAGCGCTTTGCCCAGGATGGCCCTACCA
CCGTGCCACCTGCTCGCACAGTTTTACGTGAGCAATGGGGAACTGTCTTGCATGCTCTAC
CAGCGCTCATGTGACATGGGCCTTGGCGTCCCGTTCAACATTGCCTCCTACGCCCTCTTG
ACCATCCTCATCGCAAAGGCGACGGGGCTGCGGCCGGGAGAGTTGGTGCACACCCTTGGT
GACGCTCACGTGTACAGCAATCACGTCGAGCCGTGCAATGAGCAACTGAAACGTG
>XM_10234_1 Trypanosoma cruzi dihydrofolate reductase-thymidylate synthase, putative (Tc00.1047053509153.90), partial mRNA
GCCTTTTCCCTCGTTGTAGCGGTCGACGAGCACGGCGGCATTGGGGACGGGCGGTCGATC
CCATGGAATGTGCCCGAGGACATGAAGTTTTTCCGGGATTTGACAACAAAACTGCGGGGG
AAGAACGTCAAACCATCGCCTGCGAAGCGCAACGCCGTTGTGATGGGCCGCAAGACGTGG
GACAGCATTCCGCCCAAATTCCGCCCGCTTCCCGGTCGCCTGAACGTCGTTTTGTCGTCC
ACCCTCACGACGCAACACCTCTTGGACGGCCTGCCAGACGAAGAAAAACGGAATTTGCAT
GCCGACAGCATTGTGGCGGTAAATGGTGGACTCGAGCAGGCATTGCGGTTGCTCGCGTCC
CCCAATTACACGCCGAGCATTGAGACGGTCTACTGCATTGGTGGCGGCTCTGTGTATGCG
GAGGCCCTTCGCCCGCCGTGCGTTCATTTGCTGCAAGCCATTTACCGCACCACCATCCGC
GCCAGCGAGTCTTCTTGCAGCGTGTTTTTTCGCGTTCCCGAGTCGGGTACGGAGGCGGCG
GCGGGGATTGAGTGGCAGCGGGAGACAATCTCCGAGGAGCTCACGTCGGCAAACGGCAAC
GAGACAAAGTACTACTTTGAGAAGCTCATCCCACGCAACAGAGAGGAGGAGCAGTATCTA
AGCCTTGTGGATCGCATCATACGCGAGGGGAATGTGAAGCATGACCGCACTGGGGTGGGC
ACGCTCTCCATCTTTGGCGCACAGATGCGTTTCTCGCTCCGCAACAATCGCCTACCACTT
TTGACAACGAAGCGGGTTTTTTGGCGCGGTGTGTGCGAGGAACTGCTGTGGTTTCTACGG
GGCGAAACATATGCCAAAAAGTTAAGTGACAAGGGAGTCCACATATGGGACGACAACGGC
TCGCGCGCGTTTCTTGACAGTCGTGGCCTCACAGAGTACGAGGAGATGGACCTCGGTCCT
GTCTACGGCTTTCAGTGGCGTCACTTTGGTGCCGCCTACACACACCATGATGCCAACTAT
GACGGACAGGGTGTGGATCAAATCAAGGCAATCGTTGAAACGCTAAAGACAAATCCTGAC
GATCGCCGGATGCTATTCACGGCATGGAATCCGAGCGCTTTGCCCAGGATGGCCCTACCA
CCGTGCCACCTGCTCGCACAGTTTTACGTGAGCAATGGGGAACTGTCTTGCATGCTCTAC
CAGCGCTCATGTGACATGGGCCTTGGCGTCCCGTTCAACATTGCCTCCTACGCCCTCTTG
ACCATCCTCATCGCAAAGGCGACGGGGCTGCGGCCGGGAGAGTTGGTGCACACCCTTGGT
GACGCTCACGTGTACAGCAATCACGTCGAGCCGTGCAATGAGCAACTGAAACGTG
>AF494020_1
GCCTTTTCCCTCGTTGTAGCGGTCGACGAGCGCGGCGGCATTGGGGACGGGCGGTCGATC
CCATGGAATGTGCCCGAGGACATGAAGTTCTTCCGGGATGTGACAACAAAACTGCGGGGG
AAGAACGTCAAGCCATCGCCTGCGAAGCGCAACGCCGTCGTGATGGGCCGCAAGACGTGG
GACAGCATTCCGCCCAAATTCCGCCCGCTTCCCGGTCGCCTGAATGTCGTCTTGTCGTCC
ACCCTCACGACGCAACACCTGTTGGACGGCCTGCCAGACGAAGAAAAACGGAATTTGCAT
GCCGACAGCATTGTGGCGGTAAATGGTGGACTCGAGCAGGCATTGCAGTTGCTCGCGTCC
CCCAATTATACGCCGAGCATTGAGACGGTCTACTGCATTGGTGGCGGATCTGTGTATGCG
GAGGCCCTTCGCCCGCCGTGCGTTCATTTGCTGCAGGCTATTTACCGCACCACCATCCGC
GCCAGCGAGTCTTCTTGCAGCGTGTTTTTTCGCGTTCCCGAGTCGGGTACGGAGGCGGCG
GCGGGTATTGAGTGGCAGCGGGAGACAATCTCCGAGGAGCTCACTTCGGCAAACGGCAAC
GAGACAAAGTACTACTTTGAGAAACTCATCCCACGCAACAGAGAGGAGGAGCAGTATCTA
AGCCTTGTGGATCGCATCATACGCGAGGGGAATGTGAAGCATGACCGCACTGGGGTGGGC
ACGCTCTCCATCTTTGGCGCACAGATGCGTTTCTCGCTCCGCAACAATCGCCTACCACTT
TTGACAACGAAGCGGGTTTTTTGGCGCGGTGTGTGCGAGGAACTGCTGTGGTTTCTACGG
GGCGAAACATATGCCAAAAAGTTAAGTGACAAGGGAGTCCACATATGGGACGACAACGGC
TCGCGCGCGTTTCTTGACAGTCGTGGCCTCACAGAGTACGAGGAGATGGACCTCGGTCCT
GTCTACGGCTTTCAGTGGCGTCACTTTGGTGCCGCCTACACACACCATGATGCCAACTAT
GACGGACAGGGGGTGGATCAAATCAAGGCAATCGTTGAAACACTAAAGACGAATCCTGAC
GATCGCCGGATGCTCTTCACGGCATGGAATCCGAGCGCTTTGCCCAGGATGGCCCTACCA
CCGTGCCACCTGCTCGCACAGTTTTACGTGAGCAATGGGGAACTGTCTTGCATGCTCTAC
CAGCGCTCATGTGACATGGGCCTTGGCGTCCCGTTCAACATTGCCTCCTACGCCCTCTTG
ACCATCCTCATCGCAAAGGCGACGGGGCTGCGGCCGGGAGAGTTGGTGCACACCCTTGGT
GACGCTCACGTGTACAGCAATCACGTCGAGCCGTGCAATGAGCAACTGAAACGTG
>AF358950_1
GCCTTTTCCCTCGTTGTAGCGGTCGACGAGCACGGCGGCATTGGGGACGGGCGGTCGATC
CCATGGAATGTGCCCGAGGACATGAAGTTTTTCCGGGATTTGACAACAAAACTGCGGGGG
AAGAACGTCAAGCCATCGCCTGCGAAGCGCAACGCCGTTGTGATGGGCCGCAAGACGTGG
GACAGCATTCCGCCCAAATTCCGCCCGCTTCCCGGTCGCCTGAACGTCGTCTTGTCGTCC
ACCCTCACGACGCAACACCTGTTGGACGGCCTGCCAGACGAAGAAAAACGGAATTTGCAT
GCCGACAGCATTGTGGCGGTAAATGGTGGACTCGAGCAGGCATTGCGGTTGCTCGCGTCC
CCCAATTACACGCCGAGCATTGAGACGGTCTACTGCATCGGTGGCGGCTCTGTGTATGCG
GAGGCCCTTCGCCCGCCGTGCGTTCATTTGCTGCAAGCCATTTACCGCACCACCATCCGC
GCCAGCGAGTCTTCTTGCAGCGTGTTTTTTCGCGTTCCCGAGTCGGGTACGGAGGCGGCG
GCGGGGATTGAGTGGCAGCGGGAGACAATCTCCGAGGAGCTCACGTCGGCAAACGGCAAC
GAGACAAAGTACTACTTTGAGAAGCTCATCCCACGCAACAGAGAGGAGGAGCAGTATCTA
AGCCTTGTGGATCGCATCATACGCGAGGGGAATGTGAAGCATGACCGCACTGGGGTGGGT
ACGCTCTCCATCTTTGGCGCACAGATGCGTTTCTCGCTCCGCAACAATCGCCTACCACTT
TTGACAACGAAGCGGGTTTTTTGGCGCGGTGTGTGCGAGGAACTGCTGTGGTTTCTACGG
GGCGAAACATATGCCAAAAAGTTAAGTGACAAGGGAGTCCACATATGGGACGACAACGGC
TCGCGCGCGTTTCTTGACAGTCGTGGCCTCACGGAGTACGAGGAGATGGACCTCGGTCCT
GTCTACGGCTTTCAGTGGCGTCACTTTGGTGCCGCCTACACACACCATGATGCCAACTAT
GACGGACAGGGTGTGGATCAAATCAAGGCAATCGTTGAAACGCTAAAGACAAATCCTGAC
GATCGCCGGATGCTATTCACGGCATGGAATCCGAGCGCTTTGCCCAGGATGGCCCTACCA
CCGTGCCACCTGCTCGCACAGTTTTACGTGAGCAATGGGGAACTGTCTTGCATGCTCTAC
CAGCGCTCATGTGACATGGGCCTTGGCGTCCCGTTCAACATTGCCTCCTACGCCCTCTTG
ACCATCCTCATCGCAAAGGCGACGGGGCTGCGGCCGGGAGAGTTGGTGCACACCCTTGGT
GACGCTCACGTGTACAGCAATCACGTCGAGCCGTGCAATGAGCAACTGAAACGTG
>AF358948_1
GCCTTTTCCCTCGTTGTAGCGGTCGACGAGCACGGCGGCATTGGGGACGGGCGGTCGATC
CCATGGAATGTGCCCGAGGACATGAAGTTTTTCCGGGATTTGACAACAAAACTGCGGGGG
AAGAACGTCAAGCCATCGCCTGCGAAGCGCAACGCCGTTGTGATGGGCCGCAAGACGTGG
GACAGCATTCCGCCCAAATTCCGCCCGCTTCCCGGTCGCCTGAACGTCGTCTTGTCGTCC
ACCCTCACGACGCAACACCTGTTGGACGGCCTGCCAGACGAAGAAAAACGGAATTTGCAT
GCCGACAGCATTGTGGCGGTAAATGGTGGACTCGAGCAGGCATTGCGGTTGCTCGCGTCC
CCCAATTACACGCCGAGCATTGAGACGGTCTACTGCATCGGTGGTGGCTCTGTGTATGCG
GAGGCCCTTCGCCCGCCGTGCGTTCATTTGCTGCAAGCCATTTACCGCACCACCATCCGC
GCCAGCGAGTCTTCTTGCAGCGTGTTTTTTCGCGTTCCCGAGTCGGGTACGGAGGCGGCG
GCGGGGATTGAGTGGCAGCGGGAGACAATCTCCGAGGAGCTCACGTCGGCAAACGGCAAC
GAGACAAAGTACTACTTTGAGAAGCTCATCCCACGCAACAGAGAGGAGGAGCAGTATCTA
AGCCTTGTGGATCGCATCATACGCGAGGGGAATGTGAAGCATGACCGCACTGGGGTGGGC
ACGCTCTCCATCTTTGGCGCACAGATGCGTTTCTCGCTCCGCAACAATCGCCTACCACTT
TTGACAACGAAGCGGGTTTTTTGGCGCGGTGTGTGCGAGGAACTGCTGTGGTTTCTACGG
GGCGAAACATATGCCAAAAAGTTAAGTGACAAGGGAGTCCACATATGGGACGACAACGGC
TCGCGCGCGTTTCTTGACAGTCGTGGCCTCACGGAGTACGAGGAGATGGACCTCGGTCCT
GTCTACGGCTTTCAGTGGCGTCACTTTGGTGCCGCCTACACACACCATGATGCCAACTAT
GACGGACAGGGTGTGGATCAAATCAAGGCAATCGTTGAAACGCTAAAGACAAATCCTGAC
GATCGCCGGATGCTATTCACGGCATGGAATCCGAGCGCTTTGCCCAGGATGGCCCTACCA
CCGTGCCACCTGCTCGCACAGTTTTACGTGAGCAATGGGGAACTGTCTTGCATGCTCTAC
CAGCGCTCATGTGACATGGGCCTTGGCGTCCCGTTCAACATTGCCTCCTACGCCCTCTTG
ACCATCCTCATCGCAAAGGCGACGGGGCTGCGGCCGGGAGAGTTGGTGCACACCCTTGGT
GACGCTCACGTGTACAGCAATCACGTCGAGCCGTGCAATGAGCAACTGAAACGTG
>AF358942_1
GCCTTTTCCCTCGTTGTAGCGGTCGACGAGCGCGGCGGCATTGGGGACGGGCGGTCGATC
CCATGGAATGTGCCCGAGGACATGAAGTTCTTCCGGGATGTGACAACAAAACTGCGGGGG
AAGAACGTCAAGCCATCGCCTGCGAAGCGCAACGCCGTCGTGATGGGCCGCAAGACGTGG
GACAGCATTCCGCCCAAATTCCGCCCGCTTCCCGGTCGCCTGAATGTCGTCTTGTCGTCC
ACCCTCACGACACAACACCTGTTGGACGGCCTGCCAGACGAAGAAAAACGGAATTTGCAT
GCCGACAGCATTGTGGCGGTAAATGGTGGACTCGAGCAGGCATTGCAGTTGCTCGCGTCC
CCCAATTATACGCCGAGCATTGAGACGGTCTACTGCATTGGTGGCGGATCTGTGTATGCG
GAGGCCCTTCGCCCGCCGTGCGTTCATTTGCTGCAAGCTATTTACCGCACCACCATCCGC
GCCAGCGAGTCTTCTTGCAGCGTGTTTTTTCGCGTTCCCGAGTCGGGTACGGAGGCGGCG
GCGGGTATTGAGTGGCAGCGGGAGACAATCTCCGAGGAGCTCACTTCGGCAAACGGCAAC
GAGACAAAGTACTACTTTGAGAAACTCATCCCACGCAACAGAGAGGAGGAGCAGTATCTA
AGCCTTGTGGATCGCATCATACGCGAGGGGAATGTGAAGCATGACCGCACTGGGGTGGGC
ACGCTCTCCATCTTTGGCGCACAGATGCGTTTCTCGCTCCGCAACAATCGCCTACCACTT
TTGACAACGAAGCGGGTTTTTTGGCGCGGTGTGTGCGAGGAACTGCTGTGGTTTCTACGG
GGCGAAACATATGCCAAAAAGTTAAGTGACAAGGGAGTCCACATATGGGACGACAACGGC
TCGCGCGCGTTTCTTGACAGTCGTGGCCTCACAGAGTACGAGGAGATGGACCTCGGTCCT
GTCTACGGCTTTCAGTGGCGTCACTTTGGTGCCGCCTACACACACCATGATGCCAACTAT
GACGGACAGGGGGTGGATCAAATCAAGGCAATCGTTGAAACACTAAAGACGAATCCTGAC
GATCGCCGGATGCTCTTCACGGCATGGAATCCGAGCGCTTTGCCCAGGATGGCCCTACCA
CCGTGCCACCTGCTCGCACAGTTTTACGTGAGCAATGGGGAACTGTCTTGCATGCTCTAC
CAGCGCTCATGTGACATGGGCCTTGGCGTCCCGTTCAACATTGCCTCCTACGCCCTCTTG
ACCATCCTCATCGCAAAGGCGACGGGGCTGCGGCCGGGAGAGTTGGTGCACACCCTTGGT
GACGCTCACGTGTACAGCAATCACGTCGAGCCGTGCAATGAGCAACTGAAACGTG
>AF358926_1
GCCTTTTCCCTCGTTGTAGCGGTCGACGAGCGCGGCGGCATTGGGGACGGGCGGTCGATC
CCATGGAATGTGCCCGAGGACATGAAGTTCTTCCGGGATGTGACAACAAAACTGCGGGGG
AAGAACGTCAAGCCATCGCCTGCGAAGCGCAACGCCGTCGTGATGGGCCGCAAGACGTGG
GACAGCATTCCGCCCAAATTCCGCCCGCTTCCCGGTCGCCTGAATGTCGTCTTGTCGTCC
ACCCTCACGACGCAACACCTGTTGGACGGCCTGCCAGACGAAGAAAAACGGAATTTGCAT
GCCGACAGCATTGTGGCGGTAAATGGTGGACTCGAGCAGGCATTGCAGTTGCTCGCGTCC
CCCAATTATACGCCGAGCATTGAGACGGTCTACTGCATTGGTGGCGGATCTGTGTATGCG
GAGGCCCTTCGCCCGCCGTGCGTTCATTTGCTGCAGGCTATTTACCGCACCACCATCCGC
GCCAGCGAGTCTTCTTGCAGCGTGTTTTTTCGCGTTCCCGAGTCGGGTACGGAGGCGGCG
GCGGGTATTGAGTGGCAGCGGGAGACAATCTCCGAGGAGCTCACTTCGGCAAACGGCAAC
GAGACAAAGTACTACTTTGAGAAACTCATCCCACGCAACAGAGAGGAGGAGCAGTATCTA
AGCCTTGTGGATCGCATCATACGCGAGGGGAATGTGAAGCATGACCGCACTGGGGTGGGC
ACGCTCTCCATCTTTGGCGCACAGATGCGTTTCTCGCTCCGCAACAATCGCCTACCACTT
TTGACAACGAAGCGGGTTTTTTGGCGCGGTGTGTGCGAGGAACTGCTGTGGTTTCTACGG
GGCGAAACATATGCCAAAAAGTTAAGTGACAAGGGAGTCCACATATGGGACGACAACGGC
TCGCGCGCGTTTCTTGACAGTCGTGGCCTCACAGAGTACGAGGAGATGGACCTCGGTCCT
GTCTACGGCTTTCAGTGGCGTCACTTTGGTGCCGCCTACACACACCATGATGCCAACTAT
GACGGACAGGGGGTGGATCAAATCAAGGCAATCGTTGAAACACTAAAGACGAATCCTGAC
GATCGCCGGATGCTCTTCACGGCATGGAATCCGAGCGCTTTGCCCAGGATGGCCCTACCA
CCGTGCCACCTGCTCGCACAGTTTTACGTGAGCAATGGGGAACTGTCTTGCATGCTCTAC
CAGCGCTCATGTGACATGGGCCTTGGCGTCCCGTTCAACATTGCCTCCTACGCCCTCTTG
ACCATCCTCATCGCAAAGGCGACGGGGCTGCGGCCGGGAGAGTTGGTGCACACCCTTGGT
GACGCTCACGTGTACAGCAATCACGTCGAGCCGTGCAATGAGCAACTGAAACGTG
>MF784877_1
GCCTTTTCCCTCGTTGTAGCGGTCGACGAGCGCGGCGGCATTGGGGACGGGCGGTCGATC
CCATGGAATGTGCCCGAGGACATGAAGTTCTTCCGGGATGTGACAACAAAACTGCGGGGG
AAGAACGTCAAGCCATCGCCTGCGAAGCGCAACGCCGTCGTGATGGGCCGCAAGACGTGG
GACAGCATTCCGCCCAAATTCCGCCCGCTTCCCGGTCGCCTGAATGTCGTCTTGTCGTCC
ACCCTCACGACGCAACACCTGTTGGACGGCCTGCCAGACGAAGAAAAACGGAATTTGCAT
GCCGACAGCATTGTGGCGGTAAATGGTGGACTCGAGCAGGCATTGCAGTTGCTCGCGTCC
CCCAATTATACGCCGAGCATTGAGACGGTCTACTGCATTGGTGGCGGATCTGTGTATGCG
GAGGCCCTTCGCCCGCCGTGCGTTCATTTGCTGCARGCTATTTACCGCACCACCATCCGC
GCCAGCGAGTCTTCTTGCAGCGTGTTTTTTCGCGTTCCCGAGTCGGGTACGGAGGCGGCG
GCGGGTATTGAGTGGCAGCGGGAGACAATCTCCGAGGAGCTCACTTCGGCAAACGGCAAC
GAGACAAAGTACTACTTTGAGAAACTCATCCCACGCAACAGAGAGGAGGAGCAGTATCTA
AGCCTTGTGGATCGCATCATACGCGAGGGGAATGTGAAGCATGACCGCACTGGGGTGGGC
ACGCTCTCCATCTTTGGCGCACAGATGCGTTTCTCGCTCCGCAACAATCGCCTACCACTT
TTGACAACGAARCGGGTTTTTTGGCGCGGTGTGTGCGAGGAACTGCTGTGGTTTCTACGG
GGCGAAACATATGCCAAAAAGTTAAGTGACAAGGGAGTCCACATATGGGACGACAACGGC
TCGCGCGCGTTTCTTGACAGTCGTGGCCTCACAGAGTACGAGGAGATGGACCTCGGTCCT
GTCTACGGCTTTCAGTGGCGTCACTTTGGTGCCGCCTACACACACCATGATGCCAACTAT
GACGGACAGGGGGTGGATCAAATCAAGGCAATCGTTGAAACACTAAAGACGAATCCTGAC
GATCGCCGGATGCTCTTCACGGCATGGAATCCGAGCGCTTTGCCCAGGATGGCCCTACCA
CCGTGCCACCTGCTCGCACAGTTTTACGTGAGCAATGGGGAACTGTCTTGCATGCTCTAC
CAGCGCTCATGTGACATGGGCCTTGGCGTCCCGTTCAACATTGCCTCCTACGCCCTCTTG
ACCATCCTCATCGCAAAGGCGACGGGGCTGCGGCCGGGAGAGTTGGTGCACACCCTTGGT
GACGCTCACGTGTACAGCAATCACGTCGAGCCGTGCAATGAGCAACTGAAACGTG
>GU212921_1
GCCTTTTCCCTCGTTGTAGCGGTCGACGAGCGCGGCGGCATTGGGGACGGGCGGTCGATC
CCATGGAATGTGCCCGAGGACATGAAGTTCTTCCGGGATGTGACAACAAAACTGCGGGGG
AAGAACGTCAAGCCATCGCCTGCGAAGCGCAACGCCGTCGTGATGGGCCGCAAGACGTGG
GACAGCATTCCGCCCAAATTCCGCCCGCTTCCCGGTCGCCTGAATGTCGTCTTGTCGTCC
ACCCTCACGACGCAACACCTGTTGGACGGCCTGCCAGACGAAGAAAAACGGAATTTGCAT
GCCGACAGCATTGTGGCGGTAAATGGTGGACTCGAGCAGGCATTGCAGTTGCTCGCGTCC
CCCAATTATACGCCGAGCATTGAGACGGTCTACTGCATTGGTGGCGGATCTGTGTATGCG
GAGGCCCTTCGCCCGCCGTGCGTTCATTTGCTGCARGCTATTTACCGCACCACCATCCGC
GCCAGCGAGTCTTCTTGCAGCGTGTTTTTTCGCGTTCCCGAGTCGGGTACGGAGGCGGCG
GCGGGTATTGAGTGGCAGCGGGAGACAATCTCCGAGGAGCTCACTTCGGCAAACGGCAAC
GAGACAAAGTACTACTTTGAGAAACTCATCCCACGCAACAGAGAGGAGGAGCAGTATCTA
AGCCTTGTGGATCGCATCATACGCGAGGGGAATGTGAAGCATGACCGCACTGGGGTGGGC
ACGCTCTCCATCTTTGGCGCACAGATGCGTTTCTCGCTCCGCAACAATCGCCTACCACTT
TTGACAACGAARCGGGTTTTTTGGCGCGGTGTGTGCGAGGAACTGCTGTGGTTTCTACGG
GGCGAAACATATGCCAAAAAGTTAAGTGACAAGGGAGTCCACATATGGGACGACAACGGC
TCGCGCGCGTTTCTTGACAGTCGTGGCCTCACAGAGTACGAGGAGATGGACCTCGGTCCT
GTCTACGGCTTTCAGTGGCGTCACTTTGGTGCCGCCTACACACACCATGATGCCAACTAT
GACGGACAGGGGGTGGATCAAATCAAGGCAATCGTTGAAACACTAAAGACGAATCCTGAC
GATCGCCGGATGCTCTTCACGGCATGGAATCCGAGCGCTTTGCCCAGGATGGCCCTACCA
CCGTGCCACCTGCTCGCACAGTTTTACGTGAGCAATGGGGAACTGTCTTGCATGCTCTAC
CAGCGCTCATGTGACATGGGCCTTGGCGTCCCGTTCAACATTGCCTCCTACGCCCTCTTG
ACCATCCTCATCGCAAAGGCGACGGGGCTGCGGCCGGGAGAGTTGGTGCACACCCTTGGT
GACGCTCACGTGTACAGCAATCACGTCGAGCCGTGCAATGAGCAACTGAAACGTG
>EU302224_1
GCCTTTTCCCTCGTTGTAGCGGTCGACGAGCGCGGCGGCATTGGGGACGGGCGGTCGATC
CCATGGAATGTGCCCGAGGACATGAAGTTCTTCCGGGATGTGACAACAAAACTGCGGGGG
AAGAACGTCAAGCCATCGCCTGCGAAGCGCAACGCCGTCGTGATGGGCCGCAAGACGTGG
GACAGCATTCCGCCCAAATTCCGCCCGCTTCCCGGTCGCCTGAATGTCGTCTTGTCGTCC
ACCCTCACGACGCAACACCTGTTGGACGGCCTGCCAGACGAAGAAAAACGGAATTTGCAT
GCCGACAGCATTGTGGCGGTAAATGGTGGACTCGAGCAGGCATTGCAGTTGCTCGCGTCC
CCCAATTATACGCCGAGCATTGAGACGGTCTACTGCATTGGTGGCGGATCTGTGTATGCG
GAGGCCCTTCGCCCGCCGTGCGTTCATTTGCTGCANGCTATTTACCGCACCACCATCCGC
GCCAGCGAGTCTTCTTGCAGCGTGTTTTTTCGCGTTCCCGAGTCGGGTACGGAGGCGGCG
GCGGGTATTGAGTGGCAGCGGGAGACAATCTCCGAGGAGCTCACTTCGGCAAACGGCAAC
GAGACAAAGTACTACTTTGAGAAACTCATCCCACGCAACAGAGAGGAGGAGCAGTATCTA
AGCCTTGTGGATCGCATCATACGCGAGGGGAATGTGAAGCATGACCGCACTGGGGTGGGC
ACGCTCTCCATCTTTGGCGCACAGATGCGTTTCTCGCTCCGCAACAATCGCCTACCACTT
TTGACAACGAAGCGGGTTTTTTGGCGCGGTGTGTGCGAGGAACTGCTGTGGTTTCTACGG
GGCGAAACATATGCCAAAAAGTTAAGTGACAAGGGAGTCCACATATGGGACGACAACGGC
TCGCGCGCGTTTCTTGACAGTCGTGGCCTCACAGAGTACGAGGAGATGGACCTCGGTCCT
GTCTACGGCTTTCAGTGGCGTCACTTTGGTGCCGCCTACACACACCATGATGCCAACTAT
GACGGACAGGGGGTGGATCAAATCAAGGCAATCGTTGAAACACTAAAGACGAATCCNGAC
GATCGCCGGATGCTCTTCACGGCATGGAATCCGAGCGCTTTGCCCAGGATGGCCCTACCA
CCGTGCCACCTGCTCGCACAGTTTTACGTGAGCAATGGGGAACTGTCTTGCATGCTCTAC
CAGCGCTCATGTGACATGGGCCTTGGCGTCCCGTTCAACATTGCCTCCTACGCCCTCTTG
ACCATCCTCATCGCAAAGGCGACGGGGCTGCGGCCGGGAGAGTTGGTGCACACCCTTGGT
GACGCTCACGTGTACAGCAATCACGTCGAGCCGTGCAATGAGCAACTGAAACGTG
>MF784873_1
GCCTTTTCCCTCGTTGTAGCGGTCGACGAGCGCGGCGGCATTGGGGACGGGCGGTCGATC
CCATGGAATGTGCCCGAGGACATGAAGTTCTTCCGGGATGTGACAACAAAACTGCGGGGG
AAGAACGTCAAGCCATCGCCTGCGAAGCGCAACGCCGTCGTGATGGGCCGCAAGACGTGG
GACAGCATTCCGCCCAAATTCCGCCCGCTTCCCGGTCGCCTGAATGTCGTCTTGTCGTCC
ACCCTCACGACGCAACACCTGTTGGACGGCCTGCCAGACGAAGAAAAACGGAATTTGCAT
GCCGACAGCATTGTGGCGGTAAATGGTGGACTCGAGCAGGCATTGCAGTTGCTCGCGTCC
CCCAATTATACGCCGAGCATTGAGACGGTCTACTGCATTGGTGGCGGATCTGTGTATGCG
GAGGCCCTTCGCCCGCCGTGCGTTCATTTGCTGCAGGCTATTTACCGCACCACCATCCGC
GCCAGCGAGTCTTCTTGCAGCGTGTTTTTTCGCGTTCCCGAGTCGGGTACGGAGGCGGCG
GCGGGTATTGAGTGGCAGCGGGAGACAATCTCCGAGGAGCTCACTTCGGCAAACGGCAAC
GAGACAAAGTACTACTTTGAGAAACTCATCCCACGCAACAGAGAGGAGGAGCAGTATCTA
AGCCTTGTGGATCGCATCATACGCGAGGGGAATGTGAAGCATGACCGCACTGGGGTGGGC
ACGCTCTCCATCTTTGGCGCACAGATGCGTTTCTCGCTCCGCAACAATCGCCTACCACTT
TTGACAACGAARCGGGTTTTTTGGCGCGGTGTGTGCGAGGAACTGCTGTGGTTTCTACGG
GGCGAAACATATGCCAAAAAGTTAAGTGACAAGGGAGTCCACATATGGGACGACAACGGC
TCGCGCGCGTTTCTTGACAGTCGTGGCCTCACAGAGTACGAGGAGATGGACCTCGGTCCT
GTCTACGGCTTTCAGTGGCGTCACTTTGGTGCCGCCTACACACACCATGATGCCAACTAT
GACGGACAGGGGGTGGATCAAATCAAGGCAATCGTTGAAACACTAAAGACGAATCCTGAC
GATCGCCGGATGCTCTTCACGGCATGGAATCCGAGCGCTTTGCCCAGGATGGCCCTACCA
CCGTGCCACCTGCTCGCACAGTTTTACGTGAGCAATGGGGAACTGTCTTGCATGCTCTAC
CAGCGCTCATGTGACATGGGCCTTGGCGTCCCGTTCAACATTGCCTCCTACGCCCTCTTG
ACCATCCTCATCGCAAAGGCGACGGGGCTGCGGCCGGGAGAGTTGGTGCACACCCTTGGT
GACGCTCACGTGTACAGCAATCACGTCGAGCCGTGCAATGAGCAACTGAAACGTG
>EU302237_1
GCCTTTTCCCTCGTTGTAGCGGTCGACGAGCACGGCGGCATTGGGGACGGGCGGTCGATC
CCATGGAATGTGCCCGAGGACATGAAGTTCTTCCGGGATGTGACAACAAAACTGCGGGGG
AAGAACGTCAANCCATCGCCTGCGAAGCGCAACGCCGTNGTGATGGGCCGCAAGACGTGG
GACAGCATTCCGCCCAAATTCCGCCCGCTTCCCGGTCGCCTGAANGTCGTTTTGTCGTCC
ACCCTCACGACGCAACACCTGTTGGACGGCCTGCCAGACGAAGAAAAACGGAATTTGCAT
GCCGACAGCATTGTGGCGGTAAATGGTGGACTCCAGCAGGCATTNCNGTTGCTCGCGTCC
CCCAATTACACGCCGAGCATTGAGACGGTCTACTGCATTGGTGGCGGCTCTGTGTATGCG
GAGGCCCTTCGCCCGCCGTGCGTTCATTTGCTGCAAGCYATTTACCGCACCACCATCCGC
GCCAGCGAGTCTTCTTGCAGCGTGTTTTTTCGCGTTCCCGAGTCGGGTACGGAGGCGGCG
GCGGSGATTGAGTGGCAGCGGGAGACAATCTCCGAGGAGCTCACGTCGGCAAACGGCAAC
GAGACAAAGTACTACTTTGAGAAGCTCATCCCACGCAACAGAGAGGAGGAGCAGTATCTA
AGCCTTGTGGATCGCATCATACGCGAGGGGAATGTGAAGCATGACCGCACTGGGGTGGGN
ACGCTCTCCATCTTTGGCGCACAGATGCGTTTCTCGCTCCGCAACAATCGCCTACCACTT
TTGACAACGAAGCGGGTTTTTTGGCGCGGTGTGTGCGAGGAACTGCTGTGGTTTCTACGG
GGCGAAACATATGCCAAAAAGTTAAGTGACAAGGGAGTCCACATATGGGACGACAACGGC
TCGCGCGCGTTTCTTGACAGTCGTGGCCTCACRGAGTACGAGGAGATGGACCTCGGTCCT
GTCTACGGCTTTCAGTGGCGTCACTTTGGTGCCGCCTACACACACCATGATGCCAACTAT
GACGGACAGGGGGTGGATCAAATCAAGGCAATCGTTGAAACNCTAAAGACAAATCCTGAC
GATCGCCGGATGCTATTCACGGCATGGAATCCGAGCGCTTTGCCCAGGATGGCCCTACCA
CCGTGCCACCTGCTCGCACAGTTTTACGTGAGCAATGGGGAACTGTCTTGCATGCTCTAC
CAGCGCTCATGTGACATGGGCCTTGGCGTCCCATTCAACATTGCCTCCTACGCCCTCTTG
ACCATCCTCATCGCAAAGGCGACGGGGCTGCGGCCGGGAGAGTTGGTGCACACCCTTGGT
GACGCTCACGTGTACAGCAATCACGTCGAGCCGTGCAATGAGCAACTGAAACGTG
>EU302227_1
GCCTTTTCCCTCGTTGTAGCGGTCGACGAGCGCGGCGGCATTGGGGACGGGCGGTCGATC
CCATGGAATGTGCCCGAGGACATGAAGTTCTTCCGGGATGTGACAACAAAACTGCGGGGG
AAGAACGTCAAGCCATCGCCTGCGAAGCGCAACGCCGTCGTGATGGGCCGCAAGACGTGG
GACAGCATTCCGCCCAAATTCCGCCCGCTTCCCGGTCGCCTGAATGTCGTCTTGTCGTCC
ACCCTCACGACGCAACACCTGTTGGACGGCCTGCCAGACGAAGAAAAACGGAATTTGCAT
GCCGACAGCATTGTGGCGGTAAATGGTGGACTCNAGCAGGCATTGCAGTTGCTCGCGTCC
CCCAATTATACGCCGAGCATTGAGACGGTCTACTGCATTGGTGGCGGATCTGTGTATGCG
GAGGCCCTTCGCCCGCCGTGCGTTCATTTGCTGCAGGCTATTTACCGCACCACCATCCGC
GCCAGCGAGTCTTCTTGCAGCGTGTTTTTTCGCGTTCCCGAGTCGGGTACGGAGGCGGCG
GCGGGTATTGAGTGGCAGCGGGAGACAATCTCCGAGGAGCTCACTTCGGCAAACGGCAAC
GAGACAAAGTACTACTTTGAGAAACTCATCCCACGCAACAGAGAGGAGGAGCAGTATCTA
AGCCTTGTGGATCGCATCATACGCGAGGGGAATGTGAAGCATGACCGCACTGGGGTGGGC
ACGCTCTCCATCTTTGGCGCACAGATGCGTTTCTCGCTCCGCAACAATCGCCTACCACTT
TTGACAACGAAGCGGGTTTTTTGGCGCGGTGTGTGCGAGGAACTGCTGTGGTTTCTACGG
GGCGAAACATATGCCAAAAAGTTAAGTGACAAGGGAGTCCACATATGGGACGACAACGGC
TCGCGCGCGTTTCTTGACAGTCGTGGCCTCACAGAGTACGAGGAGATGGACCTCGGTCCT
GTCTACGGCTTTCAGTGGCGTCACTTTGGTGCCGCCTACACACACCATGATGCCAACTAT
GACGGACAGGGGGTGGATCAAATCAAGGCAATCGTTGAAACACTAAAGACGAATCCTGAC
GATCGCCGGATGCTCTTCACGGCATGGAATCCGAGCGCTTTGCCCAGGATGGCCCTACCA
CCGTGCCACCTGCTCGCACAGTTTTACGTGAGCAATGGGGAACTGTCTTGCATGCTCTAC
CAGCGCTCATGTGACATGGGCCTTGGCGTCCCGTTCAACATTGCCTCCTACGCCCTCTTG
ACCATCCTCATCGCAAAGGCGACGGGGCTGCGGCCGGGAGAGTTGGTGCACACCCTTGGT
GACGCTCACGTGTACAGCAATCACGTCGAGCCGTGCAATGAGCAACTGAAACGTG
>EU302225_1
GCCTTTTCCCTCGTTGTAGCGGNCGACGAGCGCGGCGGCATTGGGGACGGGCGGTCGATC
CCATGGAATGTGCCCGAGGACATGAAGTTCTTCCGGGATGTGACAACAAAACTGCGGGGG
AAGAACGTCAAGCCATCGCCTGCGAAGCGCAACGCCGTCGTGATGGGCCGCAAGACGTGG
GACAGCATTCCGCCCAAATTCCGCCCGCTTCCCGGTCGCCTGAATGTCGTCTTGTCGTCC
ACCCTCACGACGCAACACCTGTTGGACGGCCTGCCAGACGAAGAAAAACGGAATTTGCAT
GCCGACAGCATTGTGGCGGTAAATGGTGGACTCGAGCAGGCATTGCAGTTGCTCGCGTCC
CCCAATTATACGCCGAGCATTGAGACGGTCTACTGCATTGGTGGCGGATCTGTGTATGCG
GAGGCCCTTCGCCCGCCGTGCGTTCATTTGCTGCAGGCTATTTACCGCACCACCATCCGC
GCCAGCGAGTCTTCTTGCAGCGTGTTTTTTCGCGTTCCCGAGTCGGGTACGGAGGCGGCG
GCGGGTATTGAGTGGCAGCGGGAGACAATCTCCGAGGAGCTCACTTCGGCAAACGGCAAC
GAGACAAAGTACTACTTTGAGAAACTCATCCCACGCAACAGAGAGGAGGAGCAGTATCTA
AGCCTTGTGGATCGCATCATACGCGAGGGGAATGTGAAGCATGACCGCACTGGGGTGGGC
ACGCTCTCCATCTTTGGCGCACAGATGCGTTTCTCGCTCCGCAACAATCGCCTACCACTT
TTGACAACGAAGCGGGTTTTTTGGCGCGGTGTGTGCGAGGAACTGCTGTGGTTTCTACGG
GGCGAAACATATGCCAAAAAGTTAAGTGACAAGGGAGTCCACATATGGGACGACAACGGC
TCGCGCGCGTTTCTTGACAGTCGTGGCCTCACAGAGTACGAGGAGATGGACCTCGGTCCT
GTCTACGGCTTTCAGTGGCGTCACTTTGGTGCCGCCTACACACACCATGATGCCAACTAT
GACGGACAGGGGGTGGATCAAATCAAGGCAATCGTTGAAACACTAAAGACGAATCCTGAC
GATCGCCGGATGCTCTTCACGGCATGGAATCCGAGCGCTTTGCCCAGGATGGCCCTACCA
CCGTGCCACCTGCTCGCACAGTTTTACGTGAGCAATGGGGAACTGTCTTGCATGCTCTAC
CAGCGCTCATGTGACATGGGCCTTGGCGTCCCGTTCAACATTGCCTCCTACGCCCTCTTG
ACCATCCTCATCGCAAAGGCGACGGGGCTGCGGCCGGGAGAGTTGGTGCACACCCTTGGT
GACGCTCACGTGTACAGCAATCACGTCGAGCCGTGCAATGAGCAACTGAAACGTG
>JN942602_1
GCCTTTTCCCTCGTTGTAGCGGTCGACGAGCACGGCGGCATTGGGGACGGGCGGTCGATC
CCATGGAATGTGCCCGAGGACATGAAGTTTTTCCGGGATTTGACAACAAAACTGCGGGGG
AAGAACGTCAAACCATCGCCTGCGAAGCGCAACGCCGTTGTGATGGGCCGCAAGACGTGG
GACAGCATTCCGCCCAAATTCCGCCCGCTTCCCGGTCGCCTGAACGTCGTTTTGTCGTCC
ACCCTCACGACGCAACACCTCTTGGACGGCCTGCCAGACGAAGAAAAACGGAATTTGCAT
GCCGACAGCATTGTGGCGGTAAATGGTGGACTCGAGCAGGCATTGCGGTTGCTCGCGTCC
CCCAATTACACGCCGAGCATTGAGACGGTCTACTGCATTGGTGGCGGCTCTGTGTATGCG
GAGGCCCTTCGCCCGCCGTGCGTTCATTTGCTGCAAGCCATTTACCGCACCACCATCCGC
GCCAGCGAGTCTTCTTGCAGCGTGTTTTTTCGCGTTCCCGAGTCGGGTACGGAGGCGGCG
GCGGGGATTGAGTGGCAGCGGGAGACAATCTCCGAGGAGCTCACGTCGGCAAACGGCAAC
GAGACAAAGTACTACTTTGAGAAGCTCATCCCACGCAACAGAGAGGAGGAGCAGTATCTA
AGCCTTGTGGATCGCATCATACGCGAGGGGAATGTGAAGCATGACCGCACTGGGGTGGGC
ACGCTCTCCATCTTTGGCGCACAGATGCGTTTCTCGCTCCGCAACAATCGCCTACCACTT
TTGACAACGAAGCGGGTTTTTTGGCGCGGTGTGTGCGAGGAACTGCTGTGGTTTCTACGG
GGCGAAACATATGCCAAAAAGTTAAGTGACAAGGGAGTCCACATATGGGACGACAACGGC
TCGCGCGCGTTTCTTGACAGTCGTGGCCTCACGGAGTACGAGGAGATGGACCTCGGTCCT
GTCTACGGCTTTCAGTGGCGTCACTTTGGTGCCGCCTACACACACCATGATGCCAACTAT
GACGGACAGGGTGTGGATCAAATCAAGGCAATCGTTGAAACGCTAAAGACAAATCCTGAC
GATCGCCGGATGCTATTCACGGCATGGAATCCGAGCGCTTTGCCCAGGATGGCCCTACCA
CCGTGCCACCTGCTCGCACAGTTTTACGTGAGCAATGGGGAACTGTCTTGCATGCTCTAC
CAGCGCTCATGTGACATGGGCCTTGGCGTCCCGTTCAACATTGCCTCCTACGCCCTCTTG
ACCATCCTCATCGCAAAGGCGACGGGGCTGCGGCCGGGAGAGTTGGTGCACACCCTTGGT
GACGCTCACGTGTACAGCAATCACGTCGAGCCGTGCAATGAGCAACTGAAACGTG
>EU302232_1
GCCTTTTCCCTCGTTGTAGCGGTCGACGAGCGCGGCGGCATTGGGGACGGGCGGTCGATC
CCATGGAATGTGCCCGAGGACATGAAGTTCTTCCGGGATGTGACAACAAAACTGCGGGGG
AAGAACGTCAAGCCATCGCCTGCGAAGCGCAACGCCGTCGTGATGGGCCGCAAGACGTGG
GACAGCATTCCGCCCAAATTCCGCCCGCTTCCCGGTCGCCTGAATGTCGTCTTGTCGTCC
ACCCTCACGACGCAACACCTGTTGGACGGCCTGCCAGACGAAGAAAAACGGAATTTGCAT
GCCGACAGCATTGTGGCGGTAAATGGTGGACTCGAGCAGGCATTGCAGTTGCTCGCGTCC
CCCAATTATACGCCGAGCATTGAGACGGTCTACTGCATTGGTGGCGGATCTGTGTATGCG
GAGGCCCTTCGCCCGCCGTGCGTTCATTTGCTGCAAGCTATTTACCGCACCACCATCCGC
GCCAGCGAGTCTTCTTGCAGCGTGTTTTTTCGCGTTCCCGAGTCGGGTACGGAGGCGGCG
GCGGGTATTGAGTGGCAGCGGGAGACAATCTCCGAGGAGCTCACTTCGGCAAACGGCAAC
GAGACAAAGTACTACTTTGAGAAACTCATCCCACGCAACAGAGAGGAGGAGCAGTATCTA
AGCCTTGTGGATCGCATCATACGCGAGGGGAATGTGAAGCATGACCGCACTGGGGTGGGC
ACGCTCTCCATCTTTGGCGCACAGATGCGTTTCTCGCTCCGCAACAATCGCCTACCACTT
TTGACAACGAAACGGGTTTTTTGGCGCGGTGTGTGCGAGGAACTGCTGTGGTTTCTACGG
GGCGAAACATATGCCAAAAAGTTAAGTGACAAGGGAGTCCACATATGGGACGACAACGGC
TCGCGCGCGTTTCTTGACAGTCGTGGCCTCACAGAGTACGAGGAGATGGACCTCGGTCCT
GTCTACGGCTTTCAGTGGCGTCACTTTGGTGCCGCCTACACACACCATGATGCCAACTAT
GACGGACAGGGGGTGGATCAAATCAAGGCAATCGTTGAAACACTAAAGACGAATCCTGAC
GATCGCCGGATGCTATTCACGGCATGGAATCCGAGCGCTTTGCCCAGGATGGCCCTACCA
CCGTGCCACCTGCTCGCACAGTTTTACGTGAGCAATGGGGAACTGTCTTGCATGCTCTAC
CAGCGCTCATGTGACATGGGCCTTGGCGTCCCGTTCAACATTGCCTCCTACGCCCTCTTG
ACCATCCTCATCGCAAAGGCGACGGGGCTGCGGCCGGGAGAGTTGGTGCACACCCTTGGT
GACGCTCACGTGTACAGCAATCACGTCGAGCCGTGCAATGAGCAACTGAAACGTG
>EU302228_1
GCCTTTTCCCTCGTTGTAGCGGTCGACGAGCGCGGCGGCATTGGGGACGGGCGGTCGATC
CCATGGAATGTGCCCGAGGACATGAAGTTCTTCCGGGATGTGACAACAAAACTGCGGGGG
AAGAACGTCAAGCCATCGCCTGCGAAGCGCAACGCCGTCGTGATGGGCCGCAAGACGTGG
GACAGCATTCCGCCCAAATTCCGCCCGCTTCCCGGTCGCCTGAATGTCGTCTTGTCGTCC
ACCCTCACGACGCAACACCTGTTGGACGGCCTGCCAGACGAAGAAAAACGGAATTTGCAT
GCCGACAGCATTGTGGCGGTAAATGGTGGACTCCAGCAGGCATTGCAGTTGCTCGCGTCC
CCCAATTATACGCCGAGCATTGAGACGGTCTACTGCATTGGTGGCGGATCTGTGTATGCG
GAGGCCCTTCGCCCGCCGTGCGTTCATTTGCTGCAGGCTATTTACCGCACCACCATCCGC
GCCAGCGAGTCTTCTTGCAGCGTGTTTTTTCGCGTTCCCGAGTCGGGTACGGAGGCGGCG
GCGGGTATTGAGTGGCAGCGGGAGACAATCTCCGAGGAGCTCACTTCGGCAAACGGCAAC
GAGACAAAGTACTACTTTGAGAAACTCATCCCACGCAACAGAGAGGAGGAGCAGTATCTA
AGCCTTGTGGATCGCATCATACGCGAGGGGAATGTGAAGCATGACCGCACTGGGGTGGGC
ACGCTCTCCATCTTTGGCGCACAGATGCGTTTCTCGCTCCGCAACAATCGCCTACCACTT
TTGACAACGAAGCGGGTTTTTTGGCGCGGTGTGTGCGAGGAACTGCTGTGGTTTCTACGG
GGCGAAACATATGCCAAAAAGTTAAGTGACAAGGGAGTCCACATATGGGACGACAACGGC
TCGCGCGCGTTTCTTGACAGTCGTGGCCTCACAGAGTACGAGGAGATGGACCTCGGTCCT
GTCTACGGCTTTCAGTGGCGTCACTTTGGTGCCGCCTACACACACCATGATGCCAACTAT
GACGGACAGGGGGTGGATCAAATCAAGGCAATCGTTGAAACACTAAAGACGAATCCTGAC
GATCGCCGGATGCTCTTCACGGCATGGAATCCGAGCGCTTTGCCCAGGATGGCCCTACCA
CCGTGCCACCTGCTCGCACAGTTTTACGTGAGCAATGGGGAACTGTCTTGCATGCTCTAC
CAGCGCTCATGTGACATGGGCCTTGGCGTCCCGTTCAACATTGCCTCCTACGCCCTCTTG
ACCATCCTCATCGCAAAGGCGACGGGGCTGCGGCCGGGAGAGTTGGTGCACACCCTTGGT
GACGCTCACGTGTACAGCAATCACGTCGAGCCGTGCAATGAGCAACTGAAACGTG
>AY785654_1
GCCTTTTCCCTCGTTGTAGCGGTCGACGAGCGCGGCGGCATTGGGGACGGGCGGTCGATC
CCATGGAATGTGCCCGAGGACATGAAGTTCTTCCGGGATGTGACAACAAAACTGCGGGGG
AAGAACGTCAAGCCATCGCCTGCGAAGCGCAACGCCGTCGTGATGGGCCGCAAGACGTGG
GACAGCATTCCGCCCAAATTCCGCCCGCTTCCCGGTCGCCTGAATGTCGTCTTGTCGTCC
ACCCTCACGACGCAACACCTGTTGGACGGCCTGCCAGACGAAGAAAAACGGAATTTGCAT
GCCGACAGCATTGTGGCGGTAAATGGTGGACTCGAGCAGGCATTGCAGTTGCTCGCGTCC
CCCAATTATACGCCGAGCATTGAGACGGTCTACTGCATTGGTGGCGGATCTGTGTATGCG
GAGGCCCTTCGCCCGCCGTGCGTTCATTTGCTGCAAGCTATTTACCGCACCATCATCCGC
GCCAGCGAGTCTTCTTGCAGCGTGTTTTTTCGCGTTCCCGAGTCGGGTACGGAGGCGGCG
GCGGGTATTGAGTGGCAGCGGGAGACAATCTCCGAGGAGCTCACTTCGGCAAACGGCAAC
GAGACAAAGTACTACTTTGAGAAACTCATCCCACGCAACAGAGAGGAGGAGCAGTATCTA
AGCCTTGTGGATCGCATCATACGCGAGGGGAATGTGAAGCATGACCGCACTGGGGTGGGC
ACGCTCTCCATCTTTGACGCACAGATGCGTTTCTCGCTCCGCAACAATCGCCTACCACTT
TTGACAACGAAGCGGGTTTTTTGGCGCGGTGTGTGCGAGGAACTGCTGTGGTTTCTACGG
GGCGAAACATATGCCAAAAAGTTAAGTGACAAGGGAGTCCACATATGGGACGACAACGGC
TCGCGCGCGTTTCTTGACAGTCGTGGCCTCACAGAGTACGAGGAGATGGACCTCGGTCCT
GTCTACGGCTTTCAGTGGCGTCACTTTGGTGCCGCCTACACACACCATGATGCCAACTAT
GACGGACAGGGGGTGGATCAAATCAAGGCAATCGTTGAAACACTAAAGACGAATCCTGAC
GATCGCCGGATGCTCTTCACGGCATGGAATCCGAGCGCTTTGCCCAGGATGGCCCTACCA
CCGTGCCACCTGCTCGCACAGTTTTACGTGAGCAATGGGGAACTGTCTTGCATGCTCTAC
CAGCGCTCATGTGACATGGGCCTTGGCGTCCCGTTCAACATTGCCTCCTACGCCCTCTTG
ACCATCCTCATCGCAAAGGCGACGGGGCTGCGGCCGGGAGAGTTGGTGCACACCCTTGGT
GACGCTCACGTGTACAGCAATCACGTCGAGCCGTGCAATGAGCAACTGAAACGTG
>AY785650_1
GCCTTTTCCCTCGTCGTAGCGGTCGACGAGCGCGGCGGCATTGGGGACGGGCGGTCGATC
CCATGGAATGTGCCCGAGGACATGAAGTTCTTCCGGGATGTGACAACAAAACTGCGGGGG
AAGAACGTCAAGCCATCGCCTGCGAAGCGCAACGCCGTCGTGATGGGCCGCAAGACGTGG
GACAGCATTCCGCCCAAATTCCGCCCGCTTCCCGGTCGCCTGAATGTCGTCTTGTCGTCC
ACCCTCACGACGCAACACCTGTTGGACGGCCTGCCAGACGAAGAAAAACGGAATTTGCAT
GCCGACAGCATTGTGGCGGTAAATGGTGGACTCGAGCAGGCATTGCAGTTGCTCGCGTCC
CCCAATTATACGCCGAGCATTGAGACGGTCTACTGCATTGGTGGCGGATCTGTGTATGCG
GAGGCCCTTCGCCCGCCGTGCGTTCATTTGCTGCAGGCTATTTACCGCACCACCATCCGC
GCCAGCGAGTCTTCTTGCAGCGTGTTTTTTCGCGTTCCCGAGTCGGGTACGGAGGCGGCG
GCGGGTATTGAGTGGCAGCGGGAGACAATCTCCGAGGAGCTCACTTCGGCAAACGGCAAC
GAGACAAAGTACTACTTTGAGAAACTCATCCCACGCAACAGAGAGGAGGAGCAGTATCTA
AGCCTTGTGGATCGCATCATACGCGAGGGGAATGTGAAGCATGACCGCACTGGGGTGGGC
ACGCTCTCCATCTTTGGCGCACAGATGCGTTTCTCGCTCCGCAACAATCGCCTACCACTT
TTGACAACGAAGCGGGTTTTTTGGCGCGGTGTGTGCGAGGAACTGCTGTGGTTTCTACGG
GGCGAAACATATGCCAAAAAGTTAAGTGACAAGGGAGTCCACATATGGGACGACAACGGC
TCGCGCGCGTTTCTTGACAGTCGTGGCCTCACAGAGTACGAGGAGATGGACCTCGGTCCT
GTCTACGGCTTTCAGTGGCGTCACTTTGGTGCCGCCTACACACACCATGATGCCAACTAT
GACGGACAGGGGGTGGATCAAATCAAGGCAATCGTTGAAACACTAAAGACGAATCCTGAC
GATCGCCGGATGCTCTTCACGGCATGGAATCCGAGCGCTTTGCCCAGGATGGCCCTACCA
CCGTGCCACCTGCTCGCACAGTTTTACGTGAGCAATGGGGAACTGTCTTGCATGCTCTAC
CAGCGCTCATGTGACATGGGCCTTGGCGTCCCGTTCAACATTGCCTCCTACGCCCTCTTG
ACCATCCTCATCGCAAAGGCGACGGGGCTGCGGCCGGGAGAGTTGGTGCACACCCTTGGT
GACGCTCACGTGTACAGCAATCACGTCGAGCCGTGCAATGAGCAACTGAAACGTG
>AY785640_1
GCCTTTTCCCTCGTTGTAGCGGTCGACGAGCACGGCGGCATTGGGGACGGGCGGTCGATC
CCATGGAATGTGCCCGAGGACATGAAGTTTTTCCGGGATTTGACAACAAAACTGCGGGGG
AAGAACGTCAAGCCATCGCCTGCGAAGCGCAACGCCGTTGTGATGGGCCGCAAGACGTGG
GACAGCATTCCGCCCAAATTCCGCCCGCTTCCCGGTCGCCTGAACGTCGTCTTGTCGTCC
ACCCTCACGACGCAACACCTGTTGGACGGCCTGCCAGACGAAGAAAAACGGAATTTGCAT
GCCGACAGCATTGTGGCGGTAAATGGTGGACTCGAGCAGGCATTGCGGTTGCTCGCGTCC
CCCAATTACACGCCGAGCATTGAGACGGTCTACTGCATCGGTGGTGGCTCTGTGTATGCG
GAGGCCCTTCGCCCGCCGTGCGTTCATTTGCTGCAAGCCATTTACCGCACCACCATCCGC
GCCAGCGAGTCTTCTTGCAGCGTGTTTTTTCGCGTTCCCGAGTCGGGTACGGAGGCGGCG
GCGGGGATTGAGTGGCAGCGGGAGACAATCTCCGAGGAGCGCACGTCGGCAAACGGCAAC
GAGACAAAGTACTACTTTGAGAAGCTCATCCCACGCAACAGAGAGGAGGAGCAGTATCTA
AGCCTTGTGGATCGCATCATACGCGAGGGGAATGTGAAGCATGACCGCACTGGGGTGGGC
ACGCTCTCCATCTTTGGCGCACAGATGCGTTTCTCGCTCCGCAACAATCGCCTACCACTT
TTGACAACGAAGCGGGTTTTTTGGCGCGGTGTGTGCGAGGAACTGCTGTGGTTTCTACGG
GGCGAAACATATGCCAAAAAGTTAAGTGACAAGGGAGTCCACATATGGGACGACAACGGC
TCGCGCGCGTTTCTTGACAGTCGTGGCCTCACGGAGTACGAGGAGATGGACCTCGGTCCT
GTCTACGGCTTTCAGTGGCGTCACTTTGGTGCCGCCTACACACACCATGATGCCAACTAT
GACGGACAGGGTGTGGATCAAATCAAGGCAATCGTTGAAACGCTAAAGACAAATCCTGAC
GATCGCCGGATGCTATTCACGGCATGGAATCCGAGCGCTTTGCCCAGGATGGCCCTACCA
CCGTGCCACCTGCTCGCACAGTTTTACGTGAGCAATGGGGAACTGTCTTGCATGCTCTAC
CAGCGCTCATGTGACATGGGCCTTGGCGTCCCGTTCAACATTGCCTCCTACGCCCTCTTG
ACCATCCTCATCGCAAAGGCGACGGGGCTGCGGCCGGGAGAGTTGGTGCACACCCTTGGT
GACGCTCACGTGTACAGCAATCACGTCGAGCCGTGCAATGAGCAACTGAAACGTG
>AF358965_1
GCCTTTTCCCTCGTTGTAGCGGTCGACGAGCACGGCGGCATTGGGGACGGGCGGTCGATC
CCATGGAATGTGCCCGAGGACATGAAGTTTTTCCGGGATTTGACAACAAAACTGCGGGGG
AAGAACGTCAAGCCATCGCCTGCGAAGCGCAACGCCGTCGTGATGGGCCGCAAGACGTGG
GACAGCATTCCGCCCAAATTCCGCCCGCTTCCCGGTCGCCTGAACGTCGTTTTGTCGTCC
ACCCTCACGACGCAACACCTCTTGGACGGCCTGCCAGACGAAGAAAAACGGAATTTGCAT
GCCGACAGCATTGTGGCGGTAAATGGTGGACTCGAGCAGGCATTGCGGTTGCTCGCGTCC
CCCAATTACACGCCGAGCATTGAGACGGTCTACTGCATCGGTGGCGGCTCTGTGTATGCG
GAGGCCCTTCGCCCGCCGTGCGTTCATTTGCTGCAAGCCATTTACCGCACCACCATCCGC
GCCAGCGAGTCTTCTTGCAGCGTGTTTTTTCGCGTTCCCGAGTCGGGTACGGAGGCGGCG
GCGGGGATTGAGTGGCAGCGGGAGACAATCTCCGAGGAGCTCACGTCGGCAAACGGCAAC
GAGACAAAGTACTACTTTGAGAAGCTCATCCCACGCAACAGAGAGGAGGAGCAGTATCTA
AGCCTTGTGGATCGCATCATACGCGAGGGGAATGTGAAGCATGACCGCACTGGGGTGGGT
ACGCTCTCCATCTTTGGCGCACAGATGCGTTTCTCGCTCCGCAACAATCGCCTACCACTT
TTGACAACGAAGCGGGTTTTTTGGCGCGGTGTGTGCGAGGAACTGCTGTGGTTTCTACGG
GGCGAAACATATGCCAAAAAGTTAAGTGACAAGGGAGTCCACATATGGGACGACAACGGC
TCGCGCGCGTTTCTTGACAGTCGTGGCCTCACGGAGTACGAGGAGATGGACCTCGGTCCT
GTCTACGGCTTTCAGTGGCGTCACTTTGGTGCCGCCTACACACACCATGATGCCAACTAT
GACGGACAGGGTGTGGATCAAATCAAGGCAATCGTTGAAACGCTAAAGACAAATCCTGAC
GATCGCCGGATGCTATTCACGGCATGGAATCCGAGCGCTTTGCCCAGGATGGCCCTACCA
CCGTGCCACCTGCTCGCACAGTTTTACGTGAGCAATGGGGAACTGTCTTGCATGCTCTAC
CAGCGCTCATGTGACATGGGCCTTGGCGTCCCGTTCAACATTGCCTCCTACGCCCTCTTG
ACCATCCTCATCGCAAAGGCGACGGGGCTGCGGCCGGGAGAGTTGGTGCACACCCTTGGT
GACGCTCACGTGTACAGCAATCACGTCGAGCCGTGCAATGAGCAACTGAAACGTG
>AF358961_1
GCCTTTTCCCTCGTTGTAGCGGTCGACGAGCACGGCGGCATTGGGGACGGGCGGTCGATC
CCATGGAATGTGCCCGAGGACATGAAGTTTTTCCGGGATTTGACAACAAAACTGCGGGGG
AAGAACGTCAAGCCATCGCCTGCGAAGCGCAACGCCGTTGTGATGGGCCGCAAGACGTGG
GACAGCATTCCGCCCAAATTCCGCCCGCTTCCCGGTCGCCTGAACGTCGTTTTGTCGTCC
ACCCTCACGACGCAACACCTCTTGGACGGCCTGCCAGACGAAGAAAAACGGAATTTGCAT
GCCGACAGCATTGTGGCGGTAAATGGTGGACTCGAGCAGGCATTGCGGTTGCTCGCGTCC
CCCAATTACACGCCGAGCATTGAGACGGTCTACTGCATTGGTGGCGGCTCTGTGTATGCG
GAGGCCCTTCGCCCGCCGTGCGTTCATTTGCTGCAAGCCATTTACCGCACCACCATCCGC
GCCAGCGAGTCTTCTTGCAGCGTGTTTTTTCGCGTTCCCGAGTCGGGTACGGAGGCGGCG
GCGGGGATTGAGTGGCAGCGGGAGACAATCTCCGAGGAGCTCACGTCGGCAAACGGCAAC
GAGACAAAGTACTACTTTGAGAAGCTCATCCCACGCAACAGAGAGGAGGAGCAGTATCTA
AGCCTTGTGGATCGCATCATACGCGAGGGGAATGTGAAGCATGACCGCACTGGGGTGGGT
ACGCTCTCCATCTTTGGCGCACAGATGCGTTTCTCGCTCCGCAACAATCGCCTACCACTT
TTGACAACGAAGCGGGTTTTTTGGCGCGGTGTGTGCGAGGAACTGCTGTGGTTTCTACGG
GGCGAAACATATGCCAAAAAGTTAAGTGACAAGGGAGTCCACATATGGGACGACAACGGC
TCGCGCGCGTTTCTTGACAGTCGTGGCCTCACGGAGTACGAGGAGATGGACCTCGGTCCT
GTCTACGGCTTTCAGTGGCGTCACTTTGGTGCCGCCTACACACACCATGATGCCAACTAT
GACGGACAGGGTGTGGATCAAATCAAGGCAATCGTTGAAACGCTAAAGACAAATCCTGAC
GATCGCCGGATGCTATTCACGGCATGGAATCCGAGCGCTTTGCCCAGGATGGCCCTACCA
CCGTGCCACCTGCTCGCACAGTTTTACGTGAGCAATGGGGAACTGTCTTGCATGCTCTAC
CAGCGCTCATGTGACATGGGCCTTGGCGTCCCGTTCAACATTGCCTCCTACGCCCTCTTG
ACCATCCTCATCGCAAAGGCGACGGGGCTGCGGCCGGGAGAGTTGGTGCACACCCTTGGT
GACGCTCACGTGTACAGCAATCACGTCGAGCCGTGCAATGAGCAACTGAAACGTG
>AF358954_1
GCCTTTTCCCTCGTTGTAGCGGTCGACGAGCACGGCGGCATTGGGGACGGGCGGTCGATC
CCATGGAATGTGCCCGAGGACATGAAGTTTTTCCGGGATTTGACAACAAAACTGCGGGGG
AAGAACGTCAAGCCATCGCCTGCGAAGCGCAACGCCGTTGTGATGGGCCGCAAGACGTGG
GACAGCATTCCGCCCAAATTCCGCCCGCTTCCCGGTCGCCTGAACGTCGTCTTGTCGTCC
ACCCTCACGACGCAACACCTGTTGGACGGCCTGCCAGACGAAGAAAAACGGAATTTGCAT
GCCGACAGCATTGTGGCGGTAAATGGTGGACTCGAGCAGGCATTGCGGTTGCTCGCGTCC
CCCAATTACACGCCGAGCATTGAGACGGTCTACTGCATCGGTGGCGGCTCTGTGTATGCG
GAGGCCCTTCGCCCGCCGTGCGTTCATTTGCTGCAAGCCATTTACCGCACCACCATCCGC
GCCAGCGAGTCTTCTTGCAGCGTGTTTTTTCGCGTTCCCGAGTCGGGTACGGAGGCGGCG
GCGGGGATTGAGTGGCAGCGGGAGACAATCTCCGAGGAGCTCACGTCGGCAAACGGCAAC
GAGACAAAGTACTACTTTGAGAAGCTCATCCCACGCAACAGAGAGGAGGAGCAGTATCTA
AGCCTTGTGGATCGCATCATACGCGAGGGGAATGTGAAGCATGACCGCACTGGGGTGGGT
ACGCTCTCCATCTTTGGCGCACAGATGCGTTTCTCGCTCCGCAACAATCGCCTACCACTT
TTGACAACGAAGCGGGTTTTTTGGCGCGGTGTGTGCGAGGAACTGCTGTGGTTTCTACGG
GGCGAAACATATGCCAAAAAGTTAAGTGACAAGGGAGTCCACATATGGGACGACAACGGC
TCGCGCGCGTTTCTTGACAGTCGTGGCCTCACGGAGTACGAGGAGATGGACCTCGGTCCT
GTCTACGGCTTTCAGTGGCGTCACTTTGGTGCCGCCTACACACACCATGATGCCAACTAT
GACGGACAGGGTGTGGATCAAATCAAGGCAATCGTTGAAACGCTAAAGACAAATCCTGAC
GATCGCCGGATGCTATTCACGGCATGGAATCCGAGCGCTTTGCCCAGGATGGCCCTACCA
CCGTGCCACCTGCTCGCACAGTTTTACGTGAGCAATGGGGAACTGTCTTGCATGCTCTAC
CAGCGCTCATGTGACATGGGCCTTGGCGTCCCGTTCAACATTGCCTCCTACGCCCTCTTG
ACCATCCTCATCGCAAAGGCGACGGGGCTGCGGCCGGGAGAGTTGGTGCACACCCTTGGT
GACGCTCACGTGTACAGCAATCACGTCGAGCCATGCAATGAGCAACTGAAACGTG
>AF358936_1
GCCTTTTCCCTCGTTGTAGCGGTCGACGAGCGCGGCGGCATTGGGGACGGGCGGTCGATC
CCATGGAATGTGCCCGAGGACATGAAGTTCTTCCGGGATGTGACAACAAAACTGCGGGGG
AAGAACGTCAAGCCATCGCCTGCGAAGCGCAACGCCGTCGTGATGGGCCGCAAGACGTGG
GACAGCATTCCGCCCAAATTCCGCCCGCTTCCCGGTCGCCTGAATGTCGTCTTGTCGTCC
ACCCTCACGACGCAACACCTGTTGGACGGCCTGCCAGACGAAGAAAAACGGAATTTGCAT
GCCGACAGCATTGTGGCGGTAAATGGTGGACTCGAGCAGGCATTGCAGTTGCTCGCGTCC
CCCAATTATACGCCGAGCATTGAGACGGTCTACTGCATTGGTGGCGGATCTGTGTATGCG
GAGGCCCTTCGCCCGCCGTGCGTTCATTTGCTGCAAGCTATTTACCGCACCACCATCCGC
GCCAGCGAGTCTTCTTGCAGCGTGTTTTTTCGCGTTCCCGAGTCGGGTACGGAGGCGGCG
GCGGGTATTGAGTGGCAGCGGGAGACAATCTCCGAGGAGCTCACTTCGGCAAACGGCAAC
GAGACAAAGTACTACTTTGAGAAACTCATCCCACGCAACAGAGAGGAGGAGCAGTATCTA
AGCCTTGTGGATCGCATCATACGCGAGGGGAATGTGAAGCATGACCGCACTGGGGTGGGC
ACGCTCTCCATCTTTGGCGCACAGATGCGTTTCTCGCTCCGCAACAATCGCCTACCACTT
TTGACAACGAAGCGGGTTTTTTGGCGCGGTGTGTGCGAGGAACTGCTGTGGTTTCTACGG
GGCGAAACATATGCCAAAAAGTTAAGTGACAAGGGAGTCCACATATGGGACGACAACGGC
TCGCGCGCGTTTCTTGACAGTCGTGGCCTCACAGAGTACGAGGAGATGGACCTCGGTCCT
GTCTACGGCTTTCAGTGGCGTCACTTTGGTGCCGCCTACACACACCATGATGCCAACTAT
GACGGACAGGGGGTGGATCAAATCAAGGCAATCGTTGAAACACTAAAGACGAATCCTGAC
GATCGCCGGATGCTCTTCACGGCATGGAATCCGAGCGCTTTGCCCAGGATGGCCCTACCA
CCGTGCCACCTGCTCGCACAGTTTTACGTGAGCAATGGGGAACTGTCTTGCATGCTCTAC
CAGCGTTCATGTGACATGGGCCTTGGCGTCCCGTTCAACATTGCCTCCTACGCCTTCTTG
ACCATCCTCATCGCAAAGGCGACGGGGCTGCGGCCGGGAGAGTTGGTGCACACCCTTGGT
GACGCTCACGTGTACAGCAATCACGTCGAGCCGTGCAATGAGCAACTGAAACGTG
>AF358935_1
GCCTTTTCCCTCGTTGTAGCGGTCGACGAGCGCGGCGGCATTGGGGACGGGCGGTCGATC
CCATGGAATGTGCCCGAGGACATGAAGTTCTTCCGGGATGTGACAACAAAACTGCGGGGG
AAGAACGTCAAGCCATCGCCTGCGAAGCGCAACGCCGTCGTGATGGGCCGCAAGACGTGG
GACAGCATTCCGCCCAAATTCCGCCCGCTTCCCGGTCGCCTGAATGTCGTCTTGTCGTCC
ACCCTCACGACGCAACACCTGTTGGACGGCCTGCCAGACGAAGAAAAACGGAATTTGCAT
GCCGACAGCATTGTGGCGGTAAATGGTGGACTCGAGCAGGCATTGCAGTTGCTCGCGTCC
CCCAATTATACGCCGAGCATTGAGACGGTCTACTGCATTGGTGGCGGATCTGTGTATGCG
GAGGCCCTTCGCCCGCCGTGCGTTCATTTGCTGCAAGCTATTTACCGCACCACCATCCGC
GCCAGCGAGTCTTCTTGCAGCGTGTTTTTTCGCGTTCCCGAGTCGGGTACGGAGGCGGCG
GCGGGTATTGAGTGGCAGCGGGAGACAATCTCCGAGGAGCTCACTTCGGCAAACGGCAAC
GAGACAAAGTACTACTTTGAGAAACTCATCCCACGCAACAGAGAGGAGGAGCAGTATCTA
AGCCTTGTGGATCGCATCATACGCGAGGGGAATGTGAAGCATGACCGCACTGGGGTGGGC
ACGCTCTCCATCTTTGGCGCACAGATGCGTTTCTCGCTCCGCAACAATCGCCTACCACTT
TTGACAACGAAACGGGTTTTTTGGCGCGGTGTGTGCGAGGAACTGCTGTGGTTTCTACGG
GGCGAAACATATGCCAAAAAGTTAAGTGACAAGGGAGTCCACATATGGGACGACAACGGC
TCGCGCGCGTTTCTTGACAGTCGTGGCCTCACAGAGTACGAGGAGATGGACCTCGGTCCT
GTCTACGGCTTTCAGTGGCGTCACTTTGGTGCCGCCTACACACACCATGATGCCAACTAT
GACGGACAGGGGGTGGATCAAATCAAGGCAATCGTTGAAACACTAAAGACGAATCCTGAC
GATCGCCGGATGCTATTCACGGCATGGAATCCGAGCGCTTTGCCCAGGATGGCCCTACCA
CCGTGCCACCTGCTCGCACAGTTTTACGTGAGCAATGGGGAACTGTCTTGCATGCTCTAC
CAGCGCTCATGTGACATGGGCCTTGGCGTCCCGTTCAACATTGCCTCCTACGCCCTCTTG
ACCATCCTCATCGCAAAGGCGACGGGGCTGCGGCCGGGAGAGTTGGTGCACACCCTTGGT
GACGCTCACGTGTACAGCAATCACGTCGAGCCGTGCAATGAGCAACTGAAACGTG
>EU302242_1
GCCTTTTCCCTCGTTGTAGCGGTCGACGAGCGCGGCGGCATTGGGGACGGGCGGTCGATC
CCATGGAATGTGCCCGAGGACATGAAGTTCTTCCGGGATGTGACAACAAAACTGCGGGGG
AAGAACGTCAAGCCATCGCCTGCGAAGCGCAACGCCGTCGTGATGGGCCGCAAGACGTGG
GACAGCATTCCGCCCAAATTCCGCCCGCTTCCCGGTCGCCTGAATGTCGTCTTGTCGTCC
ACCCTCACGACGCAACACCTGTTGGACGGCCTGCCAGACGAANAAAAACGGAATTTGCAT
GCCGACAGCATTGTGGCGGTAAATGGTGGACTCGAGCAGGCATTGCAGTTGCTCGCGTCC
CCCAATTATACGCCGAGCATTGAGACGGTCTACTGCATTGGTGGCGGATCTGTGTATGCG
GAGGCCCTTCGCCCGCCGTGCGTTCATTTGCTGCAGGCTATTTACCGCACCACCATCCGC
GCCAGCGAGTCTTCTTGCAGCGTGTTTTTTCGCGTTCCCGAGTCGGGTACGGAGGCGGCG
GCGGGTATTGAGTGGCAGCGGGAGACAATCTCCGAGGAGCTCACTTCGGCAAACGGCAAC
GAGACAAAGTACTACTTTGAGAAACTCATCCCACGCAACAGAGAGGAGGAGCAGTATCTA
AGCCTTGTGGATCGCATCATACGCGAGGGGAATGTGAAGCATGACCGCACTGGGGTGGGC
ACGCTCTCCATCTTTGGCGCACAGATGCGTTTCTCGCTCCGCAACAATCGCCTACCACTT
TTGACAACGAAGCGGGTTTTTTGGCGCGGTGTGTGCGAGGAACTGCTGTGGTTTCTACGG
GGCGAAACATATGCCAAAAAGTTAAGTGACAAGGGAGTCCACATATGGGACGACAACGGC
TCGCGCGCGTTTCTTGACAGTCGTGGCCTCACAGAGTACGAGGAGATGGACCTCGGTCCT
GTCTNCGGCTTTCAGTGGCGTCACTTTGGTGCCGCCTACACACACCATGATGCCAACTAT
GACGGACAGGGGGTGGATCAAATCAAGGCAATCGTTGAAACACTAAAGACGAATCCTGAC
GATCGCCGGATGCTCTTCACGGCATGGAATCCGAGCGCTTTGCCCAGGATGGCCCTACCA
CCGTGCCACCTGCTCGCACAGTTTTACGTGAGCAATGGGGAACTGTCTTGCATGCTCTAC
CAGCGCTCATGTGACATGGGCCTTGGCGTCCCGTTCAACATTGCCTCCTACGCCCTCTTG
ACCATCCTCATCGCAAAGGCGACGGGGCTGCGGCCGGGAGAGTTGGTGCACACCCTTGGT
GACGCTCACGTGTACAGCAATCACGTCGAGCCGTGCAATGAGCAACTGAAACGTG
>EU302233_1
GCCTTTTCCCTCGTTGTAGCGGNCGACGAGCGCGGCGGCATTGGGGACGGGCGGTCGATC
CCATGGAATGTGCCCGAGGACATGAAGTTCTTCCGGGATGTGACAACAAAACTGCGGGGG
AAGAACGTCAAGCCATCGCCTGCGAAGCGCAACGCCGTCGTGATGGGCCGCAAGACGTGG
GACAGCATTCCGCCCAAATTCCGCCCGCTTCCCGGTCGCCTGAATGTCGTCTTGTCGTCC
ACCCTCACGACGCAACACCTGTTGGACGGCCTGCCAGACGAAGAAAAACGGAATTTGCAT
GCCGACAGCATTGTGGCGGTAAATGGTGGACTCGAGCAGGCATTGCAGTTGCTCGCGTCC
CCCAATTATACGCCGAGCATTGAGACGGTCTACTGCATTGGTGGCGGATCTGTGTATGCG
GAGGCCCTTCGCCCGCCGTGCGTTCATTTGCTGCAAGCTATTTACCGCACCACCATCCGC
GCTAGCGAGTCTTCTTGCAGCGTGTTTTTTCGCGTTCCCGAGTCGGGTACGGAGGCGGCG
GCGGGTATTGAGTGGCAGCGGGAGACAATCTCCGAGGAGCTCACTTCGGCAAACGGCAAC
GAGACAAAGTACTACTTTGAGAAACTCATCCCACGCAACAGAGAGGAGGAGCAGTATCTA
AGCCTTGTGGATCGCATCATACGCGAGGGGAATGTGAAGCATGACCGCACTGGGGTGGGC
ACGCTCTCCATCTTTGGCGCACAGATGCGTTTCTCGCTCCGCAACAATCGCCTACCACTT
TTGACAACGAAGCGGGTTTTTTGGCGCGGTGTGTGCGAGGAACTGCTGTGGTTTCTACGG
GGCGAAACATATGCCAAAAAGTTAAGTGACAAGGGAGTCCACATATGGGACGACAACGGC
TCGCGCGCGTTTCTTGACAGTCGTGGCCTCACAGAGTACGAGGAGATGGACCTCGGTCCT
GTCTACGGCTTTCAGTGGCGTCACTTTGGTGCCGCCTACACACACCATGATGCCAACTAT
GACGGACAGGGGGTGGATCAAATCAAGGCAATCGTTGAAACACTAAAGACGAATCCTGAC
GATCGCCGGATGCTCTTCACGGCATGGAATCCGAGCGCTTTGCCCAGGATGGCCCTACCA
CCGTGCCACTTGCTCGCACAGTTTTACGTGAGCAATGGGGAACTGTCTTGCATGCTCTAC
CAGCGCTCATGTGACATGGGCCTTGGCGTCCCGTTCAACATTGCCTCCTACGCCCTCTTG
ACCATCCTCATCGCAAAGGCGACGGGGCTGCGGCCGGGAGAGTTGGTGCACACCCTTGGT
GACGCTCACGTGTACAGCAATCACGTCGAGCCGTGCAATGAGCAACTGAAACGTG
>JN942599_1
GCCTTTTCCCTCGTTGTAGCGGTCGACGAGCACGGCGGCATTGGGGACGGGCGGTCGATC
CCATGGAATGTGCCCGAGGACATGAAGTTTTTCCGGGATTTGACAACAAAACTGCGGGGG
AAGAACGTCAAACCATCGCCTGCGAAGCGCAACGCCGTTGTGATGGGCCGCAAGACGTGG
GACAGCATTCCGCCCAAATTCCGCCCGCTTCCCGGTCGCCTGAACGTCGTTTTGTCGTCC
ACCCTCACGACGCAACACCTCTTGGACGGCCTGCCAGACGAAGAAAAACGGAATTTGCAT
GCCGACAGCATTGTGGCGGTAAATGGTGGACTCGAGCAGGCATTGCGGTTGCTCGCGTCC
CCCAATTACACGCCGAGCATTGAGACGGTCTACTGCATTGGTGGCGGCTCTGTGTATGCG
GAGGCCCTTCGCCCGCCGTGCGTTCATTTGCTGCAAGCCATTTACCGCACCACCATCCGC
GCCAGCGAGTCTTCTTGCAGCGTGTTTTTTCGCGTTCCCGAGTCGGGTACGGAGGCGGCG
GCGGGGATTGAGTGGCAGCGGGAGACAATCTCCGAGGAGCTCACGTCGGCAAACGGCAAC
GAGACAAAGTACTACTTTGAGAAGCTCATCCCACGCAACAGAGAGGAGGAGCAGTATCTA
AGCCTTGTGGATCGCATCATACGCGAGGGGAATGTGAAGCATGACCGCACTGGGGTGGGT
ACGCTCTCCATCTTTGGCGCACAGATGCGTTTCTCGCTCCGCAACAATCGCCTACCACTT
TTGACAACGAAGCGGGTTTTTTGGCGCGGTGTGTGCGAGGAACTGCTGTGGTTTCTACGG
GGCGAAACATATGCCAAAAAGTTAAGTGACAAGGGAGTCCACATATGGGACGACAACGGC
TCGCGCGCGTTTCTTGACAGTCGTGGCCTCACGGAGTACGAGGAGATGGACCTCGGTCCT
GTCTACGGCTTTCAGTGGCGTCACTTTGGTGCCGCCTACACACACCATGATGCCAACTAT
GACGGACAGGGTGTGGATCAAATCAAGGCAATCGTTGAAACGCTAAAGACAAATCCTGAC
GATCGCCGGATGCTATTCACGGCATGGAATCCGAGCGCTTTGCCCAGGATGGCCCTACCA
CCGTGCCACCTGCTCGCACAGTTTTACGTGAGCAATGGGGAACTGTCTTGCATGCTCTAC
CAGCGCTCATGTGACATGGGCCTTGGCGTCCCGTTCAACATTGCCTCCTACGCCCTCTTG
ACCATCCTCATCGCAAAGGCGACGGGGCTGCGGCCGGGAGAGTTGGTGCACACCCTTGGT
GACGCTCACGTGTACAGCAATCACGTCGAGCCGTGCAATGAGCAACTGAAACGTG
>JN942598_1
GCCTTTTCCCTCGTTGTAGCGGTCGACGAGCACGGCGGCATTGGGGACGGGCGGTCGATC
CCATGGAATGTGCCCGAGGACATGAAGTTTTTCCGGGATTTGACAACAAAACTGCGGGGG
AAGAACGTCAAACCATCGCCTGCGAAGCGCAACGCCGTTGTGATGGGCCGCAAGACGTGG
GACAGCATTCCGCCCAAATTCCGCCCGCTTCCCGGTCGCCTGAACGTCGTTTTGTCGTCC
ACCCTCACGACGCAACACCTCTTGGACGGCCTGCCAGACGAAGAAAAACGGAATTTGCAT
GCCGACAGCATTGTGGCGGTAAATGGTGGACTCGAGCAGGCATTGCGGTTGCTCGCGTCC
CCCAATTACACGCCGAGCATTGAGACGGTCTACTGCATTGGTGGCGGCTCTGTGTATGCG
GAGGCCCTTCGCCCGCCGTGCGTTCATTTGCTGCAAGCCATTTACCGCACCACCATCCGC
GCCAGCGAGTCTTCTTGCAGCGTGTTTTTTCGCGTTCCCGAGTCGGGTACGGAGGCGGCG
GCGGGGATTGAGTGGCAGCGGGAGACAATCTCCGAGGAGCTCACGTCGGCAAACGGCAAC
GAGACAAAGTACTACTTTGAGAAGCTCATCCCACGCAACAGAGAGGAGGAGCAGTATCTA
AGCCTTGTGGATCGCATCATACGCGAGGGGAATGTGAAGCATGACCGCACTGGGGTGGGT
ACGCTCTCCATCTTTGGCGCACAGATGCGTTTCTCGCTCCGCAACAATCGCCTACCACTT
TTGACAACGAAGCGGGTTTTTTGGCGCGGTGTGTGCGAGGAACTGCTGTGGTTTCTACGG
GGCGAAACATATGCCAAAAAGTTAAGTGACAAGGGAGTCCACATATGGGACGACAACGGC
TCGCGCGCGTTTCTTGACAGTCGTGGCCTCACGGAGTACGAGGAGATGGACCTCGGTCCT
GTCTACGGCTTTCAGTGGCGTCACTTTGGTGCCGCCTACACACACCATGATGCCAACTAT
GACGGACAGGGTGTGGATCAAATCAAGGCAATCGTTGAAACGCTAAAGACAAATCCTGAC
GATCGCCGGATGCTATTCACGGCATGGAATCCGAGCGCTTTGCCCAGGATGGCCCTACCA
CCGTGCCACCTGCTCGCACAGTTTTACGTGAGCAATGGGGAACTGTCTTGCATGCTCTAC
CAGCGCTCATGTGACATGGGCCTTGGCGTCCCGTTCAACATTGCCTCCTACGCCCTCTTG
ACCATCCTCATCGCAAAGGCGACGGGGCTGCGGCCGGGAGAGTTGGTGCACACCCTTGGT
GACGCTCACGTGTACAGCAATCACGTCGAGCCGTGCAATGAGCAACTGAAACGTG
>GU212927_1
GCCTTTTCCCTCGTTGTAGCGGTCGACGAGCGCGGCGGCATTGGGGACGGGCGGTCGATC
CCATGGAATGTGCCCGAGGACATGAAGTTCTTCCGGGATGTGACAACAAAACTGCGGGGG
AAGAACGTCAAGCCATCGCCTGCGAAGCGCAACGCCGTCGTGATGGGCCGCAAGACGTGG
GACAGCATTCCGCCCAAATTCCGCCCGCTTCCCGGTCGCCTGAATGTCGTCTTGTCGTCC
ACCCTCACGACGCAACACCTGTTGGACGGCCTGCCAGACGAAGAAAAACGGAATTTGCAT
GCCGACAGCATTGTGGCGGTAAATGGTGGACTCGAGCAGGCATTGCAGTTGCTCGCGTCC
CCCAATTATACGCCGAGCATTGAGACTTTCTACTGCATTGGTGGCGGATCTGTGTATGCG
GAGGCCCTTCGCCCGCCGTGCGTTCATTTGCTGCAGGCTATTTACCGCACCACCATCCGC
GCCAGCGAGTCTTCTTGCAGCGTGTTTTTTCGCGTTCCCGAGTCGGGTACGGAGGCGGCG
GCGGGTATTGAGTGGCAGCGGGAGACAATCTCCGAGGAGCTCACTTCGGCAAACGGCAAC
GAGACAAAGTACTACTTTGAGAAACTCATCCCACGCAACAGAGAGGAGGAGCAGTATCTA
AGCCTTGTGGATCGCATCATACGCGAGGGGAATGTGAAGCATGACCGCACTGGGGTGGGC
ACGCTCTCCATCTTTGGCGCACAGATGCGTTTCTCGCTCCGCAACAATCGCCTACCACTT
TTGACAACGAAGCGGGTTTTTTGGCGCGGTGTGTGCGAGGAACTGCTGTGGTTTCTACGG
GGCGAAACATATGCCAAAAAGTTAAGTGACAAGGGAGTCCACATATGGGACGACAACGGC
TCGCGCGCGTTTCTTGACAGTCGTGGCCTCACAGAGTACGAGGAGATGGACCTCGGTCCT
GTCTACGGCTTTCAGTGGCGTCACTTTGGTGCCGCCTACACACACCATGATGCCAACTAT
GACGGACAGGGGGTGGATCAAATCAAGGCAATCGTTGAAACACTAAAGACGAATCCTGAC
GATCGCCGGATGCTCTTCACGGCATGGAATCCGAGCGCTTTGCCCAGGATGGCCCTACCA
CCGTGCCACCTGCTCGCACAGTTTTACGTGAGCAATGGGGAACTGTCTTGCATGCTCTAC
CAGCGCTCATGTGACATGGGCCTTGGCGTCCCGTTCAACATTGCCTCCTACGCCCTCTTG
ACCATCCTCATCGCAAAGGCGACGGGGCTGCGGCCGGGAGAGTTGGTGCACACCCTTGGT
GACGCTCACGTGTACAGCAATCACGTCGAGCCGTGCAATGAGCAACTGAAACGTG
>EU302241_1
GCCTTTTCCCTCGTTGTAGCGGTCGACGAGCACGGCGGCATTGGGGACGGGCGGTCGATC
CCATGGAATGTGCCCGAGGACATGAAGTTTTTCCGGGATTTGACAACAAAACTGCGGGGG
AAGAACGTCAAACCATCGCCTGCGAAGCGCAACGCCGTTGTGATGGGCCGCAAGACGTGG
GACAGCATTCCGCCCAAATTCCGCCCGCTTCCCGGTCGCCTGAACGTCGTTTTGTCGTCC
ACCCTCACGACGCAACACCTCTTGGACGGCCTGCCAGACGAAGAAAAACGGAATTTGCAT
GCCGACAGCATTGTGGCGGTAAATGGTGGACTCGAGCAGGCATTGCGGTTGCTCGCGTCC
CCCAATTACACGCCGAGCATTGAGACGGTCTACTGCATTGGTGGCGGCTCTGTGTATGCG
GAGGCCCTTCGCCCGCCGTGCGTTCATTTGCTGCAAGCCATTTACCGCACCACCATCCGC
GCCAGCGAGTCTTCTTGCAGCGTGTTTTTTCGCGTTCCCGAGTCGGGTACGGAGGCGGCG
GCGGGGATTGAGTGGCAGCGGGAGACAATCTCCGAGGAGCTCACGTCGGCAAACGGCAAC
GAGACAAAGTACTACTTTGAGAAGCTCATCCCACGCAACAGAGAGGAGGAGCAGTATCTA
AGCCTTGTGGATCGCATCATACGCGAGGGGAATGTGAAGCATGACCGCACTGGGGTGGGT
ACGCTCTCCATCTTTGGCGCACAGATGCGTTTCTCGCTCCGCAACAATCGCCTACCACTT
TTGACAACGAAGCGGGTTTTTTGGCGCGGTGTGTGCGAGGAACTGCTGTGGTTTCTACGG
GGCGAAACATATGCCAAAAAGTTAAGTGACAAGGGAGTCCACATATGGGACGACAACGGC
TCGCGCGCGTTTCTTGACAGTCGTGGCCTCACGGAGTACGAGGAGATGGACCTCGGTCCT
GTCTACGGCTTTCAGTGGCGTCACTTTGGTGCCGCCTACACACACCATGATGCCAACTAT
GACGGACAGGGTGTGGATCAAATCAAGGCAATCGTTGAAACGCTAAAGACAAATCCTGAC
GATCGCCGGATGCTATTCACGGCATGGAATCCGAGCGCTTTGCCCAGGATGGCCCTACCA
CCGTGCCACCTGCTCGCACAGTTTTACGTGAGCAATGGGGAACTGTCTTGCATGCTCTAC
CAGCGCTCATGTGACATGGGCCTTGGCGTCCCGTTCAACATTGCCTCCTACGCCCTCTTG
ACCATCCTCATCGCAAAGGCGACGGGGCTGCGGCCGGGAGAGTTGGTGCACACCCTTGGT
GACGCTCACGTGTACAGCAATCACGTCGAGCCGTGCAATGAGCAACTGAAACGTG
>EU302238_1
GCCTTTTCCCTCGTTGTAGCGGTCGACGAGCACGGCGGCATTGGGGACGGGCGGTCGATC
CCATGGAATGTGCCCGAGGACATGAAGTTTTTCCGGGATTTGACAACAAAACTGCGGGGG
AAGAACGTCAAACCATCGCCTGCGAAGCGCAACGCCGTTGTGATGGGCCGCAAGACGTGG
GACAGCATTCCGCCCAAATTCCGCCCGCTTCCCGGTCGCCTGAACGTCGTTTTGTCGTCC
ACCCTCACGACGCAACACCTCTTGGACGGCCTGCCAGACGAAGAAAAACGGAATTTGCAT
GCCGACAGCATTGTGGCGGTAAATGGTGGACTCGAGCAGGCATTGCGGTTGCTCGCGTCC
CCCAATTACACGCCGAGCATTGAGACGGTCTACTGCATTGGTGGCGGCTCTGTGTATGCG
GAGGCCCTTCGCCCGCCGTGCGTTCATTTGCTGCAAGCCATTTACCGCACCACCATCCGC
GCCAGCGAGTCTTCTTGCAGCGTGTTTTTTCGCGTTCCCGAGTCGGGTACGGAGGCGGCG
GCGGGGATTGAGTGGCAGCGGGAGACAATCTCCGAGGAGCTCACGTCGGCAAACGGCAAC
GAGACAAAGTACTACTTTGAGAAGCTCATCCCACGCAACAGAGAGGAGGAGCAGTATCTA
AGCCTTGTGGATCGCATCATACGCGAGGGGAATGTGAAGCATGACCGCACTGGGGTGGGT
ACGCTCTCCATCTTTGGCGCACAGATGCGTTTCTCGCTCCGCAACAATCGCCTACCACTT
TTGACAACGAAGCGGGTTTTTTGGCGCGGTGTGTGCGAGGAACTGCTGTGGTTTCTACGG
GGCGAAACATATGCCAAAAAGTTAAGTGACAAGGGAGTCCACATATGGGACGACAACGGC
TCGCGCGCGTTTCTTGACAGTCGTGGCCTCACGGAGTACGAGGAGATGGACCTCGGTCCT
GTCTACGGCTTTCAGTGGCGTCACTTTGGTGCCGCCTACACACACCATGATGCCAACTAT
GACGGACAGGGTGTGGATCAAATCAAGGCAATCGTTGAAACGCTAAAGACAAATCCTGAC
GATCGCCGGATGCTATTCACGGCATGGAATCCGAGCGCTTTGCCCAGGATGGCCCTACCA
CCGTGCCACCTGCTCGCACAGTTTTACGTGAGCAATGGGGAACTGTCTTGCATGCTCTAC
CAGCGCTCATGTGACATGGGCCTTGGCGTCCCGTTCAACATTGCCTCCTACGCCCTCTTG
ACCATCCTCATCGCAAAGGCGACGGGGCTGCGGCCGGGAGAGTTGGTGCACACCCTTGGT
GACGCTCACGTGTACAGCAATCACGTCGAGCCGTGCAATGAGCAACTGAAACGTG
>AY785646_1
GCCTTTTCCCTCGTTGTAGCGGTCGACGAGCACGGCGGCATTGGGGACGGGCGGTCGATC
CCATGGAATGTGCCCGAGGACATGAAGTTTTTCCGGGATTTGACAACAAAACTGCGGGGG
AAGAACGTCAAGCCATCGCCTGCGAAGCGCAACGCCGTCGTGATGGGCCGCAAGACGTGG
GACAGCATTCCGCCCAAATTCCGCCCGCTTCCCGGTCGCCTGAACGTCGTTTTGTCGTCC
ACCCTCACGACGCAACACCTCTTGGACGGCCTGCCAGACGAAGAAAAACGGAATTTGCAT
GCCGACAGCATTGTGGCGGTAAATGGTGGACTCGAGCAGGCATTGCGGTTGCTCGCGTCC
CCCAATTACACGCCGAGCATTGGGACGGTCTACTGCATCGGTGGCGGCTCTGTGTATGCG
GAGGCCCTTCGCCCGCCGTGCGTTCATTTGCTGCAAGCCATTTACCGCACCACCATCCGC
GCCAGCGAGTCTTCTTGCAGCGTGTTTTTTCGCGTTCCCGAGTCGGGTACGGAGGCGGCG
GCGGGGATTGAGTGGCAGCGGGAGACAATCTCCGAGGAGCTCACGTCGGCAAACGGCAAC
GAGACAAAGTACTACTTTGAGAAGCTCATCCCACGCAACAGAGAGGAGGAGCAGTATCTA
AGCCTTGTGGATCGCATCATACGCGAGGGGAATGTGAAGCATGACCGCACTGGGGTGGGT
ACGCTCTCCATCTTTGGCGCACAGATGCGTTTCTCGCTCCGCAACAATCGCCTACCACTT
TTGACAACGAAGCGGGTTTTTTGGCGCGGTGTGTGCGAGGAACTGCTGTGGTTTCTACGG
GGCGAAACATATGCCAAAAAGTTAAGTGACAAGGGAGTCCACATATGGGACGACAACGGC
TCGCGCGCGTTTCTTGACAGTCGTGGCCTCACGGAGTACGAGGAGATGGACCTCGGTCCT
GTCTACGGCTTTCAGTGGCGTCACTTTGGTGCCGCCTACACACACCATGATGCCAACTAT
GACGGACAGGGTGTGGATCAAATCAAGGCAATCGTTGAAACGCTAAAGACAAATCCTGAC
GATCGCCGGATGCTATTCACGGCATGGAATCCGAGCGCTTTGCCCAGGATGGCCCTACCA
CCGTGCCACCTGCTCGCACAGTTTTACGTGAGCAATGGGGAACTGTCTTGCATGCTCTAC
CAGCGCTCATGTGACATGGGCCTTGGCGTCCCGTTCAACATTGCCTCCTACGCCCTCTTG
ACCATCCTCATCGCAAAGGCGACGGGGCTGCGGCCGGGAGAGTTGGTGCACACCCTTGGT
GACGCTCACGTGTACAGCAATCACGTCGAGCCGTGCAATGAGCAACTGAAACGTG
>AY785641_1
GCCTTTTCCCTCGTTGTAGCGGTCGACGAGCACGGCGGCATTGGGGACGGGCGGTCGATC
CCATGGAATGTGCCCGAGGACATGAAGTTTTTCCGGGATTTGACAACAAAACTGCGGGGG
AAGAACGTCAAACCATCGCCTGCGAAGCGCAACGCCGTTGTGATGGGCCGCAAGACGTGG
GACAGCATTCCGCCCAAATTCCGCCCGCTTCCCGGTCGCCTGAACGTCGTTTTGTCGTCC
ACCCTCACGACGCAACACCTCTTGGACGGCCTGCCAGACGAAGAAAAACGGAATTTGCAT
GCCGACAGCATTGTGGCGGTAAATGGTGGACTCGAGCAGGCATTGCGGTTGCTCGCGTCC
CCCAATTACACGCCGAGCATTGAGACGGTCTACTGCATTGGTGGCGGCTCTGTGTATGCG
GAGGCCCTTCGCCCGCCGTGCGTTCATTTGCTGCAAGCCATTTACCGCACCACCATCCGC
GCCAGCGAGTCTTCTTGCAGCGTGTTTTTTCGCGTTCCCGAGTCGGGTACGGAGGCGGCG
GCGGGGATTGAGTGGCAGCGGGAGACAATCTCCGAGGAGCTCACGTCGGCAAACGGCAAC
GAGACAAAGTACTACTTTGAGAAGCTCATCCCACGCAACAGAGAGGAGGAGCAGTATCTA
AGCCTTGTGGATCGCATCATACGCGAGGGGAATGTGAAGCATGACCGCACTGGGGTGGGT
ACGCTCTCCATCTTTGGCGCACAGATGCGTTTCTCGCTCCGCAACAATCGCCTACCACTT
TTGACAACGAAGCGGGTTTTTTGGCGCGGTGTGTGCGAGGAACTGCTGTGGTTTCTACGG
GGCGAAACATATGCCAAAAAGTTAAGTGACAAGGGAGTCCACATATGGGACGACAACGGC
TCGCGCGCGTTTCTTGACAGTCGTGGCCTCACGGAGTACGAGGAGATGGACCTCGGTCCT
GTCTACGGCTTTCAGTGGCGTCACTTTGGTGCCGCCTACACACACCATGATGCCAACTAT
GACGGACAGGGTGTGGATCAAATCAAGGCAATCGTTGAAACGCTAAAGACAAATCCTGAC
GATCGCCGGATGCTATTCACGGCATGGAATCCGAGCGCTTTGCCCAGGATGGCCCTACCA
CCGTGCCACCTGCTCGCACAGTTTTACGTGAGCAATGGGGAACTGTCTTGCATGCTCTAC
CAGCGCTCATGTGACATGGGCCTTGGCGTCCCGTTCAACATTGCCTCCTACGCCCTCTTG
ACCATCCTCATCGCAAAGGCGACGGGGCTGCGGCCGGGAGAGTTGGTGCACACCCTTGGT
GACGCTCACGTGTACAGCAATCACGTCGAGCCGTGCAATGAGCAACTGAAACGTG
>AF358959_1
GCCTTTTCCCTCGTTGTAGCGGTCGACGAGCACGGCGGCATTGGGGACGGGCGGTCGATC
CCATGGAATGTGCCCGAGGACATGAAGTTTTTCCGGGATTTGACAACAAAACTGCGGGGG
AAGAACGTCAAGCCATCGCCTGCGAAGCGCAACGCCGTCGTGATGGGCCGCAAGACGTGG
GACAGCATTCCGCCCAAATTCCGCCCGCTTCCCGGTCGCCTGAACGTCGTTTTGTCGTCC
ACCCTCACGACGCAACACCTCTTGGACGGCCTGCCAGACGAAGAAAAACGGAATTTGCAT
GCCGACAGCATTGTGGCGGTAAATGGTGGACTCGAGCAGGCATTGCGGTTGCTCGCGTCC
CCCAATTACACGCCGAGCATTGGGACGGTCTACTGCATCGGTGGCGGCTCTGTGTATGCG
GAGGCCCTTCGCCCGCCGTGCGTTCATTTGCTGCAAGCCATTTACCGCACCACCATCCGC
GCCAGCGAGTCTTCTTGCAGCGTGTTTTTTCGCGTTCCCGAGTCGGGTACGGAGGCGGCG
GCGGGGATTGAGTGGCAGCGGGAGACAATCTCCGAGGAGCTCACGTCGGCAAACGGCAAC
GAGACAAAGTACTACTTTGAGAAGCTCATCCCACGCAACAGAGAGGAGGAGCAGTATCTA
AGCCTTGTGGATCGCATCATACGCGAGGGGAATGTGAAGCATGACCGCACTGGGGTGGGT
ACGCTCTCCATCTTTGGCGCACAGATGCGTTTCTCGCTCCGCAACAATCGCCTACCACTT
TTGACAACGAAGCGGGTTTTTTGGCGCGGTGTGTGCGAGGAACTGCTGTGGTTTCTACGG
GGCGAAACATATGCCAAAAAGTTAAGTGACAAGGGAGTCCACATATGGGACGACAACGGC
TCGCGCGCGTTTCTTGACAGTCGTGGCCTCACGGAGTACGAGGAGATGGACCTCGGTCCT
GTCTACGGCTTTCAGTGGCGTCACTTTGGTGCCGCCTACACACACCATGATGCCAACTAT
GACGGACAGGGTGTGGATCAAATCAAGGCAATCGTTGAAACGCTAAAGACAAATCCTGAC
GATCGCCGGATGCTATTCACGGCATGGAATCCGAGCGCTTTGCCCAGGATGGCCCTACCA
CCGTGCCACCTGCTCGCACAGTTTTACGTGAGCAATGGGGAACTGTCTTGCATGCTCTAC
CAGCGCTCATGTGACATGGGCCTTGGCGTCCCGTTCAACATTGCCTCCTACGCCCTCTTG
ACCATCCTCATCGCAAAGGCGACGGGGCTGCGGCCGGGAGAGTTGGTGCACACCCTTGGT
GACGCTCACGTGTACAGCAATCACGTCGAGCCGTGCAATGAGCAACTGAAACGTG
>AF358957_1
GCCTTTTCCCTCGTTGTAGCGGTCGACGAGCACGGCGGCATTGGGGACGGGCGGTCGATC
CCATGGAATGTGCCCGAGGACATGAAGTTTTTCCGGGATTTGACAACAAAACTGCGGGGG
AAGAACGTCAAGCCATCGCCTGCGAAGCGCAACGCCGTCGTGATGGGCCGCAAGACGTGG
GACAGCATTCCGCCCAAATTCCGCCCGCTTCCCGGTCGCCTGAACGTCGTTTTGTCGTCC
ACCCTCACGACGCAACACCTCTTGGACGGCCTGCCAGACGAAGAAAAACGGAATTTGCAT
GCCGACAGCATTGTGGCGGTAAATGGTGGACTCGAGCAGGCATTGCGGTTGCTCGCGTCC
CCCAATTACACGCCGAGCATTGAGACGGTCTACTGCATCGGTGGCGGCTCTGTGTATGCG
GAGGCCCTTCGCCCGCCGTGCGTTCATTTGCTGCAAGCCATTTACCGCACCACCATCCGC
GCCAGCGAGTCTTCTTGCAGCGTGTTTTTTCGCGTTCCCGAGTCGGGTACGGAGGCGGCG
GCGGGGATTGAGTGGCAGCGGGAGACAATCTCCGAGGAGCTCACGTCGGCAAACGGCAAC
GAGACAAAGTACTACTTTGAGAAGCTCATCCCACGCAACAGAGAGGAGGAGCAGTATCTA
AGCCTTGTGGATCGCATCATACGCGAGGGGAATGTGAAGCATGACCGCACTGGGGTGGGT
ACGCTCTCCATCTTTGGCGCACAGATGCGTTTCTCGCTCCGCAACAATCGCCTACCACTT
TTGACAACGAAGCGGGTTTTTTGGCGCGGTGTGTGCGAGGAACTGCTGTGGTTTCTACGG
GGCGAAACATATGCCAAAAAGTTAAGTGACAAGGGAGTCCACATATGGGACGACAACGGC
TCGCGCGCGTTTCTTGACAGTCGTGGCCTCACGGAGTACGAGGAGATGGACCTCGGTCCT
GTCTACGGCTTTCAGTGGCGTCATTTTGGTGCCGCCTACACACACCATGATGCCAACTAT
GACGGACAGGGTGTGGATCAAATCAAGGCAATCGTTGAAACGCTAAAGACAAATCCTGAC
GATCGCCGGATGCTATTCACGGCATGGAATCCGAGCGCTTTGCCCAGGATGGCCCTACCA
CCGTGCCACCTGCTCGCACAGTTTTACGTGAGCAATGGGGAACTGTCTTGCATGCTCTAC
CAGCGCTCATGTGACATGGGCCTTGGCGTCCCGTTCAACATTGCCTCCTACGCCCTCTTG
ACCATCCTCATCGCAAAGGCGACGGGGCTGCGGCCGGGAGAGTTGGTGCACACCCTTGGT
GACGCTCACGTGTACAGCAATCACGTCGAGCCGTGCAATGAGCAACTGAAACGTG
>AF358951_1
GCCTTTTCCCTCGTTGTAGCGGTCGACGAGCACGGCGGCATTGGGGACGGGCGGTCGATC
CCATGGAATGTGCCCGAGGACATGAAGTTTTTCCGGGATTTGACAACAAAACTGCGGGGG
AAGAACGTCAAGCCATCGCCTGCGAAGCGCAACGCCGTTGTGATGGGCCGCAAGACGTGG
GACAGCATTCCGCCCAAATTCCGCCCGCTTCCCGGTCGCCTGAACGTCGTTTTGTCGTCC
ACCCTCACGACGCAACACCTCTTGGACGGCCTGCCAGACGAAGAAAAACGGAATTTGCAT
GCCGACAGCATTGTGGCGGTAAATGGTGGACTCGAGCAGGCATTGCGGTTGCTCGCGTCC
CCCAATTACACGCCGAGCATTGAGACGGTCTACTGCATCGGTGGCGGCTCTGTGTATGCG
GAGGCCCTTCGCCCGCCGTGCGTTCATTTGCTGCAAGCCATTTACCGCACCACCATCCGC
GCCAGCGAGTCTTCTTGCAGCGTGTTTTTTCGCGTTCCCGAGTCGGGTACGGAGGCGGCG
GCGGGGATTGAGTGGCAGCGGGAGACAATCTCCGAGGAGCTCACGTCGGCAAACGGCAAC
GAGACAAAGTACTACTTTGAGAAGCTCATCCCACGCAACAGAGAGGAGGAGCAGTATCTA
AGCCTTGTGGATCGCATCATACGCGAGGGGAATGTGAAGCATGACCGCACTGGGGTGGGT
ACGCTCTCCATCTTTGGCGCACAGATGCGTTTCTCGCTCCGCAACAATCGCCTACCACTT
TTGACAACGAAGCGGGTTTTTTGGCGCGGTGTGTGCGAGGAACTGCTGTGGTTTCTACGG
GGCGAAACATATGCCAAAAAGTTAAGTGACAAGGGAGTCCACATATGGGACGACAACGGC
TCGCGCGCGTTTCTTGACAGTCGTGGCCTCACGGAGTACGAGGAGATGGACCTCGGTCCT
GTCTACGGCTTTCAGTGGCGTCACTTTGGTGCCGCCTACACACACCATGATGCCAACTAT
GACGGACAGGGTGTGGATCAAATCAAGGCAATCGTTGAAACGCTAAAGACAAATCCTGAC
GATCGCCGGATGCTATTCACGGCATGGAATCCGAGCGCTTTGCCCAGGATGGCCCTACCA
CCGTGCCACCTGCTCGCACAGTTTTACGTGAGCAATGGGGAACTGTCTTGCATGCTCTAC
CAGCGCTCATGTGACATGGGCCTTGGCGTCCCGTTCAACATTGCCTCCTACGCCCTCTTG
ACCATCCTCATCGCAAAGGCGACGGGGCTGCGGCCGGGAGAGTTGGTGCACACCCTTGGT
GACGCTCACGTGTACAGCAATCACGTCGAGCCGTGCAATGAGCAACTGAAACGTG
>AF358949_1
GCCTTTTCCCTCGTTGTAGCGGTCGACGAGCACGGCGGCATTGGGGACGGGCGGTCGATC
CCATGGAATGTGCCCGAGGACATGAAGTTTTTCCGGGATTTGACAACAAAACTGCGGGGG
AAGAACGTCAAGCCATCGCCTGCGAAGCGCAACGCCGTTGTGATGGGCCGCAAGACGTGG
GACAGCATTCCGCCCAAATTCCGCCCGCTTCCCGGTCGCCTGAACGTCGTCTTGTCGTCC
ACCCTCACGACGCAACACCTGTTGGACGGCCTGCCAGACGAAGAAAAACGGAATTTGCAT
GCCGACAGCATTGTGGCGGTAAATGGTGGACTCGAGCAGGCATTGCGGTTGCTCGCGTCC
CCCAATTACACGCCGAGCATTGAGACGGTCTACTGCATCGGTGGTGGCTCTGTGTATGCG
GAGGCCCTTCGCCCGCCGTGCGTTCATTTGCTGCAAGCCATTTACCGCACCACCATCCGC
GCCAGTGAGTCTTCTTGCAGCGTGTTTTTTCGCGTTCCCGAGTCGGGTACGGAGGCGGCG
GCGGGGATTGAGTGGCAGCGGGAGACAATCTCCGAGGAGCTCACGTCGGCAAACGGCAAC
GAGACAAAGTACTACTTTGAGAAGCTCATCCCACGCAACAGAGAGGAGGAGCAGTATCTA
AGCCTTGTGGATCGCATCATACGCGAGGGGAATGTGAAGCATGACCGCACTGGGGTGGGT
ACGCTCTCCATCTTTGGCGCACAGATGCGTTTCTCGCTCCGCAACAATCGCCTACCACTT
TTGACAACGAAGCGGGTTTTTTGGCGCGGTGTGTGCGAGGAACTGCTGTGGTTTCTACGG
GGCGAAACATATGCCAAAAAGTTAAGTGACAAGGGAGTCCACATATGGGACGACAACGGC
TCGCGCGCGTTTCTTGACAGTCGTGGCCTCACGGAGTACGAGGAGATGGACCTCGGTCCT
GTCTACGGCTTTCAGTGGCGTCACTTTGGTGCCGCCTACACACACCATGATGCCAACTAT
GACGGACAGGGTGTGGATCAAATCAAGGCAATCGTTGAAACGCTAAAGACAAATCCTGAC
GATCGCCGGATGCTATTCACGGCATGGAATCCGAGCGCTTTGCCCAGGATGGCCCTACCA
CCGTGCCACCTGCTCGCACAGTTTTACGTGAGCAATGGGGAACTGTCTTGCATGCTCTAC
CAGCGCTCATGTGACATGGGCCTTGGCGTCCCGTTCAACATTGCCTCCTACGCCCTCTTG
ACCATCCTCATCGCAAAGGCGACGGGGCTGCGGCCGGGAGAGTTGGTGCACACCCTTGGT
GACGCTCACGTGTACAGCAATCACGTCGAGCCGTGCAATGAGCAACTGAAACGTG
>AF358932_1
GCCTTTTCCCTCGTTGTAGCGGTCGACGAGCGCGGCGGCATTGGGGACGGGCGGTCGATC
CCATGGAATGTGCCCGAGGACATGAAGTTCTTCCGGGATGTGACAACAAAACTGCGGGGG
AAGAACGTCAAGCCATCGCCTGCGAAGCGCAACGCCGTCGTGATGGGCCGCAAGACGTGG
GACAGCATTCCGCCCAAATTCCGCCCGCTTCCCGGTCGCCTGAATGTCGTCTTGTCGTCC
ACCCTCACGACGCAACACCTGTTGGACGGCCTGCCAGACGAAGAAAAACGGAATTTGCAT
GCCGACAGCATTGTGGCGGTAAATGGTGGACTCGAGCAGGCATTGCAGTTGCTCGCGTCC
CCCAATTATACGCCGAGCATTGAGACGGTCTACTGCATTGGTGGCGGATCTGTGTATGCG
GAGGCCCTTCGCCCGCCGTGCGTTCATTTGCTGCAGGCTATTTACCGCACCACCATCCGC
GCCAGCGAGTCTTCTTGCAGCGTGTTTTTTCGCGTTCCCGAGTCGGGTACGGAGGCGGCG
GCGGGTATTGAGTGGCAGCGGGAGACAATCTCCGAGGAGCTCACTTCGGCAAACGGCAAC
GAGACAAAGTACTACTTTGAGAAACTCATCCCACGCAACAGAGAGGAGGAGCAGTATCTA
AGCCTTGTGGATCGCATCATACGCGAGGGGAATGTGAAGCATGACCGCACTGGGGTGGGC
ACGCTCTCCATCTTTGGCGCACAGATGCGTTTCTCGCTCCGCAACAATCGCCTACCACTT
TTGACAACGAAGCGGGTTTTTTGGCGCGGTGTGTGCGAGGAACTGCTGTGGTTTCTACGG
GGCGAAACATATGCCAAAAAGTTAAGTGACAAGGGAGTCCACATATGGGACGACAACGGC
TCGCGCGCGTTTCTTGACAGTCGTGGCCTCACAGAGTACGAGGAGATGGACCTCGGTCCT
GTCTACGGCTTTCAGTGGCGTCACTTTGGTGCCGCCTACACACACCATGATGCCAACTAT
GACGGACAGGGGGTGGATCAAATCAAGGCAATCGTTGAAACACTAAAGACGAATCCTGAC
GATCGCCGGATGCTCTTCACGGCATGGAATCCGAGCGCTTTGCCCAGGATGGCCCTACCA
CCGTGCCACCTGCTCGCACAGTTTTACGTGAGCAATGGGGAACTGTCTTGCATGCTCTAC
CAGCGTTCATGTGACATGGGCCTTGGCGTCCCGTTCAACATTGCCTCCTACGCCTTCTTG
ACCATCCTCATCGCAAAGGCGACGGGGCTGCGGCCGGGAGAGTTGGTGCACACCCTTGGT
GACGCTCACGTGTACAGCAATCACGTCGAGCCGTGCAATGAGCAACTGAAACGTG
>L22484_1
GCCTTTTCCCTCGTTGTAGCGGTCGACGAGCACGGCGGCATTGGGGACGGGCGGTCGATC
CCATGGAATGTGCCCGAGGACATGAAGTTTTTCCGGGATTTGACAACAAAACTGCGGGGG
AAGAACGTCAAACCATCGCCTGCGAAGCGCAACGCCGTTGTGATGGGCCGCAAGACGTGG
GACAGCATTCCGCCCAAATTCCGCCCGCTTCCCGGTCGCCTGAACGTCGTTTTGTCGTCC
ACCCTCACGACGCAACACCTCTTGGACGGCCTGCCAGACGAAGAAAAACGGAATTTGCAT
GCCGACAGCATTGTGGCGGTAAATGGTGGACTCGAGCAGGCATTGCGGTTGCTCGCGTCC
CCCAATTACACGCCGAGCATTGAGACGGTCTACTGCATTGGTGGCGGCTCTGTGTATGCG
GAGGCCCTTCGCCCGCCGTGCGTTCATTTGCTGCAAGCCATTTACCGCACCACCATCCGC
GCCAGCGAGTCTTCTTGCAGCGTGTTTTTTCGCGTTCCCGAGTCGGGTACGGAGGCGGCG
GCGGGGATTGAGTGGCAGCGGGAGACAATCTCCGAGGAGCTCACGTCGGCAAACGGCAAC
GAGACAAAGTACTACTTTGAGAAGCTCATCCCACGCAACAGAGAGGAGGAGCAGTATCTA
AGCCTTGTGGATCGCATCATACGCGAGGGGAATGTGAAGCATGACCGCACTGGGGTGGGT
ACGCTCTCCATCTTTGGCGCACAGATGCGTTTCTCGCTCCGCAACAATCGCCTACCACTT
TTGACAACGAAGCGGGTTTTTTGGCGCGGTGTGTGCGAGGAACTGCTGTGGTTTCTACGG
GGCGAAACATATGCCAAAAAGTTAAGTGACAAGGGAGTCCACATATGGGACGACAACGGC
TCGCGCGCGTTTCTTGACAGTCGTGGCCTCACGGAGTACGAGGAGATGGACCTCGGTCCT
GTCTACGGCTTTCAGTGGCGTCACTTTGGTGCCGCCTACACACACCATGATGCCAACTAT
GACGGACAGGGTGTGGATCAAATCAAGGCAATCGTTGAAACGCTAAAGACAAATCCTGAC
GATCGCCGGATGCTATTCACGGCATGGAATCCGAGCGCTTTGCCCAGGATGGCCCTACCA
CCGTGCCACCTGCTCGCACAGTTTTACGTGAGCAATGGGGAACTGTCTTGCATGCTCTAC
CAGCGCTCATGTGACATGGGCCTTGGCGTCCCGTTCAACATTGCCTCCTACGCCCTCTTG
ACCATCCTCATCGCAAAGGCGACGGGGCTGCGGCCGGGAGAGTTGGTGCACACCCTTGGT
GACGCTCACGTGTACAGCAATCACGTCGAGCCGTGCAATGAGCAACTGAAACGTG
>MF784875_1
GCCTTTTCCCTCGTTGTAGCGGTCGACGAGCGCGGCGGCATTGGGGACGGGCGGTCGATC
CCATGGAATGTGCCCGAGGACATGAAGTTCTTCCGGGATGTGACAACAAAACTGCGGGGG
AAGAACGTCAAGCCATCGCCTGCGAAGCGCAACGCCGTCGTGATGGGCCGCAAGACGTGG
GACAGCATTCCGCCCAAATTCCGCCCGCTTCCCGGTCGCCTGAATGTCGTCTTGTCGTCC
ACCCTCACGACGCAACACCTGTTGGACGGCCTGCCAGACGAAGAAAAACGGAATTTGCAT
GCCGACAGCATTGTGGCGGTAAATGGTGGACTCGAGCAGGCATTGCAGTTGCTCGCGTCC
CCCAATTATACGCCGAGCATTGAGACGGTCTACTGCATTGGTGGCGGATCTGTGTATGCG
GAGGCCCTTCGCCCGCCGTGCGTTCATTTGCTGCAGGCTATTTACCGCACCACCATCCGC
GCCAGCGAGTCTTCTTGCAGCGTGTTTTTTCGCGTTCCCGAGTCGGGTACGGAGGCGGCG
GCGGGTATTGAGTGGCAGCGGGAGACAATCTCCGAGGAGCTCACTTCGGCAAACGGCAAC
GAGACAAAGTACTACTTTGAGAAACTCATCCCACGCAACAGAGAGGAGGAGCAGTATCTA
AGCCTTGTGGATCGCATCATACGCGAGGGGAATGTGAAGCATGACCGCACTGGGGTGGGC
ACGCTCTCCATCTTTGGCGCACAGATGCGTTTCTCGCTCCGCAACAATCGCCTACCACTT
TTGACAACGAAGCGGGTTTTTTGGCGCGGTGTGTGCGAGGAACTGCTGTGGTTTCTACGG
GGCGAAACATATGCCAAAAAGTTAAGTGACAAGGGAGTCCACATATGGGACGACAACGGC
TCGCGCGCGTTTCTTGACAGTCGTGGCCTCACAGAGTACGAGGAGATGGACCTCGGTCCT
GTCTACGGCTTTCAGTGGCGTCACTTTGGTGCCGCCTACACACACCATGATGCCAACTAT
GACGGACAGGGGGTGGATCAAATCAAGGCAATCGTTGAAACACTAAAGACGAATCCTGAC
GATCGCCGGATGCTCTTCACGGCATGGAATCCGAGCGCTTTGCCCAGGATGGCCCTACCA
CCGTGCCACCTGCTCGCACAGTTTTACGTGAGCAATGGGGAACTGTCTTGCATGCTCTAC
CAGCGCTCATGTGACATGGGCCTTGGCGTCCCGTTCAACATTGCCTCCTACGCCCTCTTG
ACCATCCTCATCGNAAAGGCGACGGGGCTGCGGCCGGGAGAGTTGGTGCACACCCTTGGT
GACGCTCACGTGTACAGCAATCACGTCGAGCCGTGCAATGAGCAACTG-------
>AY785645_1
GCCTTTTCCCTCGTTGTAGCGGTCGACGAGCACGGCGGCATTGGGGACGGGCGGTCGATC
CCATGGAATGTGCCCGAGGACATGAAGTTTTTCCGGGATTTGACAACAAAACTGCGGGGG
AAGAACGTCAAGCCATCGCCTGCGAAGCGCAACGCCGTCGTGATGGGCCGCAAGACGTGG
GACAGCATTCCGCCCAAATTCCGCCCGCTTCCCGGTCGCCTGAACGTCGTTTTGTCGTCC
ACCCTCACGACGCAACACCTCTTGGACGGCCTGCCAGACGAAGAAAAACGGAATTTGCAT
GCCGACAGCATTGTGGCGGTAAATGGTGGACTCGAGCAGGCATTGCGGTTGCTCGCGTCC
CCCAATTACACGCCGAGCATTGGGACGGTCTACTGCATCGGTGGCGGCTCTGTGTATGCG
GAGGCCCTTCGCCCGCCGTGCGTTCATTTGCTGCAAGCCATTTACCGCACCACCATCCGC
GCCAGCGAGTCTTCTTGCAGCGTGTTTTTTCGCGTTCCCGAGTCGGGTACGGAGGCGGCG
GCGGGGATTGAGTGGCAGCGGGAGACAATCTCCGAGGAGCTCACGTCGGCAAACGGCAAC
GAGACAAAGTACTACTTTGAGAAGCTCATCCCACGCAACAGAGAGGAGGAGCAGTATCTA
AGCCTTGTGGATCGCATCATACGCGAGGGGAATGTGAAGCATGACCGCACTGGGGTGGGT
ACGCTCTCCATCTTTGGCGCACAGATGCGTTCCTCGCTCCGCAACAATCGCCTACCACTT
TTGACAACGAAGCGGGTTTTTTGGCGCGGTGTGTGCGAGGAACTGCTGTGGTTTCTACGG
GGCGAAACATATGCCAAAAAGTTAAGTGACAAGGGAGTCCACATATGGGACGACAACGGC
TCGCGCGCGTTTCTTGACAGTCGTGGCCTCACGGAGTACGAGGAGATGGACCTCGGTCCT
GTCTACGGCTTTCAGTGGCGTCACTTTGGTGCCGCCTACACACACCATGATGCCAACTAT
GACGGACAGGGTGTGGATCAAATCAAGGCAATCGTTGAAACGCTAAAGACAAATCCTGAC
GATCGCCGGATGCTATTCACGGCATGGAATCCGAGCGCTTTGCCCAGGATGGCCCTACCA
CCGTGCCACCTGCTCGCACAGTTTTACGTGAGCAATGGGGAACTGTCTTGCATGCTCTAC
CAGCGCTCATGTGACATGGGCCTTGGCGTCCCGTTCAACATTGCCTCCTACGCCCTCTTG
ACCATCCTCATCGCAAAGGCGACGGGGCTGCGGCCGGGAGAGTTGGTGCACACCCTTGGT
GACGCTCACGTGTACAGCAATCACGTCGAGCCGTGCAATGAGCAACTGAAACGTG
>AY785642_1
GCCTTTTCCCTCGTTGTAGCGGTCGACGAGCACGGCGGCATTGGGGACGGGCGGTCGATC
CCATGGAATGTGCCCGAGGACATGAAGTTTTTCCGGGATTTGACAACAAAACTGCGGGGG
AAGAACGTCAAACCATCGCCTGCGAAGCGCAACGCCGTTGTGATGGGCCGCAAGACGTGG
GACAGCATTCCGCCCAAATTCCGCCCGCTTCCCGGTCGCCTGAACGTCGTTTTGTCGTCC
ACCCTCACGACGCAACACCTCTTGGACGGCCTGCCAGACGAAGAAAAACGGAATTTGCAT
GCCGACAGCATTGTGGCGGTAAATGGTGGACTCGAGCAGGCATTGCGGTTGCTCGCGTCC
CCCAATTACACGCCGAGCATTGAGACGGTCTACTGCATTGGTGGCGGCTCTGTGTATGCG
GAGGCCCTTCGCCCGCCGTGCGTTCATTTGCTGCAAGCCATTTACCGCACCACCATCCGC
GCCAGCGAGTCTTCTTGCAGCGTGTTTTTTCGCGTTCCCGAGTCGGGTACGGAGGCGGCG
GCGGGGATTGAGTGGCAGCGGGAGACAATCTCCGAGGAGCTCACGTCGGCAAACGGCAAC
GAGACAAAGTACTACTTTGAGAAGCTCATCCCACGCAACAGAGAGGAGGAGCAGTATCTA
AGCCTTGTGGATCGCATCATACGCGAGGGGAATGTGAAGCATGACCGCACTGGGGTGGGT
ACGCTCTCCATCTTTGGCGCACAGATGCGTTTCTCGCTCCGCAACAATCGCCTACCACTT
TTGACAACGAAGCGGGTTTTTTGGCGCGGTGTGTGCGAGGAACTGCTGTGGTTTCTACGG
GGCGAAACATATGCCAAAAAGTTAAGTGACAAGGGAGTCCACATATGGGACGACAACGGC
TCGCGCGCGTTTCTTGACAGTCGTGGCCTCACGGAGTACGAGGAGATGGACCTCGGTCCT
GTCTACGGCTTTCAGTGGCATCACTTTGGTGCCGCCTACACACACCATGATGCCAACTAT
GACGGACAGGGTGTGGATCAAATCAAGGCAATCGTTGAAACGCTAAAGACAAATCCTGAC
GATCGCCGGATGCTATTCACGGCATGGAATCCGAGCGCTTTGCCCAGGATGGCCCTACCA
CCGTGCCACCTGCTCGCACAGTTTTACGTGAGCAATGGGGAACTGTCTTGCATGCTCTAC
CAGCGCTCATGTGACATGGGCCTTGGCGTCCCGTTCAACATTGCCTCCTACGCCCTCTTG
ACCATCCTCATCGCAAAGGCGACGGGGCTGCGGCCGGGAGAGTTGGTGCACACCCTTGGT
GACGCTCACGTGTACAGCAATCACGTCGAGCCGTGCAATGAGCAACTGAAACGTG
>AY785638_1
GCCTTTTCCCTCGTTGTAGCGGTCGACGAGCACGGCGGCATTGGGGACGGGCGGTCGATC
CCATGGAATGTGCCCGAGGACATGAAGTTTTTCCGGGATTTGACAACAAAACTGCGGGGG
AAGAACGTCAAACCATCGCCTGCGAAGCGCAACGCCGTTGTGATGGGCCGCAAGACGTGG
GACAGCATTCCGCCCAAATTCCGCCCGCTTCCCGGTCGCCTGAACGTCGTTTTGTCGTCC
ACCCTCACGACGCAACACCTCTTGGACGGCCTGCCAGACGAAGAAAAACGGAATTTGCAT
GCCGACAGCATTGTGGCGGTAAATGGTGGACTCGAGCAGGCATTGCGGTTGCTCGCGTCC
CCCAATTACACGCCGAGCATTGAGACGGTCTACTGCATTGGTGGCGGCTCTGTGTATGCG
GAGGCCCTTCGCCCGCCGTGCGTTCATTTGCTGCAAGCCATTTACCGCACCACCATCCGC
GCCAGCGAGTCTTCTTGCAGCGTGTTTTTTCGCGTTCCCGAGTCGGGTACGGAGGCGGCG
GCGGGGATTGAGTGGCAGCGGGAGACAATCTCCGAGGAGCTCACGTCGGCAAACGGCAAC
GAGACAAAGTACTACTTTGAGAAGCTCATCCCACGCAACAGAGAGGAGGAGCAGTATCTA
AGCCTTGTGGATCGCATCATACGCGAGGGGAATGTGAAGCATGACCGCACTGGGGTGGGT
ACGCTCTCCATCTTTGGCGCACAGATGCGTTTCTCGCTCCGCAACAATCGCCTACCACTT
TTGACAACGAAGCGGGTTTTTTGGCGCGGTGTGTGCGAGGAACTGCTGTGGTTTCTACGG
GGCGAGACATATGCCAAAAAGTTAAGTGACAAGGGAGTCCACATATGGGACGACAACGGC
TCGCGCGCGTTTCTTGACAGTCGTGGCCTCACGGAGTACGAGGAGATGGACCTCGGTCCT
GTCTACGGCTTTCAGTGGCGTCACTTTGGTGCCGCCTACACACACCATGATGCCAACTAT
GACGGACAGGGTGTGGATCAAATCAAGGCAATCGTTGAAACGCTAAAGACAAATCCTGAC
GATCGCCGGATGCTATTCACGGCATGGAATCCGAGCGCTTTGCCCAGGATGGCCCTACCA
CCGTGCCACCTGCTCGCACAGTTTTACGTGAGCAATGGGGAACTGTCTTGCATGCTCTAC
CAGCGCTCATGTGACATGGGCCTTGGCGTCCCGTTCAACATTGCCTCCTACGCCCTCTTG
ACCATCCTCATCGCAAAGGCGACGGGGCTGCGGCCGGGAGAGTTGGTGCACACCCTTGGT
GACGCTCACGTGTACAGCAATCACGTCGAGCCGTGCAATGAGCAACTGAAACGTG
>CP015659_1
GCCTTTTCCCTCGTTGTAGCGGTCGACGAGCGCGGCGGCATTGGGGACGGGCGGTCGATC
CCATGGAATGTGCCCGAGGACATGAAGTTCTTCCGGGATGTGACAACAAAACTGC-GGGG
AAGAACGTCAAGCCATCGCCTGCGAAGCGCAACGCCGTCGTGATGGGCCGCAAGACGTGG
GACAGCATTCCGCCCAAATTCCGCCCGCTTCCCGGTCGCCTGAATGTCGTCTTGTCGTCC
ACCCTCACGACGCAACACCTGTTGGACGGCCTGCCAGACGAAGAAAAACGGAATTTGCAT
GCCGACAGCATTGTGGCGGTAAATGGTGGACTCGAGCAGGCATTGCAGTTGCTCGCGTCC
CCCAATTATACGCCGAGCATTGAGACGGTCTACTGCATTGGTGGCGGATCTGTGTATGCG
GAGGCCCTTCGCCCGCCGTGCGTTCATTTGCTGCAAGCTATTTACCGCACCACCATCCGC
GC-AGCGAGTCTTCTTGCAGCGTGTTTTTTCGCGTTCCCGAGTCGGGTACGGAGGCGGCG
GCGGGTATTGAGTGGCAGCGGGAGACAATCTCCGAGGAGCTCACTTCGGCAAACGGCAAC
GAGACAAAGTACTACTTTGAGAAACTCATCCCACGCAACAGAGAGGAGGAGCAGTATCTA
AGCCTTGTGGATCGCATCATACGCGAGGG-AATGTGAAGCATGACCGCACTGG-GTGGGC
ACGCTCTCCATCTTTGGCGCACAGATGCGTTTCTCGCTCCGCAACAATCGCCTACCACTT
TTGACAACGAAGCGGGTTTTTTGGCGCGGTGTGTGCGAGGAACTGCTGTGGTTTCTAC-G
GGCGAAACATATGCCAAAAAGTTAAGTGACAAGGGAGTCCACATATGGGACGACAACGGC
TCGCGCGCGTTTCTTGACAGTCGTGGCCTCACAGAGTACGAGGAGATGGACCTCGGTCCT
GTCTACGGCTTTCAGTGGCGTCACTTTGGTGCCGCCTACACACACCATGATGC-AACTAT
GACGGACAGGG-GTGGATCAAATCAAGGCAATCGTTGAAACACTAAAGACGAATCCTGAC
GATCGCCGGATGCTCTTCACGGCATGGAATCCGAGCGCTTTGCCCAGGATGGCCCTACCA
CCGTGCCACCTGCTCGCACAGTTTTACGTGAGCAATGGGGAACTGTCTTGCATGCTCTAC
CAGCGCTCATGTGACATGGGCCTTGGCGTCCCGTTCAACATTGCCTCCTACGCCCTCTTG
ACCATCCTCATCGCAAAGGCGACGGGGCTGCGGCCGGGAGAGTTGGTGCACACCCTTGGT
GACGCTCACGTGTACAGCAATCACGTCGAGCCGTGCAATGAGCAACTGAAACGTG
>T_c_marinkellei_KT327262_1
GCCTTTTCTCTCATTGTAGCGGTTGACGAGCAAGGCGGCATTGGGGATGGACGGTCGATT
CCATGGAATGTGCCCGAGGACATGAAATTCTTCAGGGATGTGACAACAAAACTGCGGGGG
AAAAATGTCAAGCCATCGCCTGCGAAACGCAACGCCGTCGTGATGGGCCGCAAGACGTGG
GACAGCATTCCACCTAAATTCCGTCCGCTTCCTGGTCGCCTGAATGTCGTCCTGTCGTCC
ACCCTCACGACACAACACCTGTTGGACGGCCTGCCAGACGAAGAAAAACGGAATTTGTAT
GCCGACAGCATTGTGGCTGTAAATGGTGGACTCGAGCAGGCATTACAGTTGCTCGCGTCT
CTCAATTACACGTCAAGCATCGAGACAGTCTACTGCATTGGTGGCGGCTCTGTGTATGCG
GAGGCCCTTCGCCCGCCGTGCGTTCATTTACTGCAAGCCATTTATCGCACCACCATCCGC
GCCAGCGAGTCTTCTTGCAGCGTGTTTTTTCACGTTCCCGAGTCGGGTACGGAGCCGGCG
GCGGGGATTGAGTGGCAGCGGGAGACAATCTCCGAGGAGCTTACGTCGGCAAACGGCAGC
GAGACAAAGTACTACTTTGAGAAGCTCATCCCACGCAACAGAGAGGAGGAGCAGTATCTA
AGCCTTGTGGATCGCATCATACGCGAGGGAAATGTAAAGCATGACCGCACTGGAGTGGGT
ACGCTCTCCATCTTTGGCGCACAGATGCGTTTCTCGCTCCGCAACAATCGCCTACCGCTT
TTGACAACAAAGCGGGTTTTTTGGCGTGGTGTGTGCGAGGAACTGCTGTGGTTTCTACGG
GGTGAAACATATGCCAAGAAGTTAAGTGACAAGGGCGTCCACATATGGGACGACAACGGC
TCCCGTGCGTTTCTTGACAGTCGTGGCCTCACGGAGTACGAGGAGATGGACCTCGGTCCT
GTCTACGGCTTTCAGTGGCGTCACTTTGGCGCCGACTACACACACCATGATGCTAACTAT
GACGGACAGGGGGTGGATCAAATCAAGACAATTGTTGAAACGCTCAAGACAAATCCTGAC
GATCGCCGGATGCTCTTCACGGCATGGAATCCAAGCGCTTTGCCCAGGATGGCCCTACCA
CCGTGCCACCTGCTCGCACAGTTCTACGTGAGCAATGGGGAACTGTCTTGCATGTTGTAC
CAGCGCTCATGTGACATGGGCCTTGGCGTCCCGTTCAACATTGCCTCCTACGCCCTCTTG
ACCATTCTCATCGCAAAGTCGACGGGGCTGCGGCCGGGAGAGTTGGTGCACACCCTTGGT
GACGCTCACGTGTACAGCAATCACGTCGAGCCTTGCAAGGAGCAACTGAAACGTG
