# Supplementary material for: Molecular Markers for the Phylogenetic Reconstruction of Trypanosoma cruzi: A Quantitative Review
Source: Pathogens. 2025 Jan 14;14(1):72. doi: 10.3390/pathogens14010072 (PMC11768369; doi:10.3390/pathogens14010072)
Supplement: Supplementary file 1 [file pathogens-14-00072-s001.zip › gGAPDH.fst]

>T_c_marinkellei_AJ620270_1
CGGTGGTCGATATGAACACGGATGCCGAGTACTTTGCGTACCAGATGCGTTACGACACCG
TGCATGGCAAGTTCAAGTACACGGTGACGACGACGAAGAGCAGCCCCTCCGTTGCGAAGG
ACGACATGCTTGTGGTGAATGGCCACCGTATCCTGTGCGTGAAGGCGCAGCGGAACCCGG
CGGATCTCCCGTGGGGCAAGCTTGGTGTGGAGTACGTAATTGAATCAACAGGCCTGTTCA
CTGCCAAGGCGGCGGCGGAGGGCCACCTGCGCGGCGGTGCACGGAAGGTCGTCATCAGCG
CCCCCGCCTCTGGTGGCGCCAAGACTCTTGTGATGGGCGTGAACCATCATGAGTACAACC
CCAGCGAGCACCACGTTGTGTCGAACGCGTCATGCACGACCAATTGCCTTGCGCCCATTG
TGCACGTCCTGGTGAAGGAGGGCTTCGGTGTGCAGACCGGCCTCATGACGACGATCCACT
CGTACACAGCAACGCAGAAGACGGTGGACGGTGTGTCGGTGAAGGACTGGCGTGGCGGTC
GTGCGGCTGCTGTCAATATCATTCCGAGCACGACCGGTGCGGCGAAGGCGGTGGGCATGG
TGATTCCGAGCACCCAGGGCAAGCTGACGGGTATGTCTTTTCGTGTCCCCACCCCGGACG
TGTCCGTGGTGGATCTCACCTTCACTGCGACGCGCGACACCAGCATACAGGAGATCGATG
CCGCCCTGAAGCGCGCGTCTAAGACTTACATGAAGGGAATTCTCGGCTACACAGACGAAG
AGCTTGTGAGTGCAGACTTCATTAATGACAACCGCAGCTCCATCTACGACTCCAAGGCGA
CGTTGCAGAACAA
>T_c_marinkellei_FJ649495_1
CGGTGGTCGATATGAACACGGATGCCGAGTACTTTGCGTACCAGATGCGTTACGACACCG
TGCATGGCAAGTTCAAGTACACGGTGACGACGACGAAGAGCAGCCCCTCCGTTGCGAAGG
ACGACATGCTTGTGGTGAATGGCCACCGTATCCTGTGCGTGAAGGCGCAGCGGAACCCGG
CGGATCTCCCGTGGGGCAAGCTTGGTGTGGAGTACGTAATTGAATCAACAGGCCTGTTCA
CTGCCAAGGCGGCGGCGGAGGGCCACCTGCGCGGCGGTGCACGGAAGGTCGTCATCAGCG
CCCCCGCCTCTGGTGGCGCCAAGACTCTTGTGATGGGCGTGAACCATCATGAGTACAACC
CCAGCGAGCACCACGTTGTGTCGAACGCGTCATGCACGACCAATTGCCTTGCGCCCATTG
TGCACGTCCTGGTGAAGGAGGGCTTCGGTGTGCAGACCGGCCTCATGACGACGATCCACT
CGTACACAGCAACGCAGAAGACGGTGGACGGTGTGTCGGTGAAGGACTGGCGTGGCGGTC
GTGCGGCTGCTGTCAATATCATTCCGAGCACGACCGGTGCGGCGAAGGCGGTGGGCATGG
TGATTCCGAGCACCCAGGGCAAGCTGACGGGTATGTCTTTTCGTGTCCCCACCCCGGACG
TGTCCGTGGTGGATCTCACCTTCACTGCGACGCGCGACACCAGCATACAGGAGATCGATG
CCGCCCTGAAGCGCGCGTCTAAGACTTACATGAAGGGAATTCTCGGCTACACAGACGAAG
AGCTTGTGAGTGCAGACTTCATTAATGACAACCGCAGCTCCATCTACGACTCCAAGGCGA
CGTTGCAGAACAA
>T_c_marinkellei_GQ140360_1
CGGTGGTCGATATGAACACGGATGCCGAGTACTTTGCGTACCAGATGCGTTACGACACCG
TGCATGGCAAGTTCAAGTACACGGTGACGACGACGAAGAGCAGCCCCTCCGTTGCGAAGG
ACGACATGCTTGTGGTGAATGGCCACCGTATCCTGTGCGTGAAGGCGCAGCGGAACCCGG
CGGATCTCCCGTGGGGCAAGCTTGGTGTGGAGTACGTAATTGAATCAACAGGCCTGTTCA
CTGCCAAGGCGGCGGCGGAGGGCCACCTGCGCGGCGGTGCACGGAAGGTCGTCATCAGCG
CCCCCGCCTCTGGTGGCGCCAAGACTCTTGTGATGGGCGTGAACCATCATGAGTACAACC
CCAGCGAGCACCACGTTGTGTCGAACGCGTCATGCACGACCAATTGCCTTGCGCCCATTG
TGCACGTCCTGGTGAAGGAGGGCTTCGGTGTGCAGACCGGCCTCATGACGACGATCCACT
CGTACACAGCAACGCAGAAGACGGTGGACGGTGTGTCGGTGAAGGACTGGCGTGGCGGTC
GTGCGGCTGCTGTCAATATCATTCCGAGCACGACCGGTGCGGCGAAGGCGGTGGGCATGG
TGATTCCGAGCACCCAGGGCAAGCTGACGGGTATGTCTTTTCGTGTCCCCACCCCGGACG
TGTCCGTGGTGGATCTCACCTTCACTGCGGCGCGCGACACCAGCATACAGGAGATCGATG
CCGCCCTGAAGCGCGCGTCTAAGACTTACATGAAGGGAATTCTCGGCTACACAGACGAAG
AGCTTGTGAGTGCAGACTTCATTAATGACAACCGCAGCTCCATGTACGACTCCAAGGCGA
CGCTGCAGAACAA
>GQ140356_1
CGGTGGTCGATATGAACACGGATGCCGAGTACTTTGCGTACCAGATGCGTTACGACACCG
TGCATGGCAAGTTCAAGTACAAGGTGACGACGACGAAGAGCAGCCCCTCCGTTGCGAAGG
ACGACACGCTTGTGGTGAATGGCCACCGTATCCTGTGCGTGAAGGCGCAGCGTAACCCGG
CGGATCTCCCATGGGGCAAGCTTGGTGTGGAGTACGTAATTGAATCAACGGGCCTGTTCA
CTGCCAAGGCGGCGGCGGAGGGCCACCTGCGCGGCGGTGCACGGAAGGTCGTCATCAGTG
CCCCCGCCTCTGGTGGCGCCAAGACACTTGTGATGGGCGTGAACCATCACGAGTACAACC
CCAGTGAGCACCACGTTGTGTCCAACGCGTCATGCACGACCAATTGCCTTGCGCCCATTG
TGCACGTCCTGGTGAAGGAGGGATTCGGCGTGCAGACCGGCCTCATGACGACGATCCACT
CGTACACAGCAACGCAGAAGACGGTGGACGGTGTGTCGGTGAAGGACTGGCGTGGCGGTC
GTGCGGCTGCTGTCAACATCATTCCGAGCACGACTGGTGCGGCGAAGGCGGTGGGCATGG
TGATTCCGAGCACCCAGGGCAAGCTGACGGGCATGTCTTTCCGTGTCCCCACCCCGGACG
TGTCCGTGGTGGATCTTACCTTCACTGCGGCGCGCGACACCAGCATACAGGAGATCGACG
CCGCCCTGAAGCGCGCGTCTAAGACTTACATGAAGGGAATTCTCGGCTACACGGACGAGG
AGCTTGTGAGTGCAGACTTCATTAATGACAACCGCAGCTCCATCTACGACTCCAAGGCGA
CGCTGCAGAACAA
>MW345242_1
-GGTGGTCGATATGAACACGGATGCCGAGTACTTTGCGTACCAGATGCGTTATTACACCG
TGCATGGCAAGTTCAAGTACAACGTGACGACGACGAAGAGCAGCCCCTCCGTTGCGAAGG
ACGACACGCTTGTGGTGAATGGCCACCGTATCCTGTGCGTGAAGGCGTAGCGGAACCCGG
-GGATCTCCCATGGGGCAAGCTTGGTGTGGAGTACGTAATTGAATCAACGGGCCTGTTCA
CTGCCAAGGCGGCGGCGGAGGGCCACCTGCGCGGCGGTGCACGTAAGGTCGTCATCAGCG
CTCCCGCCTCTGGTGGCGCCAAGACACTTGTGATGGGCGTGAACCATCACGAGTACAACC
CCAGTGAGCACCACGTTGTGTCTAACGCGTCATGCACGACCAATTGCCTTGCGCCCATTG
TGCACGTCCTGGTGAAGGAGGGATTCGGCGTGCAGACCGGCCTCATGACGACGATCCACT
CGTACACAGCAACGCAGAAGACGGTGGACGGGGTGTCGGTGAAGGACTGGCGTGGCGGTC
GTGCGGCTGCTGTCAACATCATTCCGAGCACGACTGGTGCGGCGAAGGCGGTGGGCATGG
TGATTCCGAGCACCCAGGGCAAGCTGACGGGCATGTCTTTTCGTGTCCCCACCCCGGACG
TGTCCGTGGTGGATCTCACCTTCACTGCGGCGCGCGACACCAGCATACAGGAGATCGACG
CCGCCCTGAAGCGCGCGTCTAAGACTTACATGAAAGGAATTCTCGGCTACACGGACGAGG
AGCTTGTGAGTGCAGACTTCATTAATGACAACCGCAGCTCCATCTACGACTCCAAGGCGA
CGCTGCAGAACAA
>AJ620269_1
CGGCGGTCGATATGAACACGGATGCCGAGTACTTTGCGTACCAGATGCGTTACGACACCG
TGCATGGCAAGTTCAAGTACAACGTGACGACGACGAAGAGCAGCCCCTCCGTTGCGAAGG
ACGACACGCTTGTGGTGAATGGCCACCGTATCCTGTGCGTGAAGGCGCAGCGGAACCCGG
CGGATCTCCCATGGGGCAAGCTTGGTGTGGAGTACGTAATTGAATCAACGGGCCTGTTCA
CTGCCAAGGCGGCGGCGGAGGGCCACCTGCGCGGCGGTGCACGTAAGGTCGTCATCAGCG
CTCCCGCCTCTGGTGGCGCCAAGACACTTGTGATGGGCGTGAACCATCACGAGTACAACC
CCAGTGAGCACCACGTTGTGTCTAACGCGTCATGCACGACCAATTGCCTTGCGCCCATTG
TGCACGTCCTGGTGAAGGAGGGATTCGGCGTGCAGACCGGCCTCATGACGACGATCCACT
CGTACACAGCAACGCAGAAGACGGTGGACGGGGTGTCGGTGAAGGACTGGCGTGGCGGTC
GTGCGGCTGCTGTCAACATCATTCCGAGCACGACTGGTGCGGCGAAGGCGGTGGGCATGG
TGATTCCGAGCACCCAGGGCAAGCTGACGGGCATGTCTTTTCGTGTCCCCACCCCGGACG
TGTCCGTGGTGGATCTCACCTTCACTGCGGCGCGCGACACCAGCATACAGGAGATCGACG
CCGCCCTGAAGCGCGCGTCTAAGACTTACATGAAAGGAATTCTCGGCTACACGGACGAGG
AGCTTGTGAGTGCAGACTTCATTAATGACAACCGCAGCTCCATCTACGAGTCCAAGGCGA
CGCTGCAGAACAA
>GQ140355_1
CGGTGGTCGATATGAACACCGATGCCGAGTACTTTGCGTACCAGATGCGTTACGACACCG
TGCATGGCAAGTTCAAGTACAACGTGACGACGACGAAGAGCAGCCCCTCCGTTGCGAAGG
ACGACACGCTTGTGGTGAATGGCCACCGTATCCTGTGCGTGAAGGCGCAGCGGAACCCGG
CGGATCTCCCATGGGGCAAGCTTGGTGTGGAGTACGTAATTGAATCAACGGGCCTGTTCA
CTGCCAAGGCGGCGGCGGAGGGCCACCTGCGCGGCGGTGCACGTAAGGTCGTCATCAGCG
CTCCCGCCTCTGGTGGCGCCAAGACACTTGTGATGGGCGTGAACCATCACGAGTACAACC
CCAGTGAGCACCACGTTGTGTCTAACGCGTCATGCACGACCAATTGCCTTGCGCCCATTG
TGCACGTCCTGGTGAAGGAGGGATTCGGCGTGCAGACCGGCCTCATGACGACGATCCACT
CGTACACAGCAACGCAGAAGACGGTGGACGGTGTGTCGGTGAAGGACTGGCGTGGCGGTC
GTGCGGCTGCTGTCAACATCATTCCGAGCACGACTGGTGCGGCGAAGGCGGTGGGCATGG
TGATTCCGAGCACCCAGGGCAAGCTGACGGGCATGTCTTTTCGTGTCCCCACCCCGGACG
TGTCCGTGGTGGATCTCACCTTCACTGCGGCGCGCGACACCAGCATACAGGAGATCGACG
CCGCCCTGAAGCGCGCGTCTAAGACTTACATGAAAGGAATTCTCGGCTACACGGACGAGG
AGCTTGTGAGTGCAGACTTCATTAATGACAACCGCAGCTCCATCTACGACTCCAAGGCGA
CGCTGCAGAACAA
>XM_808702_1
CGGTGGTCGATATGAACACGGATGCCGAGTACTTTGCGTACCAGATGCGTTACGACACCG
TGCATGGCAAGTTCAAGTACAACGTGACGACGACGAAGAGCAGCCCCTCCGTTGCGAAGG
ACGACACGCTTGTGGTGAATGGCCACCGTATCCTGTGCGTGAAGGCGCAGCGGAACCCGG
CGGATCTCCCATGGGGCAAGCTTGGTGTGGAGTACGTAATTGAATCAACGGGCCTGTTCA
CTGCCAAGGCGGCGGCGGAGGGCCACCTGCGCGGCGGTGCACGTAAGGTCGTCATCAGCG
CTCCCGCCTCTGGTGGCGCCAAGACACTTGTGATGGGCGTGAACCATCACGAGTACAACC
CCAGTGAGCACCACGTTGTGTCTAACGCGTCATGCACGACCAATTGCCTTGCGCCCATTG
TGCACGTCCTGGTGAAGGAGGGATTCGGCGTGCAGACCGGCCTCATGACGACGATCCACT
CGTACACAGCAACGCAGAAGACGGTGGACGGGGTGTCGGTGAAGGACTGGCGTGGCGGTC
GTGCGGCTGCTGTCAACATCATTCCGAGCACGACTGGTGCGGCGAAGGCGGTGGGCATGG
TGATTCCGAGCACCCAGGGCAAGCTGACGGGCATGTCTTTTCGTGTCCCCACCCCGGACG
TGTCCGTGGTGGATCTCACCTTCACTGCGGCGCGCGACACCAGCATACAGGAGATCGACG
CCGCCCTGAAGCGCGCGTCTAAGACTTACATGAAAGGAATTCTCGGCTACACGGACGAGG
AGCTTGTGAGTGCAGACTTCATTAATGACAACCGCAGCTCCATCTACGACTCCAAGGCGA
CGCTGCAGAACAA
>GQ140357_1
CGGTGGTCGATATGAACACGGATGCCGAGTACTTTGCGTACCAGATGCGTTACGACACCG
TGCATGGCAAGTTCAAGTACAACGTGACGACGACGAAGAGCAGCCCCTCCGTTGCGAAGG
ACGACACGCTTGTGGTGAATGGCCACCGTATCCTGTGCGTGAAGGCGCAGCGGAACCCGG
CGGATCTCCCATGGGGCAAGCTTGGTGTGGAGTACGTAATTGAATCAACGGGCCTGTTCA
CTGCCAAGGCGGCGGCGGAGGGCCACCTGCGCGGCGGTGCACGTAAGGTCGTCATCAGCG
CTCCCGCCTCTGGTGGCGCCAAGACACTTGTGATGGGCGTGAACCATCACGAGTACAACC
CCAGTGAGCACCACGTTGTGTCTAACGCGTCATGCACGACCAATTGCCTTGCGCCCATTG
TGCACGTCCTGGTGAAGGAGGGATTCGGCGTGCAGACCGGCCTCATGACGACGATCCACT
CGTACACAGCAACGCAGAAGACGGTGGACGGGGTGTCGGTGAAGGACTGGCGTGGCGGTC
GTGCGGCTGCTGTCAACATCATTCCGAGCACGACTGGTGCGGCGAAGGCGGTGGGCATGG
TGATTCCGAGCACCCAGGGCAAGCTGACGGGCATGTCTTTTCGTGTCCCCACCCCGGACG
TGTCCGTGGTGGATCTCACCTTCACTGCGGCGCGCGACACCAGCATACAGGAGATCGACG
CCGCCCTGAAGCGCGCGTCTAAGACTTACATGAAAGGAATTCTCGGCTACACGGACGAGG
AGCTTGTGAGTGCAGACTTCATTAATGACAACCGCAGCTCCATCTACGACTCCAAGGCGA
CGCTGCAGAACAA
>GQ140354_1
CGGTGGTCGATATGAACACGGATGCCGAGTACTTTGCGTACCAGATGCGTTACGACACCG
TGCATGGCAAGTTCAAGTACACGGTGACGACGACGAAGAGCAGCCCCTCCGTTGCGAAGG
ACGACACGCTTGTGGTGAATGGCCACCGTATCCTGTGCGTGAAGGCGCAGCGGAACCCGG
CGGATCTCCCATGGGGCAAGCTTGGTGTGGAGTACGTAATTGAATCAACGGGCCTGTTCA
CTGCCAAGGCGGCGGCGGAGGGCCACCTGCGCGGCGGTGCACGTAAGGTCGTCATCAGCG
CTCCCGCCTCTGGTGGCGCCAAGACACTTGTGATGGGCGTGAACCATCACGAGTACAACC
CCAGTGAGCACCACGTTGTGTCTAACGCGTCATGCACGACCAATTGCCTTGCGCCCATTG
TGCACGTCCTGGTGAAGGAGGGATTCGGCGTGCAGACCGGCCTCATGACGACGATCCACT
CGTACACAGCAACACAGAAGACGGTGGACGGTGTGTCGGTGAAGGACTGGCGTGGCGGTC
GTGCGGCTGCTGTCAACATCATTCCGAGCACGACTGGTGCGGCGAAGGCGGTGGGCATGG
TGATTCCGAGCACCCAGGGCAAGCTGACGGGCATGTCTTTTCGTGTCCCCACCCCGGACG
TGTCCGTGGTGGATCTCACCTTCACTGCGGCGCGCGACACCAGCATACAGGAGATCGACG
CCGCCCTGAAGCGCGCGTCTAAGACTTACATGAAGGGAATTCTCGGCTACACGGACGAGG
AGCTTGTGAGTGCAGACTTCATTAATGACAACCGCAGCTCCATCTACGACTCCAAGGCGA
CGCTGCAGAACAA
>AB362560_1
CGGTGGTCGACATGAACACGGATGCCGAGTACTTTGCGTACCAGATGCGTTACGACACCG
TGCACGGCAAGTTCAAGTACACGGTGACGACGACGAAGAGCAGCCCCTCCGTTGCGAAGG
ACGACACGCTTGTGGTGAATGGCCACCGTATCCTGTGCGTGAAGGCGCAGCGGAACCCGG
CGGATCTCCCATGGGGCAAGCTTGGTGTGGAGTACGTAATTGAATCAACGGGCCTGTTCA
CTGCCAAGGCGGCGGCGGAGGGCCACCTGCGCGGCGGTGCACGGAAGGTCGTCATCAGCG
CCCCCGCCTCTGGTGGCGCCAAGACACTTGTGATGGGCGTGAACCATCACGAGTACAACC
CCAGTGAGCACCACGTTGTGTCTAACGCGTCATGCACGACCAATTGCCTTGCGCCCATTG
TGCACGTCCTGGTGAAGGAGGGATTCGGCGTGCAGACCGGCCTCATGACGACGATCCACT
CGTACACAGCAACGCAGAAGACGGTGGACGGTGTGTCGGTGAAGGACTGGCGTGGCGGTC
GTGCGGCTGCTGTCAACATCATTCCGAGCACGACTGGTGCGGCGAAGGCGGTGGGCATGG
TGATTCCGAGCACCCAGGGCAAGCTGACGGGCATGTCTTTTCGTGTCCCCACCCCGGACG
TGTCCGTGGTGGATCTCACCTTCACTGCGGCGCGCGACACCAGCATACAGGAGATCGACG
CCGCCCTGAAGCGCGCGTCTAAGACTTACATGAAGGGAATTCTCGGCTACACAGACGAGG
AGCTTGTGAGTGCAGACTTCATTAATGACAACCGCAGCTCCATCTACGACTCCAAGGCGA
CACTGCAGAACAA
>XM_807044_1
CGGTGGTCGACATGAACACGGATGCCGAGTACTTTGCGTACCAGATGCGTTACGACACCG
TGCACGGCAAGTTCAAGTACACGGTGACGACGACGAAGAGCAGCCCCTCCGTTGCGAAGG
ACGACACGCTTGTGGTGAATGGCCACCGTATCCTGTGCGTGAAGGCGCAGCGGAACCCGG
CGGATCTCCCATGGGGCAAGCTTGGTGTGGAGTACGTAATTGAATCAACGGGCCTGTTCA
CTGCCAAGGCGGCGGCGGAGGGCCACCTGCGCGGCGGTGCACGGAAGGTCGTCATCAGCG
CTCCCGCCTCTGGTGGCGCCAAGACACTTGTGATGGGCGTGAACCATCACGAGTACAACC
CCAGTGAGCACCACGTTGTGTCTAACGCGTCATGCACGACCAATTGCCTTGCGCCCATTG
TGCACGTCCTGGTGAAGGAGGGATTCGGCGTGCAGACCGGCCTCATGACGACGATCCACT
CGTACACAGCAACACAGAAGACGGTGGACGGTGTGTCGGTGAAGGACTGGCGTGGCGGTC
GTGCGGCTGCTGTCAACATCATTCCGAGCACGACTGGTGCGGCGAAGGCGGTGGGCATGG
TAATTCCGAGCACCCAGGGCAAGCTGACGGGCATGTCTTTTCGTGTCCCCACCCCGGACG
TGTCCGTGGTGGATCTCACCTTCACTGCGGCGCGCGACACCAGCATACAGGAGATCGACG
CCGCCCTGAAGCGCGCGTCTAAGACTTACATGAAGGGAATTCTCGGCTACACGGACGAGG
AGCTTGTGAGTGCAGACTTCATTAATGACAACCGCAGCTCCATCTACGACTCCAAGGCGA
CACTGCAGAACAA
>XM_807045_1
CGGTGGTCGACATGAACACGGATGCCGAGTACTTTGCGTACCAGATGCGTTACGACACCG
TGCACGGCAAGTTCAAGTACACGGTGACGACGACGAAGAGCAGCCCCTCCGTTGCGAAGG
ACGACACGCTTGTGGTGAATGGCCACCGTATCCTGTGCGTGAAGGCGCAGCGGAACCCGG
CGGATCTCCCATGGGGCAAGCTTGGTGTGGAGTACGTAATTGAATCAACGGGCCTGTTCA
CTGCCAAGGCGGCGGCGGAGGGCCACCTGCGCGGCGGTGCACGGAAGGTCGTCATCAGCG
CTCCCGCCTCTGGTGGCGCCAAGACACTTGTGATGGGCGTGAACCATCACGAGTACAACC
CCAGTGAGCACCACGTTGTGTCTAACGCGTCATGCACGACCAATTGCCTTGCGCCCATTG
TGCACGTCCTGGTGAAGGAGGGATTCGGCGTGCAGACCGGCCTCATGACGACGATCCACT
CGTACACAGCAACACAGAAGACGGTGGACGGTGTGTCGGTGAAGGACTGGCGTGGCGGTC
GTGCGGCTGCTGTCAACATCATTCCGAGCACGACTGGTGCGGCGAAGGCGGTGGGCATGG
TGATTCCGAGCACCCAGGGCAAGCTGACGGGCATGTCTTTTCGTGTCCCCACCCCGGACG
TGTCCGTGGTGGATCTCACCTTCACTGCGGCGCGCGACACCAGCATACAGGAGATCGACG
CCGCCCTGAAGCGCGCGTCTAAGACTTACATGAAGGGAATTCTCGGCTACACAGACGAGG
AGCTCGTGAGTGCAGACTTCATTAATGACAACCGCAGCTCCATCTACGACTCCAAGGCGA
CGCTGCAGAACAA
>GQ140353_1
CGGTGGTCGACATGAACACGGATGCCGAGTACTTTGCGTACCAGATGCGTTACGACACCG
TGCACGGCAAGTTCAAGTACACGGTGACGACGACGAAGAGCAGCCCCTCCGTTGCGAAGG
ACGACACGCTTGTGGTGAATGGCCACCGTATCCTGTGCGTGAAGGCGCAGCGGAACCCGG
CAGATCTCCCATGGGGCAAGCTTGGTGTGGAGTACGTAATTGAATCAACGGGCCTGTTCA
CTGCCAAGGCGGCGGCGGAGGGCCACCTGCGCGGCGGTGCACGGAAGGTCGTCATCAGCG
CTCCCGCCTCTGGTGGCGCCAAGACACTTGTGATGGGCGTGAACCATCACGAGTACAACC
CCAGTGAGCACCACGTTGTGTCTAACGCGTCATGCACGACCAATTGCCTTGCGCCCATTG
TGCACGTCCTGGTGAAGGAGGGATTCGGCGTGCAGACCGGCCTCATGACGACGATCCACT
CGTACACAGCAACACAGAAGACGGTGGACGGTGTGTCGGTGAAGGACTGGCGTGGCGGTC
GTGCGGCTGCTGTCAACATCATTCCGAGCACGACTGGTGCGGCGAAGGCGGTGGGCATGG
TGATTCCGAGCACCCAGGGCAAGCTGACGGGCATGTCTTTTCGTGTCCCCACCCCGGACG
TGTCCGTGGTGGATCTCACCTTCACTGCGGCGCGCGACACCAGCATACAGGAGATCGACG
CCGCCCTGAAGCGCGCGTCTAAGACTTACATGAAGGGAATTCTCGGCTACACAGACGAGG
AGCTCGTGAGTGCAGACTTCATTAATGACAACCGCAGCTCCATCTACGACTCCAAGGCGA
CACTGCAGAACAA
>AJ620268_1
CGGTGGTCGATATGAACACGGATGCCGAGTACTTTGCGTACCAGATGCGTTACGACACCG
TGCATGGCAAGTTCAAGTACGAGGTGACGACGACGAAGAGCAGCCCCTCCGTTGCGAAGG
GCGACACGCTTGTGGTGAATGGCCACCGTATCCTGTGCGTGAAGGCGCAGCGGAACCCGG
CGGATCTCCCATGGGGCAAGCTTGGTGTGGAGTACGTAATTGAATCAACGGGCCTGTTCA
CCGCCAAGGCGGCGGCGGAGGGCCACCTGCGCGGCGGTGCACGGAAGGTCGTCATCAGCG
CTCCCGCCTCTGGTGGCGCCAAGACACTTGTGATGGGCGTGAACCATCACGAGTACAACC
CCAGTGAGCACCACGTTGTGTCTAACGCGTCATGCACGACCAATTGCCTTGCGCCCATTG
TGCACGTCCTGGTGAAGGAGAGATTCGGCGTGCAGACCGGCCTCATGACGACGATCCACT
CGTACACAGCAACGCAGAAGACGGTGGACGGTGTGTCGGTGAAGGACTGGCGTGGCGGTC
GCGCGGCTGCTGTCAACATCATTCCGAGCACGACTGGTGCGGCGAAGGCGGTGGGCATGG
TGATTCCGAGCACCCAGGGCAAGCTGACGGGCATGTCTTTTCGTGTCCCCACCCCGGACG
TGTCCGTGGTGGATCTCACCTTCACTGCGGCGCGCGACACCAGCATACAGGAGATCGACG
CCGCCCTGAAGCGCGCGTCTAAGACTTACATGAAAGGAATTCTCGGCTACACGGACGAGG
AGCTTGTGAGTGCAGACTTCATTAATGACAACCGCAGCTCCATTTACGACTCCAAGGCAA
CACTGCAGAACAA
>GQ140358_1
CGGTGGTCGATATGAACACGGATGCCGAGTACTTTGCGTACCAGATGCGTTACGACACCG
TGCATGGCAAGTTCAAGTACAAGGTGACGACGACGAAGAGCAGCCCCTCCGTTGCGAAGG
ACGACACGCTTGTGGTGAATGGCCACCGTATCCTGTGCGTGAAGGCGCAGCGGAACCCGG
CGGATCTCCCGTGGGGCAAGCTTGGTGTGGAGTACGTAATTGAATCAACGGGCCTGTTCA
CCGCCAAGGCGGCGGCGGAGGGCCACCTGCGCGGCGGTGCACGGAAGGTCGTCATCAGCG
CTCCCGCCTCTGGTGGCGCCAAGACACTTGTGATGGGCGTGAACCATCACGAGTACAACC
CCAGTGAGCACCACGTTGTGTCTAACGCGTCATGCACGACTAATTGCCTTGCGCCCATTG
TGCACGTCCTGGTGAAGGAGGGATTCGGCGTGCAGACCGGCCTCATGACGACGATCCACT
CGTACACAGCAACGCAGAAGACGGTGGACGGTGTGTCGGTGAAGGACTGGCGTGGCGGTC
GTGCGGCTGCTGTCAACATCATTCCGAGCACGACTGGTGCGGCGAAGGCGGTGGGCATGG
TGATTCCGAGCACCCAGGGCAAGCTGACGGGCATGTCTTTTCGTGTCCCCACCCCGGACG
TTTCCGTGGTGGATCTCACCTTCACTGCGGCGCGCGACACCAGCATACAGGAGATCGACG
CCGCCCTGAAGCGCGCGTCTAAGACTTACATGAAAGGAATTCTCGGCTACACGGACGAGG
AGCTTGTGAGTGCAGACTTCATTAATGACAACCGCAGCTCCATTTACGACTCCAAGGCAA
CGCTGCAGAACAA
>OQ095397_1
CGGTGGTCGATATGAACACGGATGCCGAGTACTTTGCGTACCAGATGCGTTACGACACCG
TGCATGGCAAGTTCAAGTACGAGGTGACGACGACGAAGAGCAGCCCCTCCGTTGCGAAGG
ACGACACGCTTGTGGTGAATGGCCACCGTATCCTGTGCGTGAAGGCGCAGCGGAACCCGG
CGGATCTCCCATGGGGCAAGCTTGGTGTGGAGTACGTAATTGAATCAACGGGCCTGTTCA
CCGCCAAGGCGGCGGCGGAGGGCCACCTGCGCGGCGGTGCACGGAAGGTCGTCATCAGCG
CTCCCGCCTCTGGTGGCGCCAAGACACTTGTGATGGGCGTGAACCATCACGAGTACAACC
CCAGTGAGCACCACGTTGTGTCTAACGCGTCATGCACGACCAATTGCCTTGCGCCCATTG
TGCACGTCCTGGTGAAGGAGGGATTCGGCGTGCAGACCGGCCTCATGACGACGATCCACT
CGTACACAGCAACGCAGAAGACGGTGGACGGTGTGTCGGTGAAGGACTGGCGTGGCGGTC
GTGCGGCTGCTGTCAACATCATTCCGAGCACGACTGGTGCGGCGAAGGCGGTGGGCATGG
TGATTCCGAGCACCCAGGGCAAGCTGACGGGCATGTCTTTTCGTGTCCCCACCCCGGACG
TGTCCGTGGTGGATCTCACCTTCACTGCGGCGCGCGACACCAGCATACAGGAGATCGACG
CCGCCCTGAAGCGCGCGTCTAAGACTTACATGAAAGGAATTCTCGGCTACACGGACGAGG
AGCTTGTGAGTGCAGACTTCATTAATGACAACCGCAGCTCCATTTACGACTCCAAGGCAA
CGCTTCAGAACAA
>OQ095396_1
CGGTGGTCGATATGAACACGGATGCCGAGTACTTTGCGTACCAGATGCGTTACGACACCG
TGCATGGCAAGTTCAAGTACGAGGTGACGACGACGAAGAGCAGCCCCTCCGTTGCGAAGG
ACGACACGCTTGTGGTGAATGGCCACCGTATCCTGTGCGTGAAGGCGCAGCGGAACCCGG
CGGATCTCCCATGGGGCAAGCTTGGTGTGGAGTACGTAATTGAATCAACGGGCCTGTTCA
CCGCCAAGGCGGCGGCGGAGGGCCACCTGCGCGGCGGTGCACGGAAGGTCGTCATCAGCG
CTCCCGCCTCTGGTGGCGCCAAGACACTTGTGATGGGCGTGAACCATCACGAGTACAACC
CCAGTGAGCACCACGTTGTGTCTAACGCGTCATGCACGACCAATTGCCTTGCGCCCATTG
TGCACGTCCTGGTGAAGGAGGGATTCGGCGTGCAGACCGGCCTCATGACGACGATCCACT
CGTACACAGCAACGCAGAAGACGGTGGACGGTGTGTCGGTGAAGGACTGGCGTGGCGGTC
GTGCGGCTGCTGTCAACATCATTCCGAGCACGACTGGTGCGGCGAAGGCGGTGGGCATGG
TGATTCCGAGCACCCAGGGCAAGCTGACGGGCATGTCTTTTCGTGTCCCCACCCCGGACG
TGTCCGTGGTGGATCTCACCTTCACTGCGGCGCGCGACACCAGCATACAGGAGATCGACG
CCGCCCTGAAGCGCGCGTCTAAGACTTACATGAAAGGAATTCTCGGCTACACGGACGAGG
AGCTTGTGAGTGCAGACTTCATTAATGACAACCGCAGCTCCATTTACGACTCCAAGGCAA
CGCTGCAGAACAA
>OQ095392_1
CGGTGGTCGATATGAACACGGATGCCGAGTACTTTGCGTACCAGATGCGTTACGACACCG
TGCATGGCAAGTTCAAGTACGAGGTGACGACGACGAAGAGCAGCCCCTCCGTTGCGAAGG
ACGACACGCTTGTGGTGAATGGCCACCGTATCCTGTGCGTGAAGGCGCAGCGGAACCCGG
CGGATCTCCCATGGGGCAAGCTTGGTGTGGAGTACGTAATTGAATCAACGGGCCTGTTCA
CCGCCAAGGCGGCGGCGGAGGGCCACCTGCGCGGCGGTGCACGGAAGGTCGTCATCAGCG
CTCCCGCCTCTGGTGGCGCCAAGACACTTGTGATGGGCGTGAACCATCACGAGTACAACC
CCAGTGAGCACCACGTTGTGTCTAACGCGTCATGCACGACCAATTGCCTTGCGCCCATTG
TGCACGTCCTGGTGAAGGAGGGATTCGGCGTGCAGACCGGCCTCATGACGACGATCCACT
CGTACACAGCAACGCAGAAGACGGTGGACGGTGTGTCGGTGAAGGACTGGCGTGGCGGTC
GTGCGGCTGCTGTCAACATCATTCCGAGCACGACTGGTGCGGCGAAGGCGGTGGGCATGG
TGATTCCGAGCACCCAGGGCAAGCTGACGGGCATGTCTTTTCGTGTCCCCACCCCGGACG
TGTCCGTGGTGGATCTCACCTTCACTGCGGCGCGCGACACCAGCATACAGGAGATCGACG
CCGCCCTGAAGCGCGCGTCTAAGACTTACATGAAAGGAATTCTCGGCTACACGGACGAGG
AGCTTGTGAGTGCAGACTTCATTAATGACAACCGCAGCTCCATTTACGACTCCAAGGCAA
CGCTGCAGAACAA
>OQ095395_1
CGGTGGTCGATATGAACACGGATGCCGAGTACTTTGCGTACCAGATGCGTTACGACACCG
TGCATGGCAAGTTCAAGTACGAGGTGACGACGACGAAGAGCAGCCCCTCCGTTGCGAAGG
ACGACACGCTTGTGGTGAATGGCCACCGTATCCTGTGCGTGAAGGCGCAGCGGAACCCGG
CGGATCTCCCATGGGGCAAGCTTGGTGTGGAGTACGTAATTGAATCAACGGGCCTGTTCA
CCGCCAAGGCGGCGGCGGAGGGCCACCTGCGCGGCGGTGCACGGAAGGTCGTCATCAGCG
CTCCCGCCTCTGGTGGCGCCAAGACACTTGTGATGGGCGTGAACCATCACGAGTACAACC
CCAGTGAGCACCACGTTGTGTCTAACGCGTCATGCACGACCAATTGCCTTGCGCCCATTG
TGCACGTCCTGGTGAAGGAGGGATTCGGCGTGCAGACCGGCCTCATGACGACGATCCACT
CGTACACAGCAACGCAGAAGACGGTGGACGGTGTGTCGGTGAAGGACTGGCGTGGCGGTC
GTGCGGCTGCTGTCAACATCATTCCGAGCACGACTGGTGCGGCGAAGGCGGTGGGCATGG
TGATTCCGAGCACCCAGGGCAAGCTGACGGGCATGTCTTTTCGTGTCCCCACCCCGGACG
TGTCCGTGGTGGATCTCACCTTCACTGCGGCGCGCGACACCAGCATACAGGAGATCGACG
CCGCCCTGAAGCGCGCGTCTAAGACTTACATGAAAGGAATTCTCGGCTACACGGACGAGG
AGCTTGTGAGTGCAGACTTCATTAATGACAACCGCAGCTCCATTTACGACTCCAAGGCAA
CGCTGCAGAACAA
>OQ095393_1
CGGTGGTCGATATGAACACGGATGCCGAGTACTTTGCGTACCAGATGCGTTACGACACCG
TGCATGGCAAGTTCAAGTACGAGGTGACGACGACGAAGAGCAGCCCCTCCGTTGCGAAGG
ACGACACGCTTGTGGTGAATGGCCACCGTATCCTGTGCGTGAAGGCGCAGCGGAACCCGG
CGGATCTCCCATGGGGCAAGCTTGGTGTGGAGTACGTAATTGAATCAACGGGCCTGTTCA
CCGCCAAGGCGGCGGCGGAGGGCCACCTGCGCGGCGGTGCACGGAAGGTCGTCATCAGCG
CTCCCGCCTCTGGTGGCGCCAAGACACTTGTGATGGGCGTGAACCATCACGAGTACAACC
CCAGTGAGCACCACGTTGTGTCTAACGCGTCATGCACGACCAATTGCCTTGCGCCCATTG
TGCACGTCCTGGTGAAGGAGGGATTCGGCGTGCAGACCGGCCTCATGACGACGATCCACT
CGTACACAGCAACGCAGAAGACGGTGGACGGTGTGTCGGTGAAGGACTGGCGTGGCGGTC
GTGCGGCTGCTGTCAACATCATTCCGAGCACGACTGGTGCGGCGAAGGCGGTGGGCATGG
TGATTCCGAGCACCCAGGGCAAGCTGACGGGCATGTCTTTTCGTGTCCCCACCCCGGACG
TGTCCGTGGTGGATCTCACCTTCACTGCGGCGCGCGACACCAGCATACAGGAGATCGACG
CCGCCCTGAAGCGCGCGTCTAAGACTTACATGAAAGGAATTCTCGGCTACACGGACGAGG
AGCTTGTGAGTGCAGACTTCATTAATGACAACCGCAGCTCCATTTACGACTCCAAGGCAA
CGCTGCAGAACAA
>OQ095394_1
CGGTGGTCGATATGAACACGGATGCCGAGTACTTTGCGTACCAGATGCGTTACGACACCG
TGCATGGCAAGTTCAAGTACGAGGTGACGACGACGAAGAGCAGCCCCTCCGTTGCGAAGG
ACGACACGCTTGTGGTGAATGGCCACCGTATCCTGTGCGTGAAGGCGCAGCGGAACCCGG
CGGATCTCCCATGGGGCAAGCTTGGTGTGGAGTACGTAATTGAATCAACGGGCCTGTTCA
CCGCCAAGGCGGCGGCGGAGGGCCACCTGCGCGGCGGTGCACGGAAGGTCGTCATCAGCG
CTCCCGCCTCTGGTGGCGCCAAGACACTTGTGATGGGCGTGAACCATCACGAGTACAACC
CCAGTGAGCACCACGTTGTGTCTAACGCGTCATGCACGACCAATTGCCTTGCGCCCATTG
TGCACGTCCTGGTGAAGGAGGGATTCGGCGTGCAGACCGGCCTCATGACGACGATCCACT
CGTACACAGCAACGCAGAAGACGGTGGACGGTGTGTCGGTGAAGGACTGGCGTGGCGGTC
GTGCGGCTGCTGTCAACATCATTCCGAGCACGACTGGTGCGGCGAAGGCGGTGGGCATGG
TGATTCCGAGCACCCAGGGCAAGCTGACGGGCATGTCTTTTCGTGTCCCCACCCCGGACG
TGTCCGTGGTGGATCTCACCTTCACTGCGGCGCGCGACACCAGCATACAGGAGATCGACG
CCGCCCTGAAGCGCGCGTCTAAGACTTACATGAAAGGAATTCTCGGCTACACGGACGAGG
AGCTTGTGAGTGCAGACTTCATTAATGACAACCGCAGCTCCATTTACGACTCCAAGGCAA
CGCTGCAGAACAA
>X52898_1
CGGTGGTCGATATGAACACGGATGCCGAGTACTTTGCGTACCAGATGCGTTACGACACCG
TGCATGGCAAGTTCAAGTACGAGGTGACGACGACGAAGAGCAGCCCCTCCGTTGCGAAGG
ACGACACGCTTGTGGTGAATGGCCACCGTATCCTGTGCGTGAAGGCGCAGCGGAACCCGG
CGGATCTCCCATGGGGCAAGCTTGGTGTGGAGTACGTAATTGAATCAACGGGCCTGTTCA
CCGCCAAGGCGGCGGCGGAGGGCCACCTGCGCGGCGGTGCACGGAAGGTCGTCATCAGCG
CTCCCGCCTCTGGTGGCGCCAAGACACTTGTGATGGGCGTGAACCATCACGAGTACAACC
CCAGTGAGCACCACGTTGTGTCTAACGCGTCATGCACGACCAATTGCCTTGCGCCCATTG
TGCACGTCCTGGTGAAGGAGGGATTCGGCGTGCAGACCGGCCTCATGACGACGATCCACT
CGTACACAGCAACGCAGAAGACGGTGGACGGTGTGTCGGTGAAGGACTGGCGTGGCGGTC
GTGCGGCTGCTGTCAACATCATTCCGAGCACGACTGGTGCGGCGAAGGCGGTGGGCATGG
TGATTCCGAGCACCCAGGGCAAGCTGACGGGCATGTCTTTTCGTGTCCCCACCCCGGACG
TGTCCGTGGTGGATCTCACCTTCACTGCGGCGCGCGACACCAGCATACAGGAGATCGACG
CCGCCCTGAAGCGCGCGTCTAAGACTTACATGAAAGGAATTCTCGGCTACACGGACGAGG
AGCTTGTGAGTGCAGACTTCATTAATGACAACCGCAGCTCCATTTACGACTCCAAGGCAA
CGCTGCAGAACAA
>GQ140352_1
CGGTGGTCGATATGAACACGGCTGCCGAGTACTTTGCGTACCAGATGCGTTACGACACCG
TGCATGGCAAGTTCAAGTACGAGGTGACGACGACGAAGAGCAGCCCCTCCGTTGCGAAGG
ACGACACGCTTGTGGTGAATGGCCACCGTATCCTGTGCGTGAAGGCGCAGCGGAACCCGG
CGGATCTCCCATGGGGCAAGCTTGGTGTGGAGTACGTAATTGAATCAACGGGCCTGTTCA
CCGCCAAGGCGGCGGCGGAGGGCCACCTGCGCGGCGGTGCACGGAAGGTCGTCATCAGCG
CTCCCGCCTCTGGTGGCGCCAAGACACTTGTGATGGGCGTGAACCATCACGAGTACAACC
CCAGTGAGCACCACGTTGTGTCTAACGCGTCATGCACGACCAATTGCCTTGCGCCCATTG
TGCACGTCCTGGTGAAGGAGGGATTCGGCGTGCAGACCGGCCTCATGACGACGATCCACT
CGTACACAGCAACGCAGAAGACGGTGGACGGTGTGTCGGTGAAGGACTGGCGTGGCGGTC
GTGCGGCTGCTGTCAACATCATTCCGAGCACGACTGGTGCGGCGAAGGCGGTGGGCATGG
TGATTCCGAGCACCCAGGGCAAGCTGACGGGCATGTCTTTTCGTGTTCCCACCCCGGACG
TGTCCGTGGTGGATCTCACCTTCACTGCGGCGCGCGACACCAGCATACAGGAGATCGACG
CCGCCCTGAAGCGCGCGTCTAAGACTTACATGAAAGGAATTCTCGGCTACACGGACGAGG
AGCTTGTGAGTGCAGACTTCATTAATGACAACCGCAGCTCCATCTACGACTCCAAGGCAA
CGCTGCAGAACAA
>GQ140351_1
CGGTGGTCGATATGAACACGGCTGCCGAGTACTTTGCGTACCAGATGCGTTACGACACCG
TGCATGGCAAGTTCAAGTACGAGGTGACGACGACGAAGAGCAGCCCCTCCGTTGCGAAGG
ACGACACGCTTGTGGTGAATGGCCACCGTATCCTGTGCGTGAAGGCGCAGCGGAACCCGG
CGGATCTCCCATGGGGCAAGCTTGGTGTGGAGTACGTAATTGAATCAACGGGCCTGTTCA
CCGCCAAGGCGGCGGCGGAGGGCCACCTGCGCGGCGGTGCACGGAAGGTCGTCATCAGCG
CTCCCGCCTCTGGTGGCGCCAAGACACTTGTGATGGGCGTGAACCATCACGAGTACAACC
CCAGTGAGCACCACGTTGTGTCTAACGCGTCATGCACGACCAATTGCCTTGCGCCCATTG
TGCACGTCCTGGTGAAGGAGGGATTCGGCGTGCAGACCGGCCTCATGACGACGATCCACT
CGTACACAGCAACGCAGAAGACGGTGGACGGTGTGTCGGTGAAGGACTGGCGTGGCGGTC
GTGCGGCTGCTGTCAACATCATTCCGAGCACGACTGGTGCGGCGAAGGCGGTGGGCATGG
TGATTCCGAGCACCCAGGGCAAGCTGACGGGCATGTCTTTTCGTGTCCCCACCCCGGACG
TGTCCGTGGTGGATCTCACCTTCACTGCGGCGCGCGACACCAGCATACAGGAGATCGACG
CCGCCCTGAAGCGCGCGTCTAAGACTTACATGAAAGGAATTCTCGGCTACACGGACGAGG
AGCTTGTGAGTGCAGACTTCATTAATGACAACCGCAGCTCCATCTACGACTCCAAGGCAA
CGCTGCAGAACAA
