# Supplementary material for: Molecular Markers for the Phylogenetic Reconstruction of Trypanosoma cruzi: A Quantitative Review
Source: Pathogens. 2025 Jan 14;14(1):72. doi: 10.3390/pathogens14010072 (PMC11768369; doi:10.3390/pathogens14010072)
Supplement: Supplementary file 1 [file pathogens-14-00072-s001.zip › GPI.fst]

>T_c_marinkellei_KT390244_1
AATTGGGGGCAGTGATCTGGGTCCCATGATGGCATGTGAAGCTTTGAAGCCTTTTTCAGA
TCGGAGAATATCCATGCATTTTGTTTCCAATATTGATGGAACACACTTATCTGAAGTCTT
GAAATTGGTCGACTTGGAATCAACTCTTTTTATAATTGCCAGCAAAACATTCACTACACA
AGAAACCATTACGAACGCTTTGTCTGCACGGAATGCGTTTTTGAAGTTTCTAAGTTCTCG
GGGCATTCCAGAAGCTGGTGCTGTTGCAAAGCACTTTGTTGCACTTTCAACAAATGCGGA
AAAAGTCAAAGAATTTGGTATTGATGAAGCGAATATGTTCCAATTTTGGGACTGGGTTGG
TGGCCGATACTCATTGTGGTCCGCCATTGGTTTATCTGTCATGATTTCAATTGGATACAA
CAATTTTGTGGAGTTGTTAACTGGCGCACACATCATGGATGAACACTTTATCAATGCACC
CACGGAAAACAATGTCCCTATTATTTTGGCTCTGGTTGGTATTTGGTACAATAACTTCTT
TGGAAGTGAAACTCAAGCTATCCTACCATATGATCAATACTTATGGAGGTTGCCAGCATA
CCTGCAACAGCT
>KX620476_1
AATTGGGGGCAGTGATCTGGGTCCCATGATGGCATGTGAAGCTTTGAAGCCTTTTTCAGA
TCGGAGAATATCCATGCATTTTGTTTCCAATATTGATGGAACACACTTATCTGAAGTCTT
GAAATTGGTCGACTTGGAATCAACTCTTTTTATAATTGCCAGCAAAACATTCACTACACA
AGAAACCATTACGAACGCTTTGTCTGCACGGAATGCGTTTTTGAAGTTTCTAAGTTCTCG
GGGCATTCCAGAAGCTGGTGCTGTTGCAAAGCACTTTGTTGCACTTTCAACAAATGCGGA
AAAAGTCAAAGAATTTGGTATTGATGAAGCAAATATGTTCCAATTTTGGGACTGGGTTGG
TGGCCGATACTCATTGTGGTCTGCCATTGGTTTATCTGTCATGATTTCAATTGGATACAA
CAATTTTGTGGAGTTGTTAACTGGCGCACACATCATGGATGAACACTTTATCAATGCACC
CACGGAAAACAATGTCCCTATTATTTTGGCTCTGGTTGGTATTTGGTACAATAACTTCTT
TGGAAGTGAAACTCAAGCTATCCTACCATATGATCAATACTTATGGAGGTTGCCAGCATA
CCTGCAACAGCT
>KT390203_1
GATTGGAGGCAGTGATCTCGGTCCCATGATGGCATGTGAAGCTTTGAGGCCTTTTTCAGA
TCGGAGAATATCCATGCATTTTGTTTCTAATATTGATGGAACACACTTGTCTGAAGTCTT
GAATTTGGTCGACTTGGAATCAACTCTTTTTATAATTGCCAGCAAAACATTCACTACACA
AGAAACCATCACGAACGCTTTGTCCGCACGGAATGAGTTTTTGAAGTTTTTAAGTTCTCG
GGGTATTTCAGAAGCTGGTGCTGTTGCAAAGCACTTTGTTGCGCTTTCAACAAATGCGGA
AAAAGTCAAAGAATTTGGTATTGATGAAGAGAATATGTTCCAATTTTGGGACTGGGTCGG
TGGCCGATACTCATTGTGGTCCGCCATTGGTTTATCTGTCATGATTTCAATTGGGTACGA
CAATTTTGTGGAGTTGTTAACTGGTGCACACATCATGGATGAACACTTTATCAATGCACC
CACGGAAAACAATCTTCCTATTATTTTGGCTTTGGTTGGTATTTGGTACAATAACTTCTT
TGGAAGTGAAACCCAAGCTATCCTACCATATGATCAATACTTA-----------------
------------
>KT390206_1
----GGAGGCAGTGATCTCGGTCCCATGATGGCATGTGAAGCTTTGAGGCCTTTTTCAGA
TCGGAGAATATCCATGCATTTTGTTTCTAATATTGATGGAACACACTTGTCTGAAGTCTT
GAATTTGGTCGACTTGGAATCAACTCTTTTTATAATTGCCAGCAAAACATTCACTACACA
AGAAACCATCACGAACGCTTTGTCCGCACGGAATGAGTTTTTGAAGTTTTTAAGTTCTCG
GGGTATTTCAGAAGCTGGTGCTGTTGCAAAGCACTTTGTTGCGCTTTCAACAAATGCGGA
AAAAGTCAAAGAATTTGGTATTGATGAAGAGAATATGTTCCAATTTTGGGACTGGGTCGG
TGGCCGATACTCATTGTGGTCCGCCATTGGTTTATCTGTCATGATTTCAATTGGGTACGA
CAATTTTGTGGAGTTGTTAACTGGTGCACACATCATGGATGAACACTTTATCAATGCACC
CACGGAAAACAATCTTCCTATTATTTTGGCTTTGGTTGGTATTTGGTACAATAACTTCTT
TGGAAGTGAAACCCAAGCTATCCTACCATATGATCAATACTTA-----------------
------------
>KT390207_1
------AGGCAGTGATCTCGGTCCCATGATGGCATGTGAAGCTTTGAGGCCTTTTTCAGA
TCGGAGAATATCCATGCATTTTGTTTCTAATATTGATGGAACACACTTGTCTGAAGTCTT
GAATTTGGTCGACTTGGAATCAACTCTTTTTATAATTGCCAGCAAAACATTCACTACACA
AGAAACCATCACGAACGCTTTGTCCGCACGGAATGAGTTTTTGAAGTTTTTAAGTTCTCG
GGGTATTTCAGAAGCTGGTGCTGTTGCAAAGCACTTTGTTGCGCTTTCAACAAATGCGGA
AAAAGTCAAAGAATTTGGTATTGATGAAGAGAATATGTTCCAATTTTGGGACTGGGTCGG
TGGCCGATACTCATTGTGGTCCGCCATTGGTTTATCTGTCATGATTTCAATTGGGTACGA
CAATTTTGTGGAGTTGTTAACTGGTGCACACATCATGGATGAACACTTTATCAATGCACC
CACGGAAAACAATCTTCCTATTATTTTGGCTTTGGTTGGTATTTGGTACAATAACTTCTT
TGGAAGTGAAACCCAAGCTATCCTACCATATGATCAATACTT------------------
------------
>KT390209_1
GATTGGAGGCAGTGATCTCGGTCCCATGATGGCATGTGAAGCTTTGAGGCCTTTTTCAGA
TCGGAGAATATCCATGCATTTTGTTTCTAATATTGATGGAACACACTTGTCTGAAGTCTT
GAATTTGGTCGACTTGGAATCAACTCTTTTTATAATTGCCAGCAAAACATTCACTACACA
AGAAACCATCACGAACGCTTTGTCCGCACGGAATGAGTTTTTGAAGTTTTTAAGTTCTCG
GGGTATTTCAGAAGCTGGTGCTGTTGCAAAGCACTTTGTTGCGCTTTCAACAAATGCGGA
AAAAGTCAAAGAATTTGGTATTGATGAAGAGAATATGTTCCAATTTTGGGACTGGGTCGG
TGGCCGATACTCATTGTGGTCCGCCATTGGTTTATCTGTCATGATTTCAATTGGGTACGA
CAATTTTGTGGAGTTGTTAACTGGTGCACACATCATGGATGAACACTTTATCAATGCACC
CACGGAAAACAATCTTCCTATTATTTTGGCTTTGGTTGGTATTTGGTACAATAACTTCTT
TGGAAGTGAAACCCAAGCTATCCTACCATA------------------------------
------------
>KT390208_1
GATTGGAGGCAGTGATCTCGGTCCCATGATGGCATGTGAAGCTTTGAGGCCTTTTTCAGA
TCGGAGAATATCCATGCATTTTGTTTCTAATATTGATGGAACACACTTGTCTGAAGTCTT
GAATTTGGTCGACTTGGAATCAACTCTTTTTATAATTGCCAGCAAAACATTCACTACACA
AGAAACCATCACGAACGCTTTGTCCGCACGGAATGAGTTTTTGAAGTTTTTAAGTTCTCG
GGGTATTTCAGAAGCTGGTGCTGTTGCAAAGCACTTTGTTGCGCTTTCAACAAATGCGGA
AAAAGTCAAAGAATTTGGTATTGATGAAGAGAATATGTTCCAATTTTGGGACTGGGTCGG
TGGCCGATACTCATTGTGGTCCGCCATTGGTTTATCTGTCATGATTTCAATTGGGTACGA
CAATTTTGTGGAGTTGTTAACTGGTGCACACATCATGGATGAACACTTTATCAATGCACC
CACGGAAAACAATCTTCCTATTATTTTGGCTTTGGTTGGTATTTGGTACAATAACTTCTT
TGGAAGTGAAACCCAAGCTATCCTACCATA------------------------------
------------
>XM_816876.1 Trypanosoma cruzi glucose-6-phosphate isomerase, glycosomal, putative (Tc00.1047053506529.508), partial mRNA
GATTGGAGGCAGTGATCTCGGTCCCATGATGGCATGTGAAGCTTTGAGGCCTTTTTCAGA
TCGGAGAATATCCATGCATTTTGTTTCTAATATTGATGGGACACACTTGTCTGAAGTCTT
GAATTTGGTCGACTTGGAATCAACTCTTTTTATAATTGCCAGCAAAACATTCACTACACA
AGAAACCATCACGAACGCTTTGTCCGCACGGAATGAGTTTTTGAAGTTTTTAAGTTCTCG
GGGTATTTCAGAAGCTGGTGCTGTTGCAAAGCACTTTGTTGCGCTTTCAACAAATGCGGA
AAAAGTCAAAGAATTTGGTATTGATGAAGAGAATATGTTCCAATTTTGGGACTGGGTCGG
TGGCCGATACTCATTGTGGTCCGCCATTGGTTTATCTGTCATGATTTCAATTGGGTACGA
CAATTTTGTGGAGTTGTTAACTGGTGCACACATCATGGATGAACACTTTATCAATGCACC
CACGGAAAACAATCTCCCTATTATTTTGGCTTTGGTTGGTATTTGGTACAATAACTTCTT
TGGAAGTGAAACCCAAGCTATCCTACCATATGATCAATACTTATGGAGGTTGCCAGCGTA
CCTTCAACAGCT
>AC137988_2
GATTGGAGGCAGTGATCTCGGTCCCATGATGGCATGTGAAGCTTTGAGGCCTTTTTCAGA
TCGGAGAATATCCATGCATTTTGTTTCTAATATTGATGGGACACACTTGTCTGAAGTCTT
GAATTTGGTCGACTTGGAATCAACTCTTTTTATAATTGCCAGCAAAACATTCACTACACA
AGAAACCATCACGAACGCTTTGTCCGCACGGAATGAGTTTTTGAAGTTTTTAAGTTCTCG
GGGTATTTCAGAAGCTGGTGCTGTTGCAAAGCACTTTGTTGCGCTTTCAACAAATGCGGA
AAAAGTCAAAGAATTTGGTATTGATGAAGAGAATATGTTCCAATTTTGGGACTGGGTCGG
TGGCCGATACTCATTGTGGTCCGCCATTGGTTTATCTGTCATGATTTCAATTGGGTACGA
CAATTTTGTGGAGTTGTTAACTGGTGCACACATCATGGATGAACACTTTATCAATGCACC
CACGGAAAACAATCTCCCTATTATTTTGGCTTTGGTTGGTATTTGGTACAATAACTTCTT
TGGAAGTGAAACCCAAGCTATCCTACCATATGATCAATACTTATGGAGGTTGCCAGCGTA
CCTTCAA-----
>AY484477_1
GATTGGAGGCAGTGATCTCGGTCCCATGATGGCATGTGAAGCTTTGAGGCCTTTTTCAGA
TCGGAGAATATCCATGCATTTTGTTTCTAATATTGATGGAACACACTTGTCTGAAGTCTT
GAATTTGGTCGACTTGGAATCAACTCTTTTTATAATTGCCAGCAAAACATTCACTACACA
AGAAACCATCACGAACGCTTTGTCCGCACGGAATGAGTTTTTGAAGTTTTTAAGTTCTCG
GGGTATTTCAGAAGCTGGTGCTGTTGCAAAGCACTTTGTTGCGCTTTCAACAAATGCGGA
AAAAGTCAAAGAATTTGGTATTGATGAAGAGAATATGTTCCAATTTTGGGACTGGGTCGG
TGGCCGATACTCATTGTGGTCCGCCATTGGTTTATCTGTCATGATTTCAATTGGGTACGA
CAATTTTGTGGAGTTGTTAACTGGTGCACACATCATGGATGAACACTTTATCAATGCACC
CACGGAAAACAATCTCCCTATTATTTTGGCTTTGGTTGGTATTTGGTACAATAACTTCTT
TGGAAGTGAAACCCAAGCTATCCTACCATATGATCAATACTTATGGAGGTTGCCAGCGTA
CCTTCAACAGCT
>KT390197_1
GATTGGAGGCAGTGATCTCGGTCCCATGATGGCATGTGAAGCTTTGAGGCCTTTTTCAGA
TCGGAGAATATCCATGCATTTTGTTTCTAATATTGATGGAACACACTTGTCTGAAGTCTT
GAATTTGGTCGACTTGGAATCAACTCTTTTTATAATTGCCAGCAAAACATTCACTACACA
AGAAACCATCACGAACGCTTTGTCCGCACGGAATGAGTTTTTGAAGTTTTTAAGTTCTCG
GGGTATTTCAGAAGCTGGTGCTGTTGCAAAGCACTTTGTTGCGCTTTCAACAAATGCGGA
AAAAGTCAAAGAATTTGGTATTGATGAAGAGAATATGTTCCAATTTTGGGACTGGGTCGG
TGGCCGATACTCATTGTGGTCCGCCATTGGTTTATCTGTCATGATTTCAATTGGGTACGA
CAATTTTGTGGAGTTGTTAACTGGTGCACACATCATGGATGAACACTTTATCAATGCACC
CACGGAAAACAATCTCCCTATTATTTTGGCTTTGGTTGGTATTTGGTACAATAACTTCTT
TGGAAGTGAAACCCAAGCTATCCTACCATATGATCA------------------------
------------
>KT390217_1
----GGAGGCAGTGATCTCGGTCCCATGATGGCATGTGAAGCTTTGAGGCCTTTTTCAGA
TCGGAGAATATCCATGCATTTTGTTTCTAATATTGATGGAACACACTTGTCTGAAGTCTT
GAATTTGGTCGACTTGGAATCAACTCTTTTTATAATTGCCAGCAAAACATTCACTACACA
AGAAACCATCACGAACGCTTTGTCCGCACGGAATGAGTTTTTGAAGTTTTTAAGTTCTCG
GGGTATTTCAGAAGCTGGTGCTGTTGCAAAGCACTTTGTTGCGCTTTCAACAAATGCGGA
AAAAGTCAAAGAATTTGGTATTGATGAAGAGAATATGTTCCAATTTTGGGACTGGGTCGG
TGGCCGATACTCATTGTGGTCCGCCATTGGTTTATCTGTCATGATTTCAATTGGGTACGA
CAATTTTGTGGAGTTGTTAACTGGTGCACACATCATGGATGAACACTTTATCAATGCACC
CACGGAAAACAATCTCCCTATTATTTTGGCTTTGGTTGGTATTTGGTACAATAACTTCTT
TGGAAGTGAAACCCAAGCTATCCTACCATATGATCAATACTTA-----------------
------------
>AY484476_1
GATTGGAGGCAGTGATCTCGGTCCCATGATGGCATGTGAAGCTTTGAGGCCTTTTTCAGA
TCGGAGAATATCCATGCATTTTGTTTCTAATATTGATGGAACACACTTGTCTGAAGTCTT
GAATTTGGTCGACTTGGAATCAACTCTTTTTATAATTGCCAGCAAAACATTCACTACACA
AGAAACCATCACGAACGCTTTGTCCGCACGGAATGAGTTTTTGAAGTTTTTAAGTTCTCG
GGGTATTTCAGAAGCTGGTGCTGTTGCAAAGCACTTTGTTGCGCTTTCAACAAATGCGGA
AAAAGTCAAAGAATTTGGTATTGATGAAGAGAATATGTTCCAATTTTGGGACTGGGTCGG
TGGCCGATACTCATTGTGGTCCGCCATTGGTTTATCTGTCATGATTTCAATTGGGTACGA
CAATTTTGTGGAGTTGTTAACTGGTGCACACATCATGGATGAACACTTTATCAATGCACC
CACGGAAAACAATCTCCCTATTATTTTGGCTTTGGTTGGTATTTGGTACAATAACTTCTT
TGGAAGTGAAACCCAAGCTATCCTACCATATGATCAATACTTATGGAGGTTGCCAGCGTA
CCTTCAACAGCT
>KU256224_1
------AGGCAGTGATCTCGGTCCCATGATGGCATGTGAAGCTTTGAGGCCTTTTTCAGA
TCGGAGAATATCCATGCATTTTGTTTCTAATATTGATGGAACACACTTGTCTGAAGTCTT
GAATTTGGTCGACTTGGAATCAACTCTTTTTATAATTGCCAGCAAAACATTCACTACACA
AGAAACCATCACGAACGCTTTGTCCGCACGGAATGAGTTTTTGAAGTTTTTAAGTTCTCG
GGGTATTTCAGAAGCTGGTGCTGTTGCAAAGCACTTTGTTGCGCTTTCAACAAATGCGGA
AAAAGTCAAAGAATTTGGTATTGATGAAGAGAATATGTTCCAATTTTGGGACTGGGTCGG
TGGCCGATACTCATTGTGGTCCGCCATTGGTTTATCTGTCATGATTTCAATTGGGTACGA
CAATTTTGTGGAGTTGTTAACTGGTGCACACATCATGGATGAACACTTTATCAATGCACC
CACGGAAAACAATCTCCCTATTATTTTGGCTTTGGTTGGTATTTGGTACAATAACTTCTT
TGGAAGTGAAACCCAAGCTATCCTACCATATGATCAATACTTATGGAGG-----------
------------
>KU686482_1
GATTGGAGGCAGTGATCTCGGTCCCATGATGGCATGTGAAGCYTTGARRCCTTTTTCAGA
TCGGAGAATATCCATGCATTTTGTTTCTAATATTGATGGAACACACTTGTCTGAAGTCTT
GAAWTTGGTCGACTTGGAATCAACTCTTTTTATAATTGCCAGCAAAACATTCACTACACA
AGAAACCATYACGAAYGCTTTGTCCGCACGGARTGAGTTTTTGAAGTTTTTAAGTTCTCG
RGGYATTYCAGAAGCTGGTGCTGTTGCAAAGCACTTTGTTGCRCTTTCAACAAATGCGGA
AAAAGTCAAAGAATTTGGTATTGATGAAGMGAATATGTTCCAATTTTGGGACTGGGTCGG
TGGCCGATACTCATTGTGGTCCGCCATTGGTTTATCTGTCATGATTTCAATTGGGTACGA
CAATTTTGTGGAGTTSTTAACTGGTGCACACATCATGGATGAACACTTTATCAATGCACC
CACGGAAAACAATCTCCCTATTATTTTGGCTTTGGTTGGTATTTGGTACAATAACTTCTT
TGGAAGTGAAACCCAAGCYATCCTACCATATGATCAATACTTATGGAGGTTGCCAGCGTA
CCTTCARCAGCT
>KU686481_1
GATTGGAGGCAGTGATCTCGGTCCCATGATGGCATGTGAAGCYTTGARRCCTTTTTCAGA
TCGGAGAATATCCATGCATTTTGTTTCTAATATTGATGGAACACACTTGTCTGAAGTCTT
GAAWTTGGTCGACTTGGAATCAACTCTTTTTATAATTGCCAGCAAAACATTCACTACACA
AGAAACCATYACGAAYGCTTTGTCCGCACGGARTGAGTTTTTGAAGTTTTTAAGTTCTCG
RGGYATTYCAGAAGCTGGTGCTGTTGCAAAGCACTTTGTTGCRCTTTCAACAAATGCGGA
AAAAGTCAAAGAATTTGGTATTGATGAAGMGAATATGTTCCAATTTTGGGACTGGGTCGG
TGGCCGATACTCATTGTGGTCCGCCATTGGTTTATCTGTCATGATTTCAATTGGGTACGA
CAATTTTGTGGAGTTSTTAACTGGTGCACACATCATGGATGAACACTTTATCAATGCACC
CACGGAAAACAATCTCCCTATTATTTTGGCTTTGGTTGGTATTTGGTACAATAACTTCTT
TGGAAGTGAAACCCAAGCYATCCTACCATATGATCAATACTTATGGAGGTTGCCAGCGTA
CCTTCARCAGCT
>KU686484_1
GATTGGAGGCAGTGATCTCGGTCCCATGATGGCATGTGAAGCYTTGARRCCTTTTTCAGA
TCGGAGAATATCCATGCATTTTGTTTCTAATATTGATGGRACACACTTGTCTGAAGTCTT
GAAWTTGGTCGACTTGGAATCAACTCTTTTTATAATTGCCAGCAAAACATTCACTACACA
AGAAACCATYACGAAYGCTTTGTCCGCACGGARTGAGTTTTTGAAGTTTTTAAGTTCTCG
RGGYATTYCAGAAGCTGGTGCTGTTGCAAAGCACTTTGTTGCRCTTTCAACAAATGCGGA
AAAAGTCAAAGAATTTGGTATTGATGAAGMGAATATGTTCCAATTTTGGGACTGGGTCGG
TGGCCGATACTCATTGTGGTCCGCCATTGGTTTATCTGTCATGATTTCAATTGGGTACGA
CAATTTTGTGGAGTTSTTAACTGGTGCACACATCATGGATGAACACTTTATCAATGCACC
CACGGAAAACAATCTCCCTATTATTTTGGCTTTGGTTGGTATTTGGTACAATAACTTCTT
TGGAAGTGAAACCCAAGCYATCCTACCATATGATCAATACTTATGGAGGTTGCCAGCGTA
CCTTCARCAGCT
>KU686483_1
GATTGGAGGCAGTGATCTCGGTCCCATGATGGCATGTGAAGCYTTGARRCCTTTTTCAGA
TCGGAGAATATCCATGCATTTTGTTTCTAATATTGATGGRACACACTTGTCTGAAGTCTT
GAAWTTGGTCGACTTGGAATCAACTCTTTTTATAATTGCCAGCAAAACATTCACTACACA
AGAAACCATYACGAAYGCTTTGTCCGCACGGARTGAGTTTTTGAAGTTTTTAAGTTCTCG
RGGYATTYCAGAAGCTGGTGCTGTTGCAAAGCACTTTGTTGCRCTTTCAACAAATGCGGA
AAAAGTCAAAGAATTTGGTATTGATGAAGMGAATATGTTCCAATTTTGGGACTGGGTCGG
TGGCCGATACTCATTGTGGTCCGCCATTGGTTTATCTGTCATGATTTCAATTGGGTACGA
CAATTTTGTGGAGTTSTTAACTGGTGCACACATCATGGATGAACACTTTATCAATGCACC
CACGGAAAACAATCTCCCTATTATTTTGGCTTTGGTTGGTATTTGGTACAATAACTTCTT
TGGAAGTGAAACCCAAGCYATCCTACCATATGATCAATACTTATGGAGGTTGCCAGCGTA
CCTTCARCAGCT
>AY484482_1
GATTGGAGGCAGTGATCTCGGTCCCATGATGGCATGTGAAGCYTTGAARCCTTTTTCAGA
TCGGAGAATATCCATGCATTTTGTTTCTAATATTGATGGRACACACTTGTCTGAAGTCTT
GAAWTTGGTCGACTTGGAATCAACTCTTTTTATAATTGCCAGCAAAACATTCACTACACA
AGAAACCATYACGAAYGCTTTGTCCGCACGGAGKRRGTTTTTGAAGTTTTTAAGTTCTCG
GGGCATTCCAGAAGCTGGTGCTGTTGCAAAGCACTTTGTTGCRCTTTCAACAAATGCGGA
AAAAGTCAAAGAATTTGGTATTGATGAAGCGAATATGTTCCAATTTTGGGACTGGGTCGG
TGGCCGATACTCATTGTGGTCCGCCATTGGTTTATCTGTCATGATTTCAATTGGGTACGA
CAATTTTGTGGAGTTCTTAACTGGTGCACACATCATGGATGAACACTTTATCAATGCACC
CACGGAAAACAATCTCCCTATTATTTTGGCTTTGGTTGGTATTTGGTACAATAACTTCTT
TGGAAGTGAAACCCAAGCCATCCTACCATATGATCAATACTTATGGAGGTTGCCAGCGTA
CCTTCAGCAGCT
>AY484483_1
GATTGGAGGCAGTGATCTCGGTCCCATGATGGCATGTGAAGCYTTGARRCCTTTTTCAGA
TCGGAGAATATCCATGCATTTTGTTTCTAATATTGATGGRACACACTTGTCTGAAGTCTT
GAAWTTGGTCGACTTGGAATCAACTCTTTTTATAATTGCCAGCAAAACATTCACTACACA
AGAAACCATYACGAAYGCTTTGTCCGCACGGARKRRKTTTTTGAAGTTTTTAAGTTCTCG
GGGCATTCCAGAAGCTGGTGCTGTTGCAAAGCACTTTGTTGCGCTTTCAACAAATGCGGA
AAAAGTCAAAGAATTTGGTATTGATGAAGMGAATATGTTCCAATTTTGGGACTGGGTCGG
TGGCCGATACTCATTGTGGTCCGCCATTGGTTTATCTGTCATGATTTCAATTGGGTACGA
CAATTTTGTGGAGTTSTTAACTGGTGCACACATCATGGATGAACACTTTATCAATGCACC
CACGGAAAACAATCTCCCTATTATTTTGGCTTTGGTTGGTATTTGGTACAATAACTTCTT
TGGAAGTGAAACCCAAGCYATCCTACCATATGATCAATACTTATGGAGGTTGCCAGCGTA
CCTTCARCAGCT
>AY484481_1
GATTGGAGGCAGTGATCTCGGTCCCATGATGGCATGTGAAGCYTTGARRCCTTTTTCAGA
TCGGAGAATATCCATGCATTTTGTTTCTAATATTGATGGAACACACTTGTCTGAAGTCTT
GAAWTTGGTCGACTTGGAATCAACTCTTTTTATAATTGCCAGCAAAACATTCACTACACA
AGAAACCATYACGAAYGCTTTGTCCGCACGGARTRRKTTTTTGAAGTTTTTAAGTTCTCG
GGGYATTCCAGAAGCTGGTGCTGTTGCAAAGCACTTTGTTGCGCTTTCAACAAATGCGGA
AAAAGTCAAAGAATTTGGTATTGATGAAGMGAATATGTTCCAATTTTGGGACTGGGTCGG
TGGCCGATACTCATTGTGGTCCGCCATTGGTTTATCTGTCATGATTTCAATTGGGTACGA
CAATTTTGTGGAGTTSTTAACTGGTGCACACATCATGGATGAACACTTTATCAATGCACC
CACGGAAAACAATCTCCCTATTATTTTGGCTTTGGTTGGTATTTGGTACAATAACTTCTT
TGGAAGTGAAACCCAAGCYATCCTACCATATGATCAATACTTATGGAGGTTGCCAGCGTA
CCTTCARCAGCT
>AY484480_1
GATTGGAGGCAGTGATCTCGGTCCCATGATGGCATGTGAAGCYTTGARRCCTTTTTCAGA
TCGGAGAATATCCATGCATTTTGTTTCTAATATTGATGGAACACACTTGTCTGAAGTCTT
GAAWTTGGTCGACTTGGAATCAACTCTTTTTATAATTGCCAGCAAAACATTCACTACACA
AGAAACCATYACGAAYGCTTTGTCCGCACGGARKRRKTTTTTGAAGTTTTTAAGTTCTCG
GGGYATTCCAGAAGCTGGTGCTGTTGCAAAGCACTTTGTTGCGCTTTCAACAAATGCGGA
AAAAGTCAAAGAATTTGGTATTGATGAAGMGAATATGTTCCAATTTTGGGACTGGGTCGG
TGGCCGATACTCATTGTGGTCCGCCATTGGTTTATCTGTCATGATTTCAATTGGGTACGA
CAATTTTGTGGAGTTSTTAACTGGTGCACACATCATGGATGAACACTTTATCAATGCACC
CACGGAAAACAATCTCCCTATTATTTTGGCTTTGGTTGGTATTTGGTACAATAACTTCTT
TGGAAGTGAAACCCAAGCYATCCTACCATATGATCAATACTTATGGAGGTTGCCAGCGTA
CCTTCARCAGCT
>KU256226_1
----GGAGGCAGTGATCTCGGTCCCATGATGGCATGTGAAGCTTTGAAGCCTTTTTCAGA
TCGGAGAATATCCATGCATTTTGCTTCTAATATTGATGGAACACACTTGTCTGAAGTCTT
GAAATTGGTCGACTTGGAATCAACTCTTTTTATAATTGCCAGCAAAACCTTCACTACACA
AGAAACCATTACGAATGCTTTGTCCGCACGGAGTGAGTTTTTGAAGTTTTTAAGTTCTCG
GGGCATTCCAGAAGCTGGTGCTGTTGCAAAGCACTTTGTTGCGCTTTCAACAAATGCAGA
AAAAGTCAAAGAATTTGGTATTGATGAAGCGAATATGTTCCAATTTTGGGACTGGGTCGG
TGGCCGATACTCATTGTGGTCCGCCATTGGTTTATCTGTCATGATTTCAATTGGTTACGA
CAATTTTGTGGAGTTTTTAACTGGTGCACACATCATGGATGAACACTTTATCAATGCACC
CACGGAAAACAATCTCCCTATTATTTTGGCTTTGGTTGGTATTTGGTACAATAACTTCTT
TGGAAGTGAAACCCAAGCTATCCTACCATA------------------------------
------------
>KT737478_1
GATTGGAGGCAGTGATCTCGGTCCCATGATGGCATGTGAAGCTTTGAAGCCTTTTTCAGA
TCGGAGAATATCCATGCATTTTGTTTCTAATATTGATGGAACACACTTGTCTGAAGTCTT
GAAATTGGTCGACTTGGAATCAACTCTTTTTATAATTGCCAGCAAAACCTTCACTACACA
AGAAACCATTACGAATGCTTTGTCCGCACGGAGTGAGTTTTTGAAGTTTTTAAGTTCTCG
GGGCATTCCAGAAGCTGGTGCTGTTGCAAAGCACTTTGTTGCGCTTTCAACAAATGCAGA
AAAAGTCAAAGAATTTGGTATTGATGAAGCGAATATGTTCCAATTTTGGGACTGGGTCGG
TGGCCGATACTCATTGTGGTCCGCCATTGGTTTGTCTGTCATGATTTCAATTGGTTACGA
CAATTTTGTGGAGTTTTTAACTGGTGCACACATCATGGATGAACACTTTATCAATGCACC
CACGGAAAACAATCTCCCTATTATTTTGGCTTTGGTTGGTATTTGGTACAATAACTTCTT
TGGAAGTGAAACCCAAGCTATCCTACCATATGATCAATACTTATGGAGGTTGCCAGCGTA
CCTTCAA-----
>AY484475_1
GATTGGAGGCAGTGATCTCGGTCCCATGATGGCATGTGAAGCTTTGAAGCCTTTTTCAGA
TCGGAAAATATCCATGCATTTTGTTTCTAATATTGATGGAACACACTTGTCTGAAGTCTT
GAAATTGGTCGACTTGGAATCAACTCTTTTTATAATTGCCAGCAAAACCTTCACTACACA
AGAAACCATTACGAATGCTTTGTCCGCACGGAGTGAGTTTTTGAAGTTTTTAAGTTCTCG
GGGCATTCCAGAAGCTGGTGCTGTTGCAAAGCACTTTGTTGCGCTTTCAACAAATGCAGA
AAAAGTCAAAGAATTTGGTATTGATGAAGCGAATATGTTCCAATTTTGGGACTGGGTCGG
TGGCCGATACTCATTGTGGTCCGCCATTGGTTTATCTGTCATGATTTCAATTGGTTACGA
CAATTTTGTGGAGTTTTTAACTGGTGCACACATCATGGATGAACACTTTATCAATGCACC
CACGGAAAACAATCTCCCTATTATTTTGGCTTTGGTTGGTATTTGGTACAATAACTTCTT
TGGAAGTGAAACCCAAGCTATCCTACCATATGATCAATACTTATGGAGGTTGCCAGCGTA
CCTTCAACAGCT
>AY484474_1
GATTGGAGGCAGTGATCTCGGTCCCATGATGGCATGTGAAGCTTTGAAGCCTTTTTCAGA
TCGGAGAATATCCATGCATTTTGTTTCTAATATTGATGGAACACACTTGTCTGAAGTCTT
GAAATTGGTCGACTTGGAATCAACTCTTTTTATAATTGCCAGCAAAACCTTCACTACACA
AGAAACCATTACGAATGCTTTGTCCGCACGGAGTGAGTTTTTGAAGTTTTTAAGTTCTCG
GGGCATTCCAGAAGCTGGTGCTGTTGCAAAGCACTTTGTTGCGCTTTCAACAAATGCAGA
AAAAGTCAAAGAATTTGGTATTGATGAAGCGAATATGTTCCAATTTTGGGACTGGGTCGG
TGGCCGATACTCATTGTGGTCCGCCATTGGTTTATCTGTCATGATTTCAATTGGTTACGA
CAATTTTGTGGAGTTTTTAACTGGTGCACACATCATGGATGAACACTTTATCAATGCACC
CACGGAAAACAACCTCCCTATTATTTTGGCTTTGGTTGGTATTTGGTACAATAACTTCTT
TGGAAGTGAAACCCAAGCTATCCTACCATATGATCAATACTTATGGAGGTTGCCAGCGTA
CCTTCAACAGCT
>KT390237_1
GATTGGAGGCAGTGATCTCGGTCCCATGATGGCATGTGAAGCTTTGAAGCCTTTTTCAGA
TCGGAGAATATCCATGCATTTTGTTTCTAATATTGATGGAACACACTTGTCTGAAGTCTT
GAAATTGGTCGACTTGGAATCAACTCTTTTTATAATTGCCAGCAAAACCTTCACTACACA
AGAAACCATTACGAATGCTTTGTCCGCACGGAGTGAGTTTTTGAAGTTTTTAAGTTCTCG
GGGCATTCCAGAAGCTGGTGCTGTTGCAAAGCACTTTGTTGCGCTTTCAACAAATGCAGA
AAAAGTCAAAGAATTTGGTATTGATGAAGCGAATATGTTCCAATTTTGGGACTGGGTCGG
TGGCCGATACTCATTGTGGTCCGCCATTGGTTTATCTGTCATGATTTCAATTGGTTACGA
CAATTTTGTGGAGTTTTTAACTGGTGCACACATCATGGATGAACACTTTATCAATGCACC
CACGGAAAACAATCTCCCTATTATTTTGGCTTTGGTTGGTATTTGGTACAATAACTTCTT
TGGAAGTGAAACCC----------------------------------------------
------------
>KT390233_1
GATTGGAGGCAGTGATCTCGGTCCCATGATGGCATGTGAAGCTTTGAAGCCTTTTTCAGA
TCGGAGAATATCCATGCATTTTGTTTCTAATATTGATGGAACACACTTGTCTGAAGTCTT
GAAATTGGTCGACTTGGAATCAACTCTTTTTATAATTGCCAGCAAAACCTTCACTACACA
AGAAACCATTACGAATGCTTTGTCCGCACGGAGTGAGTTTTTGAAGTTTTTAAGTTCTCG
GGGCATTCCAGAAGCTGGTGCTGTTGCAAAGCACTTTGTTGCGCTTTCAACAAATGCAGA
AAAAGTCAAAGAATTTGGTATTGATGAAGCGAATATGTTCCAATTTTGGGACTGGGTCGG
TGGCCGATACTCATTGTGGTCCGCCATTGGTTTATCTGTCATGATTTCAATTGGTTACGA
CAATTTTGTGGAGTTTTTAACTGGTGCACACATCATGGATGAACACTTTATCAATGCACC
CACGGAAAACAATCTCCCTATTATTTTGGCTTTGGTTGGTATTTGGTACAATAACTTCTT
TGGAAGTGAAACCCA---------------------------------------------
------------
>KT390235_1
GATTGGAGGCAGTGATCTCGGTCCCATGATGGCATGTGAAGCTTTGAAGCCTTTTTCAGA
TCGGAGAATATCCATGCATTTTGTTTCTAATATTGATGGAACACACTTGTCTGAAGTCTT
GAAATTGGTCGACTTGGAATCAACTCTTTTTATAATTGCCAGCAAAACCTTCACTACACA
AGAAACCATTACGAATGCTTTGTCCGCACGGAGTGAGTTTTTGAAGTTTTTAAGTTCTCG
GGGCATTCCAGAAGCTGGTGCTGTTGCAAAGCACTTTGTTGCGCTTTCAACAAATGCAGA
AAAAGTCAAAGAATTTGGTATTGATGAAGCGAATATGTTCCAATTTTGGGACTGGGTCGG
TGGCCGATACTCATTGTGGTCCGCCATTGGTTTATCTGTCATGATTTCAATTGGTTACGA
CAATTTTGTGGAGTTTTTAACTGGTGCACACATCATGGATGAACACTTTATCAATGCACC
CACGGAAAACAATCTCCCTATTATTTTGGCTTTGGTTGGTATTTGGTACAATAACTTCTT
TGGAAGTGAAACCCAAGCTATCCTACCATATGATCAATACTTATGGAGGTTGCCAGCGTA
CCTTCAACAGCT
>KU168562_1
GATTGGAGGCAGTGATCTCGGTCCCATGATGGCATGTGAAGCTTTGAAGCCTTTTTCAGA
TCGGAGAATATCCATGCATTTTGTTTCTAATATTGATGGAACACACTTGTCTGAAGTCTT
GAAATTGGTCGACTTGGAATCAACTCTTTTTATAATTGCCAGCAAAACCTTCACTACACA
AGAAACCATTACGAATGCTTTGTCCGCACGGAGTGAGTTTTTGAAGTTTTTAAGTTCTCG
GGGCATTCCAGAAGCTGGTGCTGTTGCAAAGCACTTTGTTGCGCTTTCAACAAATGCAGA
AAAAGTCAAAGAATTTGGTATTGATGAAGCGAATATGTTCCAATTTTGGGACTGGGTCGG
TGGCCGATACTCATTGTGGTCCGCCATTGGTTTATCTGTCATGATTTCAATTGGTTACGA
CAATTTTGTGGAGTTTTTAACTGGTGCACACATCATGGATGAACACTTTATCAATGCACC
CACGGAAAACAATCTCCCTATTATTTTGGCTTTGGTTGGTATTTGGTACAATAACTTCTT
TGGAAGTGAAACCCAAGCTATCCTACCATATGATCAATACTTATGGAGG-----------
------------
>KT390234_1
GATTGGAGGCAGTGATCTCGGTCCCATGATGGCATGTGAAGCTTTGAAGCCTTTTTCAGA
TCGGAGAATATCCATGCATTTTGTTTCTAATATTGATGGAACACACTTGTCTGAAGTCTT
GAAATTGGTCGACTTGGAATCAACTCTTTTTATAATTGCCAGCAAAACCTTCACTACACA
AGAAACCATTACGAATGCTTTGTCCGCACGGAGTGAGTTTTTGAAGTTTTTAAGTTCTCG
GGGCATTCCAGAAGCTGGTGCTGTTGCAAAGCACTTTGTTGCGCTTTCAACAAATGCAGA
AAAAGTCAAAGAATTTGGTATTGATGAAGCGAATATGTTCCAATTTTGGGACTGGGTCGG
TGGCCGATACTCATTGTGGTCCGCCATTGGTTTATCTGTCATGATTTCAATTGGTTACGA
CAATTTTGTGGAGTTTTTAACTGGTGCACACATCATGGATGAACACTTTATCAATGCACC
CACGGAAAACAATCTCCCTATTATTTTGGCTTTGGTTGGTATTTGGTACAATAACTTCTT
TGGAAGTGAAACCCAAGCTATCCTACCATATGATCAATAC--------------------
------------
>KT390232_1
----GGAGGCAGTGATCTCGGTCCCATGATGGCATGTGAAGCTTTGAAGCCTTTTTCAGA
TCGGAGAATATCCATGCATTTTGTTTCTAATATTGATGGAACACACTTGTCTGAAGTCTT
GAAATTGGTCGACTTGGAATCAACTCTTTTTATAATTGCCAGCAAAACCTTCACTACACA
AGAAACCATTACGAATGCTTTGTCCGCACGGAGTGAGTTTTTGAAGTTTTTAAGTTCTCG
GGGCATTCCAGAAGCTGGTGCTGTTGCAAAGCACTTTGTTGCGCTTTCAACAAATGCAGA
AAAAGTCAAAGAATTTGGTATTGATGAAGCGAATATGTTCCAATTTTGGGACTGGGTCGG
TGGCCGATACTCATTGTGGTCCGCCATTGGTTTATCTGTCATGATTTCAATTGGTTACGA
CAATTTTGTGGAGTTTTTAACTGGTGCACACATCATGGATGAACACTTTATCAATGCACC
CACGGAAAACAATCTCCCTATTATTTTGGCTTTGGTTGGTATTTGGTACAATAACTTCTT
TGGAAGTGAAACCCAAGCTATCCTACCATA------------------------------
------------
>KT390227_1
GATTGGAGGCAGTGATCTCGGTCCCATGATGGCATGTGAAGCTTTGAAGCCTTTTTCAGA
TCGGAGAATATCCATGCATTTTGTTTCTAATATTGATGGAACACACTTGTCTGAAGTCTT
GAAATTGGTCGACTTGGAATCAACTCTTTTTATAATTGCCAGCAAAACATTCACTACACA
AGAAACCATTACGAATGCTTTGTCCGCACGGAGTGAGTTTTTGAAGTTTTTAAGTTCTCG
GGGCATTCCAGAAGCTGGTGCTGTTGCAAAGCACTTTGTTGCACTTTCAACAAATGCGGA
AAAAGTCAAAGAATTTGGTATTGAYGAAGCGAATATGTTCCAATTTTGGGACTGGGTCGG
TGGCCGATACTCATTGTGGTCCGCCATTGGTTTATCTGTCATGATTTCAATTGGGTACGA
CAATTTTGTGGAGTTCTTAACTGGTGCACACATCATGGATGAACACTTTATCAATGCACC
CACGGAAAACAATCTCCCTATTATTTTGGCTTTGGTTGGTATTTGGTACAATAACTTCTT
TGGAAGTGAAACTCAAGCCATCCTACC---------------------------------
------------
>KT390221_1
--TTGGAGGCAGTGATCTCGGTCCCATGATGGCATGTGAAGCTTTGAAGCCTTTTTCAGA
TCGGAGAATATCCATGCATTTTGTTTCTAATATTGATGGAACACACTTGTCTGAAGTCTT
GAAATTGGTCGACTTGGAATCAACTCTTTTTATAATTGCCAGCAAAACATTCACTACACA
AGAAACCATTACGAATGCTTTGTCCGCACGGAGTGAGTTTTTGAAGTTTTTAAGTTCTCG
GGGCATTCCAGAAGCTGGTGCTGTTGCAAAGCACTTTGTTGCACTTTCAACAAATGCGGA
AAAAGTCAAAGAATTTGGTATTGAYGAAGCGAATATGTTCCAATTTTGGGACTGGGTCGG
TGGCCGATACTCATTGTGGTCCGCCATTGGTTTATCTGTCATGATTTCAATTGGGTACGA
CAATTTTGTGGAGTTCTTAACTGGTGCACACATCATGGATGAACACTTTATCAATGCACC
CACGGAAAACAATCTCCCTATTATTTTGGCTTTGGTTGGTATTTGGTACAATAACTTCTT
TGGAAGTGAAACTCAA--------------------------------------------
------------
>KU298447_1
GATTGGAGGCAGTGATCTCGGTCCCATGATGGCATGTGAAGCTTTGAAGCCTTTTTCAGA
TCGGAGAATATCCATGCATTTTGTTTCTAATATTGATGGAACACACTTGTCTGAAGTCTT
GAAATTGGTCGACTTGGAATCAACTCTTTTTATAATTGCCAGCAAAACATTCACTACACA
AGAAACCATTACGAATGCTTTGTCCGCACGGAGTGAGTTTTTGAAGTTTTTAAGTTCTCG
GGGCATTCCAGAAGCTGGTGCTGTTGCAAAGCACTTTGTTGCACTTTCAACAAATGCGGA
AAAAGTCAAAGAATTTGGTATTGATGAAGCGAATATGTTCCAATTTTGGGACTGGGTCGG
TGGCCGATACTCATTGTGGTCCGCCATTGGTTTATCTGTCATGATTTCAATTGGGTACGA
CAATTTTGTGGAGTTCTTAACYGGTGCACACATCATGGATGAACACTTTATCAATGCACC
CACGGAAAACAATCTCCCTATTATTTTGGCTTTGGTTGGTATTTGGTACAATAACTTCTT
TGGAAGTGAAACTCAAGCCATCCTACCATATGATCAATACTTATGGAGGTTGCCAGCGTA
CCTTCAACAGCT
>KU298444_1
GATTGGAGGCAGTGATCTCGGTCCCATGATGGCATGTGAAGCTTTGAAGCCTTTTTCAGA
TCGGAGAATATCCATGCATTTTGTTTCTAATATTGATGGAACACACTTGTCTGAAGTCTT
GAAATTGGTCGACTTGGAATCAACTCTTTTTATAATTGCCAGCAAAACATTCACTACACA
AGAAACCATTACGAATGCTTTGTCCGCACGGAGTGAGTTTTTGAAGTTTTTAAGTTCTCG
GGGCATTCCAGAAGCTGGTGCTGTTGCAAAGCACTTTGTTGCACTTTCAACAAATGCGGA
AAAAGTCAAAGAATTTGGTATTGATGAAGCGAATATGTTCCAATTTTGGGACTGGGTCGG
TGGCCGATACTCATTGTGGTCCGCCATTGGTTTATCTGTCATGATTTCAATTGGGTACGA
CAATTTTGTGGAGTTCTTAACYGGTGCACACATCATGGATGAACACTTTATCAATGCACC
CACGGAAAACAATCTCCCTATTATTTTGGCTTTGGTTGGTATTTGGTACAATAACTTCTT
TGGAAGTGAAACTCAAGCCATCCTACCATATGATCAATACTTATGGAGGTTGCCAGCGTA
CCTTCAACAGCT
>KU298446_1
GATTGGAGGCAGTGATCTCGGTCCCATGATGGCATGTGAAGCTTTGAAGCCTTTTTCAGA
TCGGAGAATATCCATGCATTTTGTTTCTAATATTGATGGAACACACTTGTCTGAAGTCTT
GAAATTGGTCGACTTGGAATCAACTCTTTTTATAATTGCCAGCAAAACATTCACTACACA
AGAAACCATTACGAATGCTTTGTCCGCACGGAGTGAGTTTTTGAAGTTTTTAAGTTCTCG
GGGCATTCCAGAAGCTGGTGCTGTTGCAAAGCACTTTGTTGCACTTTCAACAAATGCGGA
AAAAGTCAAAGAATTTGGTATTGATGAAGCGAATATGTTCCAATTTTGGGACTGGGTCGG
TGGCCGATACTCATTGTGGTCCGCCATTGGTTTATCTGTCATGATTTCAATTGGGTACGA
CAATTTTGTGGAGTTCTTAACTGGTGCACACATCATGGATGAACACTTTATCAATGCACC
CACGGAAAACAATCTCCCTATTATTTTGGCTTTGGTTGGTATTTGGTACAATAACTTCTT
TGGAAGTGAAACTCAAGCCATCCTACCATATGATCAATACTTATGGAGGTTGCCAGCGTA
CCTTCAACAGCT
>KU298449_1
GATTGGAGGCAGTGATCTCGGTCCCATGATGGCATGTGAAGCTTTGAAGCCTTTTTCAGA
TCGGAGAATATCCATGCATTTTGTTTCTAATATTGATGGAACACACTTGTCTGAAGTCTT
GAAATTGGTCGACTTGGAATCAACTCTTTTTATAATTGCCAGCAAAACATTCACTACACA
AGAAACCATTACGAATGCTTTGTCCGCACGGAGTGAGTTTTTGAAGTTTTTAAGTTCTCG
GGGCATTCCAGAAGCTGGTGCTGTTGCAAAGCACTTTGTTGCACTTTCAACAAATGCGGA
AAAAGTCAAAGAATTTGGTATTGATGAAGCGAATATGTTCCAATTTTGGGACTGGGTCGG
TGGCCGATACTCATTGTGGTCCGCCATTGGTTTATCTGTCATGATTTCAATTGGGTACGA
CAATTTTGTGGAGTTCTTAACTGGTGCACACATCATGGATGAACACTTTATCAATGCACC
CACGGAAAACAATCTCCCTATTATTTTGGCTTTGGTTGGTATTTGGTACAATAACTTCTT
TGGAAGTGAAACTCAAGCCATCCTACCATATGATCAATACTTATGGAGGTTGCCAGCGTA
CCTTCAACAGCT
>AY484473_1
GATTGGAGGCAGTGATCTCGGTCCCATGATGGCATGTGAAGCTTTGAAGCCTTTTTCAGA
TCGGAGAATATCCATGCATTTTGTTTCTAATATTGATGGAACACACTTGTCTGAAGTCTT
GAAATTGGTCGACTTGGAATCAACTCTTTTTATAATTGCCAGCAAAACATTCACTACACA
AGAAACCATTACGAATGCTTTGTCCGCACGGAGTGAGTTTTTGAAGTTTTTAAGTTCTCG
GGGCATTCCAGAAGCTGGTGCTGTTGCAAAGCACTTTGTTGCACTTTCAACAAATGCGGA
AAAAGTCAAAGAATTTGGTATTGATGAAGCGAATATGTTCCAATTTTGGGACTGGGTCGG
TGGCCGATACTCATTGTGGTCCGCCATTGGTTTATCTGTCATGATTTCAATTGGGTACGA
CAATTTTGTGGAGTTCTTAACTGGTGCACACATCATGGATGAACACTTTATCAATGCACC
CACGGAAAACAATCTCCCTATTATTTTGGCTTTGGTTGGTATTTGGTACAATAACTTCTT
TGGAAGTGAAACTCAAGCCATCCTACCATATGATCAATACCTATGGAGGTTGCCAGCGTA
CCTTCAACAGCT
>KU298450_1
----------------------------------TGTGAAGCTTTGAAGCCTTTTTCAGA
TCGGAGAATATCCATGCATTTTGTTTCTAATATTGATGGAACACACTTGTCTGAAGTCTT
GAAATTGGTCGACTTGGAATCAACTCTTTTTATAATTGCCAGCAAAACATTCACTACACA
AGAAACCATTACGAATGCTTTGTCCGCACGGAGTGAGTTTTTGAAGTTTTTAAGTTCTCG
GGGCATTCCAGAAGCTGGTGCTGTTGCAAAGCACTTTGTTGCACTTTCAACAAATGCGGA
AAAAGTCAAAGAATTTGGTATTGATGAAGCGAATATGTTCCAATTTTGGGACTGGGTCGG
TGGCCGATACTCATTGTGGTCCGCCATTGGTTTATCTGTCATGATTTCAATTGGGTACGA
CAATTTTGTGGAGTTCTTAACTGGTGCACACATCATGGATGAACACTTTATCAATGCACC
CACGGAAAACAATCTCCCTATTATTTTGGCTTTGGTTGGTATTTGGTACAATAACTTCTT
TGGAAGTGAAACTCAAGCCATCCTACCATATGATCAATACTTATGGAGGTTGCCAGCGTA
CCTTCAACAGCT
>KU298445_1
----------------------------------TGTGAAGCTTTGAAGCCTTTTTCAGA
TCGGAGAATATCCATGCATTTTGTTTCTAATATTGATGGAACACACTTGTCTGAAGTCTT
GAAATTGGTCGACTTGGAATCAACTCTTTTTATAATTGCCAGCAAAACATTCACTACACA
AGAAACCATTACGAATGCTTTGTCCGCACGGAGTGAGTTTTTGAAGTTTTTAAGTTCTCG
GGGCATTCCAGAAGCTGGTGCTGTTGCAAAGCACTTTGTTGCACTTTCAACAAATGCGGA
AAAAGTCAAAGAATTTGGTATTGATGAAGCGAATATGTTCCAATTTTGGGACTGGGTCGG
TGGCCGATACTCATTGTGGTCCGCCATTGGTTTATCTGTCATGATTTCAATTGGGTACGA
CAATTTTGTGGAGTTCTTAACTGGTGCACACATCATGGATGAACACTTTATCAATGCACC
CACGGAAAACAATCTCCCTATTATTTTGGCTTTGGTTGGTATTTGGTACAATAACTTCTT
TGGAAGTGAAACTCAAGCCATCCTACCATATGATCAATACTTATGGAGGTTGCCAGCGTA
CCTTCAACAGCT
>CP015688_1
GATTGGAGGCAGTGATCTCGGTCCCATGATGGCATGTGAAGCTTTGAAGCCTTTTTCAGA
TCGGAGAATATCCATGCATTTTGTTTCTAATATTGATGGAACACACTTGTCTGAAGTCTT
GAAATTGGTCGACTTGGAATCAACTCTTTTTATAATTGCCAGCAAAACATTCACTACACA
AGAAACCATTACGAATGCTTTGTCCGCACGGAGTGAGTTTTTGAAGTTTTTAAGTTCTCG
-GGCATTCCAGAAGCTGGTGCTGTTGCAAAGCACTTTGTTGCACTTTCAACAAATGCGGA
AAAAGTCAAAGAATTTGGTATTGATGAAGCGAATATGTTCCAATTTTGGGACTGGGTCGG
TGGCCGATACTCATTGTGGTCCGCCATTGGTTTATCTGTCATGATTTCAATTGGGTACGA
CAATTTTGTGGAGTTCTTAACTGGTGCACACATCATGGATGAACACTTTATCAATGCACC
CACGGAAAACAATCTCCCTATTATTTTGGCTTTGGTTGGTATTTGGTACAATAACTTCTT
TGGAAGTGAAACTCAAGCCATCCTACCATATGATCAATACTTATGGAGGTTGCCAGCGTA
CCTTCAA-----
>KU298448_1
GATTGGAGGCAGTGATCTCGGTCCCATGATGGCATGTGAAGCTTTGAAGCCTTTTTCAGA
TCGGAGAATATCCATGCATTTTGTTTCTAATATTGATGGAACACACTTGTCTGAAGTCTT
GAAATTGGTCGACTTGGAATCAACTCTTTTTATAATTGCCAGCAAAACATTCACTACACA
AGAAACCATTACGAATGCTTTGTCCGCACGGAGTGAGTTTTTGAAGTTTTTAAGTTCTCG
GGGCATTCCAGAAGCTGGTGCTGTTGCAAAGCACTTTGTTGCACTTTCAACAAATGCGGA
AAAAGTCAAAGAATTTGGTATTGATGAAGCGAATATGTTCCAATTTTGGGACTGGGTCGG
TGGCCGATACTCATTGTGGTCCGCCATTGGTTTATCTGTCATGATTTCAATTGGGTACGA
CAATTTTGTGGAGTTCTTAACTGGTGCACACATCATGGATGAACACTTTATCAATGCACC
CACGGAAAACAATCTCCCTATTATTTTGGCTTTGGTTGGTATTTGGTACAATAACTTCTT
TGGAAGTGAAACTCAAGCCATCCTACCATATGATCAATACTTATGGAGGTTGCCAGCGTA
CCTTCAACAGCT
>AY484472_1
GATTGGAGGCAGTGATCTCGGTCCCATGATGGCATGTGAAGCTTTGAAGCCTTTTTCAGA
TCGGAGAATATCCATGCATTTTGTTTCTAATATTGATGGAACACACTTGTCTGAAGTCTT
GAAATTGGTCGACTTGGAATCAACTCTTTTTATAATTGCCAGCAAAACATTCACTACACA
AGAAACCATTACGAATGCTTTGTCCGCACGGAGTGAGTTTTTGAAGTTTTTAAGTTCTCG
GGGCATTCCAGAAGCTGGTGCTGTTGCAAAGCACTTTGTTGCACTTTCAACAAATGCGGA
AAAAGTCAAAGAATTTGGTATTGATGAAGCGAATATGTTCCAATTTTGGGACTGGGTCGG
TGGCCGATACTCATTGTGGTCCGCCATTGGTTTATCTGTCATGATTTCAATTGGGTACGA
CAATTTTGTGGAGTTCTTAACTGGTGCACACATCATGGATGAACACTTTATCAATGCACC
CACGGAAAACAATCTCCCTATTATTTTGGCTTTGGTTGGTATTTGGTACAATAACTTCTT
TGGAAGTGAAACTCAAGCCATCCTACCATATGATCAATACTTATGGAGGTTGCCAGCGTA
CCTTCAACAGCT
>KT390196_1
GATTGGAGGCAGTGATCTCGGTCCCATGATGGCATGTGAAGCTTTGAAGCCTTTTTCAGA
TCGGAGAATATCCATGCATTTTGTTTCTAATATTGATGGAACACACTTGTCTGAAGTCTT
GAAATTGGTCGACTTGGAATCAACTCTTTTTATAATTGCCAGCAAAACATTCACTACACA
AGAAACCATTACGAATGCTTTGTCCGCACGGAGTGAGTTTTTGAAGTTTTTAAGTTCTCG
GGGCATTCCAGAAGCTGGTGCTGTTGCAAAGCACTTTGTTGCACTTTCAACAAATGCGGA
AAAAGTCAAAGAATTTGGTATTGATGAAGCGAATATGTTCCAATTTTGGGACTGGGTCGG
TGGCCGATACTCATTGTGGTCCGCCATTGGTTTATCTGTCATGATTTCAATTGGGTACGA
CAATTTTGTGGAGTTCTTAACTGGTGCACACATCATGGATGAACACTTTATCAATGCACC
CACGGAAAACAATCTCCCTATTATTTTGGCTTTGGTTGGTATTTGGTACAATAACTTCTT
TGGAAGTGAAACTCAAGCCATCCTACCATA------------------------------
------------
>KT390242_1
-----GAGGCAGTGATCTCGGTCCCATGATGGCATGTGAAGCTTTGAAGCCTTTTTCAGA
TCGGAGAATATCCATGCATTTTGTTTCTAATATTGATGGAACACACTTGTCTGAAGTCTT
GAAATTGGTCGACTTGGAATCAACTCTTTTTATAATTGCCAGCAAAACATTCACTACACA
AGAAACCATTACGAATGCTTTGTCCGCACGGAGTGAGTTTTTGAAGTTTTTAAGTTCTCG
GGGCATTCCAGAAGCTGGTGCTGTTGCAAAGCACTTTGTTGCACTTTCAACAAATGCGGA
AAAAGTCAAAGAATTTGGTATTGATGAAGCGAATATGTTCCAATTTTGGGACTGGGTCGG
TGGCCGATACTCATTGTGGTCCGCCATTGGTTTATCTGTCATGATTTCAATTGGGTACGA
CAATTTTGTGGAGTTCTTAACTGGTGCACACATCATGGATGAACACTTTATCAATGCACC
CACGGAAAACAATCTCCCTATTATTTTGGCTTTGGTTGGTATTTGGTACAATAACTTCTT
TGGAAGTGAAACTCAAGCCATCCTACCATA------------------------------
------------
>KT390225_1
------AGGCAGTGATCTCGGTCCCATGATGGCATGTGAAGCTTTGAAGCCTTTTTCAGA
TCGGAGAATATCCATGCATTTTGTTTCTAATATTGATGGAACACACTTGTCTGAAGTCTT
GAAATTGGTCGACTTGGAATCAACTCTTTTTATAATTGCCAGCAAAACATTCACTACACA
AGAAACCATTACGAATGCTTTGTCCGCACGGAGTGAGTTTTTGAAGTTTTTAAGTTCTCG
GGGCATTCCAGAAGCTGGTGCTGTTGCAAAGCACTTTGTTGCACTTTCAACAAATGCGGA
AAAAGTCAAAGAATTTGGTATTGATGAAGCGAATATGTTCCAATTTTGGGACTGGGTCGG
TGGCCGATACTCATTGTGGTCCGCCATTGGTTTATCTGTCATGATTTCAATTGGGTACGA
CAATTTTGTGGAGTTCTTAACTGGTGCACACATCATGGATGAACACTTTATCAATGCACC
CACGGAAAACAATCTCCCTATTATTTTGGCTTTGGTTGGTATTTGGTACAATAACTTCTT
TGGAAGTGAAACTCAA--------------------------------------------
------------
>KT390204_1
----GGAGGCAGTGATCTCGGTCCCATGATGGCATGTGAAGCTTTGAAGCCTTTTTCAGA
TCGGAGAATATCCATGCATTTTGTTTCTAATATTGATGGAACACACTTGTCTGAAGTCTT
GAAATTGGTCGACTTGGAATCAACTCTTTTTATAATTGCCAGCAAAACATTCACTACACA
AGAAACCATTACGAATGCTTTGTCCGCACGGAGTGAGTTTTTGAAGTTTTTAAGTTCTCG
GGGCATTCCAGAAGCTGGTGCTGTTGCAAAGCACTTTGTTGCACTTTCAACAAATGCGGA
AAAAGTCAAAGAATTTGGTATTGATGAAGCGAATATGTTCCAATTTTGGGACTGGGTCGG
TGGCCGATACTCATTGTGGTCCGCCATTGGTTTATCTGTCATGATTTCAATTGGGTACGA
CAATTTTGTGGAGTTCTTAACTGGTGCACACATCATGGATGAACACTTTATCAATGCACC
CACGGAAAACAATCTCCCTATTATTTTGGCTTTGGTTGGTATTTGGTACAATAACTTCTT
TGGAAGTGAAACTCAA--------------------------------------------
------------
>KT390199_1
-ATTGGAGGCAGTGATCTCGGTCCCATGATGGCATGTGAAGCTTTGAAGCCTTTTTCAGA
TCGGAGAATATCCATGCATTTTGTTTCTAATATTGATGGAACACACTTGTCTGAAGTCTT
GAAATTGGTCGACTTGGAATCAACTCTTTTTATAATTGCCAGCAAAACATTCACTACACA
AGAAACCATTACGAATGCTTTGTCCGCACGGAGTGAGTTTTTGAAGTTTTTAAGTTCTCG
GGGCATTCCAGAAGCTGGTGCTGTTGCAAAGCACTTTGTTGCACTTTCAACAAATGCGGA
AAAAGTCAAAGAATTTGGTATTGATGAAGCGAATATGTTCCAATTTTGGGACTGGGTCGG
TGGCCGATACTCATTGTGGTCCGCCATTGGTTTATCTGTCATGATTTCAATTGGGTACGA
CAATTTTGTGGAGTTCTTAACTGGTGCACACATCATGGATGAACACTTTATCAATGCACC
CACGGAAAACAATCTCCCTATTATTTTGGCTTTGGTTGGTATTTGGTACAATAACTTCTT
TGGAAGTGAAACTCAA--------------------------------------------
------------
>KT390220_1
GATTGGAGGCAGTGATCTCGGTCCCATGATGGCATGTGAAGCTTTGAAGCCTTTTTCAGA
TCGGAGAATATCCATGCATTTTGTTTCTAATATTGATGGAACACACTTGTCTGAAGTCTT
GAAATTGGTCGACTTGGAATCAACTCTTTTTATAATTGCCAGCAAAACATTCACTACACA
AGAAACCATTACGAATGCTTTGTCCGCACGGAGTGAGTTTTTGAAGTTTTTAAGTTCTCG
GGGCATTCCAGAAGCTGGTGCTGTTGCAAAGCACTTTGTTGCACTTTCAACAAATGCGGA
AAAAGTCAAAGAATTTGGTATTGATGAAGCGAATATGTTCCAATTTTGGGACTGGGTCGG
TGGCCGATACTCATTGTGGTCCGCCATTGGTTTATCTGTCATGATTTCAATTGGGTACGA
CAATTTTGTGGAGTTCTTAACTGGTGCACACATCATGGATGAACACTTTATCAATGCACC
CACGGAAAACAATCTCCCTATTATTTTGGCTTTGGTTGGTATTTGGTACAATAACTTCTT
TGGAAGTGAAACTCAA--------------------------------------------
------------
>KU256225_1
GATTGGAGGCAGTGATCTCGGTCCCATGATGGCATGTGAAGCTTTGAAGCCTTTTTCAGA
TCGGAGAATATCCATGCATTTTGTTTCTAATATTGATGGAACACACTTGTCTGAAGTCTT
GAAATTGGTCGACTTGGAATCAACTCTTTTTATAATTGCCAGCAAAACATTCACTACACA
AGAAACCATTACGAATGCTTTGTCCGCACGGAGTGAGTTTTTGAAGTTTTTAAGTTCTCG
GGGCATTCCAGAAGCTGGTGCTGTTGCAAAGCACTTTGTTGCACTTTCAACAAATGCGGA
AAAAGTCAAAGAATTTGGTATTGATGAAGCGAATATGTTCCAATTTTGGGACTGGGTCGG
TGGCCGATACTCATTGTGGTCCGCCATTGGTTTATCTGTCATGATTTCAATTGGGTACGA
CAATTTTGTGGAGTTCTTAACTGGTGCACACATCATGGATGAACACTTTATCAATGCACC
CACGGAAAACAATCTCCCTATTATTTTGGCTTTGGTTGGTATTTGGTACAATAACTTCTT
TGGAAGTGAAACTCAAGCCATCCTACCATATGATCAATACTTATGGAGG-----------
------------
>KU168558_1
GATTGGAGGCAGTGATCTCGGTCCCATGATGGCATGTGAAGCTTTGAAGCCTTTTTCAGA
TCGGAGAATATCCATGCATTTTGTTTCTAATATTGATGGAACACACTTGTCTGAAGTCTT
GAAATTGGTCGACTTGGAATCAACTCTTTTTATAATTGCCAGCAAAACATTCACTACACA
AGAAACCATTACGAATGCTTTGTCCGCACGGAGTGAGTTTTTGAAGTTTTTAAGTTCTCG
GGGCATTCCAGAAGCTGGTGCTGTTGCAAAGCACTTTGTTGCACTTTCAACAAATGCGGA
AAAAGTCAAAGAATTTGGTATTGATGAAGCGAATATGTTCCAATTTTGGGACTGGGTCGG
TGGCCGATACTCATTGTGGTCCGCCATTGGTTTATCTGTCATGATTTCAATTGGGTACGA
CAATTTTGTGGAGTTCTTAACTGGTGCACACATCATGGATGAACACTTTATCAATGCACC
CACGGAAAACAATCTCCCTATTATTTTGGCTTTGGTTGGTATTTGGTACAATAACTTCTT
TGGAAGTGAAACTCAAGCCATCCTACCATATGATCAATACTTATGGAG------------
------------
>KU168559_1
GATTGGAGGCAGTGATCTCGGTCCCATGATGGCATGTGAAGCTTTGAAGCCTTTTTCAGA
TCGGAGAATATCCATGCATTTTGTTTCTAATATTGATGGAACACACTTGTCTGAAGTCTT
GAAATTGGTCGACTTGGAATCAACTCTTTTTATAATTGCCAGCAAAACATTCACTACACA
AGAAACCATTACGAATGCTTTGTCCGCACGGAGTGAGTTTTTGAAGTTTTTAAGTTCTCG
GGGCATTCCAGAAGCTGGTGCTGTTGCAAAGCACTTTGTTGCACTTTCAACAAATGCGGA
AAAAGTCAAAGAATTTGGTATTGATGAAGCGAATATGTTCCAATTTTGGGACTGGGTCGG
TGGCCGATACTCATTGTGGTCCGCCATTGGTTTATCTGTCATGATTTCAATTGGGTACGA
CAATTTTGTGGAGTTCTTAACTGGTGCACACATCATGGATGAACACTTTATCAATGCACC
CACGGAAAACAATCTCCCTATTATTTTGGCTTTGGTTGGTATTTGGTACAATAACTTCTT
TGGAAGTGAAACTCAAGCCATCCTACCATATGATCAATACTTATGGA-------------
------------
>KT390202_1
GATTGGAGGCAGTGATCTCGGTCCCATGATGGCATGTGAAGCTTTGAAGCCTTTTTCAGA
TCGGAGAATATCCATGCATTTTGTTTCTAATATTGATGGAACACACTTGTCTGAAGTCTT
GAAATTGGTCGACTTGGAATCAACTCTTTTTATAATTGCCAGCAAAACATTCACTACACA
AGAAACCATTACGAATGCTTTGTCCGCACGGAGTGAGTTTTTGAAGTTTTTAAGTTCTCG
GGGCATTCCAGAAGCTGGTGCTGTTGCAAAGCACTTTGTTGCACTTTCAACAAATGCGGA
AAAAGTCAAAGAATTTGGTATTGATGAAGCGAATATGTTCCAATTTTGGGACTGGGTCGG
TGGCCGATACTCATTGTGGTCCGCCATTGGTTTATCTGTCATGATTTCAATTGGGTACGA
CAATTTTGTGGAGTTCTTAACTGGTGCACACATCATGGATGAACACTTTATCAATGCACC
CACGGAAAACAATCTCCCTATTATTTTGGCTTTGGTTGGTATTTGGTACAATAACTTCTT
TGGAAGTGAAACTCAAGCCATCCTACCATATGATCAATACTTA-----------------
------------
>KT390218_1
GATTGGAGGCAGTGATCTCGGTCCCATGATGGCATGTGAAGCTTTGAAGCCTTTTTCAGA
TCGGAGAATATCCATGCATTTTGTTTCTAATATTGATGGAACACACTTGTCTGAAGTCTT
GAAATTGGTCGACTTGGAATCAACTCTTTTTATAATTGCCAGCAAAACATTCACTACACA
AGAAACCATTACGAATGCTTTGTCCGCACGGAGTGAGTTTTTGAAGTTTTTAAGTTCTCG
GGGCATTCCAGAAGCTGGTGCTGTTGCAAAGCACTTTGTTGCACTTTCAACAAATGCGGA
AAAAGTCAAAGAATTTGGTATTGATGAAGCGAATATGTTCCAATTTTGGGACTGGGTCGG
TGGCCGATACTCATTGTGGTCCGCCATTGGTTTATCTGTCATGATTTCAATTGGGTACGA
CAATTTTGTGGAGTTCTTAACTGGTGCACACATCATGGATGAACACTTTATCAATGCACC
CACGGAAAACAATCTCCCTATTATTTTGGCTTTGGTTGGTATTTGGTACAATAACTTCTT
TGGAAGTGAAACTCAAGCCATCCTACCATATGATCA------------------------
------------
>KT390243_1
------AGGCAGTGATCTCGGTCCCATGATGGCATGTGAAGCTTTGAAGCCTTTTTCAGA
TCGGAGAATATCCATGCATTTTGTTTCTAATATTGATGGAACACACTTGTCTGAAGTCTT
GAAATTGGTCGACTTGGAATCAACTCTTTTTATAATTGCCAGCAAAACATTCACTACACA
AGAAACCATTACGAATGCTTTGTCCGCACGGAGTGAGTTTTTGAAGTTTTTAAGTTCTCG
GGGCATTCCAGAAGCTGGTGCTGTTGCAAAGCACTTTGTTGCACTTTCAACAAATGCGGA
AAAAGTCAAAGAATTTGGTATTGATGAAGCGAATATGTTCCAATTTTGGGACTGGGTCGG
TGGCCGATACTCATTGTGGTCCGCCATTGGTTTATCTGTCATGATTTCAATTGGGTACGA
CAATTTTGTGGAGTTCTTAACTGGTGCACACATCATGGATGAACACTTTATCAATGCACC
CACGGAAAACAATCTCCCTATTATTTTGGCTTTGGTTGGTATTTGGTACAATAACTTCTT
TGGAAGTGAAACTCAAGCCATCCTACCATATGATCA------------------------
------------
>KT390240_1
-------GGCAGTGATCTCGGTCCCATGATGGCATGTGAAGCTTTGAAGCCTTTTTCAGA
TCGGAGAATATCCATGCATTTTGTTTCTAATATTGATGGAACACACTTGTCTGAAGTCTT
GAAATTGGTCGACTTGGAATCAACTCTTTTTATAATTGCCAGCAAAACATTCACTACACA
AGAAACCATTACGAATGCTTTGTCCGCACGGAGTGAGTTTTTGAAGTTTTTAAGTTCTCG
GGGCATTCCAGAAGCTGGTGCTGTTGCAAAGCACTTTGTTGCACTTTCAACAAATGCGGA
AAAAGTCAAAGAATTTGGTATTGATGAAGCGAATATGTTCCAATTTTGGGACTGGGTCGG
TGGCCGATACTCATTGTGGTCCGCCATTGGTTTATCTGTCATGATTTCAATTGGGTACGA
CAATTTTGTGGAGTTCTTAACTGGTGCACACATCATGGATGAACACTTTATCAATGCACC
CACGGAAAACAATCTCCCTATTATTTTGGCTTTGGTTGGTATTTGGTACAATAACTTCTT
TGGAAGTGAAACTCAAGCCATCCTACCATA------------------------------
------------
>KU168561_1
GATTGGAGGCAGTGATCTCGGTCCCATGATGGCATGTGAAGCTTTGAAACCTTTTTCAGA
TCGGAGAATATCCATGCATTTTGTTTCTAATATTGATGGAACACACTTGTCTGAAGTCTT
GAAATTGGTCGACTTGGAATCAACTCTTTTTATAATTGCCAGCAAAACATTCACTACACA
AGAAACCATTACGAATGCTTTGTCCGCACGGAGTGAGTTTTTGAAGTTTTTAAGTTCTCG
AGGCATTCCAGAAGCTGGTGCTGTTGCAAAGCACTTTGTTGCACTTTCAACAAATGCGGA
AAAAGTCAAAGAATTTGGTATTGATGAAGCGAATATGTTCCAATTTTGGGACTGGGTCGG
TGGCCGATACTCATTGTGGTCCGCCATTGGTTTATCTGTCATGATTTCAATTGGGTACGA
CAATTTTGTGGAGTTCTTAACTGGTGCACACATCATGGATGAACACTTTATCAATGCACC
CACGGAAAACAATCTCCCTATTATTTTGGCTTTGGTTGGTATTTGGTACAATAACTTCTT
TGGAAGTGAAACCCAAGCCATCCTACCATATGATCAATACTTATGGAGGTTGCCAGCGTA
CCTTCAACAGCT
>AY484478_1
GATTGGAGGCAGTGATCTCGGTCCCATGATGGCATGTGAAGCTTTGAAACCTTTTTCAGA
TCGGAGAATATCCATGCATTTTGTTTCTAATATTGATGGAACACACTTGTCTGAAGTCTT
GAAATTGGTCGACTTGGAATCAACTCTTTTTATAATTGCCAGCAAAACATTCACTACACA
AGAAACCATTACGAATGCTTTGTCCGCACGGAGTGAGTTTTTGAAGTTTTTAAGTTCTCG
AGGCATTCCAGAAGCTGGTGCTGTTGCAAAGCACTTTGTTGCACTTTCAACAAATGCGGA
AAAAGTCAAAGAATTTGGTATTGATGAAGCGAATATGTTCCAATTTTGGGACTGGGTCGG
TGGCCGATACTCATTGTGGTCCGCCATTGGTTTATCTGTCATGATTTCAATTGGGTACGA
CAATTTTGTGGAGTTCTTAACTGGTGCACACATCATGGATGAACACTTTATCAATGCACC
CACGGAAAACAATCTCCCTATTATTTTGGCTTTGGTTGGTATTTGGTACAATAACTTCTT
TGGAAGTGAAACCCAAGCCATCCTACCATATGATCAATACTTATGGAGGTTGCCAGCGTA
CCTTCAACAGCT
>KT390198_1
GATTGGAGGCAGTGATCTCGGTCCCATGATGGCATGTGAAGCTTTGAAACCTTTTTCAGA
TCGGAGAATATCCATGCATTTTGTTTCTAATATTGATGGAACACACTTGTCTGAAGTCTT
GAAATTGGTCGACTTGGAATCAACTCTTTTTATAATTGCCAGCAAAACATTCACTACACA
AGAAACCATTACGAATGCTTTGTCCGCACGGAGTGAGTTTTTGAAGTTTTTAAGTTCTCG
AGGCATTCCAGAAGCTGGTGCTGTTGCAAAGCACTTTGTTGCACTTTCAACAAATGCGGA
AAAAGTCAAAGAATTTGGTATTGATGAAGCGAATATGTTCCAATTTTGGGACTGGGTCGG
TGGCCGATACTCATTGTGGTCCGCCATTGGTTTATCTGTCATGATTTCAATTGGGTACGA
CAATTTTGTGGAGTTCTTAACTGGTGCACACATCATGGATGAACACTTTATCAATGCACC
CACGGAAAACAATCTCCCTATTATTTTGGCTTTGGTTGGTATTTGGTACAATAACTTCTT
TGGAAGTGAAACCC----------------------------------------------
------------
>AY484479_1
GATTGGAGGCAGTGATCTCGGTCCCATGATGGCATGTGAAGCCTTGAAACCTTTTTCAGA
TCGGAGAATATCCATGCATTTTGTTTCTAATATTGATGGAACACACTTGTCTGAAGTCTT
GAAATTGGTCGACTTGGAATCAACTCTTTTTATAATTGCCAGCAAAACATTCACTACACA
AGAAACCATTACGAATGCTTTGTCCGCACGGAGTGAGTTTTTGAAGTTTTTAAGTTCTCG
AGGCATTCCAGAAGCTGGTGCTGTTGCAAAGCACTTTGTTGCACTTTCAACAAATGCGGA
AAAAGTCAAAGAATTTGGTATTGATGAAGCGAATATGTTCCAATTTTGGGACTGGGTCGG
TGGCCGATACTCATTGTGGTCCGCCATTGGTTTATCTGTCATGATTTCAATTGGGTACGA
CAATTTTGTGGAGTTCTTAACTGGTGCACACATCATGGATGAACACTTTATCAATGCACC
CACGGAAAACAATCTCCCTATTATTTTGGCTTTGGTTGGTATTTGGTACAATAACTTCTT
TGGAAGTGAAACCCAAGCCATCCTACCATATGATCAATACTTATGGAGGTTGCCAGCGTA
CCTTCAGCAGCT
>XM_815802.1 Trypanosoma cruzi glucose-6-phosphate isomerase, glycosomal, putative (Tc00.1047053510889.221), partial mRNA
GATTGGAGGCAGTGATCTCGGTCCCATGATGGCATGTGAAGCCTTGAAACCTTTTTCAGA
TCGGAGAATATCCATGCATTTTGTTTCTAATATTGATGGAACACACTTGTCTGAAGTCTT
GAAATTGGTCGACTTGGAATCAACTCTTTTTATAATTGCCAGCAAAACATTCACTACACA
AGAAACCATTACGAATGCTTTGTCCGCACGGAGTGAGTTTTTGAAGTTTTTAAGTTCTCG
AGGCATTCCAGAAGCTGGTGCTGTTGCAAAGCACTTTGTTGCACTTTCAACAAATGCGGA
AAAAGTCAAAGAATTTGGTATTGATGAAGCGAATATGTTCCAATTTTGGGACTGGGTCGG
TGGCCGATACTCATTGTGGTCCGCCATTGGTTTATCTGTCATGATTTCAATTGGGTACGA
CAATTTTGTGGAGTTCTTAACTGGTGCACACATCATGGATGAACACTTTATCAATGCACC
CACGGAAAACAATCTCCCTATTATTTTGGCTTTGGTTGGTATTTGGTACAATAACTTCTT
TGGAAGTGAAACCCAAGCCATCCTACCATATGATCAATACTTATGGAGGTTGCCAGCGTA
CCTTCAGCAGCT
>KT390215_1
GATTGGAGGCAGTGATCTCGGTCCCATGATGGCATGTGAAGCCTTGAAACCTTTTTCAGA
TCGGAGAATATCCATGCATTTTGTTTCTAATATTGATGGAACACACTTGTCTGAAGTCTT
GAAATTGGTCGACTTGGAATCAACTCTTTTTATAATTGCCAGCAAAACATTCACTACACA
AGAAACCATTACGAATGCTTTGTCCGCACGGAGTGAGTTTTTGAAGTTTTTAAGTTCTCG
AGGCATTCCAGAAGCTGGTGCTGTTGCAAAGCACTTTGTTGCACTTTCAACAAATGCGGA
AAAAGTCAAAGAATTTGGTATTGATGAAGCGAATATGTTCCAATTTTGGGACTGGGTCGG
TGGCCGATACTCATTGTGGTCCGCCATTGGTTTATCTGTCATGATTTCAATTGGGTACGA
CAATTTTGTGGAGTTCTTAACTGGTGCACACATCATGGATGAACACTTTATCAATGCACC
CACGGAAAACAATCTCCCTATTATTTTGGCTTTGGTTGGTATTTGGTACAATAACTTCTT
TGGAAGTGAAACCC----------------------------------------------
------------
