# Supplementary material for: Molecular Markers for the Phylogenetic Reconstruction of Trypanosoma cruzi: A Quantitative Review
Source: Pathogens. 2025 Jan 14;14(1):72. doi: 10.3390/pathogens14010072 (PMC11768369; doi:10.3390/pathogens14010072)
Supplement: Supplementary file 1 [file pathogens-14-00072-s001.zip › HSP70.fst]

>X07083_1
AGAGCATCCAACCTGATGAGGCTGTGGCGTACGGTGCCGCCGTGCAGGCCTTCATCCTGA
CGGGCGGCAAGAGCAAGCAGACGGAGGGCCTGCTGCTGCTCGACGTGACGCCGCTGACGC
TTGGAATCGAGACGGCGGGTGGCGTCATGACGTCGCTGATCAAGCGCAACACGACGATTC
CGACCAAGAAAAGCCAGATCTTCTCGACGTACGCGGACAACCAGCCGGGCGTGCACATCC
AGGTCTTTGAGGGAGAGCGTGCGATGACGAAGGACTGCCACCTGCTCGGCACATTCGAGC
TGTCCGGAATCCCGCCGCCGCCGCGCGGTGTGCCCCAGATTGAGGTGACCTTTGACCTCG
ACGCCAACGGCATCCTGAACGTGTCCGCGGAGGAGAAGGGCACCGGTAAGCGGAACCAGA
TTGTACTCACGAACGACAAGGGCCGCCTGAGCAGGGCAGAGATTGAGAGGATGGTTCGAG
AGGCTGCAAAGTACGAGGCCGAGGACAAGGACCAAGTCCGCCAGATTGACGCAAAGAACG
GTCTTGAGAACTACGCATTTTCGATGAAGAACGCCGTGAACGACCCTAACGTCGCTGGAA
AGATTGAGGAGGCCGACAAGAAGACGATTACGAGTGCCGTGGAGGAGGCGCTCGAATGGC
TGAACAACAACCAGGAGGCCAGTAAGGAGGAGTACG
>MW345245_1
-----------------------------TACGGTGCCGCCGTGCGGGCCTTCATCCTGA
CGGGCGGCAAGAGCAAGCAGACGGAGGGCCTGCTGCTGCTCGACGTGACCCCGCTGACGC
TTGGCATCGAGACGGCGGGTGGCGTCATGACGTCGCTGATCAAGCGCAACACGACGATTC
CGACCAAGAAAAGCCAGATCTTCTCGACGTACGCGGACAACCAGCCGGGCGTGCACATCC
AGGTCTTTGAGGGAGAGCGTGCGATGACGAAGGACTGCCACCTGCTCGGCACATTCGACC
TGTCCGGCATCCCGCCTGCCCCGCGCGGAGTGCCCCAGATTGAGGTGACCTTTGACCTCG
ACGCCAACGTCATCCTGAACGTGTCCGCGGAGGAGAAGGGCACCGGCAAGCGCAACCAGA
TTGTCATCACGAACGACAAGGGCCGCCTGAGCAAGGCGGACATTGAGCGCATGGTGTCCG
AGGCTGCCAAGTACGAGGCGCAGGACAAGGAACAACGCGAGCTCTCTGACGCAGAAAACG
GTCTTGAGAACTACGCATTTTCGATGAAGAACACCGTAAACGAGCCGAACGTCGCTGGCA
AGATTGAGGAGGCCAACAAGAACACGATTACCAGTGCCGTGGAGGAGGCGCTGCAATGGC
TGAACAACAGCAAGGAGGCCAGCAAGGAGGAGTAC-
>MW345244_1
--AGCATCAACCCTGATGAGGCTGTGGGGTACGGTGCCGCCGTGCGGGCCTTCATCCTGA
CGGGCGGCAAGAGCAAGCAGACGGAGGGCCTGCTGCTGCTCGACGTGACCCCGCTGACGC
TTGGCATCGAGACGGCGGGTGGTGTCATGACGTCGCTGATCAAGCGCAACACGACGATTC
CGACCAAGAAAAGCCAGATCTTCTCGACGTACGCGGACAACCAGCCGGGCGTGCACATCC
AGGTCTTTGAGGGAGAGCGTGCGATGACGAAGGACTGCCACCTGCTCGGCACATTCGACC
TGTCCGGCATCCCGCCGGCGCCGCGCGGTGTGCCCCAGATTGAGGTGACCTTTGACCTCG
ACGCCAACGGCATCCTGAACGTGTCCGCGGAGGAGAAGGGCACCGGTAAGCGCAACCAGA
TTGTCATCGCGAACGACAAGGGCTGCCTGAGCAAGGCGGACATTGAGCGCATGGTGTCCG
AGGCTGCCGAGTACGAGGCGCAGGACAAGAAACAGCGTGAGTTTTTTGACGCAGAGAACG
GTCTTGAGAACTACGCATTTTCGATGAAGAACACCGTAAACGAGCCGAACGTCGCTGGCA
AGATTGAGGAGGCCGACAAGAACACGATTACCAGTGCCGTGGAGGAGGCGCTGCAATGGC
TGAACAACAGCAAGGAGGCCAGCAAGGAGGAGTAC-
>ON653039_1
------------------------------------------------------------
------------------------------------------------------------
------------------------------------------------------------
------------------------------------------------------------
------------------------------------------------------------
------------------------------------------------------------
------------------------------------------------------------
------------------------------------------------------------
------------------------------------------------------------
-TCTTGAGAACTACGCATTCTCGATGAAGAACACCGTAAACGAGCCGAACGTCGCTGGCA
AGATTGAGGAGGCCGACAAGAACACGATTACGAGTGCCGTGGAGGAGGCGCTGCAATGGC
TGAACAACAACCAGGAGGCCAGCAAGGAGGAGTACG
>KC959989_1
AGAGCATCAACCCTGATGAGGCTGTGGCGTACGGTGCCGCCGTGCAGGCCTTCATCCTGA
CGGGCGGCAAGAGCAAGCAGACGGAGGGCCTGCTGCTGCTCGACGTGACCCCGCTGACGC
TTGGCATCGAGACGGCGGGTGGCGTCATGACGTCGCTGATCAAGCGCAACACGACGATTC
CGACCAAGAAAAGCCAGATCTTCTCGACGTACGCGGACAACCAGCCGGGCGTGCACATCC
AGGTCTTTGAGGGGGAGCGTGCGATGACGAAGGACTGCCACCTGCTCGGCACATTCGACC
TGTCCGGCATCCCGCCGGCGCCGCGCGGTGTGCCCCAGATTGAGGTKACCTTTGACCTCG
ACGCCAACGGAATCCTGAACGTGTCCGCGGAGGAGAAGGGCACCGGCAAGCGCAACCAGA
TTGTCATCACGAACGACAAGGGCCGCCTGAGCAAGGCGGACATTGAGCGCATGGTGTCCG
AGGCTGCCAAGTACGAGTCGCAGGACAAGGAACAGCGCGAGCGCATTGACGCAAAGAACG
GTCTTGAGAACTACGCATTTTCGATGAAGAACACCGTAAACGAGCCGAACGTCGCTGGCA
AGATTGAGGAGGCCGACAAGAACACGATTACGAGTGCCGTGGAGGAGGCGCTGCAATGGC
TGAACAACAACCAGGAGGCCAGCAAGGAGGAGTACG
>M26595_1
AGAGCATCAACCCTGATGAGGCTGTGGCGTACGGTGCCGCCGTGCAGGCCTTCATCCTGA
CGGGCGGCAAGAGCAAGCAGACGGAGGGCCTGCTGCTGCTCGACGTGACCCCGCTGACGC
TTGGCATCGAGACGGCGGGTGGCGTCATGACGTCGCTGATCAAGCGCAACACGACGATTC
CGACCAAGAAAAGCCAGATCTTCTCGACGTACGCGGACAACCAGCCGGGCGTGCACATCC
AGGTCTTTGAGGGGGAGCGTGCGATGACGAAGGACTGCCACCTGCTCGGCACATTCGACC
TGTCCGGCATCCCGCCGGCGCCGCGCGGTGTGCCCCAGATTGAGGTTACCTTTGACCTCG
ACGCCAACGGCATCCTGAACGTGTCCGCGGAGGAGAAGGGCACCGGCAAGCGCAACCAGA
TTGTCATCACGAACGACAAGGGCCGCCTGAGCAAGGCGGACATTGAGCGCATGGTGTCCG
AGGCTGCCAAGTACGAGTCGCAGGACAAGGAACAGCGCGAGCGCATTGACGCAAAGAACG
GTCTTGAGAACTACGCATTTTCGGTGAAGAACACCGTAAACGAGCCGAACGTCGCTGGCA
AGATTGAGGAGGCCGACAAGAACACGATTACGAGTGCCGTGGAGGAGGCGCTGCAATGGC
TGAACAACAACCAGGAGGCCAGCAAGGAGGAGTACG
>KC959988_1
AGAGCATCAACCCTGATGAGGCTGTGGCGTACGGTGCCGCCGTGCAGGCCTTCATCCTGA
CGGGCGGCAAGAGCAAGCAGACGGAGGGCCTGCTGCTGCTCGACGTGACCCCGCTGACGC
TTGGCATCGAGACGGCGGGTGGCGTCATGACGTCGCTGATCAAGCGCAACACGACGATTC
CGACCAAGAAAAGCCAGATCTTCTCGACGTACGCGGACAACCAGCCGGGCGTGCACATCC
AGGTCTTTGAGGGGGAGCGTGCGATGACGAAGGACTGCCACCTGCTCGGCACATTCGACC
TGTCCGGCATCCCGCCGGCGCCGCGCGGTGTGCCCCAGATTGAGGTKACCTTTGACCTCG
ACGCCAACGGCATCCTGAACGTGTCCGCGGAGGAGAAGGGCACCGGCAAGCGCAACCAGA
TTGTCATCACGAACGACAAGGGCCGCCTGAGCAAGGCGGACATTGAGCGCATGGTGTCCG
AGGCTGCCAAGTACGAGTCGCAGGACAAGGAACAGCGCGAGCGCATTGACGCAAAGAACG
GTCTTGAGAACTACGCATTTTCGATGAAGAACACCGTAAACGAGCCGAACGTCGCTGGCA
AGATTGAGGAGGCCGACAAGAACACGATTACGAGTGCCGTGGAGGAGGCGCTGCAATGGC
TGAACAACAACCAGGAGGCCAGCAAGGAGGAGTACG
>X67716_1
AGAGCATCAACCCTGATGAGGCTGTGGCGTACGGTGCCGCCGTGCAGGCCTTCATCCTGA
CGGGCGGCAAGAGCAAGCAGACGGAGGGCCTGCTGCTGCTCGACGTGACCCCGCTGACGC
TTGGCATCGAGACGGCGGGTGGCGTCATGACGTCGCTGATCAAGCGCAACACGACGATTC
CGACCAAGAAAAGCCAGATCTTCTCGACGTACGCGGACAACCAGCCGGGCGTGCACATCC
AGGTCTTTGAGGGGGAGCGTGCGATGACGAAGGACTGCCACCTGCTCGGCACATTCGACC
TGTCCGGCATCCCGCCGGCGCCGCGCGGTGTGCCCCAGATTGAGGTGACCTTTGACCTCG
ACGCCAACGGCATCCTGAACGTGTCCGCGGAGGAGAAGGGCACCGGCAAGCGCAACCAGA
TTGTCATCACGAACGACAAGGGCCGCCTGAGCAAGGCGGACATTGAGCGCATGGTGTCCG
AGGCTGCCAAGTACGAGTCGCAGGACAAGGAACAGCGCGAGCGCATTGACGCAAAGAACG
GTCTTGAGAACTACGCATTTTCGATGAAGAACACCGTAAACGAGCCGAACGTCGCTGGCA
AGATTGAGGAGGCCGACAAGAACACGATTACGAGTGCCGTGGAGGAGGCGCTGCAATGGC
TGAACAACAACCAGGAGGCCAGCAAGGAGGAGTACG
>MF144923_1
AGAGCATCAACCCTGATGAGGCTGTGGCGTACGGTGCCGCCGTGCAGGCCTTCATCCTGA
CGGGCGGCAAGAGCAAGCAGACGGAGGGCCTGCTGCTGCTCGACGTGACCCCGCTGACGC
TTGGCATCGAGACGGCGGGTGGCGTCATGACGTCGCTGATCAAGCGCAACACGACGATTC
CGACCAAGAAAAGCCAGATCTTCTCGACGTACGCGGACAACCAGCCGGGCGTGCACATCC
AGGTCTTTGAGGGGGAGCGTGCGATGACGAAGGACTGCCACCTGCTCGGCACATTCGACC
TGTCCGGCATCCCGCCGGCGCCGCGCGGTGTGCCCCAGATTGAGGTTACCTTTGACCTCG
ACGCCAACGGCATCCTGAACGTGTCCGCGGAGGAGAAGGGCACCGGCAAGCGCAACCAGA
TTGTCATCACGAACGACAAGGGCCGCCTGAGCAAGGCGGACATTGAGCGCATGGTGTCCG
AGGCTGCCAAGTACGAGTCGCAGGACAAGGAACAGCGCGAGCGCATTGACGCAAAGAACG
GTCTTGAGAACTACGCATTTTCGATGAAGAACACCGTAAACGAGCCGAACGTCGCTGGCA
AGATTGAGGAGGCCGACAAGAACACGATTACGAGTGCCGTGGAGGAGGCGCTGCAATGGC
TGAACAACAACCAGGAGGCCAGCAAGGAGGAGTACG
>X58715_1
------------------------------------------------------------
--------------------------------------------------CCGCTGACGC
TTGGCATCGAGACGGCGGGTGGCGTCATGACGTCGCTGATCAAGCGCAACACGACGATTC
CGACCAAGAAAAGCCAGATCTTCTCGACGTACCCGGACAACCAGCCGGGCGTGCACATCC
AGGTCTTTGAGGGGGAGCGTGCGATGACGAAGGACTGCCACCTGCTCGGCACATTCGACC
TGTCCGGCATCCCGCCGGCGCCGCGCGGTGTGCCCCAGATTGAGGTGACCTTTGACCTCG
ACGCCAACGGCATCCTGAACGTGTCCGCGGAGGAGAAGGGCACCGGCAAGCGCAACCAGA
TTGTCATCACGAACGACAAGGGCCGCCTGAGCAAGGCGGACATTGAGCGCATGGTGTCCG
AGGCTGCCAAGTACGAGGCGCAGGACAAGGAACAGCGCGACCGCATTGACGCAAAGAACG
GTCTTGAGAACTACGCATTTTCGATGAAGAACACCGTAAACGAGCCGAACGTCGCTGGCA
AGATTGAGGAGGCCGACAAGAACACGATTACGAGTGCCGTGGAGGAGGCACTGCAATGGC
TGAACAACAACCAGGAGGCCAGCAAGGAGGAGTACG
>MW345246_1
AGAGCATCAATTCTGATGAGGCTGTGGCGTACGGTGCCGCCGTGCAGGCCTTCATCCTGA
CGGGCGGCAAGAGCAAGCAGACGGAGGGCCTGCTGCTGCTCGACGTGACCCCGCTGACGC
TTGGCATCGAGACGGCGGGTGGCGTCATGACGTCGCTGATCAAGCGCAACACGACGATTC
CGACCAAGAAAAGCCAGATCTTCTCGACGTACGCGGACAACCAGCCGGGCGTGCACATCC
AGGTCTTTGAGGGAGAGCGTGCGATGACGAAGGACTGCCACCTGCTCGGCACATTCGACC
TGTCCGGCATCCCGCCGGCGCCGCGCGGTGTGCCCCAGATTGAGGTGACCTTTGACCTCG
ACGCCAACGGCATCCTGAACGTGTCCGCGGAGGAGAAGGGCACCGGCAAGCGCAACCAGA
TTGTCATCACGAACGACAAGGGCCGCCTGAGCAAGGCGGACATTGAGCGCATGGTGTCCG
AGGCTGCCAAGTACGAGGCGCAGGACAAGGAACAGCGCGAGCGCATTGACGCAAAGAACG
GTCTTGAGAACTACGCATTTTCGATGAAGAACACCGTAAACGAGCCGAACGTCGCTGGCA
AGATTGAGGAGGCCGACAAGAACACGATTACGAGTGCCGTGGAGGAGGCACTGCAATGGC
TGAACAACAACCAGGAGGCCAGCAAGGAGGAGTAC-
>MF144929_1
AGAGCATCCACCCTGATGAGGCTGTGGCGTACGGTGCCGCCGTGCAGGCCTTCATCCTGA
CGGGCGGCAAGAGCAAGCAGACGGAGGGCCTGCTGCTGCTCGACGTGACCCCGCTGACGC
TTGGCATCGAGACGGCGGGTGGCGTCATGACGTCGCTGATCAAGCGCAACACGACGATTC
CGACCAAGAAAAGCCAGATCTTCTCGACGTACGCGGACAACCAGCCGGGCGTGCACATCC
AGGTCTTTGAGGGGGAGCGTGCGATGACGAAGGACTGCCACCTGCTCGGCACATTCGACC
TGTCCGGCATCCCGCCGGCGCCGCGCGGTGTGCCCCAGATTGAGGTGACCTTTGACCTCG
ACGCCAACGGCATCCTGAACGTGTCCGCGGAGGAGAAGGGCACCGGCAAGCGCAACCAGA
TTGTCATCACGAACGACAAGGGCCGCCTGAGCAAGGCGGACATTGAGCGCATGGTGTCCG
AGGCTGCCAAGTACGAGGCGCAGGACAAGGAACAGCGCGAGCGCATTGACGCAAAGAACG
GTCTTGAGAACTACGCATTTTCGATGAAGAACACCGTAAACGAGCCGAACGTCGCTGGCA
AGATTGAGGAGGCCGACAAGAACACGATTACGAGTGCCGTGGAGGAGGCGCTGCAATGGC
TGAACAACAACCAGGAGGCCAGCAAGGAGGAGTACG
>D87511_1
------------------------------------------------------------
------------------------------------------------------------
------------------------------------------------------------
----------------------------------------------------GCACATCC
AGGTCTTTGAGGGGGAGCGTGCGATGACGAAGGACTGCCACCTGCTCGGCACATTCGACC
TGTCCGGCATCCCGCCGGCGCCGCGCGGTGTGCCCCAGATTGAGGTGACCTTTGACCTCG
ACGCCAACGGCATCCTGAACGTGTCCGCGGAGGAGAAGGGCACCGGCAAGCGCAACCAGA
TTGTCATCACGAACGACAAGGGCCGCCTGAGCAAGGCGGACATTGAGCGCATGGTGTCCG
AGGCTGCCAAGTACGAGGCGCAGGACAAGGAACAGCGCGAGCGCATTGACGCAAAGAACG
GTCTTGAGAACTACGCATTTTCGATGAAGAACACCGTAAACGAGCCGAACGTCGCTGGCA
AGATTGAGGAGGCCGACAAGAACACGATTACGAGTGCCGTGGAGGAGGCACTGCAATGGC
TGAACAACAACCAGGAGGCCAGCAAGGAGGAGTACG
>KC959992_1
AGAGCATCAACCCTGATGAGGCTGTGGCGTACGGTGCCGCCGTGCAGGCCTTCATCCTGA
CGGGCGGCAAGAGCAAGCAGACGGAGGGCCTGCTGCTGCTCGACGTGACCCCGCTGACGC
TTGGCATCGAGACGGCGGGTGGCGTCATGACGTCGCTGATCAAGCGCAACACGACGATTC
CGACCAAGAAAAGCCAGATCTTCTCGACGTACGCGGACAACCAGCCGGGCGTGCACATCC
AGGTCTTTGAGGGGGAGCGTGCGATGACGAAGGACTGCCACCTGCTCGGCACATTCGACC
TGTCCGGCATCCCGCCGGCGCCGCGCGGTGTGCCCCAGATTGAGGTGACCTTTGACCTCG
ACGCCAACGGCATCCTGAACGTGTCCGCGGAGGAGAAGGGCACCGGCAAGCGCAACCAGA
TTGTCATCACGAACGACAAGGGCCGCCTGAGCAAGGCGGACATTGAGCGCATGGTGTCCG
AGGCTGCCAAGTACGAGGCGCAGGACAAGGAACAGCGCGAGCGCATTGACGCAAAGAACG
GTCTTGAGAACTACGCATTTTCGATGAAGAACACCGTAAACGAGCCGAACGTCGCTGGCA
AGATTGAGGAGGCCGACAAGAACACGATTACGAGTGCCGTGGAGGAGGCACTGCAATGGC
TGAACAACAACCAGGAGGCCAGCAAGGAGGAGTACG
>MF144925_1
--------------GATGAGGCTGTGGCGTACGGTGCCGCCGTGCAGGCCTTCATCCTGA
CGGGCGGCAAGAGCAAGCAGACGGAGGGCCTGCTGCTGCTCGACGTGACCCCGCTGACGC
TTGGCATCGAGACGGCGGGTGGCGTCATGACGTCGCTGATCAAGCGCAACACGACGATTC
CGACCAAGAAAAGCCAGATCTTCTCGACGTACGCGGACAACCAGCCGGGCGTGCACATCC
AGGTCTTTGAGGGGGAGCGTGCGATGACGAAGGACTGCCACCTGCTCGGCACATTCGACC
TGTCCGGCATCCCGCCGGCGCCGCGCGGTGTGCCCCAGATTGAGGTGACCTTTGACCTCG
ACGCCAACGGCATCCTGAACGTGTCCGCGGAGGAGAAGGGCACCGGCAAGCGCAACCAGA
TTGTCATCACGAACGACAAGGGCCGCCTGAGCAAGGCGGACATTGAGCGCATGGTGTCCG
AGGCTGCCAAGTACGAGGCGCAGGACAAGGAACAGCGCGAGCGCATTGACGCAAAGAACG
GTCTTGAGAACTACGCATTTTCGATGAAGAACACCGTAAACGAGCCGAACGTCGCTGGCA
AGATTGAGGAGGCCGACAAGAACACGATTACGAGTGCCGTGGAGGAGGCACTGCAATGGC
TGAACAACAACCAGGAGGCCAGCAAGGAGG------
>MF144927_1
AGAGCATCAACCCTGATGAGGCTGTGGCGTACGGTGCCGCCGTGCAGGCCTTCATCCTGA
CGGGCGGCAAGAGCAAGCAGACGGAGGGCCTGCTGCTGCTCGACGTGACCCCGCTGACGC
TTGGCATCGAGACGGCGGGTGGCGTCATGACGTCGCTGATCAAGCGCAACACGACGATTC
CGACCAAGAAAAGCCAGATCTTCTCGACGTACGCGGACAACCAGCCGGGCGTGCACATCC
AGGTCTTTGAGGGAGAGCGTGCGATGACGAAGGACTGCCACCTGCTCGGCACATTCGACC
TGTCCGGCATCCCGCCGGCGCCGCGCGGTGTGCCCCAGATTGAGGTGACCTTTGACCTCG
ACGCCAACGGCATCCTGAACGTGTCCGCGGAGGAGAAGGGCACCGGCAAGCGCAACCAGA
TTGTCATCACGAACGACAAGGGCCGCCTGAGCAAGGCGGACATTGAGCGCATGGTGTCCG
AGGCTGCCAAGTACGAGGCGCAGGACAAGGAACAGCGCGAGCGCATTGACGCAAAGAACG
GTCTTGAGAACTACGCATTTTCGATGAAGAACACCGTAAACGAGCCGAACGTCGCTGGCA
AGATTGAGGAGGCCGACAAGAACACGATTACGAGTGCCGTGGAGGAGGCACTGCAATGGC
TGAACAACAACCAGGAGGCCAGCAAGGAGGAGTACG
>XM_812644_1
AGAGCATCAACCCTGATGAGGCTGTGGCGTACGGTGCCGCCGTGCAGGCCTTCATCCTGA
CGGGCGGCAAGAGCAAGCAGACGGAGGGCCTGCTGCTGCTCGACGTGACCCCGCTGACGC
TTGGCATCGAGACGGCGGGTGGCGTCATGACGTCGCTGATCAAGCGCAACACGACGATTC
CGACCAAGAAAAGCCAGATCTTCTCGACGTACGCGGACAACCAGCCGGGCGTGCACATCC
AGGTCTTTGAGGGAGAGCGTGCGATGACGAAGGACTGCCACCTGCTCGGCACATTCGACC
TGTCCGGCATCCCGCCGGCGCCGCGCGGTGTGCCCCAGATTGAGGTGACCTTTGACCTCG
ACGCCAACGGCATCCTGAACGTGTCCGCGGAGGAGAAGGGCACCGGCAAGCGCAACCAGA
TTGTCATCACGAACGACAAGGGCCGCCTGAGCAAGGCGGACATTGAGCGCATGGTGTCCG
AGGCTGCCAAGTACGAGGCGCAGGACAAGGAACAGCGCGAGCGCATTGACGCAAAGAACG
GTCTTGAGAACTACGCATTTTCGATGAAGAACACCGTAAACGAGCCGAACGTCGCTGGCA
AGATTGAGGAGGCCGACAAGAACACGATTACGAGTGCCGTGGAGGAGGCACTGCAATGGC
TGAACAACAACCAGGAGGCCAGCAAGGAGGAGTACG
>KC959991_1
AGAGCATCAACCCTGATGAGGCTGTGGCGTACGGTGCCGCCGTGCAGGCCTTCATCCTGA
CGGGCGGCAAGAGCAAGCAGACGGAGGGCCTGCTGCTGCTCGACGTGACCCCGCTGACGC
TTGGCATCGAGACGGCGGGTGGCGTCATGACGTCGCTGATCAAGCGCAACACGACGATTC
CRACCAAGAAAAGCCAGATCTTCTCGACGTACGCGGACAACCAGCCGGGCGTGCACATCC
AGGTCTTTGAGGGAGAGCGTGCGATGACGAAGGACTGCCACCTGCTCGGCACATTCGACC
TGTCCGGCATCCCGCCGGCGCCGCGCGGTGTGCCCCAGATTGAGGTGACCTTTGACCTCG
ACGCCAACGGCATCCTGAACGTGTCCGCGGAGGAGAAGGGCACCGGTAAGCGCAACCAGA
TTGTCATCACGAACGACAAGGGCCGCCTGAGCAAGGCGGACATTGAGCGCATGGTGTCCG
AGGCTGCCAAGTACGAGGCGCAGGACAAGGAACAGCGCGAGCGCATTGACGCAAAGAACG
GTCTTGAGAACTACGCATTTTCGATGAAGAACACCGTAAACGAGCCGAACGTCGCTGGCA
AGATTGAGGAGGCCGACAAGAACACGATTACGAGTGCCGTGGAGGAGGCGCTGCAATGGC
TGAACAACAACCAGGAGGCCAGCAAGGAGGAGTACG
>MF144924_1
AGAGCATCAACCCTGATGAGGCTGTGGCGTACGGTGCCGCCGTGCAGGCCTTCATCCTGA
CGGGCGGCAAGAGCAAGCAGACGGAGGGCCTGCTGCTGCTCGACGTGACCCCGCTGACGC
TTGGCATCGAGACGGCGGGTGGCGTCATGACGTCGCTGATCAAGCGCAACACGACGATTC
CGACCAAGAAAAGCCAGATCTTCTCGACGTACGCGGACAACCAGCCGGGCGTGCACATCC
AGGTCTTTGAGGGAGAGCGTGCGATGACGAAGGACTGCCACCTGCTCGGCACATTCGACC
TGTCCGGCATCCCGCCGGCGCCGCGCGGTGTGCCCCAGATTGAGGTGACCTTTGACCTCG
ACGCCAACGGCATCCTGAACGTGTCCGCGGAGGAGAAGGGCACCGGTAAGCGCAACCAGA
TTGTCATCACGAACGACAAGGGCCGCCTGAGCAAGGCGGACATTGAGCGCATGGTGTCCG
AGGCTGCCAAGTACGAGGCGCAGGACAAGGAACAGCGCGAGCGCATTGACGCAAAGAACG
GTCTTGAGAACTACGCATTTTCGATGAAGAACACCGTAAACGAGCCGAACGTCGCTGGCA
AGATTGAGGAGGCCGACAAGAACACGATTACGAGTGCCGTGGAGGAGGCGCTGCAATGGC
TGAACAACAGCCAGGAGGCCAGCAAGGAGGAGTACG
>KC959996_1
AGAGCATCAACCCTGATGAGGCTGTGGCGTACGGTGCCGCCGTGCAGGCCTTCATCCTGA
CGGGCGGCAAGAGCAAGCAGACGGAGGGCCTGCTGCTGCTCGACGTGACCCCGCTGACGC
TTGGCATCGAGACGGCGGGTGGCGTCATGACGTCGCTGATCAAGCGCAACACGACGATTC
CGACCAAGAAAAGCCAGATCTTCTCGACGTACGCGGACAACCAGCCGGGCGTGCACATCC
AGGTCTTTGAGGGAGAGCGTGCGATGACGAAGGACTGCCACCTGCTCGGCACATTCGACC
TGTCCGGCATCCCGCCGGCGCCGCGCGGTGTGCCCCAGATTGAGGTGACCTTTGACCTCG
ACGCCAACGGCATCCTGAACGTGTCCGCGGAGGAGAAGGGCACCGGCAAGCGCAACCAGA
TTGTCATCACGAACGACAAGGGCCGCCTGAGCAAGGCGGACATTGAGCGCATGGTGTCCG
AGGCTGCCAAGTACGAGGCGCAGGACAAGGAACAGCGCGAGCGCATTGACGCAAAGAACG
GTCTTGAGAACTACGCATTTTCGATGAAGAACACCGTAAACGAGCCGAACGTCGCTGGCA
AGATTGAGGAGGCCGACAAGAACACGATTACGAGTGCCGTGGAGGAGGCGCTGCAATGGC
TGAACAACAACCAGGAGGCCAGCAAGGAGGAGTACG
>KC959995_1
AGAGCATCAACCCTGATGAGGCTGTGGCGTACGGTGCCGCCGTGCAGGCCTTCATCCTGA
CGGGCGGCAAGAGCAAGCAGACGGAGGGCCTGCTGCTGCTCGACGTGACCCCGCTGACGC
TTGGCATCGAGACGGCGGGTGGCGTCATGACGTCGCTGATCAAGCGCAACACGACGATTC
CGACCAAGAAAAGCCAGATCTTCTCGACGTACGCGGACAACCAGCCGGGCGTGCACATCC
AGGTCTTTGAGGGAGAGCGTGCGATGACGAAGGACTGCCACCTGCTCGGCACATTCGACC
TGTCCGGCATCCCGCCGGCGCCGCGCGGTGTGCCCCAGATTGAGGTGACCTTTGACCTCG
ACGCCAACGGCATCCTGAACGTGTCCGCGGAGGAGAAGGGCACCGGCAAGCGCAACCAGA
TTGTCATCACGAACGACAAGGGCCGCCTGAGCAAGGCGGACATTGAGCGCATGGTGTCCG
AGGCTGCCAAGTACGAGGCGCAGGACAAGGAACAGCGCGAGCGCATTGACGCAAAGAACG
GTCTTGAGAACTACGCATTTTCGATGAAGAACACCGTAAACGAGCCGAACGTCGCTGGCA
AGATTGAGGAGGCCGACAAGAACACGATTACGAGTGCCGTGGAGGAGGCGCTGCAATGGC
TGAACAACAACCAGGAGGCCAGCAAGGAGGAGTACG
>MF144926_1
AGAGCATCAACCCTGATGAGGCTGTGGCGTACGGTGCCGCCGTGCAGGCCTTCATCCTGA
CGGGCGGCAAGAGCAAGCAGACGGAGGGCCTGCTGCTGCTCGACGTGACCCCGCTGACGC
TTGGCATCGAGACGGCGGGTGGCGTCATGACGTCGCTGATCAAGCGCAACACGACGATTC
CGACCAAGAAAAGCCAGATCTTCTCGACGTACGCGGACAACCAGCCGGGCGTGCACATCC
AGGTCTTTGAGGGAGAGCGTGCGATGACGAAGGACTGCCACCTGCTCGGCACATTCGACC
TGTCCGGCATCCCGCCGGCGCCGCGCGGTGTGCCCCAGATTGAGGTGACCTTTGACCTCG
ACGCCAACGGCATCCTGAACGTGTCCGCGGAGGAGAAGGGCACCGGCAAGCGCAACCAGA
TTGTCATCACGAACGACAAGGGCCGCCTGAGCAAGGCGGACATTGAGCGCATGGTGTCCG
AGGCTGCCAAGTACGAGGCGCAGGACAAGGAACAGCGCGAGCGCATTGACGCAAAGAACG
GTCTTGAGAACTACGCATTTTCGATGAAGAACACCGTAAACGAGCCGAACGTCGCTGGCA
AGATTGAGGAGGCCGACAAGAACACGATTACGAGTGCCGTGGAGGAGGCGCTGCAATGGC
TGAACAACAACCAGGAGGCCAGCAAGGAGGAGTACG
>KC959999_1
AGAGCATCAACCCTGATGAGGCTGTGGCGTACGGTGCCGCCGTGCAGGCCTTCATCCTGA
CGGGCGGCAAGAGCAAGCAGACGGAGGGCCTGCTGCTGCTCGACGTGACCCCGCTGACGC
TTGGCATCGAGACGGCGGGTGGCGTCATGACGTCGCTGATCAAGCGCAACACGACGATTC
CGACCAAGAAAAGCCAGATCTTCTCGACGTACGCGGACAACCAGCCGGGCGTGCACATCC
AGGTCTTTGAGGGAGAGCGTGCGATGACGAAGGACTGCCACCTGCTCGGCACATTCGACC
TGTCCGGCATCCCGCCGGCGCCGCGCGGTGTGCCCCAGATTGAGGTGACCTTTGACCTCG
ACGCCAACGGCATCCTGAACGTGTCCGCGGAGGAGAAGGGCACCGGTAAGCGCAACCAGA
TTGTCATCACGAACGACAAGGGCCGCCTGAGCAAGGCGGACATTGAGCGCATGGTGTCCG
AGGCTGCCAAGTACGAGGCGCAGGACAAGGAACAGCGCGAGCGCATTGACGCAAAGAACG
GTCTTGAGAACTACGCATTTTCGATGAAGAACACCGTAAACGAGCCGAACGTCGCTGGCA
AGATTGAGGAGGCCGACAAGAACACGATTACGAGTGCCGTGGAGGAGGCGCTGCAATGGC
TGAACAACAACCAGGAGGCCAGCAAGGAGGAGTACG
>KC959998_1
AGAGCATCAACCCTGATGAGGCTGTGGCGTACGGTGCCGCCGTGCAGGCCTTCATCCTGA
CGGGCGGCAAGAGCAAGCAGACGGAGGGCCTGCTGCTGCTCGACGTGACCCCGCTGACGC
TTGGCATCGAGACGGCGGGTGGCGTCATGACGTCGCTGATCAAGCGCAACACGACGATTC
CGACCAAGAAAAGCCAGATCTTCTCGACGTACGCGGACAACCAGCCGGGCGTGCACATCC
AGGTCTTTGAGGGAGAGCGTGCGATGACGAAGGACTGCCACCTGCTCGGCACATTCGACC
TGTCCGGCATCCCGCCGGCGCCGCGCGGTGTGCCCCAGATTGAGGTGACCTTTGACCTCG
ACGCCAACGGCATCCTGAACGTGTCCGCGGAGGAGAAGGGCACCGGTAAGCGCAACCAGA
TTGTCATCACGAACGACAAGGGCCGCCTGAGCAAGGCGGACATTGAGCGCATGGTGTCCG
AGGCTGCCAAGTACGAGGCGCAGGACAAGGAACAGCGCGAGCGCATTGACGCAAAGAACG
GTCTTGAGAACTACGCATTTTCGATGAAGAACACCGTAAACGAGCCGAACGTCGCTGGCA
AGATTGAGGAGGCCGACAAGAACACGATTACGAGTGCCGTGGAGGAGGCGCTGCAATGGC
TGAACAACAACCAGGAGGCCAGCAAGGAGGAGTACG
>KC959990_1
AGAGCATCAACCCTGATGAGGCTGTGGCGTACGGTGCCGCCGTGCAGGCCTTCATCCTGA
CGGGCGGCAAGAGCAAGCAGACGGAGGGCCTGCTGCTGCTCGACGTGACCCCGCTGACGC
TTGGCATCGAGACGGCGGGTGGCGTCATGACGTCGCTGATCAAGCGCAACACGACGATTC
CGACCAAGAAAAGCCAGATCTTCTCGACGTACGCGGACAACCAGCCGGGCGTGCACATCC
AGGTCTTTGAGGGAGAGCGTGCGATGACGAAGGACTGCCACCTGCTCGGCACATTCGACC
TGTCCGGCATCCCGCCGGCGCCGCGCGGTGTGCCCCAGATTGAGGTGACCTTTGACCTCG
ACGCCAACGGCATCCTGAACGTGTCCGCGGAGGAGAAGGGCACCGGTAAGCGCAACCAGA
TTGTCATCACGAACGACAAGGGCCGCCTGAGCAAGGCGGACATTGAGCGCATGGTGTCCG
AGGCTGCCAAGTACGAGGCGCAGGACAAGGAACAGCGCGAGCGCATTGACGCAAAGAACG
GTCTTGAGAACTACGCATTTTCGATGAAGAACACCGTAAACGAGCCGAACGTCGCTGGCA
AGATTGAGGAGGCCGACAAGAACACGATTACGAGTGCCGTGGAGGAGGCGCTGCAATGGC
TGAACAACAACCAGGAGGCCAGCAAGGAGGAGTACG
>FJ222459_1
AGAGCATCAACCCTGATGAGGCTGTGGCGTACGGTGCCGCCGTGCAGGCCTTCATCCTGA
CGGGCGGCAAGAGCAAGCAGACGGAGGGCCTGCTGCTGCTCGACGTGACCCCGCTGACGC
TTGGCATCGAGACGGCGGGTGGCGTCATGACGTCGCTGATCAAGCGCAACACGACGATTC
CGACCAAGAAAAGCCAGATCTTCTCGACGTACGCGGACAACCAGCCGGGCGTGCACATCC
AGGTCTTTGAGGGAGAGCGTGCGATGACGAAGGACTGCCACCTGCTCGGCACATTCGACC
TGTCCGGCATCCCGCCGGCGCCGCGCGGTGTGCCCCAGATTGAGGTGACCTTTGACCTCG
ACGCCAACGGCATCCTGAACGTGTCCGCGGAGGAGAAGGGCACCGGTAAGCGCAACCAGA
TTGTCATCACGAACGACAAGGGCCGCCTGAGCAAGGCGGACATTGAGCGCATGGTGTCCG
AGGCTGCCAAGTACGAGGCGCAGGACAAGGAACAGCGCGAGCGCATTGACGCAAAGAACG
GTCTTGAGAACTACGCATTTTCGATGAAGAACACCGTAAACGAGCCGAACGTCGCTGGCA
AGATTGAGGAGGCCGACAAGAACACGATTACGAGTGCCGTGGAGGAGGCGCTGCAATGGC
TGAACAACAACCAGGAGGCCAGCAAGGAGGAGTACG
>XM_812645_1
AGAGCATCAACCCTGATGAGGCTGTGGCGTACGGTGCCGCCGTGCAGGCCTTCATCCTGA
CGGGCGGCAAGAGCAAGCAGACGGAGGGCCTGCTGCTGCTCGACGTGACCCCGCTGACGC
TTGGCATCGAGACGGCGGGTGGCGTCATGACGTCGCTGATCAAGCGCAACACGACGATTC
CGACCAAGAAAAGCCAGATCTTCTCGACGTACGCGGACAACCAGCCGGGCGTGCACATCC
AGGTCTTTGAGGGAGAGCGTGCGATGACGAAGGACTGCCACCTGCTCGGCACATTCGACC
TGTCCGGCATCCCGCCGGCGCCGCGCGGTGTGCCCCAGATTGAGGTGACCTTTGACCTCG
ACGCCAACGGCATCCTGAACGTGTCCGCGGAGGAGAAGGGCACCGGTAAGCGCAACCAGA
TTGTCATCACGAACGACAAGGGCCGCCTGAGCAAGGCGGACATTGAGCGCATGGTGTCCG
AGGCTGCCAAGTACGAGGCGCAGGACAAGGAACAGCGCGAGCGCATTGACGCAAAGAACG
GTCTTGAGAACTACGCATTTTCGATGAAGAACACCGTAAACGAGCCGAACGTCGCTGGCA
AGATTGAGGAGGCCGACAAGAACACGATTACGAGTGCCGTGGAGGAGGCGCTGCAATGGC
TGAACAACAACCAGGAGGCCAGCAAGGAGGAGTACG
>MF144928_1
AGAGCATCAACCCTGATGAGGCTGTGGCGTACGGTGCCGCCGTGCAGGCCTTCATCCTGA
CGGGCGGCAAGAGCAAGCAGACGGAGGGCCTGCTGCTGCTCGACGTGACCCCGCTGACGC
TTGGCATCGAGACGGCGGGTGGCGTCATGACGTCGCTGATCAAGCGCAACACGACGATTC
CGACCAAGAAAAGCCAGATCTTCTCGACGTACGCGGACAACCAGCCGGGCGTGCACATCC
AGGTCTTTGAGGGAGAGCGTGCGATGACGAAGGACTGCCACCTGCTCGGCACATTCGACC
TGTCCGGCATCCCGCCGGCGCCGCGCGGTGTGCCCCAGATTGAGGTGACCTTTGACCTCG
ACGCCAACGGCATCCTGAACGTGTCCGCGGAGGAGAAGGGCACCGGTAAGCGCAACCAGA
TTGTCATCACGAACGACAAGGGCCGCCTGAGCAAGGCGGACATTGAGCGCATGGTGTCCG
AGGCTGCCAAGTACGAGGCGCAGGACAAGGAACAGCGCGAGCGCATTGACGCAAAGAACG
GTCTTGAGAACTACGCATTTTCGATGAAGAACACCGTAAACGAGCCGAACGTCGCTGGCA
AGATTGAGGAGGCCGACAAGAACACGATTACGAGTGCCGTGGAGGAGGCGCTGCAATGGC
TGAACAACAACCAGGAGGCCAGCAAGGAGGAGTACG
>T_c_marinkellei_KC960011_1
AGAGCATCAACCCTGATGAGGCTGTGGCGTACGGTGCCGCTGTGCAGGCCTTCATCCTGA
CGGGCGGCAAGAGCAAGCAGACGGAGGGCCTGTTGCTGCTCGACGTGACCCCGCTGACGC
TTGGCATCGAGACGGCGGGTGGCGTTATGACGTCGCTGATCAAGCGCAACACGACGATTC
CGACCAAGAAGAGCCAGATCTTCTCGACGTACGCGGACAACCAGCCGGGCGTGCACATCC
AGGTCTTCGAGGGGGAGCGTGCGATGACGAAGGACTGCCACCTGCTCGGCACATTCGACC
TGTCCGGCATCCCGCCGGCGCCGCGCGGCGTGCCCCAGATTGAGGTGACCTTTGACCTTG
ACGCCAACGGCATCCTGAACGTGTCCGCGGAGGAGAAGGGCACCGGCAAGCGCAACCAGA
TTGTCATCACGAACGACAAGGGCCGCCTGAGCAAGGCGGACATTGAGCGCATGGTGTCCG
AGGCTGCCAAGTACGAGGCGCAAGACAAGGAACAGCGCGAGCGCATTGACGCCAAGAACG
GTCTTGAGAACTACGCATTTTCGATGAAGAACACCGTAAACGAGCCGAACGTCGCTGGCA
AGATTGAGGAGGCTGACAAGAACACGATTACGAATGCCGTGGAGGAAGCGCTGCAATGGC
TGAACAACAATCAGGAGGCCAGCAAGGAGGAGTACG
>T_c_marinkellei_MF144922_1
AGAGCATCAACCCTGATGAGGCTGTGGCGTACGGTGCCGCCGTGCAGGCCTTCATCCTGA
CGGGCGGCAAGAGCAAGCAGACGGAGGGCCTGCTGCTGCTCGACGTGACCCCGCTGACGC
TTGGCATCGAGACGGCGGGTGGCGTTATGACGTCGCTGATCAAGCGCAACACGACGATTC
CGACCAAGAAGAGCCAGATCTTCTCGACGTACGCGGACAACCAGCCGGGTGTGCACATCC
AGGTCTTCGAGGGGGAGCGTGCGATGACGAAGGACTGCCACCTGCTCGGCACATTCGACC
TGTCCGGCATCCCGCCGGCGCCGCGCGGCGTGCCCCAGATTGAGGTGACCTTTGACCTTG
ACGCCAACGGCATCCTGAACGTGTCCGCGGAGGAGAAGGGCACCGGCAAGCGCAACCAGA
TTGTCATCACGAACGACAAGGGCCGCCTGAGCAAGGCGGACATTGAGCGCATGGTGTCCG
AGGCCGCCAAGTACGAGGCGCAGGACAAGGAACAGCGCGAGCGCATTGACGCAAAGAACG
GTCTTGAGAACTACGCATTTTCGATGAAGAACACTGTAAACGAGCCGAACGTCGCTGGCA
AGATTGAGGAGGCCGACAAGAACACGATTACGAATGCCGTGGAGGAAGCGCTGCAATGGC
TGAACAACAACCAGGAGGCCAGCAAGGAGGAGTACG
>T_c_marinkellei_MF144921_1
AGAGCATCAACCCTGATGAGGCTGTGGCGTACGGTGCCGCCGTGCAGGCCTTCATCCTGA
CGGGCGGCAAGAGCAAGCAGACGGAGGGCCTGCTGCTGCTCGACGTGACCCCGCTGACGC
TTGGCATCGAGACGGCGGGTGGCGTTATGACGTCGCTGATCAAGCGCAACACGACGATTC
CGACCAAGAAGAGCCAGATCTTCTCGACGTACGCGGACAACCAGCCGGGTGTGCACATCC
AGGTCTTCGAGGGGGAGCGTGCGATGACGAAGGACTGCCACCTGCTCGGCACATTCGACC
TGTCCGGCATCCCGCCGGCGCCGCGCGGCGTGCCCCAGATTGAGGTGACCTTTGACCTTG
ACGCCAACGGCATCCTGAACGTGTCCGCGGAGGAGAAGGGCACCGGCAAGCGCAACCAGA
TTGTCATCACGAACGACAAGGGCCGCCTGAGCAAGGCGGACATTGAGCGCATGGTGTCCG
AGGCCGCCAAGTACGAGGCGCAGGACAAGGAACAGCGCGAGCGCATTGACGCAAAGAACG
GTCTTGAGAACTACGCATTTTCGATGAAGAACACTGTAAACGAGCCGAACGTCGCTGGCA
AGATTGAGGAGGCCGACAAGAACACGATTACGAATGCCGTGGAGGAAGCGCTGCAATGGC
TGAACAACAACCAGGAGGCCAGCAAGGAGGAGTACG
