# Supplementary material for: Molecular Markers for the Phylogenetic Reconstruction of Trypanosoma cruzi: A Quantitative Review
Source: Pathogens. 2025 Jan 14;14(1):72. doi: 10.3390/pathogens14010072 (PMC11768369; doi:10.3390/pathogens14010072)
Supplement: Supplementary file 1 [file pathogens-14-00072-s001.zip › ITS1.fst]

>T_rangeli_KJ742907_1
------------------------------------------------------------
------------------------------------------------------------
------------------------------------------------------------
------------------------------------------------------------
------------------------------------------------------------
------------------------------------------------------------
------------------------------------------------------------
------------------------------------------------------------
-----------------------GCGTCGTGAAGCACGGCCCAAACAACGTGTCGCGATG
GATGACTTGGCTTCCTATTTCGTTGAAGAACGCAGCAAAGTGCGATAAAGTGGTATCAAT
TGCAGAATCATTCAATTACCGAATCTTTGAACGCAAACGGCGCATGGGAGAAGCTCTTTC
GAGTCATCCCC-GTGCATGCC-ATATTTCTCAGTGTCGAACACAAAA-------------
------------------------------------------------------------
------------------------------------------------------------
------------------------------------------------------------
------------------------------------------------------------
------------------------------------------------------------
------------------------------------------------------------
------------------------------------------------------------
------------------------------------------------------------
--------------------------------------------
>AF362830_1
TTCCGATGATTTCTGTTAC--------ATATATATATATATAATGTATATACGGTTGTGT
GTGTATAATATATGTTGTACACACACAATCAGGCAACAAAACTCTGGCGTGTGTATATAT
TACTACTATGCTACTAATAT-ATATACTCTGTGCTGTGTGTTGTTGTTGTTGTTGCCGCG
CGGGAGAGGATATATACATGTGTACACGCTATTATTATGTACTATATATGTAG--TATAT
ATATATGTGTGTGTGCTGTGCTGCTGCTTCTCTTCGCACTGATACATATATCCCACACTG
TA-CGTGTATATAATGTATATAATATATAATATACACTTGCACG-CGTTACG-AGTGTGT
TGGATGTGTAGAAAAATGTAATTGCGGCTTGACTTCGCGTGTGCACAT-ATATAATATGC
GCATATTTCGTCGNGTGGGTTATATATATA--TATATATATTTATT-CCGCACGCTTTGT
G-GNGNGTGTGTTTTTGTGCGCCGCGTTGTAAAGCACGGNCCAAACAACGTGTCGNNAAG
GATN-NTTGGCTTCCTATTTCGNTGAAGAACGCANCAAAGTNCGAT-AAGTGGTATCAA-
TGCAGANTCATTCAATTACCGAATNTTTGAACGCAANCGGCGCAT-GGAGAAGCTCCTCA
GAGTCATCCCN-G-GCATGCC-ATATTTCTCAGTGTCGAACAAAAAATTAACCTCCACTC
ACANTGCTCTCTNTCTATACAAACGCATGCATTCTTGTGTGTGTGTGTGTGTGGGAAAAA
GGAAGG-AAGGGAAAAATGC-AACNCAAAAAAGAAAGCCC-TGGGGAAAAACATATTNGG
AATAAAGCCCCCCCNCCNCCGCCATGTGCG----TATATATATATATATTATTTATATAT
----TATATGTGTACGTGCGTGTGTGTCTTCTGGTGGTGTGGTGCATGATCCGCCCCGGC
GCTTGTGTGTGTGTTTGTGTACACATAACATATGTGCATCTCTGTGTGTATTGTGTG---
-TGTGTGTGCAACACATCAACAACACAAAACTACAAAACTCGCAAGAGATTAAAAAGAAT
AAAAAAGAAAAAAA--GTGGCGTGGG--GGTGTGGTGTGGTGTGGTGTGTTGTGTG-TGT
GTATGGTGTTGCCGTGTGTTCCACCATATCACACATATCATACA-ATATATATATATCAC
GTAAAACGTCTACGCTTATTTTTTTTTCTTCTTCTTTTTGTTTA
>AF362824_1
TTCCGATGATT--TGTTAC------ATATATATATATATATA----ATACACGGTTGTGT
GTGTATAATATATGTTGTACACACACAATCAGGCAACAAAACTCTGGCGTGTATATATAT
TACTACTATGCTACTAATATAATATACTCTGTGCTGTGTG----TGTTGTTGTTGCCGCG
CGGGAGAGGATATATACATGTGTACACGCTATTATTATGTACTATATATATAGTATATAT
ATATGTGTGTGTGTGCTGTGCTGCTGCTTCTCTTCGCACTGATACATATATCCCACACTG
TA-CGTGTATATAATG-------TATATAATATACACTTGCACG-CGTTACG-AGTGTGT
TGGATGTGTAGAAAAATGTAATTGCGGCTTGACTTCGCGTGTGCACAT-ATATAATATGC
GCATATTTCG-CGNGTGGGTTATATATATATATATATATATATATT-CCGCACGCTTTGT
GTGTGTGTGTGTTTTTGTGCGCCNCGTTGTAAAGCACGGNCCAAACAACGNGTNNCGATG
GATGACTT-GCTTNCTATTTNNNNGAANAACGCANCAAANNGCGAT-AAGNGGGATCNAT
TGCAGAATCATTCAA-TNCNNAATCTTTGAACGCAAACGGGGCAT-GGAAAAGCTCCTNA
NAGTCATCCCN-GTGCANNCCNATATTTNTCAGTGTNGAACAAAAATTAACCNTCCACTC
ACNNTGCTCTCTNTNTATACAAACGCATGCATTCTTGTGTGTGTGTG-----GGGAGANA
GAGAGGGA-GGGGAAAATGCAAACGCAAAAAAGAGAGCCCTTGGGGAGAGACATATTACG
GATGAAGCGCCGCCGCTGCCGCCATGTGC-TGNGTATATATGTATATATTATTTATATAT
TATATATATGTGTACGTACGTGTGTGTCTTCTGGTGGTGTGGTGCATGATCCGCCCCGGC
GCT--TGTGTGTGTGTTTGTACACATAACATATGTGCATCTCTGTGTGTATTGTGTGTGT
GTGTGTGTGCAACACAACAACAACACAAAACTACAAAACTCGCAAGAGATTAAAAAGAAT
AAAAAAGAAAAAAA--GTGGCGTG----GAGGTGGTGTGGTGTTGTGTG-TGTGTGTTGT
GTATGGTGTTGCCGTGTGTTCCACCATATCACACATATCATACA---ATATATATATCAC
GTAAAACGTCTACGCTTATTTTTTTTTCTTCTTCTTTTTGTTTA
>AF362831_1
TTCCGATGATT--TGTTAC----AT--ATATATATATATATATTATATATACGGTTGTGT
GTGTATAATATATGTTGTACACACACAATCAGGCAACAAAACTCTGGCGTGTATATATAT
TACTACTATGCTACTAATATAATATACTCTGTGCCGTGTGTTGTTGTTGTTGTTGCCGCG
CGGGAGAGGATATATACATGTGTACACGCTATTATTATGTGCTATATATATAG--TATAT
ATATATGTGTGTGTGCTGTGCTGCTGCTTCTCTTCGCACTGATACATATATCCCACACTG
TA-CGTGTATATAATGTATATAATATATAATATACACTTGCACG-CGTTACG-AGTGTGT
TGGATGTGTAGAAAAATGTAATTGCGGCTTGACTTCGCGTGTGCACATAATATAATATGC
GCATATTTCG-CGNGTGGGTTATATATAT---TATATAC-CGTATT-CCGCACGCTTTGT
GTGTGTGTGTGTTTTTGTGCGCCGCGTTGTAAAGCACGGCCCAAACAACGTGTCGCGATG
GATGACTT-GCTTNCTATTTCG-TGAAGAACGCANNAAAGT-CGAT-AAG-GGTANCAAT
TGCANAATCATTCAATTACCGAATCTTTGAACGCAACNGGGCAATGGNANAAGCTCCTNA
NAGTCATCCCCGGTGCATGCC-ATTTTTNTCAGTGTNGAACAAAAAATTAACCTCCACTC
ACA-TGTTTTCTTTNTATACAAACGCATGCATTNTTGTGTGTGTGT------GGGAAANA
GGGAGG--AGGGGAAAATGCAAACGCAAAAAAGAGAGCCCTTGGGNAGAGACATATTACG
GATGAAGCGCCGCCGCCGCCGCCATGTGCG----TATATATATGTATATTATTTATATAT
TATATGTGTGTGTACGTGCGTGTGTG---TCTGGTGGTGTGGTGCATGATCCGCCCCGGC
GCTTGTGTGTGTGTGTTTGTACACATAACATATGTGCATCTCTGTGTGTATTGTGTGTG-
-TGTGTGTGCAACACAACAACAACACAAAACTACAAAACTCGCAAGAGATTAAAAAGAAT
AAAAAAGAAAAAAA--GTGGCGTGGG--GGTGTGGTGTGTGGTGTTGTG-TGTG---TGT
GTATGGTGTTGCCGTGTGTTCCACACCATATCACATATCATACA---ATATATATATCAC
GTAAAACGTCTACGCTCATTTTTTTTTCTTCTTCTTTTTGTTTA
>AF362826_1
TTCCGATGATT--TGTTAC----ATATATATATATATATATAATATATATACGGNTGTGT
GTGTATAATATATGNNGNACACACACAATCAGGCAACAAAACTCTGGCGTGTATATATAT
TACTACTATGCTACTAATATAATATACTCTGTGCTGNGTG----TGTTGNTGTTGCCGCG
CGGGAGAGGATATATACATGTGTACACGCTATTATTATGTACTATATATATAGTATATAT
ATATGTGTGTGTGNGCTGTGCTGCTGCTTCTCTTCGCACTGATACATATATCCCACACTG
TA-CGTGTATATAATGTATATAATATATAATATACACTCGCACGCCGTTACG-AGTGTGT
TGNATGTGTAAAAAAATGTAATTGCGGCTTGACTTCGCGTGNGCACATAATATAATATGC
GCATATTTCGCCGGG-NGGTTATATATA----TATATATATATATTCCCGCACGCTTTGN
GTGTGTNTGNGTTTTTGTGCGCCGCGTTG-NAAGCACGGCCCAAACAACGTGTCGCGATG
GATGACTTGGC-TCCTANTTCGGTTGAAAACGCAGCAAAGT-CGAC-AAGTGGTATCAAT
TGCAGAATCATTCAATTACCGAATCTTTGAACGCAA-CGGCGCAT-GGAGAAGCTCNTCA
GAGTCATCCCC-GTGCATGCC-ATATTTCTCAGTGTCGAACAAAAAATTACCCTCCACTC
ACATTGCTCTCTCTCTATACAAACGCATGCATTCTTGTGTGTGTGTGTGTGTGGGAAAAA
AAGAGGGAGGGGGAAAATGCAAACGCAAAAAAGAGAGCCCTTGGGGAGAGACATATTACG
GATGAAGCGCCGCCGCTGCCGCCATGTGC---TGCGTATATATATATATTATTTATATAT
----TATATGTGTACGTGCGTGTGTG---TCTGGTGGTGTGGTGCATGATCCGCCCCGGC
GCT--TGTGTGTGTGTTTGTACACATAACATATGTGCATCTCTGTGTGTATTGTGTG---
-TGTGTGTGCAACACAACAACAACACAAAACTACAAAACTCGCAAGAGATTAAAAAGAAT
AAAAAAGAAAAAAA--GTGGCGTG----GGGGTGGTGTGGTGTTGTGTG-TGTG---TGT
GTATGGTGTTGCCGTGTGTTCCACCATATCACACATATCCTACA---ATATATATATCAC
GTAAAACGTCTACGCTTA-TTTTTTTTCTTCTTCTTTTTGTTTA
>AF362825_1
TTCCGATGATTTCTGTTAC------------ATATATATA----ATATATACGGTTGTGT
GTGTATAATATATGTTGTACACACACAATCAGGCAACAAAACTCTGGCGTGTATATATAT
TACTACTATGCTACTAATAT-ATATACTCTGTGCTGTGTG---TTGTTGTTGTTGCCGCG
CGGGAGAGGATATATACATGTGTACACGCTATTATTATGTGCTATATATATAG----TAT
ATATATGTGTGTGTGCTGTGCTGCTGCTTCTCTTCGCACTGATACATATATCCCACACTG
TA-CGTGTATATAATGTATATAATATATAATATACACTTGCACG-CGTTACG-AGTGTGT
TGGATGTGTAGAAAAATGTAATTGCGGCTTGACTTCGCGTGTGCACATAATATAATATGC
GCATATTTCGTCGNGTGGGTTATATA------TATATATATTTATT-CCGCACGCTTTGT
GTGTGTGTGTGTTTTTGTGCGCCGCGTTGTAAAGCACGGCCCAAACAACGTGTCGCGATG
GATGACTTGGCTTCCTATTTCGNTGAAGAACGCAGCAAAGNGCGATAAGGNGGNATCAAT
TGCAGAATCATTCAATTACCGAATCTTTGAACGCAAACGGCGCATGGGAGAAGCTCCTCA
GAGTCATCCCC-G-GCATGCC-ATATTTCTCAGTG-CGAAC-AAAAATTAACCTCCACTC
ACACTGCTCTCTCTCTATACAAACGCATGCATTCTTGTGTGTGTGTGTGTG-GGAANAGA
GGAAGGGAGGGGGAAAATGCAAACGCAAAAAAGAGAGCCCTTGGGGAGAGACATATTACG
GATGAAGCGCCGCCGCCGCCGCCATGTGCGTATATATGTGTATATATATTATTTATATAT
TATATATATGTGTACGTGCGTGTGTG---TCTGGTGGTGTGGTGCATGATCCGCCCCGGC
GCT--TGTGTGTGTGTTTGTACACATAACATATGTGCATCTCTGTGTGTATTATGTGTAT
-TGTGTGTGCAACACAACAACAACACAAAACTACAAAACTCGCAAGAGATTAAAAAGAAT
AAAAAAGAAAAAAA--GTGGCGTGGG--GGTGTGGTGT---GTTGTGTG-TGTGTG-TGT
GTATGGTGTTGCCGTGTGTTCCACCATATCACACATATCATACA---ATATATATATCAC
GTAAAACGTCTACGCTTATTTTTTTTTCTTCTTCTTTTTGTTTA
>AF362822_1
TTCCGATGATTTCTGTTAC------------ACATATATATAATATATATACGGTTGTGT
GTGTATAATATATGTTGTACACACGCAATCAGGCAACAAAACTCTGGCGTGTATATATAT
TACTACTATGCTACTAATATAATATACTCTGTGCTGTGTGTTGTTGTTGTTGTTGCCGCG
CGGGAGAGGATATATACATGTGTACACGCTATTATTATGTGCTATATATATAGTATATAT
ATATATGTGTGTGTGCTGTGCTGCTGCTTCTCTTCGCACTGATACATATGTCCCACACTG
TACCGTGTATATAATGNATATAATATATAATATACACTTGCACGCCGTTACGAAGTGTGT
TGGATGTGCAGAAAAATGTAATTGCGGCTTGACTTCGCGTGTGCACATAATATAATATGC
GCATATTTCGTCGNGNGGGTTATATAT-----TATATATATATATT-CCGCACGCTTTGT
GTGTGTGTGTGNTTTTGTGCGCCGCGNTGNAAAGCACGGNCCAAACAACGTGTCGCGATG
GATGACTT-GCTTNCTATTTCGNTGAAGAACGCANCAAAGG-CGAT-AGGTGG-ATCAAT
TGCAGAATCATTCAATTACCGAATCTTTGAACGCAAACGGCGCATGGGAGAAGCTCCTCA
GAGTCATCCCC-GTGCATGCC-ATATTTCTCAGTGTCGAACAAAAAATTAACCTCCACTC
ACACTGCTCTCTCTCTATACAAACGCATGCATTCTTGTGTGTGTGTGTGT--GGGANAGA
GGGGGGGAGGGGGAAAATGCAAACGCAAAAAAGAGAGCCCTTGGGGAGAGACATATTACG
GATGAAGCGCCGCCGCCGCCGCCATGTGCG----TATATATATATATATTATTTATATAT
TATATATATGTGTACGTGCGTGTGTG---TCTGGTGGTGTGGTGCATGATCCGCCCCGGC
GCT--TGTGTGTGTGTTTGTACACATAACATATGTGCATCTCTGTGTGTATTGTGTG---
-TGTGTGTGCAACACAACAACAACACAAAACTACAAAACTCGCAAGAGATTAAAAAGAAT
AAAAAAGAAAAAAA--GTGGCGTGGGGTGGTGTGGTGTGTGGTGTTGTG-TGTGTGTTGT
GTATGGTGTTGCCGTGTGTTCCACCATATCACACATATCATACA---ATATATATATCAC
GTAAAACGTCTACGCTTA-TTTTTTTTCTTCTTCTTTTTGTTTA
>AF362821_1
TTCCGATGATT--TGTTACATATATATATATATATATATATAATATATATACGGTTGTGT
GTGTATAATATATGTTGTACACACGCAATCAGGCAACAAAACTCTGGCGTGTGTATATAT
TACTACTATGCTACTAATAT-ATATACTCTGTGCTGTGTG----TGTTGTTGTTGCCGCG
CGGGAGAGGATATATACATGTGTACACGCTATTATTATGTACTATATATATAGTATATAT
ATATATGTGTGTGTGCTGTGCTGCTGCTTCTCTTCGCACTGATACATATGTCCCACACTG
TA-CGTGTATATAATGTATATAATATATAATATACACTTGTACG-CGTTACG-AGTGTGT
TGGATGTGTAGAAAAATGTAATTGCGGCTTGACTTCGCGTGTGCACAT-ATATAATATGC
GCATATTTCG-CGNGTGGGTTATA--------TATATATATATATT-CCGCACGCTTTGT
GTGTGTGTGTGTTTTTGTGCGCCGCGTTGTAAAGCACGG-CCAAACAACGTGTCGCGATG
GATGACTTGGCTTCCTATTTCGNTGAAGAACGCACAAAGNGCCGAT-AAGNGGNATCAAT
TGCAGAATCATTCAATTACCGAATCTTTGAACGCCAACGGCGCATGGGAGAAGCTCCTCA
GAGTCATCCCC-GTGCATGCC-ATATTTCTCAGTGTCGAACAAAAAATTAACCTCCACTC
ACACTGCTCTCTCTCTATACAAACGCATGCATTCTTGTGTGTGTGTG-----GGGAGAGA
GGGAGGGAGGGGGAAAATGCAAACGCAAAAAAGAGAGCCCTTGGGGAGAGACATATTACG
GATGAAGCGCCGCCGCCGCCGCCATGTGCGTGTATATATATATATATATTATTTATATAT
TATATATATGTGTACGTGCGTGTGTG---TCTGGTGGTGTGGTGCATGATCCGCCCCGGC
GCT--TGTGTGTGTGTTTGTACACATAACATATGTGCATCTCTGTGTGTATTGTGTGTG-
-TGTGTGTGCAACACAACAACAACACAAAACTACAAAACTCGCAAGAGATTAAAAAGAAT
AAAAAAGAAAAAAAAGGTGGCGTGGG--GGTGTGGTGTTGTGTTGTGTG-TGTGTGTTGT
GTATGGTGTTGCCGTGTGTTCCACCATATCACACATATCATACATATATATATATATCAC
GTAAAACGTCTACGCTTATTTTTTTTTCTTCTTCTTTTTGTTTA
