# Supplementary material for: Molecular Markers for the Phylogenetic Reconstruction of Trypanosoma cruzi: A Quantitative Review
Source: Pathogens. 2025 Jan 14;14(1):72. doi: 10.3390/pathogens14010072 (PMC11768369; doi:10.3390/pathogens14010072)
Supplement: Supplementary file 1 [file pathogens-14-00072-s001.zip › Lathostherol_oxidase.fst]

>JN050584_1
---------------------------------GTAACGCGTTATCCCATCAATTRTTTG
TTTTTTGGTTAATYCTCACTACWGGCGGYATATTTCTATACCTTTTATGCGCATCYATTT
CAACKTTTATCTTYTTTGTGKTWTTTGARGAAACSTATTTTCCCCACACGATGGATAAAA
AGAATCAAAAACATGAATTACGACGACAAATGTTACATGAAATATTTATTGCGGTTCTTT
CTATTCCTTTTATGGCAATACTTATGGCCCCTTCTTCTACCCTTGCYCACCGTGGGTACA
GTAAAATATATTACAATGTTTCYGATTATGGATGGYCRTATCTTTTTYTTAGTATATTGA
TGTTTTTTATYTTTACGGAYTTTATGGTRTATTGGTTTCATCGTGGTTTACATCAYCCAA
CATTATACCGATAYCTTCATAAATTACATCATACATACAAATATACMACACCATTTTCAT
CKCATGCATTTAATCCTTGTGATGGATTTGGTCAAGGTTCACCATATTACGCATTTATTT
TTTTATTTCCKATGCATAATTAYCTTTTTGTKATTCTCTTTTTYGCYGTTAAYYTATGGA
CMATCTCTATTCATGATCARGTRGAYTTTGGAGGKCATTTTGTSAACACAACMGGACAYC
ATACAATTCATCATGTACTTTTTAATTACGACTATGGACAGTACTTTACCGTATGGGAYC
GTATTGGYGGAACWTATAAACCSGCACAACAGACRCATCWTTTCCC--------------
----------------------------------
>KC881181_1
---------------------------------GTAACGCGTTATCCCATCAATTRTTTG
TTTTTTGGTTAATYCTCACTACWGGCGGYATATTTCTATACCTTTTATGCGCATCYATTT
CAACKTTTATCTTYTTTGTGKTWTTTGARGAAACSTATTTTCCYCWCACGATGGATAAAA
ARAATCAAAAACATGAATTACRACGACAAATGTTACATGARATATTTATTGCGGTTCTTT
CTATTCCTTTTATGGCAATACTTATGGCCCCTTCTTCTACCCTTGCYCACCGTGGGTACA
GTAAAATATATTACAATGTTTCYGATTATGGATGGYCRTATCTTTTTYTTAGTATATTGA
TGTTTTTTATYTTTACGGAYTTTATGGTGTATTGGTTTCATCGTGGTTTACATCAYCCAA
CATTATACCGATAYCTTCATAAATTACATCATACATACAAATATACMACACCATTTTCAT
CKCATGCATTTAATCCTTGTGATGGATTTGGTCAAGGTTCACCATATTACGCATTTATTT
TTTTATTTCCKATGCATAATTAYCTTTTTGTKATTCTCTTTTTYGCYGTTAAYYTATGGA
CMATYTCTATTCATGATCARGTRGAYTTTGGAGGKCATTTTGTSAACACAACMGGACAYC
ATACAATTCATCATGTACTTTTTAATTACGACTATGGACAGTACTTTACCGTATGGGAYC
GTATTGGYGGAACWTATAAACCSGCACAACAGACRCATCWTTTYCC--------------
----------------------------------
>JN050580_1
---------------------------------GTAACGCGTTATCCCATCAATTRTTTG
TTTTTTGGTTAATYCTCACTACWGGCGGYATATTTCTATACCTTTTATGCGCATCYATTT
CAACKTTTATCTTYTTTGTGKTWTTTGARGAAACSTATTTTCCYCWCACGATGGATAAAA
ARAATCAAAAACATGAATTACRACGACAAATGTTACATGARATATTTATTGCGGTTCTTT
CTATTCCTTTTATGGCAATACTTATGGCCCCTTCTTCTACCCTTGCYCACCGTGGGTACA
GTAAAATATATTACAATGTTTCYGATTATGGATGGYCRTATCTTTTTYTTAGTATATTGA
TGTTTTTTATYTTTACGGAYTTTATGGTRTATTGGTTTCATCGTGGTTTACATCAYCCAA
CATTATACCGATAYCTTCATAAATTACATCATACATACAAATATACMACACCATTTTCAT
CKCATGCATTTAATCCTTGTGATGGATTTGGTCAAGGTTCACCATATTACGCATTTATTT
TTTTATTTCCKATGCATAATTAYCTTTTTGTKATTCTCTTTTTYGCYGTTAAYYTATGGA
CMATYTCTATTCATGATCARGTRGAYTTTGGAGGKCATTTTGTSAACACAACMGGACAYC
ATACAATTCATCATGTACTTTTTAATTACGACTATGGACAGTACTTTACCGTATGGGAYC
GTATTGGYGGAACWTATAAACCSGCACAACAGACRCATCWTTTCCC--------------
----------------------------------
>HQ586986_1
---------------CGGTTATTCCTGTAGATCGTAACGCGTTATCCCATCAATTRTTTG
TTTTTTGGTTAATYCTCACTACWGGCGGYATATTTCTATACCTTTTATGCGCATCYATTT
CAACKTTTATCTTYTTTGTGKTWTTTGARGAAACSTATTTTCCYCWCACGATGGATAAAA
ARAATCAAAAACATGAATTACRACGACAAATGTTACATGARATATTTATTGCGGTTCTTT
CTATTCCTTTTATGGCAATACTTATGGCCCCTTCTTCTACCCTTGCYCACCGTGGGTACA
GTAAAATATATTACAATGTTTCYGATTATGGATGGYCRTATCTTTTTYTTAGTATATTGA
TGTTTTTTATYTTTACGGAYTTTATGGTRTATTGGTTTCATCGTGGTTTACATCAYCCAA
CATTATACCGATAYCTTCATAAATTACATCATACATACAAATATACMACACCATTTTCAT
CKCATGCATTTAATCCTTGTGATGGATTTGGTCAAGGTTCACCATATTACGCATTTATTT
TTTTATTTCCKATGCATAATTAYCTTTTTGTKATTCTCTTTTTYGCYGTTAAYYTATGGA
CMATCTCTATTCATGATCARGTRGAYTTTGGAGGKCATTTTGTSAACACAACMGGACAYC
ATACAATTCATCATGTACTTTTTAATTACGACTATGGACAGTACTTTACCGTATGGGAYC
GTATTGGYGGAACWTATAAACCSGCACAACAGACRCATCYTTTCCC--------------
----------------------------------
>JN050576_1
---------------------------------GTAACGCGTTATCCCATCAATTRTTTG
TTTTTTGGTTAATYCTCACTACWGGCGGYATATTTCTATACCTTTTATGCGCATCYATTT
CAACKTTTATCTTYTTTGTGKTWTTTGARGAAACSTATTTTCCYCWCACGATGGATAAAA
ARAATCAAAAACATGAATTACRACGACAAATGTTACATGARATATTTATTGCGGTTCTTT
CTATTCCTTTTATGGCAATACTTATGGCCCCTTCTTCTACCCTTGCYCACCGTGGGTACA
GTAAAATATATTACAATGTTTCYGATTATGGATGGYCRTATCTTTTTYTTAGTATATTGA
TGTTTTTTATYTTTACGGAYTTTATGGTRTATTGGTTTCATCGTGGTTTACATCAYCCAA
CATTATACCGATAYCTTCATAAATTACATCATACATACAAATATACMACACCATTTTCAT
CKCATGCATTTAATCCTTGTGATGGATTTGGTCAAGGTTCACCATATTACGCATTTATTT
TTTTATTTCCKATGCATAATTAYCTTTTTGTKATTCTCTTTTTYGCYGTTAAYYTATGGA
CMATCTCTATTCATGATCARGTRGAYTTTGGAGGKCATTTTGTSAACACAACMGGACAYC
ATACAATTCATCATGTACTTTTTAATTACGACTATGGACAGTACTTTACCGTATGGGAYC
GTATTGGYGGAACWTATAAACCSGCACAACAGACRCATCWTTTCCC--------------
----------------------------------
>MT162007_1
-----TTATATACGGCGGTTATTCCTGTAGATCGTAACGCGTTATCCCATCAATTGTTTG
TTTTTTGGTTAATTCTCACTACTGGCGGCATATTTCTATACCTTTTATGCGCATCCATTT
CAACTTTTATCTTCTTTGTGGTTTTTGAAGAAACGTATTTTCCCCACACGATGGATAAAG
AGAATCAAAAACATGAATTACGACGACAAATGTTACATGAAATATTTATTGCGGTTCTTT
CTATTCCTTTTATGGCAATACTTATGGCCCCTTCTTCTACCCTTGCTCACCGTGGGTACA
GTAAAATATATTACAATGTTTCTGATTATGGATGGCCGTATCTTTTTCTTAGTATATTGA
TGTTTTTTATCTTTACGGACTTTATGGTATATTGGTTTCATCGTGGTTTACATCACCCAA
CATTATACCGATACCTTCATAAATTACATCATACATACAAATATACAACACCATTTTCAT
CTCATGCATTTAATCCTTGTGATGGATTTGGTCAAGGTTCACCATATTACGCATTTATTT
TTTTATTTCCTATGCATAATTACCTTTTTGTTATTCTCTTTTTCGCTGTTAACCTATGGA
CAATCTCTATTCATGATCAAGTAGACTTTGGAGGTCATTTTGTGAACACAACAGGACACC
ATACAATTCATCATGTACTTTTTAATTACGACTATGGACAGTACTTTACCGTATGGGACC
GTATTGGCGGAACTTATAAACCGGCACAACAGACGCATCTTTTCCCATTATTTACAAAAG
GTGGACGCATTGAAGAG-----------------
>KY056707_1
--------------------------------------------------------TTTG
TTTTTTGGTTAATTCTCACTACTGGCGGCATATTTCTATACCTTTTATGCGCATCCATTT
CAACTTTTATCTTCTTTGTGGTTTTTGAAGAAACGTATTTTCCCCACACGATGGATAAAA
AGAATCAAAAACATGAATTACGACGACAAATGTTACATGAAATATTTATTGCGGTTCTTT
CTATTCCTTTTATGGCAATACTTATGGCCCCTTCTTCTACCCTTGCTCACCGTGGGTACA
GTAAAATATATTACAATGTTTCTGATTATGGATGGCCGTATCTTTTTCTTAGTATATTGA
TGTTTTTTATCTTTACGGACTTTATGGTATATTGGTTTCATCGTGGTTTACATCACCCAA
CATTATACCGATACCTTCATAAATTACATCATACATACAAATATACAACACCATTTTCAT
CTCATGCATTTAATCCTTGTGATGGATTTGGTCAAGGTTCACCATATTACGCATTTATTT
TTTTATTTCCTATGCATAATTACCTTTTTGTTATTCTCTTTTTCGCTGTTAACCTATGGA
CAATTTCTATTCATGATCAAGTAGACTTTGGAGGTCATTTTGTGAACACAACAGGACACC
ATACAATTCATCATGTACTTTTTAATTACGACTATGGACAGTACTTTACCGTATGGGACC
GTATTGGCGGAACTTATAAACCCGCACAACAGACACATCTTTTCCCATTATTTACAAAAG
GTGGACGCATTGAAGAG-----------------
>KY056684_1
------------------------------------------------------------
--TTTTGGTTAATTCTCACTACTGGCGGCATATTTCTATACCTTTTATGCGCATCCATTT
CAACTTTTATCTTCTTTGTGGTTTTTGAAGAAACGTATTTTCCCCACACGATGGATAAAA
AGAATCAAAAACATGAATTACGACGACAAATGTTACATGAAATATTTATTGCGGTTCTTT
CTATTCCTTTTATGGCAATACTTATGGCCCCTTCTTCTACCCTTGCTCACCGTGGGTACA
GTAAAATATATTACAATGTTTCTGATTATGGATGGCCGTATCTTTTTCTTAGTATATTGA
TGTTTTTTATCTTTACGGACTTTATGGTATATTGGTTTCATCGTGGTTTACATCACCCAA
CATTATACCGATACCTTCATAAATTACATCATACATACAAATATACAACACCATTTTCAT
CTCATGCATTTAATCCTTGTGATGGATTTGGTCAAGGTTCACCATATTACGCATTTATTT
TTTTATTTCCTATGCATAATTACCTTTTTGTTATTCTCTTTTTCGCTGTTAACCTATGGA
CAATTTCTATTCATGATCAAGTAGACTTTGGAGGTCATTTTGTGAACACAACAGGACACC
ATACAATTCATCATGTACTTTTTAATTACGACTATGGACAGTACTTTACCGTATGGGACC
GTATTGGCGGAACTTATAAACCCGCACAACAGACACATCTTTTCCCATTATTTACAAAAG
GTGGACGCATTGAAGAG-----------------
>JN050569_1
---------------------------------GTAACGCGTTATCCCATCAATTGTTTG
TTTTTTGGTTAATTCTCACTACTGGCGGCATATTTCTATACCTTTTATGCGCATCCATTT
CAACTTTTATCTTCTTTGTGGTTTTTGAAGAAACGTATTTTCCCCACACGATGGATAAAA
AGAATCAAAAACATGAATTACGACGACAAATGTTACATGAAATATTTATTGCGGTTCTTT
CTATTCCTTTTATGGCAATACTTATGGCCCCTTCTTCTACCCTTGCTCACCGTGGGTACA
GTAAAATATATTACAATGTTTCTGATTATGGATGGCCGTATCTTTTTCTTAGTATATTGA
TGTTTTTTATCTTTACGGACTTTATGGTATATTGGTTTCATCGTGGTTTACATCACCCAA
CATTATACCGATACCTTCATAAATTACATCATACATACAAATATACAACACCATTTTCAT
CTCATGCATTTAATCCTTGTGATGGATTTGGTCAAGGTTCACCATATTACGCATTTATTT
TTTTATTTCCTATGCATAATTACCTTTTTGTTATTCTCTTTTTCGCTGTTAACCTATGGA
CAATTTCTATTCATGATCAAGTAGACTTTGGAGGTCATTTTGTGAACACAACAGGACACC
ATACAATTCATCATGTACTTTTTAATTACGACTATGGACAGTACTTTACCGTATGGGACC
GTATTGGCGGAACTTATAAACCCGCACAACAGACGCATCTTTTCCC--------------
----------------------------------
>KY056698_1
--------------------------------------------------------TTTG
TTTTTTGGTTAATTCTCACTACTGGCGGCATATTTCTATACCTTTTATGCGCATCCATTT
CAACTTTTATCTTCTTTGTGGTTTTTGAAGAAACGTATTTTCCCCACACGATGGATAAAA
AGAATCAAAAACATGAATTACGACGACAAATGTTACATGAAATATTTATTGCGGTTCTTT
CTATTCCTTTTATGGCAATACTTATGGCCCCTTCTTCTACCCTTGCTCACCGTGGGTACA
GTAAAATATATTACAATGTTTCTGATTATGGATGGCCGTATCTTTTTCTTAGTATATTGA
TGTTTTTTATCTTTACGGACTTTATGGTATATTGGTTTCATCGTGGTTTACATCACCCAA
CATTATACCGATACCTTCATAAATTACATCATACATACAAATATACAACACCATTTTCAT
CTCATGCATTTAATCCTTGTGATGGATTTGGTCAAGGTTCACCATATTACGCATTTATTT
TTTTATTTCCTATGCATAATTACCTTTTTGTTATTCTCTTTTTCGCTGTTAACCTATGGA
CAATTTCTATTCATGATCAAGTAGACTTTGGAGGTCATTTTGTGAACACAACAGGACACC
ATACAATTCATCATGTACTTTTTAATTACGACTATGGACAGTACTTTACCGTATGGGACC
GTATTGGCGGAACTTATAAACCCGCACAACAGACGCATCTTTTCCCATTATTTACAAAAG
GTGGACGCATTGAAGAG-----------------
>KY056705_1
-----------------------------------------------------TTGTTTG
TTTTTTGGTTAATTCTCACTACTGGCGGCATATTTCTATACCTTTTATGCGCATCCATTT
CAACTTTTATCTTCTTTGTGGTTTTTGAAGAAACGTATTTTCCCCACACGATGGATAAAA
AGAATCAAAAACATGAATTACGACGACAAATGTTACATGAAATATTTATTGCGGTTCTTT
CTATTCCTTTTATGGCAATACTTATGGCCCCTTCTTCTACCCTTGCTCACCGTGGGTACA
GTAAAATATATTACAATGTTTCTGATTATGGATGGCCGTATCTTTTTCTTAGTATATTGA
TGTTTTTTATCTTTACGGACTTTATGGTATATTGGTTTCATCGTGGTTTACATCACCCAA
CATTATACCGATACCTTCATAAATTACATCATACATACAAATATACAACACCATTTTCAT
CTCATGCATTTAATCCTTGTGATGGATTTGGTCAAGGTTCACCATATTACGCATTTATTT
TTTTATTTCCTATGCATAATTACCTTTTTGTTATTCTCTTTTTCGCTGTTAACCTATGGA
CAATCTCTATTCATGATCAAGTAGACTTTGGAGGTCATTTTGTGAACACAACAGGACACC
ATACAATTCATCATGTACTTTTTAATTACGACTATGGACAGTACTTTACCGTATGGGACC
GTATTGGCGGAACTTATAAACCCGCACAACAGACGCATCTTTTCCCATTATTTACAAAAG
GTGGACGCATTGAA--------------------
>KY056701_1
----------------------------------------------------------TG
TTTTTTGGTTAATTCTCACTACTGGCGGCATATTTCTATACCTTTTATGCGCATCCATTT
CAACTTTTATCTTCTTTGTGGTTTTTGAAGAAACGTATTTTCCCCACACGATGGATAAAA
AGAATCAAAAACATGAATTACGACGACAAATGTTACATGAAATATTTATTGCGGTTCTTT
CTATTCCTTTTATGGCAATACTTATGGCCCCTTCTTCTACCCTTGCTCACCGTGGGTACA
GTAAAATATATTACAATGTTTCTGATTATGGATGGCCGTATCTTTTTCTTAGTATATTGA
TGTTTTTTATCTTTACGGACTTTATGGTATATTGGTTTCATCGTGGTTTACATCACCCAA
CATTATACCGATACCTTCATAAATTACATCATACATACAAATATACAACACCATTTTCAT
CTCATGCATTTAATCCTTGTGATGGATTTGGTCAAGGTTCACCATATTACGCATTTATTT
TTTTATTTCCTATGCATAATTACCTTTTTGTTATTCTCTTTTTCGCTGTTAACCTATGGA
CAATCTCTATTCATGATCAAGTAGACTTTGGAGGTCATTTTGTGAACACAACAGGACACC
ATACAATTCATCATGTACTTTTTAATTACGACTATGGACAGTACTTTACCGTATGGGACC
GTATTGGCGGAACTTATAAACCCGCACAACAGACGCATCTTTTCCCATTATTTACAAAAG
GTGGACGCATTGAAGAG-----------------
>KY056687_1
--------------------------------------------------------TTTG
TTTTTTGGTTAATTCTCACTACTGGCGGCATATTTCTATACCTTTTATGCGCATCCATTT
CAACTTTTATCTTCTTTGTGGTTTTTGAAGAAACGTATTTTCCCCACACGATGGATAAAA
AGAATCAAAAACATGAATTACGACGACAAATGTTACATGAAATATTTATTGCGGTTCTTT
CTATTCCTTTTATGGCAATACTTATGGCCCCTTCTTCTACCCTTGCTCACCGTGGGTACA
GTAAAATATATTACAATGTTTCTGATTATGGATGGCCGTATCTTTTTCTTAGTATATTGA
TGTTTTTTATCTTTACGGACTTTATGGTATATTGGTTTCATCGTGGTTTACATCACCCAA
CATTATACCGATACCTTCATAAATTACATCATACATACAAATATACAACACCATTTTCAT
CTCATGCATTTAATCCTTGTGATGGATTTGGTCAAGGTTCACCATATTACGCATTTATTT
TTTTATTTCCTATGCATAATTACCTTTTTGTTATTCTCTTTTTCGCTGTTAACCTATGGA
CAATCTCTATTCATGATCAAGTAGACTTTGGAGGTCATTTTGTGAACACAACAGGACACC
ATACAATTCATCATGTACTTTTTAATTACGACTATGGACAGTACTTTACCGTATGGGACC
GTATTGGCGGAACTTATAAACCCGCACAACAGACGCATCTTTTCCCATTATTTACAAAAG
GTGGACGCATTGAAGAG-----------------
>KY056689_1
--------------------------------------------------------TTTG
TTTTTTGGTTAATTCTCACTACTGGCGGCATATTTCTATACCTTTTATGCGCATCCATTT
CAACTTTTATCTTCTTTGTGGTTTTTGAAGAAACGTATTTTCCCCACACGATGGATAAAA
AGAATCAAAAACATGAATTACGACGACAAATGTTACATGAAATATTTATTGCGGTTCTTT
CTATTCCTTTTATGGCAATACTTATGGCCCCTTCTTCTACCCTTGCTCACCGTGGGTACA
GTAAAATATATTACAATGTTTCTGATTATGGATGGCCGTATCTTTTTCTTAGTATATTGA
TGTTTTTTATCTTTACGGACTTTATGGTATATTGGTTTCATCGTGGTTTACATCACCCAA
CATTATACCGATACCTTCATAAATTACATCATACATACAAATATACAACACCATTTTCAT
CTCATGCATTTAATCCTTGTGATGGATTTGGTCAAGGTTCACCATATTACGCATTTATTT
TTTTATTTCCTATGCATAATTACCTTTTTGTTATTCTCTTTTTCGCTGTTAACCTATGGA
CAATCTCTATTCATGATCAAGTAGACTTTGGAGGTCATTTTGTGAACACAACAGGACACC
ATACAATTCATCATGTACTTTTTAATTACGACTATGGACAGTACTTTACCGTATGGGACC
GTATTGGCGGAACTTATAAACCCGCACAACAGACGCATCTTTTCCCATTATTTACAAAAG
GTGGACGCATTGAAGAG-----------------
>KY056691_1
--------------------------------------------------------TTTG
TTTTTTGGTTAATTCTCACTACTGGCGGCATATTTCTATACCTTTTATGCGCATCCATTT
CAACTTTTATCTTCTTTGTGGTTTTTGAAGAAACGTATTTTCCCCACACGATGGATAAAA
AGAATCAAAAACATGAATTACGACGACAAATGTTACATGAAATATTTATTGCGGTTCTTT
CTATTCCTTTTATGGCAATACTTATGGCCCCTTCTTCTACCCTTGCTCACCGTGGGTACA
GTAAAATATATTACAATGTTTCTGATTATGGATGGCCGTATCTTTTTCTTAGTATATTGA
TGTTTTTTATCTTTACGGACTTTATGGTATATTGGTTTCATCGTGGTTTACATCACCCAA
CATTATACCGATACCTTCATAAATTACATCATACATACAAATATACAACACCATTTTCAT
CTCATGCATTTAATCCTTGTGATGGATTTGGTCAAGGTTCACCATATTACGCATTTATTT
TTTTATTTCCTATGCATAATTACCTTTTTGTTATTCTCTTTTTCGCTGTTAACCTATGGA
CAATCTCTATTCATGATCAAGTAGACTTTGGAGGTCATTTTGTGAACACAACAGGACACC
ATACAATTCATCATGTACTTTTTAATTACGACTATGGACAGTACTTTACCGTATGGGACC
GTATTGGCGGAACTTATAAACCCGCACAACAGACGCATCTTTTCCCATTATTTACAAAAG
GTGGACGCATTGAAGAG-----------------
>KY056694_1
--------------------------------------------------------TTTG
TTTTTTGGTTAATTCTCACTACTGGCGGCATATTTCTATACCTTTTATGCGCATCCATTT
CAACTTTTATCTTCTTTGTGGTTTTTGAAGAAACGTATTTTCCCCACACGATGGATAAAA
AGAATCAAAAACATGAATTACGACGACAAATGTTACATGAAATATTTATTGCGGTTCTTT
CTATTCCTTTTATGGCAATACTTATGGCCCCTTCTTCTACCCTTGCTCACCGTGGGTACA
GTAAAATATATTACAATGTTTCTGATTATGGATGGCCGTATCTTTTTCTTAGTATATTGA
TGTTTTTTATCTTTACGGACTTTATGGTATATTGGTTTCATCGTGGTTTACATCACCCAA
CATTATACCGATACCTTCATAAATTACATCATACATACAAATATACAACACCATTTTCAT
CTCATGCATTTAATCCTTGTGATGGATTTGGTCAAGGTTCACCATATTACGCATTTATTT
TTTTATTTCCTATGCATAATTACCTTTTTGTTATTCTCTTTTTCGCTGTTAACCTATGGA
CAATCTCTATTCATGATCAAGTAGACTTTGGAGGTCATTTTGTGAACACAACAGGACACC
ATACAATTCATCATGTACTTTTTAATTACGACTATGGACAGTACTTTACCGTATGGGACC
GTATTGGCGGAACTTATAAACCCGCACAACAGACGCATCTTTTCCCATTATTTACAAAAG
GTGGACGCATTGAAGAG-----------------
>KY056695_1
-----------------------------------------------------------G
TTTTTTGGTTAATTCTCACTACTGGCGGCATATTTCTATACCTTTTATGCGCATCCATTT
CAACTTTTATCTTCTTTGTGGTTTTTGAAGAAACGTATTTTCCCCACACGATGGATAAAA
AGAATCAAAAACATGAATTACGACGACAAATGTTACATGAAATATTTATTGCGGTTCTTT
CTATTCCTTTTATGGCAATACTTATGGCCCCTTCTTCTACCCTTGCTCACCGTGGGTACA
GTAAAATATATTACAATGTTTCTGATTATGGATGGCCGTATCTTTTTCTTAGTATATTGA
TGTTTTTTATCTTTACGGACTTTATGGTATATTGGTTTCATCGTGGTTTACATCACCCAA
CATTATACCGATACCTTCATAAATTACATCATACATACAAATATACAACACCATTTTCAT
CTCATGCATTTAATCCTTGTGATGGATTTGGTCAAGGTTCACCATATTACGCATTTATTT
TTTTATTTCCTATGCATAATTACCTTTTTGTTATTCTCTTTTTCGCTGTTAACCTATGGA
CAATCTCTATTCATGATCAAGTAGACTTTGGAGGTCATTTTGTGAACACAACAGGACACC
ATACAATTCATCATGTACTTTTTAATTACGACTATGGACAGTACTTTACCGTATGGGACC
GTATTGGCGGAACTTATAAACCCGCACAACAGACGCATCTTTTCCCATTATTTACAAAAG
GTGGACGCATTGAAGAGGTTGAGTCAACG-----
>KY056688_1
--------------------------------------------------------TTTG
TTTTTTGGTTAATTCTCACTACTGGCGGCATATTTCTATACCTTTTATGCGCATCCATTT
CAACTTTTATCTTCTTTGTGGTTTTTGAAGAAACGTATTTTCCCCACACGATGGATAAAA
AGAATCAAAAACATGAATTACGACGACAAATGTTACATGAAATATTTATTGCGGTTCTTT
CTATTCCTTTTATGGCAATACTTATGGCCCCTTCTTCTACCCTTGCTCACCGTGGGTACA
GTAAAATATATTACAATGTTTCTGATTATGGATGGCCGTATCTTTTTCTTAGTATATTGA
TGTTTTTTATCTTTACGGACTTTATGGTATATTGGTTTCATCGTGGTTTACATCACCCAA
CATTATACCGATACCTTCATAAATTACATCATACATACAAATATACAACACCATTTTCAT
CTCATGCATTTAATCCTTGTGATGGATTTGGTCAAGGTTCACCATATTACGCATTTATTT
TTTTATTTCCTATGCATAATTACCTTTTTGTTATTCTCTTTTTCGCTGTTAACCTATGGA
CAATCTCTATTCATGATCAAGTAGACTTTGGAGGTCATTTTGTGAACACAACAGGACACC
ATACAATTCATCATGTACTTTTTAATTACGACTATGGACAGTACTTTACCGTATGGGACC
GTATTGGCGGAACTTATAAACCCGCACAACAGACGCATCTTTTCCCATTATTTACAAAAG
GTGGACGCATTGAAGAGGTTGAGTCAACGA----
>XM_797152_1
TTGATTTATATACGGCGGTTATTCCTGTAGATCGTAACGCGTTATCCCATCAATTGTTTG
TTTTTTGGTTAATTCTCACTACTGGCGGCATATTTCTATACCTTTTATGCGCATCCATTT
CAACTTTTATCTTCTTTGTGGTTTTTGAAGAAACGTATTTTCCCCACACGATGGATAAAA
AGAATCAAAAACATGAATTACGACGACAAATGTTACATGAAATATTTATTGCGGTTCTTT
CTATTCCTTTTATGGCAATACTTATGGCCCCTTCTTCTACCCTTGCTCACCGTGGGTACA
GTAAAATATATTACAATGTTTCTGATTATGGATGGCCGTATCTTTTTCTTAGTATATTGA
TGTTTTTTATCTTTACGGACTTTATGGTATATTGGTTTCATCGTGGTTTACATCACCCAA
CATTATACCGATACCTTCATAAATTACATCATACATACAAATATACAACACCATTTTCAT
CTCATGCATTTAATCCTTGTGATGGATTTGGTCAAGGTTCACCATATTACGCATTTATTT
TTTTATTTCCTATGCATAATTACCTTTTTGTTATTCTCTTTTTCGCTGTTAACCTATGGA
CAATCTCTATTCATGATCAAGTAGACTTTGGAGGTCATTTTGTGAACACAACAGGACACC
ATACAATTCATCATGTACTTTTTAATTACGACTATGGACAGTACTTTACCGTATGGGACC
GTATTGGCGGAACTTATAAACCCGCACAACAGACGCATCTTTTCCCATTATTTACAAAAG
GTGGACGCATTGAAGAGGTTGAGTCAACGAAGAA
>KX987101_1
-----TTATATACGGCGGTTATTCCTGTAGATCGTAACGCGTTATCCCATCAATTGTTTG
TTTTTTGGTTAATTCTCACTACTGGCGGCATATTTCTATACCTTTTATGCGCATCCATTT
CAACTTTTATCTTCTTTGTGGTTTTTGAAGAAACGTATTTTCCCCACACGATGGATAAAA
AGAATCAAAAACATGAATTACGACGACAAATGTTACATGAAATATTTATTGCGGTTCTTT
CTATTCCTTTTATGGCAATACTTATGGCCCCTTCTTCTACCCTTGCTCACCGTGGGTACA
GTAAAATATATTACAATGTTTCTGATTATGGATGGCCGTATCTTTTTCTTAGTATATTGA
TGTTTTTTATCTTTACGGACTTTATGGTATATTGGTTTCATCGTGGTTTACATCACCCAA
CATTATACCGATACCTTCATAAATTACATCATACATACAAATATACAACACCATTTTCAT
CTCATGCATTTAATCCTTGTGATGGATTTGGTCAAGGTTCACCATATTACGCATTTATTT
TTTTATTTCCTATGCATAATTACCTTTTTGTTATTCTCTTTTTCGCTGTTAACCTATGGA
CAATCTCTATTCATGATCAAGTAGACTTTGGAGGTCATTTTGTGAACACAACAGGACACC
ATACAATTCATCATGTACTTTTTAATTACGACTATGGACAGTACTTTACCGTATGGGACC
GTATTGGCGGAACTTATAAACCCGCACAACAGACGCATCTTTTCCCATTATTTACAAAA-
----------------------------------
>KX858840_1
-----TTATATACGGCGGTTATTCCTGTAGATCGTAACGCGTTATCCCATCAATTGTTTG
TTTTTTGGTTAATTCTCACTACTGGCGGCATATTTCTATACCTTTTATGCGCATCCATTT
CAACTTTTATCTTCTTTGTGGTTTTTGAAGAAACGTATTTTCCCCACACGATGGATAAAA
AGAATCAAAAACATGAATTACGACGACAAATGTTACATGAAATATTTATTGCGGTTCTTT
CTATTCCTTTTATGGCAATACTTATGGCCCCTTCTTCTACCCTTGCTCACCGTGGGTACA
GTAAAATATATTACAATGTTTCTGATTATGGATGGCCGTATCTTTTTCTTAGTATATTGA
TGTTTTTTATCTTTACGGACTTTATGGTATATTGGTTTCATCGTGGTTTACATCACCCAA
CATTATACCGATACCTTCATAAATTACATCATACATACAAATATACAACACCATTTTCAT
CTCATGCATTTAATCCTTGTGATGGATTTGGTCAAGGTTCACCATATTACGCATTTATTT
TTTTATTTCCTATGCATAATTACCTTTTTGTTATTCTCTTTTTCGCTGTTAACCTATGGA
CAATCTCTATTCATGATCAAGTAGACTTTGGAGGTCATTTTGTGAACACAACAGGACACC
ATACAATTCATCATGTACTTTTTAATTACGACTATGGACAGTACTTTACCGTATGGGACC
GTATTGGCGGAACTTATAAACCCGCACAACAGACGCATCTTTTCCCATTATTTACAAAA-
----------------------------------
>KY056671_1
-------------------------TGTAGATCGTAACGCGTTATCCCATCAATTGTTTG
TTTTTTGGTTAATTCTCACTACTGGCGGCATATTTCTATACCTTTTATGCGCATCCATTT
CAACTTTTATCTTCTTTGTGGTTTTTGAAGAAACGTATTTTCCCCACACGATGGATAAAA
AGAATCAAAAACATGAATTACGACGACAAATGTTACATGAAATATTTATTGCGGTTCTTT
CTATTCCTTTTATGGCAATACTTATGGCCCCTTCTTCTACCCTTGCTCACCGTGGGTACA
GTAAAATATATTACAATGTTTCTGATTATGGATGGCCGTATCTTTTTCTTAGTATATTGA
TGTTTTTTATCTTTACGGACTTTATGGTATATTGGTTTCATCGTGGTTTACATCACCCAA
CATTATACCGATACCTTCATAAATTACATCATACATACAAATATACAACACCATTTTCAT
CTCATGCATTTAATCCTTGTGATGGATTTGGTCAAGGTTCACCATATTACGCATTTATTT
TTTTATTTCCTATGCATAATTACCTTTTTGTTATTCTCTTTTTCGCTGTTAACCTATGGA
CAATCTCTATTCATGATCAAGTAGACTTTGGAGGTCATTTTGTGAACACAACAGGACACC
ATACAATTCATCATGTACTTTTTAATTACGACTATGGACAGTACTTTACCGTATGGGACC
GTATTGGCGGAACTTATAAACCCGCACAACAGACGCATCTTTTCCC--------------
----------------------------------
>KY056702_1
----------------------------------------------------ATTGTTTG
TTTTTTGGTTAATTCTCACTACTGGCGGCATATTTCTATACCTTTTATGCGCATCCATTT
CAACTTTTATCTTCTTTGTGGTTTTTGAAGAAACGTATTTTCCCCACACGATGGATAAAA
AGAATCAAAAACATGAATTACGACGACAAATGTTACATGAAATATTTATTGCGGTTCTTT
CTATTCCTTTTATGGCAATACTTATGGCCCCTTCTTCTACCCTTGCTCACCGTGGGTACA
GTAAAATATATTACAATGTTTCTGATTATGGATGGCCGTATCTTTTTCTTAGTATATTGA
TGTTTTTTATCTTTACGGACTTTATGGTATATTGGTTTCATCGTGGTTTACATCACCCAA
CATTATACCGATACCTTCATAAATTACATCATACATACAAATATACAACACCATTTTCAT
CTCATGCATTTAATCCTTGTGATGGATTTGGTCAAGGTTCACCATATTACGCATTTATTT
TTTTATTTCCTATGCATAATTACCTTTTTGTTATTCTCTTTTTCGCTGTTAACCTATGGA
CAATCTCTATTCATGATCAAGTAGACTTTGGAGGTCATTTTGTGAACACAACAGGACACC
ATACAATTCATCATGTACTTTTTAATTACGACTATGGACAGTACTTTACCGTATGGGACC
GTATTGGCGGAACTTATAAACCGGCACAACAGACACATCTTTTCCCATTATTTACAAAAG
GTGGACGCATTGAAGAG-----------------
>KY056673_1
----------------------------------------------------------TG
TTTTTTGGTTAATTCTCACTACTGGCGGCATATTTCTATACCTTTTATGCGCATCCATTT
CAACTTTTATCTTCTTTGTGGTTTTTGAAGAAACGTATTTTCCCCACACGATGGATAAAA
AGAATCAAAAACATGAATTACGACGACAAATGTTACATGAAATATTTATTGCGGTTCTTT
CTATTCCTTTTATGGCAATACTTATGGCCCCTTCTTCTACCCTTGCTCACCGTGGGTACA
GTAAAATATATTACAATGTTTCTGATTATGGATGGCCGTATCTTTTTCTTAGTATATTGA
TGTTTTTTATCTTTACGGACTTTATGGTATATTGGTTTCATCGTGGTTTACATCACCCAA
CATTATACCGATACCTTCATAAATTACATCATACATACAAATATACAACACCATTTTCAT
CTCATGCATTTAATCCTTGTGATGGATTTGGTCAAGGTTCACCATATTACGCATTTATTT
TTTTATTTCCTATGCATAATTACCTTTTTGTTATTCTCTTTTTCGCTGTTAACCTATGGA
CAATCTCTATTCATGATCAAGTAGACTTTGGAGGTCATTTTGTGAACACAACAGGACACC
ATACAATTCATCATGTACTTTTTAATTACGACTATGGACAGTACTTTACCGTATGGGACC
GTATTGGCGGAACTTATAAACCCGCACAACAGACACATCTTTTCCCATTATTTACAAAAG
GTGGACGCATTGAAGAG-----------------
>JN050587_1
---------------------------------GTAACGCGTTATCCCATCAATTGTTTG
TTTTTTGGTTAATTCTCACTACTGGCGGCATATTTCTATACCTTTTATGCGCATCCATTT
CAACTTTTATCTTCTTTGTGGTTTTTGAAGAAACGTATTTTCCCCACACGATGGATAAAA
AGAATCAAAAACATGAATTACGACGACAAATGTTACATGAAATATTTATTGCGGTTCTTT
CTATTCCTTTTATGGCAATACTTATGGCCCCTTCTTCTACCCTTGCTCACCGTGGGTACA
GTAAAATATATTACAATGTTTCTGATTATGGATGGCCGTATCTTTTTCTTAGTATATTGA
TGTTTTTTATCTTTACGGACTTTATGGTATATTGGTTTCATCGTGGTTTACATCACCCAA
CATTATACCGATACCTTCATAAATTACATCATACATACAAATATACAACACCATTTTCAT
CTCATGCATTTAATCCTTGTGATGGATTTGGTCAAGGTTCACCATATTACGCATTTATTT
TTTTATTTCCTATGCATAATTACCTTTTTGTTATTCTCTTTTTCGCTGTTAACCTATGGA
CAATYTCTATTCATGATCAAGTAGACTTTGGAGGTCATTTTGTGAACACAACAGGACACC
ATACAATTCATCATGTACTTTTTAATTACGACTATGGACAGTACTTTACCGTATGGGACC
GTATTGGCGGAACTTATAAACCSGCACAACAGACGCATCTTTTCCC--------------
----------------------------------
>JN050574_1
---------------------------------GTAACGCGTTATCCCATCAATTGTTTG
TTTTTTGGTTAATTCTCACTACTGGCGGCATATTTCTATACCTTTTATGCGCATCCATTT
CAACTTTTATCTTCTTTGTGGTTTTTGAAGAAACGTATTTTCCCCACACGATGGATAAAA
AGAATCAAAAACATGAATTACGACGACAAATGTTACATGAAATATTTATTGCGGTTCTTT
CTATTCCTTTTATGGCAATACTTATGGCCCCTTCTTCTACCCTTGCTCACCGTGGGTACA
GTAAAATATATTACAATGTTTCTGATTATGGATGGCCGTATCTTTTTCTTAGTATATTGA
TGTTTTTTATCTTTACGGACTTTATGGTATATTGGTTTCATCGTGGTTTACATCACCCAA
CATTATACCGATACCTTCATAAATTACATCATACATACAAATATACAACACCATTTTCAT
CTCATGCATTTAATCCTTGTGATGGATTTGGTCAAGGTTCACCATATTACGCATTTATTT
TTTTATTTCCTATGCATAATTACCTTTTTGTTATTCTCTTTTTCGCTGTTAACCTATGGA
CAATCTCTATTCATGATCAAGTAGACTTTGGAGGTCATTTTGTGAACACAACAGGACACC
ATACAATTCATCATGTACTTTTTAATTACGACTATGGACAGTACTTTACCGTATGGGACC
GTATTGGCGGAACTTATAAACCSGCACAACAGACGCATCTTTTCCC--------------
----------------------------------
>MT162015_1
--------TATACGGCGGTTATTCCTGTAGATCGTAACGCGTTATCCCATCAATTGTTTG
TTTTTTGGTTAATTCTCACTACTGGCGGCATATTTCTATACCTTTTATGCGCATCCATTT
CAACTTTTATCTTCTTTGTGGTTTTTGAAGAAACGTATTTTCCCCACACGATGGATAAAG
AGGATCAAAAACATGAATTACGACGACAAATGTTACATGAAATATTTATTGCGGTTCTTT
CTATTCCTTTTATGGCAATACTTATGGCCCCTTCTTCTACCCTTGCTCACCGTGGGTACA
GTAAAATATATTACAATGTTTCTGATTATGGATGGCCGTATCTTTTTCTTAGTATATTGA
TGTTTTTTATCTTTACGGACTTTATGGTATATTGGTTTCATCGTGGTTTACATCACCCAA
CATTATACCGATACCTTCATAAATTACATCATACATACAAATATACAACACCATTTTCAT
CTCATGCATTTAATCCTTGTGATGGATTTGGTCAAGGTTCACCATATTACGCATTTATTT
TTTTATTTCCTATGCATAATTACCTTTTTGTTATTCTCTTTTTCGCTGTTAACCTATGGA
CAATTTCTATTCATGATCAAGTAGACTTTGGAGGTCATTTTGTGAACACAACAGGACACC
ATACAATTCATCGTGTACTTTTTAATTACGACTATGGACAGTACTTTACCGTATGGGACC
GTATTGGCGGAACTTATAAACCGGCACAACAGACGCATCATTTCCCATTATTTACAAAAG
GTGGACGCATTGAAGAG-----------------
>MT162005_1
-----TTATATACGGCGGTTATTCCTGTAGATCGTAACGCGTTATCCCATCAATTGTTTG
TTTTTTGGTTAATTCTCACTACTGGCGGCATATTTCTATACCTTTTATGCGCATCCATTT
CAACTTTTATCTTCTTTGTGGTTTTTGAAGAAACGTATTTTCCCCACACGATGGATAAAG
AGGATCAAAAACATGAATTACGACGACAAATGTTACATGAAATATTTATTGCGGTTCTTT
CTATTCCTTTTATGGCAATACTTATGGCCCCTTCTTCTACCCTTGCTCACCGTGGGTACA
GTAAAATATATTACAATGTTTCTGATTATGGATGGCCGTATCTTTTTCTTAGTATATTGA
TGTTTTTTATCTTTACGGACTTTATGGTATATTGGTTTCATCGTGGTTTACATCACCCAA
CATTATACCGATACCTTCATAAATTACATCATACATACAAATATACAACACCATTTTCAT
CTCATGCATTTAATCCTTGTGATGGATTTGGTCAAGGTTCACCATATTACGCATTTATTT
TTTTATTTCCTATGCATAATTACCTTTTTGTTATTCTCTTTTTCGCTGTTAACCTATGGA
CAATCTCTATTCATGATCAAGTAGACTTTGGAGGTCATTTTGTGAACACAACAGGACACC
ATACAATTCATCATGTACTTTTTAATTACGACTATGGACAGTACTTTACCGTATGGGACC
GTATTGGCGGAACTTATAAACCCGCACAACAGACGCATCATTTCCCATTATTTACAAAAG
GTGGACGCATTGAAGAG-----------------
>MT162004_1
--------TATACGGCGGTTATTCCTGTAGATCGTAACGCGTTATCCCATCAATTGTTTG
TTTTTTGGTTAATTCTCACTACTGGCGGCATATTTCTATACCTTTTATGCGCATCCATTT
CAACTTTTATCTTTTTTGTGGTTTTTGAAGAAACGTATTTTCCCCACACGATGGATAAAG
AGGATCAAAAACATGAATTACGACGACAAATGTTACATGAAATATTTATTGCGGTTCTTT
CTATTCCTTTTATGGCAATACTTATGGCCCCTTCTTCTACCCTTGCTCACCGTGGGTACA
GTAAAATATATTACAATGTTTCTGATTATGGATGGCCGTATCTTTTTCTTAGTATATTGA
TGTTTTTTATCTTTACGGACTTTATGGTATATTGGTTTCATCGTGGTTTACATCACCCAA
CATTATACCGATACCTTCATAAATTACATCATACATACAAATATACAACACCATTTTCAT
CTCATGCATTTAATCCTTGTGATGGATTTGGTCAAGGTTCACCATATTACGCATTTATTT
TTTTATTTCCTATGCATAATTACCTTTTTGTTATTCTCTTTTTCGCTGTTAACCTATGGA
CAATCTCTATTCATGATCAAGTAGACTTTGGAGGTCATTTTGTGAACACAACAGGACACC
ATACAATTCATCATGTACTTTTTAATTACGACTATGGACAGTACTTTACCGTATGGGACC
GTATTGGCGGAACTTATAAACCCGCACAACAGACGCATCATTTCCCATTATTTACAAAAG
GTGGACGCATTGAAGAG-----------------
>MG213963_1
--------------------------------CGTAACGCGTTATCTCATCAATTATTTG
TTTTTTGGTTAATCCTCACTACTGGCGGCATATTTTTATACCTTTTATGCGCATCAATTT
CAACTTTTATCTTTTTTGTGGTATTTGAGGAAACCTATTTTCCTCTTACGATGGATAAAA
AAAATCAAAAACATGAATTACAACGACAAATGTTACATGAAATATTTATTGCGGTTCTCT
CTATTCCTTTTATGGCAATACTTATGGCCCCTTCTTCTACCCTTGCTCACCGTGGGTACA
GTAAAATATATTACAATGTTTCAGATTATGGATGGTCGTACCTTTTTTTAAGTATATTGA
TGTTTTTTATCTTTACGGATTTTATGGTATATTGGTTTCATCGTGGTTTACATCATCCAA
CATTATACCGATATCTTCATAAATTACATCATACATACAAATATACAACACCATTTTCAT
CTCATGCATTTAATCCTTGTGATGGATTTGGTCAAGGTTCACCATATTATGCATTTATTT
TTTTATTTCCTATGCATAATTATCTTTTTGTTATTCTCTTTTTTGCCGTTAATCTATGGA
CAATTTCTATTCATGATCAAGTGGATTTTGGAGGTCATTTTGTAAACTCAACAGGACATC
ATACAATTCATCATGTACTTTTTAATTACGACTATGGACAATATTTTACAGTATGGGATC
GTATTGGTGGAACATATAAACCGGCACAACAGACACATCATTTCCCATTATT--------
----------------------------------
>MG213924_1
-------------------------------------CGCGTTATCTCATCAATTATTTG
TTTTTTGGTTAATCCTCACTACTGGCGGCATATTTTTATACCTTTTATGCGCATCAATTT
CAACTTTTATCTTTTTTGTGGTATTTGAGGAAACCTATTTTCCTCTTACGATGGATAAAA
AAAATCAAAAACATGAATTACAACGACAAATGTTACATGAAATATTTATTGCGGTTCTCT
CTATTCCTTTTATGGCAATACTTATGGCCCCTTCTTCTACCCTTGCTCACCGTGGGTACA
GTAAAATATATTACAATGTTTCAGATTATGGATGGTCGTACCTTTTTTTAAGTATATTGA
TGTTTTTTATCTTTACGGATTTTATGGTATATTGGTTTCATCGTGGTTTACATCATCCAA
CATTATACCGATATCTTCATAAATTACATCATACATACAAATATACAACACCATTTTCAT
CTCATGCATTTAATCCTTGTGATGGATTTGGTCAAGGTTCACCATATTATGCATTTATTT
TTTTATTTCCTATGCATAATTATCTTTTTGTTATTCTCTTTTTTGCCGTTAATCTATGGA
CAATTTCTATTCATGATCAAGTGGATTTTGGAGGTCATTTTGTAAACTCAACAGGACATC
ATACAATTCATCATGTACTTTTTAATTACGACTATGGACAATATTTTACAGTATGGGATC
GTATTGGTGGAACATATAAACCGGCACAACAGACACATCATTTCCCATTATT--------
----------------------------------
>MG213904_1
-------------------------------------CGCGTTATCTCATCAATTATTTG
TTTTTTGGTTAATCCTCACTACTGGCGGCATATTTTTATACCTTTTATGCGCATCAATTT
CAACTTTTATCTTTTTTGTGGTATTTGAGGAAACCTATTTTCCTCTTACGATGGATAAAA
AAAATCAAAAACATGAATTACAACGACAAATGTTACATGAAATATTTATTGCGGTTCTCT
CTATTCCTTTTATGGCAATACTTATGGCCCCTTCTTCTACCCTTGCTCACCGTGGGTACA
GTAAAATATATTACAATGTTTCAGATTATGGATGGTCGTACCTTTTTTTAAGTATATTGA
TGTTTTTTATCTTTACGGATTTTATGGTATATTGGTTTCATCGTGGTTTACATCATCCAA
CATTATACCGATATCTTCATAAATTACATCATACATACAAATATACAACACCATTTTCAT
CTCATGCATTTAATCCTTGTGATGGATTTGGTCAAGGTTCACCATATTATGCATTTATTT
TTTTATTTCCTATGCATAATTATCTTTTTGTTATTCTCTTTTTTGCCGTTAATCTATGGA
CAATTTCTATTCATGATCAAGTGGATTTTGGAGGTCATTTTGTAAACTCAACAGGACATC
ATACAATTCATCATGTACTTTTTAATTACGACTATGGACAATATTTTACAGTATGGGATC
GTATTGGTGGAACATATAAACCGGCACAACAGACACATCATTTCCCATTATT--------
----------------------------------
>MG213903_1
-------------------------------------CGCGTTATCTCATCAATTATTTG
TTTTTTGGTTAATCCTCACTACTGGCGGCATATTTTTATACCTTTTATGCGCATCAATTT
CAACTTTTATCTTTTTTGTGGTATTTGAGGAAACCTATTTTCCTCTTACGATGGATAAAA
AAAATCAAAAACATGAATTACAACGACAAATGTTACATGAAATATTTATTGCGGTTCTCT
CTATTCCTTTTATGGCAATACTTATGGCCCCTTCTTCTACCCTTGCTCACCGTGGGTACA
GTAAAATATATTACAATGTTTCAGATTATGGATGGTCGTACCTTTTTTTAAGTATATTGA
TGTTTTTTATCTTTACGGATTTTATGGTATATTGGTTTCATCGTGGTTTACATCATCCAA
CATTATACCGATATCTTCATAAATTACATCATACATACAAATATACAACACCATTTTCAT
CTCATGCATTTAATCCTTGTGATGGATTTGGTCAAGGTTCACCATATTATGCATTTATTT
TTTTATTTCCTATGCATAATTATCTTTTTGTTATTCTCTTTTTTGCCGTTAATCTATGGA
CAATTTCTATTCATGATCAAGTGGATTTTGGAGGTCATTTTGTAAACTCAACAGGACATC
ATACAATTCATCATGTACTTTTTAATTACGACTATGGACAATATTTTACAGTATGGGATC
GTATTGGTGGAACATATAAACCGGCACAACAGACACATCATTTCCCATTATT--------
----------------------------------
>MG214043_1
---ATTTATATACGGCGGTTATTCCTGTAGATCGTAACGCGTTATCTCATCAATTATTTG
TTTTTTGGTTAATCCTCACTACTGGCGGCATATTTTTATACCTTTTATGCGCATCTATTT
CAACTTTTATCTTTTTTGTGGTATTTGAGGAAACCTATTTTCCTCTTACGATGGATAAAA
AAAATCAAAAACATGAATTACAACGACAAATGTTACATGAAATATTTATTGCGGTTCTCT
CTATTCCTTTTATGGCAATACTTATGGCCCCTTCTTCTACCCTTGCTCACCGTGGGTACA
GTAAAATATATTACAATGTTTCAGATTATGGATGGTCGTACCTTTTTTTAAGTATATTGA
TGTTTTTTATCTTTACGGATTTTATGGTATATTGGTTTCATCGTGGTTTACATCATCCAA
CATTATACCGATATCTTCATAAATTACATCATACATACAAATATACAACACCATTTTCAT
CTCATGCATTTAATCCTTGTGATGGATTTGGTCAAGGTTCACCATATTATGCATTTATTT
TTTTATTTCCTATGCATAATTATCTTTTTGTTATTCTCTTTTTTGCCGTTAATTTATGGA
CAATTTCTATTCATGATCAAGTGGATTTTGGAGGTCATTTTGTAAACTCAACAGGACATC
ATACAATTCATCATGTACTTTTTAATTACGACTATGGACAATATTTTACAGTATGGGATC
GTATTGGTGGAACATATAAACCGGCACAAC------------------------------
----------------------------------
>MG214025_1
-----TTATATACGGCGGTTATTCCTGTAGATCGTAACGCGTTATCTCATCAATTATTTG
TTTTTTGGTTAATCCTCACTACTGGCGGCATATTTTTATACCTTTTATGCGCATCAATTT
CAACTTTTATCTTTTTTGTGGTATTTGAGGAAACCTATTTTCCTCTTACGATGGATAAAA
AAAATCAAAAACATGAATTACAACGACAAATGTTACATGAAATATTTATTGCGGTTCTCT
CTATTCCTTTTATGGCAATACTTATGGCCCCTTCTTCTACCCTTGCTCACCGTGGGTACA
GTAAAATATATTACAATGTTTCAGATTATGGATGGTCGTACCTTTTTTTAAGTATATTGA
TGTTTTTTATCTTTACGGATTTTATGGTATATTGGTTTCATCGTGGTTTACATCATCCAA
CATTATACCGATATCTTCATAAATTACATCATACATACAAATATACAACACCATTTTCAT
CTCATGCATTTAATCCTTGTGATGGATTTGGTCAAGGTTCACCATATTATGCATTTATTT
TTTTATTTCCTATGCATAATTATCTTTTTGTTATTCTCTTTTTTGCCGTTAATTTATGGA
CAATTTCTATTCATGATCAAGTGGATTTTGGAGGTCATTTTGTAAACTCAACAGGACATC
ATACAATTCATCATGTACTTTTTAATTACGACTATGGACAATATTTTACAGTATGGGATC
GTATTGGTGGAACATATAAACCGGC-----------------------------------
----------------------------------
>MG213954_1
-------------------------------------CGCGTTATCTCATCAATTATTTG
TTTTTTGGTTAATCCTCACTACTGGCGGCATATTTTTATACCTTTTATGCGCATCAATTT
CAACTTTTATCTTTTTTGTGGTATTTGAGGAAACCTATTTTCCTCTTACGATGGATAAAA
AAAATCAAAAACATGAATTACAACGACAAATGTTACATGAAATATTTATTGCGGTTCTCT
CTATTCCTTTTATGGCAATACTTATGGCCCCTTCTTCTACCCTTGCTCACCGTGGGTACA
GTAAAATATATTACAATGTTTCAGATTATGGATGGTCGTACCTTTTTTTAAGTATATTGA
TGTTTTTTATCTTTACGGATTTTATGGTATATTGGTTTCATCGTGGTTTACATCATCCAA
CATTATACCGATATCTTCATAAATTACATCATACATACAAATATACAACACCATTTTCAT
CTCATGCATTTAATCCTTGTGATGGATTTGGTCAAGGTTCACCATATTATGCATTTATTT
TTTTATTTCCTATGCATAATTATCTTTTTGTTATTCTCTTTTTTGCCGTTAATTTATGGA
CAATTTCTATTCATGATCAAGTGGATTTTGGAGGTCATTTTGTAAACTCAACAGGACATC
ATACAATTCATCATGTACTTTTTAATTACGACTATGGACAATATTTTACAGTATGGGATC
GTATTGGTGGAACATATAAACCGGCACAACAGACACATCATTTCCCATTATTTACAAAAG
GT--------------------------------
>MG213969_1
-------------------------------------CGCGTTATCTCATCAATTATTTG
TTTTTTGGTTAATCCTCACTACTGGCGGCATATTTTTATACCTTTTATGCGCATCAATTT
CAACTTTTATCTTTTTTGTGGTATTTGAGGAAACCTATTTTCCTCTTACGATGGATAAAA
AAAATCAAAAACATGAATTACAACGACAAATGTTACATGAAATATTTATTGCGGTTCTCT
CTATTCCTTTTATGGCAATACTTATGGCCCCTTCTTCTACCCTTGCTCACCGTGGGTACA
GTAAAATATATTACAATGTTTCAGATTATGGATGGTCGTACCTTTTTTTAAGTATATTGA
TGTTTTTTATCTTTACGGATTTTATGGTATATTGGTTTCATCGTGGTTTACATCATCCAA
CATTATACCGATATCTTCATAAATTACATCATACATACAAATATACAACACCATTTTCAT
CTCATGCATTTAATCCTTGTGATGGATTTGGTCAAGGTTCACCATATTATGCATTTATTT
TTTTATTTCCTATGCATAATTATCTTTTTGTTATTCTCTTTTTTGCCGTTAATTTATGGA
CAATTTCTATTCATGATCAAGTGGATTTTGGAGGTCATTTTGTAAACTCAACAGGACATC
ATACAATTCATCATGTACTTTTTAATTACGACTATGGACAATATTTTACAGTATGGGATC
GTATTGGTGGAACATATAAACCGGCACAACAGACACATCATTTCCCATTATT--------
----------------------------------
>MG214009_1
-----------------------------GATCGTAACGCGTTATCTCATCAATTATTTG
TTTTTTGGTTAATCCTCACTACTGGCGGCATATTTTTATACCTTTTATGCGCATCAATTT
CAACTTTTATCTTTTTTGTGGTATTTGAGGAAACCTATTTTCCTCTTACGATGGATAAAA
AAAATCAAAAACATGAATTACAACGACAAATGTTACATGAAATATTTATTGCGGTTCTCT
CTATTCCTTTTATGGCAATACTTATGGCCCCTTCTTCTACCCTTGCTCACCGTGGGTACA
GTAAAATATATTACAATGTTTCAGATTATGGATGGTCGTACCTTTTTTTAAGTATATTGA
TGTTTTTTATCTTTACGGATTTTATGGTATATTGGTTTCATCGTGGTTTACATCATCCAA
CATTATACCGATATCTTCATAAATTACATCATACATACAAATATACAACACCATTTTCAT
CTCATGCATTTAATCCTTGTGATGGATTTGGTCAAGGTTCACCATATTATGCATTTATTT
TTTTATTTCCTATGCATAATTATCTTTTTGTTATTCTCTTTTTTGCCGTTAATTTATGGA
CAATTTCTATTCATGATCAAGTGGATTTTGGAGGTCATTTTGTAAACTCAACAGGACATC
ATACAATTCATCATGTACTTTTTAATTACGACTATGGACAATATTTTACAGTATGGGATC
GTATTGGTGGAACATATAAACCGGCACAACAGACACATCATTTCCCATTATT--------
----------------------------------
>MG213935_1
--------------------------------CGTAACGCGTTATCTCATCAATTATTTG
TTTTTTGGTTAATCCTCACTACTGGCGGCATATTTTTATACCTTTTATGCGCATCAATTT
CAACTTTTATCTTTTTTGTGGTATTTGAGGAAACCTATTTTCCTCTTACGATGGATAAAA
AAAATCAAAAACATGAATTACAACGACAAATGTTACATGAAATATTTATTGCGGTTCTCT
CTATTCCTTTTATGGCAATACTTATGGCCCCTTCTTCTACCCTTGCTCACCGTGGGTACA
GTAAAATATATTACAATGTTTCAGATTATGGATGGTCGTACCTTTTTTTAAGTATATTGA
TGTTTTTTATCTTTACGGATTTTATGGTATATTGGTTTCATCGTGGTTTACATCATCCAA
CATTATACCGATATCTTCATAAATTACATCATACATACAAATATACAACACCATTTTCAT
CTCATGCATTTAATCCTTGTGATGGATTTGGTCAAGGTTCACCATATTATGCATTTATTT
TTTTATTTCCTATGCATAATTATCTTTTTGTTATTCTCTTTTTTGCCGTTAATTTATGGA
CAATTTCTATTCATGATCAAGTGGATTTTGGAGGTCATTTTGTAAACTCAACAGGACATC
ATACAATTCATCATGTACTTTTTAATTACGACTATGGACAATATTTTACAGTATGGGATC
GTATTGGTGGAACATATAAACCGGCACAACAGACACATCATTTCCCATTATT--------
----------------------------------
>MG213931_1
--------------------------------CGTAACGCGTTATCTCATCAATTATTTG
TTTTTTGGTTAATCCTCACTACTGGCGGCATATTTTTATACCTTTTATGCGCATCAATTT
CAACTTTTATCTTTTTTGTGGTATTTGAGGAAACCTATTTTCCTCTTACGATGGATAAAA
AAAATCAAAAACATGAATTACAACGACAAATGTTACATGAAATATTTATTGCGGTTCTCT
CTATTCCTTTTATGGCAATACTTATGGCCCCTTCTTCTACCCTTGCTCACCGTGGGTACA
GTAAAATATATTACAATGTTTCAGATTATGGATGGTCGTACCTTTTTTTAAGTATATTGA
TGTTTTTTATCTTTACGGATTTTATGGTATATTGGTTTCATCGTGGTTTACATCATCCAA
CATTATACCGATATCTTCATAAATTACATCATACATACAAATATACAACACCATTTTCAT
CTCATGCATTTAATCCTTGTGATGGATTTGGTCAAGGTTCACCATATTATGCATTTATTT
TTTTATTTCCTATGCATAATTATCTTTTTGTTATTCTCTTTTTTGCCGTTAATTTATGGA
CAATTTCTATTCATGATCAAGTGGATTTTGGAGGTCATTTTGTAAACTCAACAGGACATC
ATACAATTCATCATGTACTTTTTAATTACGACTATGGACAATATTTTACAGTATGGGATC
GTATTGGTGGAACATATAAACCGGCACAACAGACACATCATTTCCC--------------
----------------------------------
>JN050568_1
---------------------------------GTAACGCGTTATCTCATCAATTATTTG
TTTTTTGGTTAATCCTCACTACTGGCGGCATATTTTTATACCTTTTATGCGCATCWATTT
CAACTTTTATCTTTTTTGTGGTATTTGAGGAAACCTATTTTCCTCTTACGATGGATAAAA
AAAATCAAAAACATGAATTACAACGACAAATGTTACATGAAATATTTATTGCGGTTCTCT
CTATTCCTTTTATGGCAATACTTATGGCCCCTTCTTCTACCCTTGCTCACCGTGGGTACA
GTAAAATATATTACAATGTTTCAGATTATGGATGGTCGTACCTTTTTTTAAGTATATTGA
TGTTTTTTATCTTTACGGATTTTATGGTATATTGGTTTCATCGTGGTTTACATCATCCAA
CATTATACCGATATCTTCATAAATTACATCATACATACAAATATACAACACCATTTTCAT
CTCATGCATTTAATCCTTGTGATGGATTTGGTCAAGGTTCACCATATTATGCATTTATTT
TTTTATTTCCTATGCATAATTATCTTTTTGTTATTCTCTTTTTTGCCGTTAATYTATGGA
CAATTTCTATTCATGATCAAGTGGATTTTGGAGGTCATTTTGTAAACTCAACAGGACATC
ATACAATTCATCATGTACTTTTTAATTACGACTATGGACAATATTTTACAGTATGGGATC
GTATTGGTGGAACATATAAACCGGCACAACAGACACATCATTTCCC--------------
----------------------------------
>JN050564_1
---------------------------------GTAACGCGTTATCTCATCAATTATTTG
TTTTTTGGTTAATCCTCACTACTGGCGGCATATTTTTATACCTTTTATGCGCATCWATTT
CAACTTTTATCTTTTTTGTGGTATTTGAGGAAACCTATTTTCCTCTTACGATGGATAAAA
AAAATCAAAAACATGAATTACAACGACAAATGTTACATGAAATATTTATTGCGGTTCTCT
CTATTCCTTTTATGGCAATACTTATGGCCCCTTCTTCTACCCTTGCTCACCGTGGGTACA
GTAAAATATATTACAATGTTTCAGATTATGGATGGTCGTACCTTTTTTTAAGTATATTGA
TGTTTTTTATCTTTACGGATTTTATGGTATATTGGTTTCATCGTGGTTTACATCATCCAA
CATTATACCGATATCTTCATAAATTACATCATACATACAAATATACAACACCATTTTCAT
CTCATGCATTTAATCCTTGTGATGGATTTGGTCAAGGTTCACCATATTATGCATTTATTT
TTTTATTTCCTATGCATAATTATCTTTTTGTTATTCTCTTTTTTGCCGTTAATCTATGGA
CAATTTCTATTCATGATCAAGTGGATTTTGGAGGTCATTTTGTAAACTCAACAGGACATC
ATACAATTCATCATGTACTTTTTAATTACGACTATGGACAATATTTTACAGTATGGGATC
GTATTGGTGGAACATATAAACCGGCACAACAGACACATCATTTCCC--------------
----------------------------------
>KC881182_1
---------------------------------GTAACGCGTTATCTCATCAATTATTTG
TTTTTTGGTTAATCCTCACTACTGGCGGCATATTTTTATACCTTTTATGCGCATCTATTT
CAACATTTATCTTTTTYGTGGTATTTGAGGAAACCTATTTTCCTCTTACGATGGATAAAA
AAAATCAAAAACATGAATTACAACGACAAATGTTACATGAAATATTTATTGCGGTTCTTT
CTATTCCTTTTATGGCAATACTTATGGCCCCTTCTTCTACCCTTGCTCACCGTGGGTACA
GTAAAATATATTACAATGTTTCAGATTATGGTTGGCCTTATCTTTTTTGTAGTATATTGA
TGTTTTTTATCTTTACGGATTTYATGGTATATTGGTTTCATCGTGGTTTACATCATCCAA
CGTTATACCGATACCTTCATAAATTACATCATACATACAAATATACAACACCATTTTCAT
CTCATGCTTTTAATCCTTGTGATGGATTTGGTCAAGGTTCACCATATTATGCATTTATTT
TTTTATTTCCTATGCATAATTATCTTTTTGTGATTCTCTTTTTTGCCGTCAATCTATGGA
CAATTTCTATTCATGATCAAGTGGATTTTGGAGGTCATTTTGTAAACTCAACAGGACATC
ATACAATTCATCATGTACTCTTTAATTACGACTATGGACAGTATTTTACAGTATGGGATC
GTATTGGTGGTACATATAAACCGGCACAACAGACACATCATTTCCC--------------
----------------------------------
>MT162013_1
-----------ACGGCGGTTATTCCTGTAGATCGTAACGCGTTATCTCATCAATTATTTG
TTTTTTCGCTAATCCTCACTACCGGCGGCATATTACTATACCTTTTATGCGCATCTATTT
CAACTTTTATCTTTTTTGTGGTATTTGAGGAAACCTATTTTCCTCTTACGATGGATAAAA
AAAATCAAAAACATGAATTACAACGACAAATGTTACATGAAATATTTATTGCGGTTCTTT
CTATTCCTTTTATGGCAATACTTATGGCCCCTTCTTCTACCCTTGCTCACCGTGGGTACA
GTAAAATATATTACAATGTTTCAGATTATGGTTGGCCTTATCTTTTTTTTAGTATATTGA
TGTTTTTTATCTTTACGGATTTTATGGTATATTGGTTTCATCGTGGTTTACATCATCCAA
CATTATACCGATACCTTCATAAATTACATCATACATACAAATATACAACACCATTTTCAT
CTCATGCTTTTAATCCTTGTGATGGATTTGGTCAAGGTTCACCATATTATGCATTTATTT
TTTTATTTCCTATGCATAATTATCTTTTTGTGATTCTCTTTTTTGCCGTCAATCTATGGA
CAATTTCTATTCATGATCAAGTGGATTTTGGAGGTCATTTTGTAAACTCAACAGGACATC
ATACAATTCATCATGTACTCTTTAATTACGACTATGGACAGTATTTTACAGTATGGGATC
GTATTGGTGGTACATATAAACCGGCACAACAGACACATCATTTCCCATTATTTACAAAAG
GTGGACGAAATGAAGAG-----------------
>MT162011_1
-----TTATATACGGCGGTTATTCCTGTAGATCGTAACGCGTTATCTCATCAATTATTTG
TTTTTTGCTCAATCCTCACTACTGGCGGCATATTTTTATACCTTTTATGCGCATCTATTT
CAACTCTTATCTTTTTTGTGGTATTTGAGGAAACCTATTTTCCTCTTACGATGGATAAAA
AAAATCAAAAACATGAATTACAACGACAAATGTTACATGAAATATTTATTGCGGTTCTTT
CTATTCCTTTTATGGCAATACTTATGGCCCCTTCTTCTACCCTTGCTCACCGTGGGTACA
GTAAAATATATTACAATGTTTCAGATTATGGTTGGCCTTATCTTTTTTTTAGTATATTGA
TGTTTTTTATCTTTACGGATTTTATGGTATATTGGTTTCATCGTGGTTTACATCATCCAA
CATTATACCGATACCTTCATAAATTACATCATACATACAAATATACAACACCATTTTCAT
CTCATGCTTTTAATCCTTGTGATGGATTTGGTCAAGGTTCACCATATTATGCATTTATTT
TTTTATTTCCTATGCATAATTATCTTTTTGTGATTCTCTTTTTTGCCGTCAATCTATGGA
CAATTTCTATTCATGATCAAGTGGATTTTGGAGGTCATTTTGTAAACTCAACAGGACATC
ATACAATTCATCATGTACTCTTTAATTACGACTATGGACAGTATTTTACAGTATGGGATC
GTATTGGTGGTACATATAAACCGGCACAACAGACACATCATTTCCCATTATTTACAAAAG
GTGGACGAAATGAAGAG-----------------
>JN050566_1
---------------------------------GTAACGCGTTATCTCATCAATTATTTG
TTTTTTGGTTAATCCTCACTACTGGCGGCATATTTTTATACCTTTTATGCGCATCTATTT
CAACTTTTATCTTTTTTGTGGTATTTGAGGAAACCTATTTTCCTCTTACGATGGATAAAA
AAAATCAAAAACATGAATTACAACGACAAATGTTACATGAAATATTTATTGCGGTTCTTT
CTATTCCTTTTATGGCAATACTTATGGCCCCTTCTTCTACCCTTGCTCACCGTGGGTACA
GTAAAATATATTACAATGTTTCAGATTATGGTTGGCCTTATCTTTTTYTTAGTATATTGA
TGTTTTTTCTCTTTACGGATTTTATGGTATATTGGTTTCATCGTGGTTTACATCATCCAA
CATTATACCGATACCTTCATAAATTACATCATACATACAAATATACAACACCATTTTCAT
CTCATGCTTTTAATCCTTGTGATGGATTTGGTCAAGGTTCACCATATTATGCATTTATTT
TTTTATTTCCTATGCATAATTATCTTTTTGTGATTCTCTTTTTTGCCGTCAATCTATGGA
CAATTTCTATTCATGATCAAGTGGATTTTGGAGGTCATTTTGTAAACTCAACAGGACATC
ATACAATTCATCATGTACTCTTTAATTACGACTATGGACAGTATTTTACAGTATGGGATC
GTATTGGTGGTACATATAAACCGGCACAACAGACACATCATTTCCC--------------
----------------------------------
>MT162010_1
-----TTATATACGGCGGTTATTCCTGTAGATCGTAACGCGTTATCTCATCAATTATTTG
TTTTTTGGTTAATCCTCACTACTGGCGGCATATTTTTATACCTTTTATGCGCATCTATTT
CAACTTTTATCTTTTTTGTGGTATTTGAGGAAACCTATTTTCCTCTTACGATGGATAAAA
AAAATCAAAAACATGAATTACAACGACAAAGGTTACATGAAATATTTATTGCGGTTCTTT
CTATTCCTTTTATGGCAATACTTATGGCCCCTTCTTCTACCCTTGCTCACCGTGGGTACA
GTAAAATATATTACAATGTTTCAGATTATGGTTGGCCTTATCTTTTTTTTAGTATATTGA
TGTTTTTTATCTTTACGGATTTTATGGTATATTGGTTTCATCGTGGTTTACATCATCCAA
CATTATACCGATACCTTCATAAATTACATCATACATACAAATATACAACACCATTTTCAT
CTCATGCTTTTAATCCTTGTGATGGATTTGGTCAAGGTTCACCATATTATGCATTTATTT
TTTTATTTCCTATGCATAATTATCTTTTTGTGATTCTCTTTTTTGCCGTCAATCTATGGA
CAATTTCTATTCATGATCAAGTGGATTTTGGAGGTCATTTTGTAAACTCAACAGGACATC
ATACAATTCATCATGTACTTTTTAATTACGACTATGGACAGTATTTTACAGTATGGGATC
GTATTGGTGGTACATATAAACCGGCACAACAGACACATCATTTCCCATTATTTACAAAAG
GTGGACGAAATGAAGAG-----------------
>MT162014_1
-----TTATATACGGCGGTTATTCCTGTAGATCGTAACGCGTTATCTCATCAATTATTTG
TTTTTTGGTTAATCCTCACTACTGGCGGCATATTTTTATACCTTTTATGCGCATCTATTT
CAACTTTTATCTTTTTTGTGGTATTTGAGGAAACCTATTTTCCTCTTACGATGGATAAAA
AAAATCAAAAACATGAATTACGACGACAAATGTTACATGAAATATTTATTGCGGTTCTTT
CTATTCCTTTTATGGCAATACTTATGGCCCCTTCTTCTACCCTTGCTCACCGTGGGTACA
GTAAAATATATTACAATGTTTCAGATTATGGTTGGCCTTATCTTTTTTTTAGTATATTGA
TGTTTTTTATCTTTACGGATTTTATGGTATATTGGTTTCATCGTGGTTTACATCATCCAA
CATTATACCGATACCTTCATAAATTACATCATACATACAAATATACAACACCATTTTCAT
CTCATGCTTTTAATCCTTGTGATGGATTTGGTCAAGGTTCACCATATTATGCATTTATTT
TTTTATTTCCTATGCATAATTATCTTTTTGTGATTCTCTTTTTTGCCGTCAATCTATGGA
CAATTTCTATTCATGATCAAGTGGATTTTGGAGGTCATTTTGTAAACTCAACAGGACATC
ATACAATTCATCATGTACTTTTTAATTACGACTATGGACAGTATTTTACAGTATGGGATC
GTATTGGTGGTACATATAAACCGGCACAACAGACACATCATTTCCCATTATTTACAAAAG
GTGGACGAAATGAAGAG-----------------
>MT162012_1
--GATTTATATACGGCGGTTATTCCTGTAGATCGTAACGCGTTATCTCATCAATTATTTG
TTTTTTGGTTAATCCTCACTACTGGCGGCATATTTTTATACCTTTTATGCGCATCTATTT
CAACTTTTATCTTTTTTGTGGTATTTGAGGAAACCTATTTTCCTCTTACGATGGATAAAA
AAAATCAAAAACATGAATTACAACGACAAATGTTACATGAAATATTTATTGCGGTTCTTT
CTATTCCTTTTATGGCAATACTTATGGCCCCTTCTTCTACCCTTGCTCACCGTGGGTACA
GTAAAATATATTACAATGTTTCAGATTATGGTTGGCCTTATCTTTTTTTTAGTATATTGA
TGTTTTTTATCTTTACGGATTTTATGGTATATTGGTTTCATCGTGGTTTACATCATCCAA
CATTATACCGATATCTTCATAAATTACATCATACATACAAATATACAACACCATTTTCAT
CTCATGCTTTTAATCCTTGTGATGGATTTGGTCAAGGTTCACCATATTATGCATTTATTT
TTTTATTTCCTATGCATAATTATCTTTTTGTGATTCTCTTTTTTGCCGTCAATCTATGGA
CAATTTCTATTCATGATCAAGTGGATTTTGGAGGTCATTTTGTAAACTCAACAGGACATC
ATACAATTCATCATGTACTCTTTAATTACGACTATGGACAGTATTTTACAGTATGGGATC
GTATTGGTGGTACATATAAACCGGCACAACAGACACATCATTTCCCATTATTTACAAAAG
GTGGACGAAATGAAGAGGTTGAGTCAACGAGA--
>MT162016_1
--GATTTATATACGGCGGTTATTCCTGTAGATCGTAACGCGTTATCTCATCAATTATTTG
TTTTTTGGTTAATCCTCACTACTGGCGGCATATTTTTATACCTTTTATGCGCATCTATTT
CAACTTTTATCTTTTTTGTGGTATTTGAGGAAACCTATTTTCCTCTTACGATGGATAAAA
AAAATCAAAAACATGAATTACAACGACAAATGTTACATGAAATATTTATTGCGGTTCTTT
CTATTCCTTTTATGGCAATACTTATGGCCCCTTCTTCTACCCTTGCTCACCGTGGGTACA
GTAAAATATATTACAATGTTTCAGATTATGGTTGGCCTTATCTTTTTTTTAGTATATTGA
TGTTTTTTATCTTTACGGATTTTATGGTATATTGGTTTCATCGTGGTTTACATCATCCAA
CATTATACCGATATCTTCATAAATTACATCATACATACAAATATACAACACCATTTTCAT
CTCATGCTTTTAATCCTTGTGATGGATTTGGTCAAGGTTCACCATATTATGCATTTATTT
TTTTATTTCCTATGCATAATTATCTTTTTGTGATTCTCTTTTTTGCCGTCAATCTATGGA
CAATTTCTATTCATGATCAAGTGGATTTTGGAGGTCATTTTGTAAACTCAACAGGACATC
ATACAATTCATCATGTACTCTTTAATTACGACTATGGACAGTATTTTACAGTATGGGATC
GTATTGGTGGTACATATAAACCGGCACAACAGACACATCATTTCCCATTATTTACAAAAG
GTGGACGAAATGAAGAGGTTGAGTCAACGA----
>MT162009_1
--GATTTATATACGGCGGTTATTCCTGTAGATCGTAACGCGTTATCTCATCAATTATTTG
TTTTTTGGTTAATCCTCACTACTGGCGGCATATTTTTATACCTTTTATGCGCATCTATTT
CAACTTTTATCTTTTTTGTGGTATTTGAGGAAACCTATTTTCCTCTTACGATGGATAAAA
AGAATCAAAAACATGAATTACAACGACAAATGTTACATGAAATATTTATTGCGGTTCTTT
CTATTCCTTTTATGGCAATACTTATGGCCCCTTCTTCTACCCTTGCTCACCGTGGGTACA
GTAAAATATATTACAATGTTTCAGATTATGGTTGGCCTTATCTTTTTTTTAGTATATTGA
TGTTTTTTATCTTTACGGATTTTATGGTATATTGGTTTCATCGTGGTTTACATCATCCAA
CATTATACCGATACCTTCATAAATTACATCATACATACAAATATACAACACCATTTTCAT
CTCATGCTTTTAATCCTTGTGATGGATTTGGTCAAGGTTCACCATATTATGCATTTATTT
TTTTATTTCCTATGCATAATTATCTTTTTGTGATTCTCTTTTTTGCCGTCAATCTATGGA
CAATTTCTATTCATGATCAAGTGGATTTTGGAGGTCATTTTGTAAACTCAACAGGACATC
ATACAATTCATCATGTACTCTTTAATTACGACTATGGACAGTATTTTACAGTATGGGATC
GTATTGGTGGTACATATAAACCGGCACAACAGACACATCATTTCCCATTATTTACAAAAG
GTGGACGAAATGAAGAG-----------------
>MT162017_1
-----TTATATACGGCGGTTATTCCTGTAGATCGTAACGCGTTATCTCATCAATTATTTG
TTTTTTGGTTAATCCTCACTACTGGCGGCATATTTTTATACCTTTTATGCGCATCTATTT
CAACTTTTATCTTTTTTGTGGTATTTGAGGAAACCTATTTTCCTCTTACGATGGATAAAA
AAAATCAAAAACATGAATTACAACGACAAATGTTACATGAAATATTTATTGCGGTTCTTT
CTATTCCTTTTATGGCAATACTTATGGCCCCTTCTTCTACCCTTGCTCACCGTGGGTACA
GTAAAATATATTACAATGTTTCAGATTATGGTTGGCCTTATCTTTTTTTTAGTATATTGA
TGTTTTTTATCTTTACGGATTTTATGGTATATTGGTTTCATCGTGGTTTACATCATCCAA
CATTATACCGATACCTTCATAAATTACATCATACATACAAATATACAACACCATTTTCAT
CTCATGCTTTTAATCCTTGTGATGGATTTGGTCAAGGTTCACCATATTATGCATTTATTT
TTTTATTTCCTATGCATAATTATCTTTTTGTGATTCTCTTTTTTGCCGTCAATCTATGGA
CAATTTCTATTCATGATCAAGTGGATTTTGGAGGTCATTTTGTAAACTCAACAGGACATC
ATACAATTCATCATGTACTCTTTAATTACGACTATGGACAGTATTTTACAGTATGGGATC
GTATTGGTGGTACATATAAACCGGCACAACAGACACATCATTTCCCATTATTTACAAAAG
GTGGACGAAATGAAGAG-----------------
>KC881184_1
---------------------------------GTAACGCGTTATCCCATCAATTATTTG
TTTTTTGGTTAATCCTCACTACAGGCGGTATATTTCTATACCTTTTATGCGCATCCATTT
CAACGTTTATCTTTTTTGTGTTATTTGAGGAAACCTATTTTCCTCTCACGATGGATAAAA
AAAATCAAAAACATGAATTACAACGACAAATGTTACATGAGATATTTATTGCGGTTCTTT
CTATTCCTTTTATGGCAATACTTATGGCCCCTTCTTCTACCCTTGCCCACCGTGGGTACA
GTAAAATATATTACAATGTTTCCGATTATGGATGGTCATATCTTTTTTTTAGTATATTGA
TGTTTTTTATTTTTACGGATTTYATGGTRTATTGGTTTCATCGTGGTTTACATCATCCAA
CATTATACCGATATCTTCATAAATTACATCATACATACAAATATACCACACCATTTTCAT
CGCATGCATTTAATCCTTGTGATGGATTTGGTCAAGGTTCACCATATTACGCATTTATTT
TTTTATTTCCGATGCATAATTATCTTTTTGTGATTCTCTTTTTTGCCGTTAATTTATGGA
CCATCTCTATTCATGATCARGTGGATTTTGGAGGGCATTTTGTCAACACAACCGGACATC
ATACCATTCATCATGTACTTTTTAATTACGACTATGGACAGTACTTTACCGTATGGGATC
GTATTGGTGGAACATATAAACCGGCACAACAAACACATCATTTCCC--------------
----------------------------------
>JN050572_1
---------------------------------GTAACGCGTTATCCCATCAATTATTTG
TTTTTTGGTTAATCCTCACTACAGGCGGTATATTTCTATACCTTTTATGCGCATCTATTT
CAACGTTTATCTTTTTTGTGTTATTTGAGGAAACCTATTTTCCTCACACGATGGATAAAA
AAAATCAAAAACATGAATTACAACGACAAATGTTACATGAGATATTTATTGCGGTTCTTT
CTATTCCTTTTATGGCAATACTTATGGCCCCTTCTTCTACCCTTGCCCACCGTGGGTACA
GTAAAATATATTACAATGTTTCCGATTATGGATGGTCATATCTTTTTTTTAGTATATTGA
TGTTTTTTATTTTTACGGATTTTATGGTATATTGGTTTCATCGTGGTTTACATCATCCAA
CATTATACCGATATCTTCATAAATTACATCATACATACAAATATACCACACCATTTTCAT
CGCATGCATTTAATCCTTGTGATGGATTTGGTCAAGGTTCACCATATTACGCATTTATTT
TTTTATTTCCTATGCATAATTATCTTTTTGTTATTCTCTTTTTTGCCGTTAATTTATGGA
CCATCTCTATTCATGATCAGGTGGATTTTGGAGGGCATTTTGTCAACACAACCGGACATC
ATACAATTCATCATGTACTTTTTAATTACGACTATGGACAGTACTTTACCGTATGGGATC
GTATTGGTGGAACATATAAACCGGCACAACAGACACATCATTTCCC--------------
----------------------------------
>KY056717_1
--------------------------------------------------------TTTG
TTTTTTGGTTAATCCTCACTACAGGCGGTATATTTCTATACCTTTTATGCGCATCTATTT
CAACGTTTATCTTTTTTGTGTTATTTGAGGAAACCTATTTTCCTCACACGATGGATAAAA
AAAATCAAAAACATGAATTACAACGACAAATGTTACATGAGATATTTATTGCGGTTCTTT
CTATTCCTTTTATGGCAATACTTATGGCCCCTTCTTCTACCCTTGCCCACCGTGGGTACA
GTAAAATATATTACAATGTTTCCGATTATGGATGGTCATATCTTTTTTTTAGTATATTGA
TGTTTTTTATTTTTACGGATTTTATGGTGTATTGGTTTCATCGTGGTTTACATCATCCAA
CATTATACCGATATCTTCATAAATTACATCATACATACAAATATACCACACCATTTTCAT
CGCATGCATTTAATCCTTGTGATGGATTTGGTCAAGGTTCACCATATTACGCATTTATTT
TTTTATTTCCTATGCATAATTATCTTTTTGTGATTCTCTTTTTTGCCGTTAATTTATGGA
CCATCTCTATTCATGATCAAGTGGATTTTGGAGGGCATTTTGTCAACACAACCGGACATC
ATACAATTCATCATGTACTTTTTAATTACGACTATGGACAGTACTTTACCGTATGGGATC
GTATTGGTGGAACATATAAACCGGCACAACAGACACATCATTTCCCATTATTTACAAAAG
GTGGACGCAATGAAGAG-----------------
>JN050573_1
---------------------------------GTAACGCGTTATCCCATCAATTATTTG
TTTTTTGGTTAATCCTCACTACAGGCGGTATATTTCTATACCTTTTATGCGCATCTATTT
CAACGTTTATCTTTTTTGTGTTATTTGAGGAAACCTATTTTCCTCACACGATGGATAAAA
AAAATCAAAAACATGAATTACAACGACAAATGTTACATGAGATATTTATTGCGGTTCTTT
CTATTCCTTTTATGGCAATACTTATGGCCCCTTCTTCTACCCTTGCCCACCGTGGGTACA
GTAAAATATATTACAATGTTTCCGATTATGGATGGTCATATCTTTTTTTTAGTATATTGA
TGTTTTTTATTTTTACGGATTTTATGGTGTATTGGTTTCATCGTGGTTTACATCATCCAA
CATTATACCGATATCTTCATAAATTACATCATACATACAAATATACCACACCATTTTCAT
CGCATGCATTTAATCCTTGTGATGGATTTGGTCAAGGTTCACCATATTACGCATTTATTT
TTTTATTTCCTATGCATAATTATCTTTTTGTGATTCTCTTTTTTGCCGTTAATTTATGGA
CCATCTCTATTCATGATCARGTGGATTTTGGAGGGCATTTTGTCAACACAACCGGACATC
ATACAATTCATCATGTACTTTTTAATTACGACTATGGACAGTACTTTACCGTATGGGATC
GTATTGGTGGAACATATAAACCGGCACAACAGACACATCATTTCCC--------------
----------------------------------
>XM_799062_1
TTGATTTATATACGGCGGTTATTCCTGTAGATCGTAACGCGTTATCCCATCAATTATTTG
TTTTTTGGTTAATCCTCACTACAGGCGGTATATTTCTATACCTTTTATGCGCATCTATTT
CAACGTTTATCTTTTTTGTGTTATTTGAGGAAACCTATTTTCCTCTCACGATGGATAAAA
AAAATCAAAAACATGAATTACAACGACAAATGTTACATGAGATATTTATTGCGGTTCTTT
CTATTCCTTTTATGGCAATACTTATGGCCCCTTCTTCTACCCTTGCCCACCGTGGGTACA
GTAAAATATATTACAATGTTTCCGATTATGGATGGTCATATCTTTTTTTTAGTATATTGA
TGTTTTTTATTTTTACGGATTTTATGGTGTATTGGTTTCATCGTGGTTTACATCATCCAA
CATTATACCGATATCTTCATAAATTACATCATACATACAAATATACCACACCATTTTCAT
CGCATGCATTTAATCCTTGTGATGGATTTGGTCAAGGTTCACCATATTACGCATTTATTT
TTTTATTTCCGATGCATAATTATCTTTTTGTGATTCTCTTTTTTGCCGTTAATTTATGGA
CCATCTCTATTCATGATCAGGTGGATTTTGGAGGGCATTTTGTCAACACAACCGGACATC
ATACAATTCATCATGTACTTTTTAATTACGACTATGGACAGTACTTTACCGTATGGGATC
GTATTGGTGGAACATATAAACCGGCACAACAGACACATCATTTCCCATTATTTACAAAAG
GTGGACGCAATGAAGAGGTTGAGTCAACGAAGAA
>JN050586_1
---------------------------------GTAACGCGTTATCCCATCAATTATTTG
TTTTTTGGTTAATCCTCACTACAGGCGGTATATTTCTATACCTTTTATGCGCATCTATTT
CRACGTTTATCTTTTTTGTGTTATTTGAGGAAACCTATTTTCCTCTCACGATGGATAAAA
AAAATCAAAAACATGAATTACAACGACAAATGTTACATGAGATATTTATTGCGGTTCTTT
CTATTCCTTTTATGGCAATACTTATGGCCCCTTCTTCTACCCTTGCCCACCGTGGGTACA
GTAAAATATATTACAATGTTTCCGATTATGGATGGTCATATCTTTTTTTTAGTATATTGA
TGTTTTTTATTTTTACGGATTTTATGGTRTATTGGTTTCATCGTGGTTTACATCATCCAA
CATTATACCGATATCTTCATAAATTACATCATACATACAAATATACCACACCATTTTCAT
CGCATGCATTTAATCCTTGTGATGGATTTGGTCAAGGTTCACCATATTACGCATTTATTT
TTTTATTTCCGATGCATAATTATCTTTTTGTGATTCTCTTTTTTGCCGTTAATTTATGGA
CCATCTCTATTCATGATCAGGTGGATTTTGGAGGGCATTTTGTCAACACAACCGGACATC
ATACAATTCATCATGTACTTTTTAATTACGACTATGGACAGTACTTTACCGTATGGGATC
GTATTGGTGGAACATATAAACCGGCACAACAGACACATCATTTCCC--------------
----------------------------------
>KC881185_1
---------------------------------GTGACGCGTTATCTCATCAATTATTTG
TTTTTTGGTTAATTCTCACGACTGGTGGTATATTTCTATACCTTTTATGCACATCTATTT
CAACGTTTATCTTTTTTGTGTTATTTGAGGAAACTTATTTTCCTCACACGATGGATAAAA
AAAATCAAAAACATGAATTACAACGACAAATGTTACATGAGATATTTATTGCGGTTCTTT
CTATTCCTTTTATGGCAATACTGATGGCCCCTTTTTCTACCCTTGCCCACCGTGGGTACA
GTAAAATATATTACAATATTTCCGATTATGGATGGTCATATCTTTTTTTAAGTATTTTGA
TGTTTTTTATCTTTACGGATTTTATGGTTTATTGGTTTCATCGTGGTTTACATCATCCAA
CATTATACCGATATCTTCATAAATTACATCATACATACAAATATACCACACCCTTTTCAT
CGCATGCATTTAATCCTTGTGATGGATTTGGTCAAGGTTCACCATATTATGCATTTATTT
TTTTATTTCCTATGCATAATTATCTTTTTGTTATTCTCTTTTTTGCCGTCAATTTATGGA
CCATCTCCATTCACGATCAGGTGGATTTTGGAGGACATTTTGTTAACACAACCGGACATC
ATACAATTCATCATGTACTTTTTAATTACGACTACGGACAGTACTTTACCGTATGGGATC
GTATTGGTGGAACGTATAAACCGGCACAACAGACGCATCATTTCCC--------------
----------------------------------
>JN050585_1
---------------------------------GTAACGCGTTATCTCATCAATTATTTG
TTTTTTGGTTAATTCTTACGACTGGTGGTATATTTTTATACCTTTTATGCGCATCCATTT
CAACATTTATCTTTTTTGTGTTATTTGAGGAAACTTATTTTCCGCACACGATGGATAAAA
AAAATCAAAAACATGAATTACAACGACAAATGTTACATGAGATATTTATTGCGGTTCTTT
CTATTCCTTTTATGGCAATATTGATGGCCCCTTCTTCTACCCTTGCCCACCGTGGGTACA
GTAAAATATATTACAATGTTTCCGATTATGGATGGTCATATCTTTTTTTAAGTATTTTGA
TGTTTTTTATCTTTACGGATTTTATGGTTTATTGGTTTCATCGTGGTTTACATCATCCCA
CATTATACCGATATCTTCATAAATTACATCATACATACAAATATACCACACCATTTTCAT
CTCATGCATTTAATCCTTGTGATGGATTTGGTCAAGGTTCACCATATTATGCATTTATTT
TTTTATTTCCTATGCATAATTATCTTTTTGTTATTCTCTTTTTTGCCGTCAATTTATGGA
CCATCTCCATTCACGATCAGGTGGATTTTGGAGGGCATTTTGTTAACACAACCGGACATC
ATACAATTCATCATGTACTTTTTAATTACGACTACGGACAATACTTCACCGTATGGGATC
GTATTGGTGGAACGTATAAACCGGCACAACAGACGCATCATTTCCCGT------------
----------------------------------
>JN050567_1
---------------------------------GTGACGCGTTATCTCATCAATTATTTG
TTTTTTGGTTAATTCTTACGACTGGTGGTATATTTTTATACCTTTTATGCGCATCCATTT
CAACATTTATCTTTTTTGTGTTATTTGAGGAAACTTATTTTCCTCWCACGATGGATAAAA
AAAATCAAAAACATGAATTACAACGACAAATGTTACATGAGATATTTATTGCGGTTCTTT
CTATTCCTTTTATGGCAATATTRATGGCCCCTTCTTCTACCCTTGCCYACCGTGGGTACA
GTAAAATATATTACAATGTTTCCGATTATGGATGGTCATATCTTTTTTTAAGTATTTTGA
TGTTTTTTATCTTTACGGATTTTATGGTTTATTGGTTTCATCGTGGTTTACATCATCCCA
CATTATACCGATATCTTCATAAATTACATCATACATACAAATATACCACACCATTTTCAT
CTCATGCATTTAATCCTTGTGATGGATTTGGTCAAGGTTCACCATATTATGCATTTATTT
TTTTATTTCCTATGCATAATTATCTTTTTGTTATTCTCTTTTTTGCCGTCAATTTATGGA
CCATCTCCATTCACGATCAGGTGGATTTTGGRGGGCATTTTGTTAACACAACCGGACATC
ATACAATTCATCATGTACTTTTTAATTACGACTACGGACAATACTTCACCGTATGGGATC
GTATTGGTGGAACGTATAAACCGGCACAACAGACGCATCATTTCCCGT------------
----------------------------------
>KC881183_1
---------------------------------GTGACGCGTTATCTCATCAATTATTTG
TTTTTTGGTTAATTCTTACGACTGGTGGTATATTTTTATACCTTTTATGCGCATCCATTT
CAACATTTATCTTTTTTGTGTTATTTGAGGAAACTTATTTTCCKCACACGATGGATAAAA
AAAATCAAAAACATGAATTACAACGACAAATGTTACATGAGATATTTATTGCGGTTCTTT
CTATTCCTTTTATGGCAATATTAATGGCCCCTTCTTCTACCCTTGCCCACCGTGGGTACA
GTAAAATATATTACAATGTTTCCGATTATGGATGGTCATATCTTTTTTTAAGTATTTTGA
TGTTTTTTATCTTTACGGATTTTATGGTTTATTGGTTTCATCGTGGTTTACATCATCCCA
CATTATACCGATATCTTCATAAATTACATCATACATACAAATATACCACACCATTTTCAT
CTCATGCATTTAATCCTTGTGATGGATTTGGTCAAGGTTCACCATATTATGCATTTATTT
TTTTATTTCCTATGCATAATTATCTTTTTGTTATTCTCTTTTTTGCCGTCAATTTATGGA
CCATCTCCATTCACGATCAGGTGGATTTTGGGGGGCATTTTGTTAACACAACCGGACATC
ATACAATTCATCATGTACTTTTTAATTACGACTACGGACAATACTTCACCGTATGGGATC
GTATTGGTGGAACGTATAAACCGGCACAACAGACGCATCATTTCCCGT------------
----------------------------------
>KX858838_1
TTGATTTATATACGGCGGTTATTCCTGTAGATCGTGACGCGTTATCTCATCAATTATTTG
TTTTTTGGTTAATTCTTACGACTGGTGGTATATTTTTATACCTTTTATGCGCATCCATTT
CAACATTTATCTTTTTTGTGTTATTTGAGGAAACTTATTTTCCTCACACGATGGATAAAA
AAAATCAAAAACATGAATTACAACGACAAATGTTACATGAGATATTTATTGCGGTTCTTT
CTATTCCTTTTATGGCAATATTAATGGCCCCTTCTTCTACCCTTGCCCACCGTGGGTACA
GTAAAATATATTACAATGTTTCCGATTATGGATGGTCATATCTTTTTTTAAGTATTTTGA
TGTTTTTTATCTTTACGGATTTTATGGTTTATTGGTTTCATCGTGGTTTACATCATCCCA
CATTATACCGATATCTTCATAAATTACATCATACATACAAATATACCACACCATTTTCAT
CTCATGCATTTAATCCTTGTGATGGATTTGGTCAAGGTTCACCATATTATGCATTTATTT
TTTTATTTCCTATGCATAATTATCTTTTTGTTATTCTCTTTTTTGCCGTCAACTTATGGA
CCATCTCCATTCACGATCAGGTGGATTTTGGGGGGCATTTTGTTAACACAACCGGACATC
ATACAATTCATCATGTACTTTTTAATTACGACTACGGACAATACTTCACCGTATGGGATC
GTATTGGTGGAACGTATAAACCGGCACAACAGACGCATCATTTCCCGTTATTTACAAAAG
GTGGACGTAATGAAGAGATGAAGTCAACGAGAA-
>MG213874_1
--GATTTATATACGGCGGTTATTCCTGTAGATCGTGACGCGTTATCTCATCAATTATTTG
TTTTTTGGTTAATTCTTACGACTGGTGGTATATTTTTATACCTTTTATGCGCATCCATTT
CAACATTTATCTTTTTTGTGTTATTTGAGGAAACTTATTTTCCTCACACGATGGATAAAA
AAAATCAAAAACATGAATTACAACGACAAATGTTACATGAGATATTTATTGCGGTTCTTT
CTATTCCTTTTATGGCAATATTAATGGCCCCTTCTTCTACCCTTGCCCACCGTGGGTACA
GTAAAATATATTACAATGTTTCCGATTATGGATGGTCATATCTTTTTTTAAGTATTTTGA
TGTTTTTTATCTTTACGGATTTTATGGTTTATTGGTTTCATCGTGGTTTACATCATCCCA
CATTATACCGATATCTTCATAAATTACATCATACATACAAATATACCACACCATTTTCAT
CTCATGCATTTAATCCTTGTGATGGATTTGGTCAAGGTTCACCATATTATGCATTTATTT
TTTTATTTCCTATGCATAATTATCTTTTTGTTATTCTCTTTTTTGCCGTCAATTTATGGA
CCATCTCCATTCACGATCAGGTGGATTTTGGGGGGCATTTTGTTAACACAACCGGACATC
ATACAATTCATCATGTACTTTTTAATTACGACTACGGACAATACTTCACCGTATGGGATC
GTATTGGTGGAACGTATAAACCGG------------------------------------
----------------------------------
>MG213996_1
---ATTTATATACGGCGGTTATTCCTGTAGATCGTGACGCGTTATCTCATCAATTATTTG
TTTTTTGGTTAATTCTTACGACTGGTGGTATATTTTTATACCTTTTATGCGCATCCATTT
CAACATTTATCTTTTTTGTGTTATTTGAGGAAACTTATTTTCCTCACACGATGGATAAAA
AAAATCAAAAACATGAATTACAACGACAAATGTTACATGAGATATTTATTGCGGTTCTTT
CTATTCCTTTTATGGCAATATTAATGGCCCCTTCTTCTACCCTTGCCCACCGTGGGTACA
GTAAAATATATTACAATGTTTCCGATTATGGATGGTCATATCTTTTTTTAAGTATTTTGA
TGTTTTTTATCTTTACGGATTTTATGGTTTATTGGTTTCATCGTGGTTTACATCATCCCA
CATTATACCGATATCTTCATAAATTACATCATACATACAAATATACCACACCATTTTCAT
CTCATGCATTTAATCCTTGTGATGGATTTGGTCAAGGTTCACCATATTATGCATTTATTT
TTTTATTTCCTATGCATAATTATCTTTTTGTTATTCTCTTTTTTGCCGTCAATTTATGGA
CCATCTCCATTCACGATCAGGTGGATTTTGGGGGGCATTTTGTTAACACAACCGGACATC
ATACAATTCATCATGTACTTTTTAATTACGACTACGGACAATACTTCACCGTATGGGATC
GTATTGGTGGAACGTATAAACCG-------------------------------------
----------------------------------
>MG213918_1
-------------------------------TCGTGACGCGTTATCTCATCAATTATTTG
TTTTTTGGTTAATTCTTACGACTGGTGGTATATTTTTATACCTTTTATGCGCATCCATTT
CAACATTTATCTTTTTTGTGTTATTTGAGGAAACTTATTTTCCTCACACGATGGATAAAA
AAAATCAAAAACATGAATTACAACGACAAATGTTACATGAGATATTTATTGCGGTTCTTT
CTATTCCTTTTATGGCAATATTAATGGCCCCTTCTTCTACCCTTGCCCACCGTGGGTACA
GTAAAATATATTACAATGTTTCCGATTATGGATGGTCATATCTTTTTTTAAGTATTTTGA
TGTTTTTTATCTTTACGGATTTTATGGTTTATTGGTTTCATCGTGGTTTACATCATCCCA
CATTATACCGATATCTTCATAAATTACATCATACATACAAATATACCACACCATTTTCAT
CTCATGCATTTAATCCTTGTGATGGATTTGGTCAAGGTTCACCATATTATGCATTTATTT
TTTTATTTCCTATGCATAATTATCTTTTTGTTATTCTCTTTTTTGCCGTCAATTTATGGA
CCATCTCCATTCACGATCAGGTGGATTTTGGGGGGCATTTTGTTAACACAACCGGACATC
ATACAATTCATCATGTACTTTTTAATTACGACTACGGACAATACTTCACCGTATGGGATC
GTATTGGTGGAACGTATAAACCGGCACAACAGACGCATCATTTCCCGTTATT--------
----------------------------------
>MG213913_1
-------------------------------TCGTGACGCGTTATCTCATCAATTATTTG
TTTTTTGGTTAATTCTTACGACTGGTGGTATATTTTTATACCTTTTATGCGCATCCATTT
CAACATTTATCTTTTTTGTGTTATTTGAGGAAACTTATTTTCCTCACACGATGGATAAAA
AAAATCAAAAACATGAATTACAACGACAAATGTTACATGAGATATTTATTGCGGTTCTTT
CTATTCCTTTTATGGCAATATTAATGGCCCCTTCTTCTACCCTTGCCCACCGTGGGTACA
GTAAAATATATTACAATGTTTCCGATTATGGATGGTCATATCTTTTTTTAAGTATTTTGA
TGTTTTTTATCTTTACGGATTTTATGGTTTATTGGTTTCATCGTGGTTTACATCATCCCA
CATTATACCGATATCTTCATAAATTACATCATACATACAAATATACCACACCATTTTCAT
CTCATGCATTTAATCCTTGTGATGGATTTGGTCAAGGTTCACCATATTATGCATTTATTT
TTTTATTTCCTATGCATAATTATCTTTTTGTTATTCTCTTTTTTGCCGTCAATTTATGGA
CCATCTCCATTCACGATCAGGTGGATTTTGGGGGGCATTTTGTTAACACAACCGGACATC
ATACAATTCATCATGTACTTTTTAATTACGACTACGGACAATACTTCACCGTATGGGATC
GTATTGGTGGAACGTATAAACCGGCACAACAGACGCATCATTTCCCGTTATT--------
----------------------------------
>MG213979_1
--------------------------------CGTGACGCGTTATCTCATCAATTATTTG
TTTTTTGGTTAATTCTTACGACTGGTGGTATATTTTTATACCTTTTATGCGCATCCATTT
CAACATTTATCTTTTTTGTGTTATTTGAGGAAACTTATTTTCCTCACACGATGGATAAAA
AAAATCAAAAACATGAATTACAACGACAAATGTTACATGAGATATTTATTGCGGTTCTTT
CTATTCCTTTTATGGCAATATTAATGGCCCCTTCTTCTACCCTTGCCCACCGTGGGTACA
GTAAAATATATTACAATGTTTCCGATTATGGATGGTCATATCTTTTTTTAAGTATTTTGA
TGTTTTTTATCTTTACGGATTTTATGGTTTATTGGTTTCATCGTGGTTTACATCATCCCA
CATTATACCGATATCTTCATAAATTACATCATACATACAAATATACCACACCATTTTCAT
CTCATGCATTTAATCCTTGTGATGGATTTGGTCAAGGTTCACCATATTATGCATTTATTT
TTTTATTTCCTATGCATAATTATCTTTTTGTTATTCTCTTTTTTGCCGTCAATTTATGGA
CCATCTCCATTCACGATCAGGTGGATTTTGGGGGGCATTTTGTTAACACAACCGGACATC
ATACAATTCATCATGTACTTTTTAATTACGACTACGGACAATACTTCACCGTATGGGATC
GTATTGGTGGAACGTATAAACCGGCACAACAGACGCATCATTTCCCGTTATT--------
----------------------------------
>MG213940_1
--------------------------------CGTGACGCGTTATCTCATCAATTATTTG
TTTTTTGGTTAATTCTTACGACTGGTGGTATATTTTTATACCTTTTATGCGCATCCATTT
CAACATTTATCTTTTTTGTGTTATTTGAGGAAACTTATTTTCCTCACACGATGGATAAAA
AAAATCAAAAACATGAATTACAACGACAAATGTTACATGAGATATTTATTGCGGTTCTTT
CTATTCCTTTTATGGCAATATTAATGGCCCCTTCTTCTACCCTTGCCCACCGTGGGTACA
GTAAAATATATTACAATGTTTCCGATTATGGATGGTCATATCTTTTTTTAAGTATTTTGA
TGTTTTTTATCTTTACGGATTTTATGGTTTATTGGTTTCATCGTGGTTTACATCATCCCA
CATTATACCGATATCTTCATAAATTACATCATACATACAAATATACCACACCATTTTCAT
CTCATGCATTTAATCCTTGTGATGGATTTGGTCAAGGTTCACCATATTATGCATTTATTT
TTTTATTTCCTATGCATAATTATCTTTTTGTTATTCTCTTTTTTGCCGTCAATTTATGGA
CCATCTCCATTCACGATCAGGTGGATTTTGGGGGGCATTTTGTTAACACAACCGGACATC
ATACAATTCATCATGTACTTTTTAATTACGACTACGGACAATACTTCACCGTATGGGATC
GTATTGGTGGAACGTATAAACCGGCACAACAGACGCATCATTTCCCGTTATT--------
----------------------------------
>MF190169_1
--------------------------------CGTGACGCGTTATCTCATCAATTATTTG
TTTTTTGGTTAATTCTTACGACTGGTGGTATATTTTTATACCTTTTATGCGCATCCATTT
CAACATTTATCTTTTTTGTGTTATTTGAGGAAACTTATTTTCCTCACACGATGGATAAAA
AAAATCAAAAACATGAATTACAACGACAAATGTTACATGAGATATTTATTGCGGTTCTTT
CTATTCCTTTTATGGCAATATTAATGGCCCCTTCTTCTACCCTTGCCCACCGTGGGTACA
GTAAAATATATTACAATGTTTCCGATTATGGATGGTCATATCTTTTTTTAAGTATTTTGA
TGTTTTTTATCTTTACGGATTTTATGGTTTATTGGTTTCATCGTGGTTTACATCATCCCA
CATTATACCGATATCTTCATAAATTACATCATACATACAAATATACCACACCATTTTCAT
CTCATGCATTTAATCCTTGTGATGGATTTGGTCAAGGTTCACCATATTATGCATTTATTT
TTTTATTTCCTATGCATAATTATCTTTTTGTTATTCTCTTTTTTGCCGTCAATTTATGGA
CCATCTCCATTCACGATCAGGTGGATTTTGGGGGGCATTTTGTTAACACAACCGGACATC
ATACAATTCATCATGTACTTTTTAATTACGACTACGGACAATACTTCACCGTATGGGATC
GTATTGGTGGAACGTATAAACCGGCACAACAGACGCATCATTTCC---------------
----------------------------------
>MG214038_1
--------------------------------------GCGTTATCTCATCAATTATTTG
TTTTTTGGTTAATTCTTACGACTGGTGGTATATTTTTATACCTTTTATGCGCATCCATTT
CAACATTTATCTTTTTTGTGTTATTTGAGGAAACTTATTTTCCTCACACGATGGATAAAA
AAAATCAAAAACATGAATTACAACGACAAATGTTACATGAGATATTTATTGCGGTTCTTT
CTATTCCTTTTATGGCAATATTAATGGCCCCTTCTTCTACCCTTGCCCACCGTGGGTACA
GTAAAATATATTACAATGTTTCCGATTATGGATGGTCATATCTTTTTTTAAGTATTTTGA
TGTTTTTTATCTTTACGGATTTTATGGTTTATTGGTTTCATCGTGGTTTACATCATCCCA
CATTATACCGATATCTTCATAAATTACATCATACATACAAATATACCACACCATTTTCAT
CTCATGCATTTAATCCTTGTGATGGATTTGGTCAAGGTTCACCATATTATGCATTTATTT
TTTTATTTCCTATGCATAATTATCTTTTTGTTATTCTCTTTTTTGCCGTCAATTTATGGA
CCATCTCCATTCACGATCAGGTGGATTTTGGGGGGCATTTTGTTAACACAACCGGACATC
ATACAATTCATCATGTACTTTTTAATTACGACTACGGACAATACTTCACCGTATGGGATC
GTATTGGTGGAACGTATAAACCGGCACAACAGACGCATCATTTCCCGTTA----------
----------------------------------
>MG214048_1
--------------------------------------GCGTTATCTCATCAATTATTTG
TTTTTTGGTTAATTCTTACGACTGGTGGTATATTTTTATACCTTTTATGCGCATCCATTT
CAACATTTATCTTTTTTGTGTTATTTGAGGAAACTTATTTTCCTCACACGATGGATAAAA
AAAATCAAAAACATGAATTACAACGACAAATGTTACATGAGATATTTATTGCGGTTCTTT
CTATTCCTTTTATGGCAATATTAATGGCCCCTTCTTCTACCCTTGCCCACCGTGGGTACA
GTAAAATATATTACAATGTTTCCGATTATGGATGGTCATATCTTTTTTTAAGTATTTTGA
TGTTTTTTATCTTTACGGATTTTATGGTTTATTGGTTTCATCGTGGTTTACATCATCCCA
CATTATACCGATATCTTCATAAATTACATCATACATACAAATATACCACACCATTTTCAT
CTCATGCATTTAATCCTTGTGATGGATTTGGTCAAGGTTCACCATATTATGCATTTATTT
TTTTATTTCCTATGCATAATTATCTTTTTGTTATTCTCTTTTTTGCCGTCAATTTATGGA
CCATCTCCATTCACGATCAGGTGGATTTTGGGGGGCATTTTGTTAACACAACCGGACATC
ATACAATTCATCATGTACTTTTTAATTACGACTACGGACAATACTTCACCGTATGGGATC
GTATTGGTGGAACGTATAAACCGGCACAACAGACGCATCATTTCCCGTTA----------
----------------------------------
>MG214021_1
------------------------CTGTAGATCGTGACGCGTTATCTCATCAATTATTTG
TTTTTTGGTTAATTCTTACGACTGGTGGTATATTTTTATACCTTTTATGCGCATCCATTT
CAACATTTATCTTTTTTGTGTTATTTGAGGAAACTTATTTTCCTCACACGATGGATAAAA
AAAATCAAAAACATGAATTACAACGACAAATGTTACATGAGATATTTATTGCGGTTCTTT
CTATTCCTTTTATGGCAATATTAATGGCCCCTTCTTCTACCCTTGCCCACCGTGGGTACA
GTAAAATATATTACAATGTTTCCGATTATGGATGGTCATATCTTTTTTTAAGTATTTTGA
TGTTTTTTATCTTTACGGATTTTATGGTTTATTGGTTTCATCGTGGTTTACATCATCCCA
CATTATACCGATATCTTCATAAATTACATCATACATACAAATATACCACACCATTTTCAT
CTCATGCATTTAATCCTTGTGATGGATTTGGTCAAGGTTCACCATATTATGCATTTATTT
TTTTATTTCCTATGCATAATTATCTTTTTGTTATTCTCTTTTTTGCCGTCAATTTATGGA
CCATCTCCATTCACGATCAGGTGGATTTTGGGGGGCATTTTGTTAACACAACCGGACATC
ATACAATTCATCATGTACTTTTTAATTACGACTACGGACAATACTTCACCGTATGGGATC
GTATTGGTGGAACGTATAAACCGGCACAACAGACGCATCATTTCCCGTTA----------
----------------------------------
>MG213976_1
-------------------------------TCGTGACGCGTTATCTCATCAATTATTTG
TTTTTTGGTTAATTCTTACGACTGGTGGTATATTTTTATACCTTTTATGCGCATCCATTT
CAACATTTATCTTTTTTGTGTTATTTGAGGAAACTTATTTTCCTCACACGATGGATAAAA
AAAATCAAAAACATGAATTACAACGACAAATGTTACATGAGATATTTATTGCGGTTCTTT
CTATTCCTTTTATGGCAATATTAATGGCCCCTTCTTCTACCCTTGCCCACCGTGGGTACA
GTAAAATATATTACAATGTTTCCGATTATGGATGGTCATATCTTTTTTTAAGTATTTTGA
TGTTTTTTATCTTTACGGATTTTATGGTTTATTGGTTTCATCGTGGTTTACATCATCCCA
CATTATACCGATATCTTCATAAATTACATCATACATACAAATATACCACACCATTTTCAT
CTCATGCATTTAATCCTTGTGATGGATTTGGTCAAGGTTCACCATATTATGCATTTATTT
TTTTATTTCCTATGCATAATTATCTTTTTGTTATTCTCTTTTTTGCCGTCAATTTATGGA
CCATCTCCATTCACGATCAGGTGGATTTTGGGGGGCATTTTGTTAACACAACCGGACATC
ATACAATTCATCATGTACTTTTTAATTACGACTACGGACAATACTTCACCGTATGGGATC
GTATTGGTGGAACGTATAAACCGGCACAACAGACGCATCATTTCCCGT------------
----------------------------------
>JN050565_1
---------------------------------GTGACGCGTTATCTCATCAATTATTTG
TTTTTTGGTTAATTCTTACGACTGGTGGTATATTTTTATACCTTTTATGCGCATCCATTT
CAACATTTATCTTTTTTGTGTTATTTGAGGAAACTTATTTTCCTCACACGATGGATAAAA
AAAATCAAAAACATGAATTACAACGACAAATGTTACATGAGATATTTATTGCGGTTCTTT
CTATTCCTTTTATGGCAATATTAATGGCCCCTTCTTCTACCCTTGCCCACCGTGGGTACA
GTAAAATATATTACAATGTTTCCGATTATGGATGGTCATATCTTTTTTTAAGTATTTTGA
TGTTTTTTATCTTTACGGATTTTATGGTTTATTGGTTTCATCGTGGTTTACATCATCCCA
CATTATACCGATATCTTCATAAATTACATCATACATACAAATATACCACACCATTTTCAT
CTCATGCATTTAATCCTTGTGATGGATTTGGTCAAGGTTCACCATATTATGCATTTATTT
TTTTATTTCCTATGCATAATTATCTTTTTGTTATTCTCTTTTTTGCCGTCAATTTATGGA
CCATCTCCATTCACGATCAGGTGGATTTTGGGGGGCATTTTGTTAACACAACCGGACATC
ATACAATTCATCATGTACTTTTTAATTACGACTACGGACAATACTTCACCGTATGGGATC
GTATTGGTGGAACGTATAAACCGGCACAACAGACGCATCATTTCCCGT------------
----------------------------------
>MG214063_1
---------------------------------GTGACGCGTTATCTCATCAATTATTTG
TTTTTTGGTTAATTCTTACGACTGGTGGTATATTTTTATACCTTTTATGCGCATCCATTT
CAACATTTATCTTTTTTGTGTTATTTGAGGAAACTTATTTTCCTCACACGATGGATAAAA
AAAATCAAAAACATGAATTACAACGACAAATGTTACATGAGATATTTATTGCGGTTCTTT
CTATTCCTTTTATGGCAATATTAATGGCCCCTTCTTCTACCCTTGCCCACCGTGGGTACA
GTAAAATATATTACAATGTTTCCGATTATGGATGGTCATATCTTTTTTTAAGTATTTTGA
TGTTTTTTATCTTTACGGATTTTATGGTTTATTGGTTTCATCGTGGTTTACATCATCCCA
CATTATACCGATATCTTCATAAATTACATCATACATACAAATATACCACACCATTTTCAT
CTCATGCATTTAATCCTTGTGATGGATTTGGTCAAGGTTCACCATATTATGCATTTATTT
TTTTATTTCCTATGCATAATTATCTTTTTGTTATTCTCTTTTTTGCCGTCAATTTATGGA
CCATCTCCATTCACGATCAGGTGGATTTTGGGGGGCATTTTGTTAACACAACCGGACATC
ATACAATTCATCATGTACTTTTTAATTACGACTACGGACAATACTTCACCGTATGGGATC
GTATTGGTGGAACGTATAAACCGGCACAACAGACGCATCATTTCCCG-------------
----------------------------------
>MG213938_1
---------------------------------GTGACGCGTTATCTCATCAATTATTTG
TTTTTTGGTTAATTCTTACGACTGGTGGTATATTTTTATACCTTTTATGCGCATCCATTT
CAACATTTATCTTTTTTGTGTTATTTGAGGAAACTTATTTTCCTCACACGATGGATAAAA
AAAATCAAAAACATGAATTACAACGACAAATGTTACATGAGATATTTATTGCGGTTCTTT
CTATTCCTTTTATGGCAATATTAATGGCCCCTTCTTCTACCCTTGCCCACCGTGGGTACA
GTAAAATATATTACAATGTTTCCGATTATGGATGGTCATATCTTTTTTTAAGTATTTTGA
TGTTTTTTATCTTTACGGATTTTATGGTTTATTGGTTTCATCGTGGTTTACATCATCCCA
CATTATACCGATATCTTCATAAATTACATCATACATACAAATATACCACACCATTTTCAT
CTCATGCATTTAATCCTTGTGATGGATTTGGTCAAGGTTCACCATATTATGCATTTATTT
TTTTATTTCCTATGCATAATTATCTTTTTGTTATTCTCTTTTTTGCCGTCAATTTATGGA
CCATCTCCATTCACGATCAGGTGGATTTTGGGGGGCATTTTGTTAACACAACCGGACATC
ATACAATTCATCATGTACTTTTTAATTACGACTACGGACAATACTTCACCGTATGGGATC
GTATTGGTGGAACGTATAAACCGGCACAACAGACGCATCATTTCCCG-------------
----------------------------------
>MF190170_1
---------------------------------GTGACGCGTTATCTCATCAATTATTTG
TTTTTTGGTTAATTCTTACGACTGGTGGTATATTTTTATACCTTTTATGCGCATCCATTT
CAACATTTATCTTTTTTGTGTTATTTGAGGAAACTTATTTTCCTCACACGATGGATAAAA
AAAATCAAAAACATGAATTACAACGACAAATGTTACATGAGATATTTATTGCGGTTCTTT
CTATTCCTTTTATGGCAATATTAATGGCCCCTTCTTCTACCCTTGCCCACCGTGGGTACA
GTAAAATATATTACAATGTTTCCGATTATGGATGGTCATATCTTTTTTTAAGTATTTTGA
TGTTTTTTATCTTTACGGATTTTATGGTTTATTGGTTTCATCGTGGTTTACATCATCCCA
CATTATACCGATATCTTCATAAATTACATCATACATACAAATATACCACACCATTTTCAT
CTCATGCATTTAATCCTTGTGATGGATTTGGTCAAGGTTCACCATATTATGCATTTATTT
TTTTATTTCCTATGCATAATTATCTTTTTGTTATTCTCTTTTTTGCCGTCAATTTATGGA
CCATCTCCATTCACGATCAGGTGGATTTTGGGGGGCATTTTGTTAACACAACCGGACATC
ATACAATTCATCATGTACTTTTTAATTACGACTACGGACAATACTTCACCGTATGGGATC
GTATTGGTGGAACGTATAAACCGGCACAACAGACGCATCATTTCCCG-------------
----------------------------------
>MG214042_1
-----------------------------------GACGCGTTATCTCATCAATTATTTG
TTTTTTGGTTAATTCTTACGACTGGTGGTATATTTTTATACCTTTTATGCGCATCCATTT
CAACATTTATCTTTTTTGTGTTATTTGAGGAAACTTATTTTCCTCACACGATGGATAAAA
AAAATCAAAAACATGAATTACAACGACAAATGTTACATGAGATATTTATTGCGGTTCTTT
CTATTCCTTTTATGGCAATATTAATGGCCCCTTCTTCTACCCTTGCCCACCGTGGGTACA
GTAAAATATATTACAATGTTTCCGATTATGGATGGTCATATCTTTTTTTAAGTATTTTGA
TGTTTTTTATCTTTACGGATTTTATGGTTTATTGGTTTCATCGTGGTTTACATCATCCCA
CATTATACCGATATCTTCATAAATTACATCATACATACAAATATACCACACCATTTTCAT
CTCATGCATTTAATCCTTGTGATGGATTTGGTCAAGGTTCACCATATTATGCATTTATTT
TTTTATTTCCTATGCATAATTATCTTTTTGTTATTCTCTTTTTTGCCGTCAATTTATGGA
CCATCTCCATTCACGATCAGGTGGATTTTGGGGGGCATTTTGTTAACACAACCGGACATC
ATACAATTCATCATGTACTTTTTAATTACGACTACGGACAATACTTCACCGTATGGGATC
GTATTGGTGGAACGTATAAACCGGCACAACAGACGCATCATTTCCCG-------------
----------------------------------
>MG213941_1
-----------------------------------GACGCGTTATCTCATCAATTATTTG
TTTTTTGGTTAATTCTTACGACTGGTGGTATATTTTTATACCTTTTATGCGCATCCATTT
CAACATTTATCTTTTTTGTGTTATTTGAGGAAACTTATTTTCCTCACACGATGGATAAAA
AAAATCAAAAACATGAATTACAACGACAAATGTTACATGAGATATTTATTGCGGTTCTTT
CTATTCCTTTTATGGCAATATTAATGGCCCCTTCTTCTACCCTTGCCCACCGTGGGTACA
GTAAAATATATTACAATGTTTCCGATTATGGATGGTCATATCTTTTTTTAAGTATTTTGA
TGTTTTTTATCTTTACGGATTTTATGGTTTATTGGTTTCATCGTGGTTTACATCATCCCA
CATTATACCGATATCTTCATAAATTACATCATACATACAAATATACCACACCATTTTCAT
CTCATGCATTTAATCCTTGTGATGGATTTGGTCAAGGTTCACCATATTATGCATTTATTT
TTTTATTTCCTATGCATAATTATCTTTTTGTTATTCTCTTTTTTGCCGTCAATTTATGGA
CCATCTCCATTCACGATCAGGTGGATTTTGGGGGGCATTTTGTTAACACAACCGGACATC
ATACAATTCATCATGTACTTTTTAATTACGACTACGGACAATACTTCACCGTATGGGATC
GTATTGGTGGAACGTATAAACCGGCACAACAGACGCATCATTTCCCG-------------
----------------------------------
>JN050577_1
---------------------------------GTGACGCGTTATCTCATCAATTATTTG
TTTTTTGGTTAATTCTTACGACTGGTGGTATATTTTTATACCTTTTATGCGCATCCATTT
CAACATTTATCTTTTTTGTGTTATTTGAGGAAACTTATTTTCCKCACACGATGGATAAAA
AAAATCAAAAACATGAATTACAACGACAAATGTTACATGAGATATTTATTGCGGTTCTTT
CTATTCCTTTTATGGCAATATTGATGGCCCCTTCTTCTACCCTTGCCYACCGTGGGTACA
GTAAAATATATTACAATGTTTCCGATTATGGATGGTCATATCTTTTTTTAAGTATTTTGA
TGTTTTTTATCTTTACGGATTTTATGGTTTATTGGTTTCATCGTGGTTTACATCATCCCA
CATTATACCGATATCTTCATAAATTACATCATACATACAAATATACCACACCATTTTCAT
CTCATGCATTTAATCCTTGTGATGGATTTGGTCAAGGTTCACCATATTATGCATTTATTT
TTTTATTTCCTATGCATAATTATCTTTTTGTTATTCTCTTTTTTGCCGTCAATTTATGGA
CCATCTCCATTCACGATCAGGTGGATTTTGGRGGGCATTTTGTTAACACAACCGGACATC
ATACAATTCATCATGTACTTTTTAATTACGACTACGGACAATACTTCACCGTATGGGATC
GTATTGGTGGAACGTATAAACCGGCACAACAGACGCATCATTTCCCGT------------
----------------------------------
>JN050571_1
---------------------------------GTGACGCGTTATCTCATCAATTATTTG
TTTTTTGGTTAATTCTTACGACTGGTGGTATATTTTTATACCTTTTATGCGCATCCATTT
CAACATTTATCTTTTTTGTGTTATTTGAGGAAACTTATTTTCCKCACACGATGGATAAAA
AAAATCAAAAACATGAATTACAACGACAAATGTTACATGAGATATTTATTGCGGTTCTTT
CTATTCCTTTTATGGCAATATTRATGGCCCCTTCTTCTACCCTTGCCCACCGTGGGTACA
GTAAAATATATTACAATGTTTCCGATTATGGATGGTCATATCTTTTTTTAAGTATTTTGA
TGTTTTTTATCTTTACGGATTTTATGGTTTATTGGTTTCATCGTGGTTTACATCATCCCA
CATTATACCGATATCTTCATAAATTACATCATACATACAAATATACCACACCATTTTCAT
CTCATGCATTTAATCCTTGTGATGGATTTGGTCAAGGTTCACCATATTATGCATTTATTT
TTTTATTTCCTATGCATAATTATCTTTTTGTTATTCTCTTTTTTGCCGTCAATTTATGGA
CCATCTCCATTCACGATCAGGTGGATTTTGGRGGGCATTTTGTTAACACAACCGGACATC
ATACAATTCATCATGTACTTTTTAATTACGACTACGGACAATACTTCACCGTATGGGATC
GTATTGGTGGAACGTATAAACCGGCACAACAGACGCATCATTTCCCGT------------
----------------------------------
>JN050579_1
---------------------------------GTGACGCGTTATCTCATCAATTATTTG
TTTTTTGGTTAATTCTTACGACTGGTGGTATATTTTTATACCTTTTATGCGCATCCATTT
CAACATTTATCTTTTTTGTGTTATTTGAGGAAACTTATTTTCCKCACACGATGGATAAAA
AAAATCAAAAACATGAATTACAACGACAAATGTTACATGAGATATTTATTGCGGTTCTTT
CTATTCCTTTTATGGCAATATTRATGGCCCCTTCTTCTACCCTTGCCYACCGTGGGTACA
GTAAAATATATTACAATGTTTCCGATTATGGATGGTCATATCTTTTTTTAAGTATTTTGA
TGTTTTTTATCTTTACGGATTTTATGGTTTATTGGTTTCATCGTGGTTTACATCATCCCA
CATTATACCGATATCTTCATAAATTACATCATACATACAAATATACCACACCATTTTCAT
CTCATGCATTTAATCCTTGTGATGGATTTGGTCAAGGTTCACCATATTATGCATTTATTT
TTTTATTTCCTATGCATAATTATCTTTTTGTTATTCTCTTTTTTGCCGTCAATTTATGGA
CCATCTCCATTCACGATCAGGTGGATTTTGGGGGGCATTTTGTTAACACAACCGGACATC
ATACAATTCATCATGTACTTTTTAATTACGACTACGGACAATACTTCACCGTATGGGATC
GTATTGGTGGAACGTATAAACCGGCACAACAGACGCATCATTTCCCGT------------
----------------------------------
>CP015687_1
TTGATTTATATACGGCGGTTATTCCTGTAGATCGTGACGCGTTATCTCATCAATTATTTG
TTTTTTGGTTAATTCTTACGACTGGTGGTATATTTTTATACCTTTTATGCGCATCCATTT
CAACATTTATCTTTTTTGTGTTATTTGAGGAAACTTATTTTCCGCACACGATGGATAAAA
AAAATCAAAAACATGAATTACAACGACAAATGTTACATGAGATATTTATTGCGGTTCTTT
CTATTCCTTTTATGGCAATATTGATGGCCCCTTCTTCTACCCTTGCCCACCGTGGGTACA
GTAAAATATATTACAATGTTTCCGATTATGGATGGTCATATCTTTTTTTAAGTATTTTGA
TGTTTTTTATCTTTACGGATTTTATGGTTTATTGGTTTCATCGTGGTTTACATCATCCCA
CATTATACCGATATCTTCATAAATTACATCATACATACAAATATACCACACCATTTTCAT
CTCATGCATTTAATCCTTGTGATGGATTTGGTCAAGGTTCACCATATTATGCATTTATTT
TTTTATTTCCTATGCATAATTATC-TTTTGTTATTCTCTTTTTTGCCGTCAATTTATGGA
CCATCTCCATTCACGATCAGGTGGATTTTGGAGGGCATTTTGTTAACACAACCGGACATC
ATACAATTCATCATGTACTTTTTAATTACGACTACGGACAATACTTCACCGTATGGGATC
GTATTGGTGGAACGTATAAACCGGCACAACAGACGCATCATTTCCCGTTATTTACAAAAG
GTGGTCGTAATGAAGAGATGAAGTCAACGAAGAA
>T_c_marinkellei_KC881179_1 no comment
---------------------------------------CGTTGTCCCATCAATTATTTG
TTTTTTGGTTGATTCTTACCACTGGCGGTATATTTCTTTACCTTTTATGTGCATCGATGT
CAACTTTTATCTTTTTTGTGGAATTTGAAGAAACATATTTTCCCCATACAATTGATAAAG
GAAATCAAAAACGTGAATTACGACGACAGATGTTACATGAAATATTTATTGCAGTTCTTT
CTATTCCTTTTATGGCAATACTTATGACCCCTGCTTCTACGTTAACATATCGTGGGTATA
GTAAAATATATTACAATGTTTCTGATTATGGATGGTTATATTTGTTTTGTAGTATAATAA
TGTTTTTTGTTTTTACGGATTTTATGGTATATTGGTTTCATCGTGGTTTACATCATCCCA
CATTATACCGTTATCTTCATAAATTACATCATACATATAAATACACAACACCTTTTTCAT
CACATGCATTTAATCCTTGTGATGGATTTGGTCAAGGTTCACCATATTATGCATTTATTT
TTTTATTTCCTATGCATAATTACCTTTTTGTAATACTTTTCTTTATGGTTAATATGTGGA
CGATTTCTATTCATGATCAGGTGGATTTTGGAGGTCATTTTGTAAATACAACAGGACATC
ATACGATTCATCATGTATTGTTTAATTACGATTATGGACAATACTTTACTGTATGGGATC
GTATTGGGGGAACATATAAACCGGCACAACAGACACATTATTTCCC--------------
----------------------------------
