# Supplementary material for: Molecular Markers for the Phylogenetic Reconstruction of Trypanosoma cruzi: A Quantitative Review
Source: Pathogens. 2025 Jan 14;14(1):72. doi: 10.3390/pathogens14010072 (PMC11768369; doi:10.3390/pathogens14010072)
Supplement: Supplementary file 1 [file pathogens-14-00072-s001.zip › Maxicircle.fst]

>FJ203996_1
GTCTAAGAAATATATTTAAGATTATTCTTGTATATATATTTATAAATTAATAATTCT-AA
AAATAAAATAAAGCTTCCTCGAAAATAAAATTTTAGTAGCATAGTAATTTGTTAACTAAT
TATTAAAGTGTTCCACAGAAATTTTTTAAATTAAAACAAAAAAAATAATTTATGAATTAA
AATAAAAATTTTAATAAAAATTAAATAATTAAAATAGGGCAAGTCCTACTCTCCTTTACA
AAGAGAACGTTTCAATAATACGTATAAAATCGTTGTAAAGCAGATTTGTTTATATATTTA
ATTAATATAAGGAGTGCATAGTAATATTAGTACGCAAGGATCAATTATTTGTTATTTTAT
ATATACTACTTCAAGGTTTAATATTAAACTTAAGTCTATTGTTATTATTCATATTAATTT
TTTTAAAAGTTTTTAAGTTTTATGCTAGTTTATTTTAAAATAATTTTATTTGTCATATTT
TAGGAATAGATAATAATATTTGTTTTTAAGAGCT-AA--ATTTAAAT-AACAATATA-TT
ATTACATATAAC---TATTTTAATAAAAAGCGGAGAAAAGAGGAAGGGTCTTCTAATGTC
AGGTTGTTTATATAGGATATATGGAGTGGGGTTCAGTTTAGGTCTATTTATTATGTTACA
GATAATATGTGGTGTTTGCTTAGCATGAATGTTTTTTAGTTGTTTTATTTGTGCAAATTG
ATATTTTATTTTATTTTTGTGAGACTTTGATTTAGGCTTTGTGATTAGAAGTATTCATAT
CTGTTTTACTTCTTTGCTATATTTTCTATTATATGTGCATATATTTAAATGTATAATATT
GGTAATTTTATTTGACACACATTTATTAGTATGATTTATAGGATTTATATTATTTATGTT
TATAATAATTATTGCATTTATTGGATACGTGTTACCATGTACAATGATGTCTTATCGAGG
ATTAACAGTTTTTAGTAATATTTTAGCTACTGTTCCTGTATTCGGCCAGTGATTATGTTA
TTGAATATGGGGTAGTGAATTTATAAATGATTTTACGCTTTTAAAACTTCATGTATTACA
TGTCTTGCTCCCTTTTGTTTTAATAATGGTATTACTAAGTATAAAATTATTAAAAAATGA
AAAAAAGATGAAATTTATAAGAAAGTAATTTTCGTTATATTTAATATCAAAAATATTGTA
AATCAAAAAAAAGTAATATAAAATTAATAAAATGCATAGACTTATGCTATAAATTAAATG
AAAATTGAGGTATAAATAAAAGATGTAATTTTTTGTGGAGATGAAAATTAGAAATAAAAA
ACAAAAATTATTTACACTAAGTACAAAGAGTAAACTTATAATTGCAAAGCTATTTATTCC
AATTATAACGCAAGTACAGGATTGTAATAAAACAAGTTTTATAAATATAATATAGAAATA
GACTAAGCATATTAGTAAAATAATTAAAATAAAACAAAACAAAATATAGAAATCAAAAAT
TAAAAAACAAAAATCACATAGGAAGAAGCAAAAGTGCAGGAGTAAGAAGTAAAGCAATAA
AAATAATAGAATAAAATTAATTAAGTTAATCATATAATAATATCATAAAATTAATATTTT
ATATCCAAAGCGACTTGATAATAAAAGTAAGAAAAGTAGTAAACTAAAAAGTTCAAATAA
AATTGATATAAAAATTATATGTGTTACAAATAAAAATAATATAATAATAATGTATTGAAT
AATAATTATCATAAATAAAAATCTTGTGTCAAATGTAAGAAAACAAAACATAAAAAAGAA
ACAAAAAAGGAATAAAATTAAAAATATAAAGCATATATATGAATCTAAAAATAATACAAT
AATCGAAAAAAATAATGTACGCATAGTTGCTAAATAAACAAAACAACTAGAAAATAAAAA
GCATCCATCTAAAAAAACACTAAACA-CATTACAAACTAAGTGTATACTTAATAAAAACA
AGATGGAAAAGCTTTTATCAAAAAGAATAATAAACCCTAAAGGTAAGAAGAATCATGGAA
AAAATATGCAGAATAATGTTATTAATAATCCGAAAAGAAAGTAAA-TACCATCAAAACCA
ATTACAAATAAAGTAAATTTAACAAAAAGTTTAATGCCGTCTGTAATAGGTGTCAATATC
CCAAAT-AAAAAAAGAGCTGGCCCGACTCTAAGTTGTACAATAGCCAAAGCTTTCCTTTC
ACAAAGGCTAACTTCTTTCTACAGTTTTATTTGTTACAAAGATAAATAATATATATTGTA
CATGAGATTTTATATCATCAAAATTTGTGGATACTTATTGGTTTGTAATAGGAGTCATGT
TTATTATGTGTTTATTATTAAGACTATGTTTATTGCTATATTTCGGTTGCTTAAATTTTG
TTAGTTTTGATTTATGTAAGGTTGTAGGATTTCAATGATATTGAGTATACTTTTTATTTG
GAGAAACTACAATATTCAGCAATTTAATACTTGAGAGTGATTATTTGGTAGGTGATATGC
GTCTATTACAGTGTAACCATGTACTCACATTATTAAGTTTAGTAATTTATAAATTGTGAG
TATCAGCTGTAGATGTTATCCATTCATTTACATTAGCTAGTTTAGGTATTAAGGTAGAGA
ACCGGGGAGGTAATTTTAACAACAGATTTATATTTGCAATATTTTAC-TTAGTAATTTTT
AGCTCAATAAGTTCAATAGCATGTATAGTAATATGTATGATAGTAATATCACATTTCAAT
ATATT-AAATTTACAAATTTTTTTAGATATTTGTTTTTTCGACAGTATGTATTTAGCTAT
TTTTATATGAATCTTTTTATTCGTAATGTTTTCTATAAAATACCCAATATGACCATTTCA
CGTGTGATTAGTACATACTGTTGTTGATAGATCTTGTATTTTG-TTTTATACTATTTTAC
GCATTTTATTACATGTATTTTGATATATTTTTAGGGCGATTTCTTAATATTTTTTGAATG
TTCATTTTATGTATGAATTTTTTCATATTATCATATGATTTTATAACAGCATATTGTGGT
TGAGAATTATTAGGATTATATTC-TTTTTTATTAATATCTTATTTTTGATACCGTTTCAT
CTCCATAAAATTCGGTTTTAAAGCATTTTTTATAGGTAAAATAGGAGATATATTGCTTAT
ATTTGCATTTTCAATACTATTTTCAATGAATGGTTATTGCACAGCAACATTTCATATTAT
AAACTTTATGTGTGTTGATTACTATTACATAGTATTTATAACTTTAATATTATTATGTTG
TGCTTTTACGAAAATGATTACCAGATGCAATGGAAGGACCAATACCTGTATCTGCATTAA
TACATGCTGCAACGTTAGTTGTATGTGGAATAATATTAGGTAGTTTCATATTTTGGTGTT
TCGAATTTTGATTTAGCTATTTTTATAGTATAATTTGCTGAGCAACCGCAATAATAGTAT
TAATGAGTCTGTGTGTCTTTTGTAATTTTGACGCAAAACGTTATATAGCATTTAGTACAA
TCTGCCAAATAAGTTTTTCGTTTTTTTGCTGTATTTGCTTAGATCTTTATGTAGGTTGTT
TATTTTTTTGTTATCACATGTTTTATAAGGCATCTTTGTTTATAGTAATAGGTGTATGAA
TACATATATTCTTTGGTCTAC
>JX123141_1
GTCTAAGAAATATATTTAAGAGTATTCTTGTATATATATTTATAAATTAATAATTCT-AA
AAATAAAATAAAGCTTCCTCGAAAATAAAATTTTAGTAGCATAGTAATTTATTAACTAAT
TATTAAAGTGTTCCACAGAAATTTTTTAAATTAAAACAAAAAAAATAATTTATGAATTAA
AATAAAAATTTTAATAAAAATTAAATAATTAAAATAGGGCAAGTCCTACTCTCCTTTACA
AAGAGAACGTTTCAATAATACGTATAAAATCGTTGTAAAGCAGATTTGTTTATATATTTA
ATTAATATAAGGAGTGCATAGTAATATTAGTACGCAAGGATCAATTATTTGTTATTT--T
ATATACTACTTCAAGGTTTAATATTAAACTTAAGTCTATTGTTATTATTCATATTAATTT
TTTTAAAAGTTTTTAAGTTTTATGCTAGTTTATTTTAAAATAATTTTATTTGTCATATTT
TAGGAATAGATAATAATATTTGTTTTTAAGAGTT-AAATATTTAAAT-AATAATATATTT
ATTACATATAACATGTATTTTAATAAAAAGCGGAGAAAAGAGGAAGGGTCTTCTAATGTC
AGGTTGTTTATATAGGATATATGGAGTGGGGTTCAGTTTAGGTCTATTTATTATGTTACA
GATAATATGTGGTGTTTGCTTAGCATGAATGTTTTTTAGTTGTTTTATTTGTGCAAATTG
ATATTTTATTTTATTTTTGTGAGACTTTGATTTAGGTTTTGTGATTAGAAGTATTCATAT
CTGTTTTACTTCTTTGCTATATTTTCTATTATATGTGCATATATTTAAATGTATAATATT
GGTAATTTTATTTGACACACATTTATTAGTATGATTTATAGGATTTATATTATTTATGTT
TATAATAATTATTGCATTTATTGGGTACGTGTTACCATGTACAATGATGTCTTATTGAGG
ATTAACAGTTTTTAGTAATATTTTAGCTACTGTTCCTGTATTCGGCCAGTGATTATGTTA
TTGAATATGGGGTAGTGAATTTATAAATGATTTTACGCTTTTAAAACTTCATGTATTACA
TGTCTTGCTCCCTTTTGTTTTAATTATGGTATAGCTAAGTATAAAATTATTAAAAAATGA
AAAAAAGATGAAATTTATAAGAAAGTAATTTTCGTTATATTTAATATCAAAAATATTGTA
AATCAAAAAAAAGTAATATAAAATTAACAAAATGCATAGACTTATGCTATAAATTAAATG
AAAATTGAGGTATAAATAAAAGATGTAATTTTTTGTGGAGATAAAAATTAGAAATAAAAA
GCAAAAATTATTTACACTAAGTACAAAGAGTAAACTTATAATTGCAAAACTATTTAATCC
AATTATAACGCAAGTACAGGATTGTAATAAAACAAGTTTTATAAATATAATATAGAAATA
GACCAAGCATATTAGTAAAATAATTAAAATAAAACAAAACAAAACATAGAAGTCAAAAAT
TAAAAAACAAAAATCACATAGGAAGAAGCAAAAGTGCAGGAGTAAGAAGTAAAGCAATAA
AAATAATAGAATAAAATTAATTAAGTTAATCATATAATAATATCATAAAATTAATATTTT
ATATCCAAAGCGACTTGATAATAAAAGTAAGAAAAGTAGTAAACTAAAAAGTTCAAATAA
AATTGATATAAAAATTATATGTGTTACAAATAAAAATAATATAATAATAATGTATTGAAT
AATAATTATCATAAATAAAAATCTTGTGTCAAATGTAAGAAAACAAAACATAAAAAAGAA
ACAAAAAAGGAATAAAATTAAAAATATAAAGCATATATATGAATCTAAAAATAATACAAT
AATCGAAAAAAATAATGTACGCATAGTTGCTAAATAAACAAAACAACTAGAAAATAAAAA
GCATCCAACTAAAAAAACACTAAACA-CATTACACACTAAGTGTATACTTAATAAAAACA
AGATGGAAAAGCTTTTATCAAAAAGAATAATAAATCCTAAAGGTAGGAAGAATCATGGAA
AAAATATGCAGAATAATGTTATTGATAATCCGAAAAGAAAGTAAA-TACCATCAAAACCA
ATTATAAATAAAGTAAATTTAACAAAAAGTTTAATGCCATCTGTAATAGGTGTCAATATC
CCAAAC-AAAAAAAGAGCTGGCCCGACTCTAAGTTGTACAATAGCTAAAACTTTCCTTTC
ACAAAGGCTAACAACTTTCTACAGTTTTATTTGTTACAAAGATAAATAATATATATTGTA
CATGAGATTTTATATCATCAAAATTTGTGGATACTTATTGGTTTGTAATAGGAGTCATGT
TTATTATGTGTTTATTATTAAGACTATGTTTATTGTTATATTTCGGTTGTTTAAATTTTG
TTAGTTTTGATTTATGTAAGGTTGTAGGATTTCAATGATATTGAGTATACTTTTTATTTG
GAGAAACTACAATATTCAGCAATTTAATACTTGAGAGTGATTATTTGGTAGGTGATATGC
GTCTATTACAGTGCAACCATGTACTCACATTGTTAAGTTTAGTAATTTATAAATTGTGAG
TATCAGCTGTAGATGTTATCCATTCGTTTACACTAGCTAGTTTAGGTATTAAGGTAGAGA
ACCGGGGAGGTAATTTTAACAACAGATTTATATTTGCAATATTTTAC-TTAGTAATTTTT
AGCTCAATAAGTTCAATAGCATGTATAGTAATATGTATGATAGTAATATCACATTTCAAT
ATATT-AAATTTACAAATTTTTTTAGATATTTGTTTTTTCGACAGTATGTATTTAGCTAT
TTTTATATGAATCTTTTTATTCGTAATGTTTTCTATAAAATACCCAATATGACCATTTCA
CGTGTGATTAGTACATACTGTTGCTGATAGATCTTGTATTTTG-TTTTATACTATTTTAC
GCATTTTATTATATGTATTTTGATATATTTTTAGGACGATTTCTTAATATTTTTTGAATG
TTCATTTTATGTATGAACTTTTTTATATTATCATATGATTTTATAACAGCATATTGTGGT
TGAGAATTATTAGGATTATATTC-TTTTTTATTAATATCTTATTTTTGATACCGTTTCAT
CTCCATAAAATTTGGTTTTAAAGCATTTTTTATAGGTAAAATAGGAGATATATTGCTCAT
ATTTGCATTTTCAATACTATTTTCAATGAATGGTTATTACATAGCAACGTTTCATATTAT
AAATTTTATGTGTGTTGATTACTATTACATAGTATTTATAACTTTAATATTATTATGTTG
TGCTTTTACGAAAATGATTACCAGATGCAATGGAAGGACCAATACCTGTATCTGCATTAA
TACATGCTGCAACGTTAGTTGTATGTGGAATAATATTAGGTAGTTTCATATTTTGGTGTT
TCGAATTTTGATTTAGCTATTTTTATAGTATAATTTGCTGAGCAACCGCAATAATAGTAT
TAATGAGTCTGTGTGTCTTTTATAATTTTGACGCAAAACGTTATATAGCATTTAGTACAA
TCTGTCAAATAAGTTTTTCGTTTTTTTGTTGTATTTGTTTAGATCTTTATGTAGGTTGCT
TATTTTTTTGTTATCACATGTTTTATAAGGCATCTTTGTTTATAGTAATAGGCATATGAA
TACATATATTCTTTGGTCTGC
>JX123140_1
GTCTAAGAAATATATTTAAGAGTATTCTTGTATATATATTTATAAATTAATAATTCT-AA
AAATAAAATAAAGCTTCCTCGAAAATAAAATTTTAGTAGCATAGTAATTTATTAACTAAT
TATTAAAGTGTTCCACAGAAATTTTTTAAATTAAAACAAAAAAAATAATTTATGAATTAA
AATAAAAATTTTAATAAAAATTAAATAATTAAAATAGGGCAAGTCCTACTCTCCTTTACA
AAGAGAACGTTTCAATAATACGTATAAAATCGTTGTAAAGCAGATTTGTTTATATATTTA
ATTAATATAAGGAGTGCATAGTAATATTAGTACGCAAGGATCAATTATTTGTTATTT--T
ATATACTACTTCAAGGTTTAATATTAAACTTAAGTCTATTGTTATTATTCATATTAATTT
TTTTAAAAGTTTTTAAGTTTTATGCTAGTTTATTTTAAAATAATTTTATTTGTCATATTT
TAGGAATAGATAATAATATTTGTTTTTAAGAGTT-AAATATTTAAAT-AATAATGTATTT
ATTACATATAACATGTATTTTAATAAAAAGCGGAGAAAAGAGGAAGGGTCTTCTAATGTC
AGGTTGTTTATATAGGATATATGGAGTGGGGTTCAGTTTAGGTCTATTTATTATGTTACA
GATAATATGTGGTGTTTGCTTAGCATGAATGTTTTTTAGTTGTTTTATTTGTGCAAATTG
ATATTTTATTTTATTTTTGTGAGACTTTGATTTAGGTTTTGTGATTAGAAGTATTCATAT
CTGTTTTACTTCTTTGCTATATTTTTTATTATATGTGCATATATTTAAATGTATAATATT
GGTAATTTTATTTGACACACATTTATTAGTATGATTTATAGGATTTATATTATTTATATT
TATAATAATTATTGCATTTATTGGGTACGTGTTACCATGTACAATGATGTCTTATTGAGG
ATTAACAGTTTTTAGTAATATTTTAGCTACTGTTCCTGTATTCGGCCAGTGATTATGTTA
TTGAATATGGGGTAGTGAATTTATAAATGATTTTACGCTTTTAAAACTTCATGTATTACA
TGTCCTGCTCCCTTTTGTTTTAATCATGGTATAGCTAAGTATAAAATTATTAAAAAATGA
AAAAAAGATGAAATTTATAAGAAAGTAATTTTCGTTATATTTAATATCAAAAATATTGTA
AATCAAAAAAAAGTAATATAAAATTAACAAAATGCATAGACTTATGCTATAAATTAAATG
AAAATTGAGGTATAAATAAAAGATGTAATTTTTTGTGGAGATAAAAATTAGAAATAAAAA
GCAAAAATTATTTACACTAAGTACAAAGAGTAAACTTATAATTGCAAAACTATTTAATCC
AATTATAACGCAAGTACAGGATTGTAATAAAACAAGTTTTATAAATATAATATAGAAATA
GACCAAGCATATTAGTAAAATAATTAAAATAAAACAAAACAAAACATAGAAGTCAAAAAT
TAAAAAACAAAAATCACATAGGAAGAAGCAAAAGTGCAGGAGTAAGAAGTAAAGCAATAA
AAATAATAGAATAAAATTAATTAAGTTAATCATATAATAATATCATAAAATTAATATTTT
ATATCCAAAGCGACTTGATAATAAAAGTAAGAAAAGTAGTAAACTAAAAAGTTCAAATAA
AATTGATATAAAAATTATATGTGTTACAAATAAAAATAATATAATAATAATGTATTGAAT
AATAATTATCATAAATAAAAATCTTGTGTCAAATGTAAGAAAACAAAACATAAAAAAGAA
ACAAAAAAGGAATAAAATTAAAAATATAAAGCATATATATGAATCTAAAAATAATACAAT
AATCGAAAAAAATAATGTACGCATAGTTGCTAAATAAACAAAACAACTAGAAAATAAAAA
GCATCCAACTAAAAAAACACTAAACA-CATTACACACTAAGTGTATACTTAATAAAAACA
AGATGGAAAAGCTTTTATCAAAAAGAATAATAAATCCTAAAGGTAGGAAGAATCATGGAA
AAAATATGCAGAATAATGTTATTGATAATCCGAAAAGAAAGTAAA-TACCATCAAAACCA
ATTATAAATAAAGTAAATTTAACAAAAAGTTTAATGCCATCTGTAATAGGTGTCAATATC
CCAAAC--AAAAAAGAGCTGGCCCGACTCTAAGTTGTACAATAGCTAAAACTTTCCTTTC
ACAAAGGCTAAAATCTTTCTACAGTTTTATTTGTTACAAAGATAAATAATATATATTGTA
CATGAGATTTTATATCATCAAAATTTGTGGATACTTATTGGTTTGTAATAGGAGTCATGT
TTATTATGTGTTTATTATTAAGACTATGTTTATTGTTATATTTCGGTTGTTTAAATTTTG
TTAGTTTTGATTTATGTAAGGTTGTAGGATTTCAATGATATTGAGTATACTTTTTATTTG
GAGAAACTACAATATTCAGCAATTTAATACTTGAGAGTGATTATTTGGTAGGTGATATGC
GTCTATTACAGTGCAACCATGTACTCACATTGTTAAGTTTAGTAATTTATAAATTGTGAG
TATCAGCTGTAGATGTTATCCATTCGTTTACACTAGCTAGTTTAGGTATTAAGGTAGAGA
ACCGGGGAGGTAATTTTAACAACAGATTTATATTTGCAATATTTTAC-TTAGTAATTTTT
AGCTCAATAAGTTCAATAGCATGTATAGTAATATGTATGATAGTAATATCACATTTCAAT
ATATT-AAATTTACAAATTTTTTTAGATATTTGTTTTTTCGACAGTATGTATTTAGCTAT
TTTTATATGAATCTTTTTATTCGTAATGTTTTCTATAAAATACCCAATATGACCATTTCA
TGTGTGATTAGTATATACTGTTGCTGATAGATCTTGTATTTTG-TTTTATACTATTTTAC
GCATTTTATTATATGTATTTTGATATATTTTTAGGGCGATTTCTTAATATTTTTTGAATG
TTCATTTTATGTATGAACTTTTTTATATTATCATATGATTTTATAACAGCATATTGTGGT
TGAGAATTATTAGGATTATATTC-TTTTTTATTAATATCTTATTTTTGATACCGTTTCAT
CTCCATAAAATTCGGTTTTAAAGCATTTTTTATAGGTAAAATAGGAGATATATTGCTCAT
ATTTGCATTTTCAATACTATTTTCAATGAATGGTTATTACATAGCAACGTTTCATATTAT
AAATTTTCTGTGTGTTGATTACTATTACATAGTATTTATAACTTTAATATTATTATGTTG
TGCTTTTACGAAAATGATTACCAGATGCAATGGAAGGACCAATACCTGTATCTGCATTAA
TACATGCTGCAACGTTAGTTGTATGTGGAATAATATTAGGTAGTTTCATATTTTGGTGTT
TCGAATTTTGATTTAGCTATTTTTATAGTATAATTTGCTGAGCAACCGCAATAATAGTAT
TAATGAGTCTGTGTGTCTTTTATAATTTTGACGCAAAACGTTATATAGCATTTAGTACAA
TCTGTCAAATAAGTTTTTCGTTTTTTTGTTGTATTTGTTTAGATCTTTATGTAGGTTGCT
TATTTTTTTGTTATCACATGTTTTATAAGGCATCTTTGTTTATAGTAATAGGCATATGAA
TACATATATTCTTTGGTCTGC
>JX123139_1
GTCTAAGAAATATATTTAAGAGTATTCTTGTATATATATTTATAAATTAATAATTCT-AA
AAATAAAATAAAGCTTCCTCGAAAATAAAATTTTAGTAGCATAGTAATTTATTAACTAAT
TATTAAAGTGTTCCACAGAAATTTTTTAAATTAAAACAAAAAAAATAATTTATGAATTAA
AATAAAAATTTTAATAAAAATTAAATAATTAAAATAGGGCAAGTCCTACTCTCCTTTACA
AAGAGAACGTTTCAATAATACGTATAAAATCGTTGTAAAGCAGATTTGTTTATATATTTA
ATTAATATAAGGAGTGCATCGTAATATTAGTACGCAAGGATCAATTATTTGTTATTT--T
ATATACTACTTCAAGGTTTAATATTAAACTTAAGTCTATTGTTATTATTCATATTAATTT
TTTTAAAAGTTTTTAAGTTTTATGCTAGTTTATTTTAAAATAATTTTATTTGTCATATTT
TAGGAATAGATAATAATATTTGTTTTTAAGAGTT-AAATATTTAAAT-AATAATGTATTT
ATTACATATAACATGTATTTTAATAAAAAGCGGAGAAAAGAGGAAGGGTCTTCTAATGTC
AGGTTGTTTATATAGGATATATGGAGTGGGGTTCAGTTTAGGTCTATTTATTATGTTACA
GATAATATGTGGTGTTTGCTTAGCATGAATGTTTTTTAGTTGTTTTATTTGTGCAAATTG
ATATTTTATTTTATTTTTGTGAGACTTTGATTTAGGTTTTGTGATTAGAAGTATTCATAT
CTGTTTTACTTCTTTGCTATATTTTTTATTATATGTGCATATATTTAAATGTATAATATT
GGTAATTTTATTTGACACACATTTATTAGTATGATTTATAGGATTTATATTATTTATATT
TATAATAATTATTGCATTTATTGGGTACGTGTTACCATGTACAATGATGTCTTATTGAGG
ATTAACAGTTTTTAGTAATATTTTAGCTACTGTTCCTGTATTCGGCCAGTGATTATGTTA
TTGAATATGGGGTAGTGAATTTATAAATGATTTTACGCTTTTAAAACTTCATGTATTACA
TGTCCTGCTCCCTTTTGTTTTAATCATGGAATAGCTAAGTATAAAATTATTAAAAAATGA
AAAAAAGATGAAATTTATAAGAAAGTAATTTTCGTTATATTTAATATCAAAAATATTGTA
AATCAAAAAAAAGTAATATAAAATTAACAAAATGCATAGACTTATGCTATAAATTAAATG
AAAATTGAGGTATAAATAAAAGATGTAATTTTTTGTGGAGATAAAAATTAGAAATAAAAA
GCAAAAATTATTTACACTAAGTACAAAGAGTAAACTTATAATTGCAAAACTATTTAATCC
AATTATAACGCAAGTACAGGATTGTAATAAAACAAGTTTTATAAATATAATATAGAAATA
GACCAAGCATATTAGTAAAATAATTAAAATAAAACAAAACAAAACATAGAAGTCAAAAAT
TAAAAAACAAAAATCACATAGGAAGAAGCAAAAGTGCAGGAGTAAGAAGTAAAGCAATAA
AAATAATAGAATAAAATTAATTAAGTTAATCATATAATAATATCATAAAATTAATATTTT
ATATCCAAAGCGACTTGATAATAAAAGTAAGAAAAGTAGTAAACTAAAAAGTTCAAATAA
AATTGATATAAAAATTATATGTGTTACAAATAAAAATAATATAATAATAATGTATTGAAT
AATAATTATCATAAATAAAAATCTTGTGTCAAATGTAAGAAAACAAAACATAAAAAAGAA
ACAAAAAAGGAATAAAATTAAAAATATAAAGCATATATATGAATCTAAAAATAATACAAT
AATCGAAAAAAATAATGTACGCATAGTTGCTAAATAAACAAAACAACTAGAAAATAAAAA
GCATCCAACTAAAAAAACACTAAACA-CATTACACACTAAGTGTATACTTAATAAAAACA
AGATGGAAAAGCTTTTATCAAAAAGAATAATAAATCCTAAAGGTAGGAAGAATCATGGAA
AAAATATGCAGAATAATGTTATTGATAATCCGAAAAGAAAGTAAA-TACCATCAAAACCA
ATTATAAATAAAGTAAATTTAACAAAAAGTTTAATGCCATCTGTAATAGGTGTCAATATC
CCAAAC-AAAAAAAGAGCTGGCCCGACTCTAAGTTGTACAATAGCTAAAACTTTCCTTTC
ACAAAGGCTAACAACTTTCTACAGTTTTATTTGTTACAAAGATAAATAATATATATTGTA
CATGAGATTTTATATCATCAAAATTTGTGGATACTTATTGGTTTGTAATAGGAGTCATGT
TTATTATGTGTTTATTATTAAGACTATGTTTATTGTTATATTTCGGTTGTTTAAATTTTG
TTAGTTTTGATTTATGTAAGGTTGTAGGATTTCAATGATATTGAGTATACTTTTTATTTG
GAGAAACTACAATATTCAGCAATTTAATACTTGAGAGTGATTATTTGGTAGGTGATATGC
GTCTATTACAGTGCAACCATGTACTCACATTGTTAAGTTTAGTAATTTATAAATTGTGAG
TATCAGCTGTAGATGTTATCCATTCGTTTACACTAGCTAGTTTAGGTATTAAGGTAGAGA
ACCGGGGAGGTAATTTTAACAACAGATTTATATTTGCAATATTTTAC-TTAGTAATTTTT
AGCTCAATAAGTTCAATAGCATGTATAGTAATATGTATGATAGTAATATCACATTTCAAT
ATATT-AAATTTACAAATTTTTTTAGATATTTGTTTTTTCGACAGTATGTATTTAGCTAT
TTTTATATGAATCTTTTTATTCGTAATGTTTTCTATAAAATACCCAATATGACCATTTCA
TGTGTGATTAGTATATACTGTTGCTGATAGATCTTGTATTTTG-TTTTATACTATTTTAC
GCATTTTATTATATGTATTTTGATATATTTTTAGGGCGATTTCTTAATATTTTTTGAATG
TTCATTTTATGTATGAACTTTTTTATATTATCATATGATTTTATAACAGCATATTGTGGT
TGAGAATTATTAGGATTATATTC-TTTTTTATTAATATCTTATTTTTGATACCGTTTCAT
CTCCATAAAATTCGGTTTTAAAGCATTTTTTATAGGTAAAATAGGAGATATATTGCTCAT
ATTTGCATTTTCAATACTATTTTCAATGAATGGTTATTACATAGCAACGTTTCATATTAT
AAATTTTCTGTGTGTTGATTACTATTACATAGTATTTATAACTTTAATATTATTATGTTG
TGCTTTTACGAAAATGATTACCAGATGCAATGGAAGGACCAATACCTGTATCTGCATTAA
TACATGCTGCAACGTTAGTTGTATGTGGAATAATATTAGGTAGTTTCATATTTTGGTGTT
TCGAATTTTGATTTAGCTATTTTTATAGTATAATTTGCTGAGCAACCGCAATAATAGTAT
TAATGAGTCTGTGTGTCTTTTATAATTTTGACGCAAAACGTTATATAGCATTTAGTACAA
TCTGTCAAATAAGTTTTTCGTTTTTTTGTTGTATTTGTTTAGATCTTTATGTAGGTTGCT
TATTTTTTTGTTATCACATGTTTTATAAGGCATCTTTGTTTATAGTAATAGGCATATGAA
TACATATATTCTTTGGTCTGC
>JX123234_1
GTCTAAGAAATATATTTAAGATTATTCTTGTATATATATTTATAAATTAATAATTCT-AA
AAATAAAATAAAGCTTCCTCGAAAATAAAATTTTAGTAGCATAGTAATTTATTAACTAAT
TATTAAAGTGTTCCACAGAAATTTTTTAAATTAAAACAAAAAAAATAATTTATGAATTAA
AATAAAAATTTTAATAAAAATTAAATAATTAAAATAGGGCAAGTCCTACTCTCCTTTACA
AAGAGAACGTTTCAATAATACGTATAAAATCGTTGTAAAGCAGATTTGTTTATATATTTA
ATTAATATAAGGAGTGCATAGTAATATTAGTACGCAAGGATCAATTATTTGTTATTT--T
ATATACTACTTCAAGGTTTAATATTAAACTTAAGTCTATTGTTATTATTCATATTAATTT
TTTTAAAAGTTTTTAAGTTTTATGCTAGTTTATTTTAAAATAATTTTATTTGTCATATTT
TAGGAATAGATAATAATATTTGTTTTTAAGAGTT-AAATATTTAAAT-AATAATATATTT
ATTACATATAACATGTATTTTAATAAAAAGCGGAGAAAAGAGGAAGGGTCTTCTAATGTC
AGGTTGTTTATATAGGATATATGGAGTGGGGTTCAGTTTAGGTCTATTTATTATGTTACA
GATAATATGTGGTGTTTGCTTAGCATGAATGTTTTTTAGTTGTTTTATTTGTGCAAATTG
ATATTTTATTTTATTTTTGTGAGACTTTGATTTAGGTTTTGTGATTAGAAGTATTCATAT
CTGTTTTACTTCTTTGCTATATTTTCTATTATATGTGCATATATTTAAATGTATAATATT
GGTAATTTTATTTGACACACATTTATTAGTATGATTTATAGGATTTATATTATTTATGTT
TATAATAATTATTGCATTTATTGGGTACGTGTTACCATGTACAATGATGTCTTATTGAGG
ATTAACAGTTTTTAGTAATATTTTAGCTACTGTTCCTGTATTCGGCCAGTGATTATGTTA
TTGAATATGGGGTAGGGAATTTATAAATGATTTTACGCTTTTAAAACTTCATGTATTACA
TGTCTTGCTCCCTTTTGTTTTAATTATGGTATAGCTAAGTATAAAATTATTAAAAAATGA
AAAAAAGATGAAATTTATAAGAAAGTAATTTTCGTTATATTTAATATCAAAAATATTGTA
AATCAAAAAAAAGTAATATAAAATTAACAAAATGCATAGACTTATGCTATAAATTAAATG
AAAATTGAGGTATAAATAAAAGATGTAATTTTTTGTGGAGATAAAAATTAGAAATAAAAA
GCAAAAATTATTTACACTAAGTACAAAGAGTAAACTTATAATTGCAAAACTATTTAATCC
AATTATAACGCAAGTACAGGATTGTAATAAAACAAGTTTTATAAATATAATATAGAAATA
GACCAAGCATATTAGTAAAATAATTAAAATAAAACAAAACAAAACATAGAAGTCAAAAAT
TAAAAAACAAAAATCACATAGGAAGAAGCAAAAGTGCAGGAGTAAGAAGTAAAGCAATAA
AAATAATAGAATAAAATTAATTAAGTTAATCATATAATAATATCATAAAATTAATATTTT
ATATCCAAAGCGACTTGATAATAAAAGTAAGAAAAGTAGTAAACTAAAAAGTTCAAATAA
AATTGATATAAAAATTATATGTGTTACAAATAAAAATAATATAATAATAATGTATTGAAT
AATAATTATCATAAATAAAAATCTTGTGTCAAATGTAAGAAAACAAAACATAAAAAAGAA
ACAAAAAAGGAATAAAATTAAAAATATAAAGCATATATATGAATCTAAAAATAATACAAT
AATCGAAAAAAATAATGTACGCATAGTTGCTAAATAAACAAAACAACTAGAAAATAAAAA
GCATCCAACTAAAAAAACACTAAACA-CATTACACACTAAGTGTATACTTAATAAAAACA
AGATGGAAAAGCTTTTATCAAAAAGAATAATAAATCCTAAAGGTAGGAAGAATCATGGAA
AAAATATGCAGAATAACGTTATTAATAATCCGAAAAGAAAGTAAA-TACCATCAAAACCA
ATTATAAATAAAGTAAATTTAACAAAAAGTTTAATGCCATCTGTAATAGGTGTCAATATC
CCAAAT-AAAAAAAGAGCTGGCCCAACTCTAAGTTGTACAATAGCCAAAACTTTCCTTTC
ACAAAGGCTAACAACTTTCTACAGTTTTATTTGTTACAAAGATAAATAATATATATTGTA
CATGAGATTTTATATCATCAAAATTTGTGGATACTTATTGGTTTGTAATAGGAGTCATGT
TTATTATGTGTTTATTATTAAGACTATGTTTATTGTTATATTTCGGTTGTTTAAATTTTG
TTAGTTTTGATTTATGTAAGGTTGTAGGATTTCAATGATATTGAGTATACTTTTTATTTG
GAGAAACTACAATATTCAGCAATTTAATACTTGAGAGTGATTATTTGGTAGGTGATATGC
GTCTATTACAGTGCAACCATGTACTCACATTGTTAAGTTTAGTAATTTATAAATTGTGAG
TATCAGCTGTAGATGTTATCCATTCGTTTACACTAGCTAGTTTAGGTATTAAGGTAGAGA
ACCGGGGAGGTAATTTTAACAACAGATTTATATTTGCAATATTTTAC-TTAGTAATTTTT
AGCTCAATAAGTTCAATAGCATGTATAGTAATATGTATGATAGTAATATCACATTTCAAT
ATATT-AAATTTACAAATTTTTTTAGATATTTGTTTTTTCGACAGTATGTATTTAGCTAT
TTTTATATGAATCTTTTATTTCGTAATGTTTTCTATAAAATACCCAATATGACCATTTCA
CGTGTGATTAGTACATACTGTTGCTGATAGATCTTGTATTTTG-TTTTATACTATTTTAC
GCATTTTATTATATGTATTTTGATATATTTTTAGGGCGATTTCTTAATATTTTTTGAATG
TTCATTTTATGTATGAACTTTTTTATATTATCATATGATTTTATAACAGCATATTGTGGT
TGAGAATTATTAGGGTTATATTCTTTTTTTATTAATATCTTATTTTTGATACCGTTTCAT
CTCCATAAAATTCGGTTTTAAAGCATTTTTTATAGGTAAAATAGGAGATATATTGCTCAT
ATTTGCATTTTCAATATTATTTTCAATGAATGGTTATTACATAGCAACGTTTCATATTAT
AAATTTTATGTGTGTTGATTACTATTACATAGTATTTATAACTTTAATATTATTATGTTG
TGCTTTTACGAAAATGATTACCAGATGCAATGGAAGGACCAATACCTGTATCTGCATTAA
TACATGCCGCAACGTTAGTTGTATGTGGAATAATATTAGGTAGTTTCATATTTTGGTGTT
TCGAATTTTGATTTAGCTATTTTTATAGTATAATTTGCTGAACAACCGCAATAATAGTAT
TAATGAGTCTGTGTGTCTTTTATAATTTTGACGCAAAACGTTATATAGCATTTAGTACAA
TCTGTCAAATAAGTTTTTCGTTTTTTTGTTGTATTTGTTTAGATCTTTATGTAGGTTGCT
TATTTTTTTGTTATCACATGTTTTATAAGGCATCTTTGTTTATAGTAATAGGTATATGAA
TACATATATTCTTTGGTCTGC
>JX123215_1
GTCTAAGAAATATATTTAAGATTATTCTTGTATATATATTTATAAATTAATAATTCT-AA
AAATAAAATAAAG-TTCCTCGAAAATAAAATTTTAGTAGCATAGTAATTTGTTAACTAAT
TATTAAAGTGTTCCACAGAAATTTTTTAAATTAAAACAAAAAAAATAATTTATGAATTAA
AATAAAAATTTTAATAAAAATTAAATAATTAAAATAGGGCAAGTCCTACTCTCCTTTACA
AAGAGAACGTTTCAATAATACGTATAAAATCGTTGTAAAGCAGATTTGTTTATATATTTA
ATTAATATAAGGAGTGCATAGTAATATTAGTACGCAAGGATCAATTATTTGTTATTTTAT
ATATACTACTTCAAGGTTTAATATTAAACTTAAGTCTATTGTTATTATTCATATTAATTT
TTTTAAAAGTTTTTAAGTTTTATGCTAGTTTATTTTAAAATAATTTTATTTGTCATATTT
TAGGAATAGATAATAATATTTGTTTTTAAGAGTTAAAATATTTAAATAAATAATATATTT
ATTACATATAACATGTATTTTAATAAAAAGCGGAGAAAAGAGGAAGGGTCTTCTAATGTC
AGGTTGTTTATATAGGATATATGGAGTGGGGTTCAGTTTAGGTCTATTTATTATGTTACA
GATAATATGTGGTGTTTGCTTAGCATGAATGTTTTTTAGTTGTTTTATTTGTGCAAATTG
ATATTTTATTTTATTTTTGTGAGACTTTGATTTAGGTTTTGTGATTAGAAGTATTCATAT
CTGTTTTACTTCTTTGCTATATTTTCTATTATATGTGCATATATTTAAATGTATAATATT
GGTAATTTTATTTGACACACATTTATTAGTATGATTTATAGGATTTATATTATTTATGTT
TATAATAATTATTGCATTTATTGGGTACGTGTTACCATGTACAATGATGTCTTATTGAGG
ATTAACAGTTTTTAGTAATATTTTAGCTACTGTTCCTGTATTCGGCCAGTGATTATGTTA
TTGAATATGGGGTAGTGAATTTATAAATGATTTTACGCTTTTAAAACTTCATGTATTACA
TGTCTTGCTCCCTTTTGTTTTAATTATGGTATAACTAAGTATAAAATTATTAAAAAATGA
AAAAAAGATGAAATTCATAAGAAAGTAATTTTCGTTATATTTAATATCAAAAATATTGTA
AATTAAAAAAAAATTATTTAAAATTTATCAAACGCCTAAACTTATGCTATAAATTAAATG
AAAATTAAGGTATAAGTAAAAGATGTAATTTTTTGTGGAGATAAAAATTAGAAATAAAAA
GCAAAAATTATTTACACTAAGTACAAAGAGTAAGCTCATAATTGCAAAGCTATTCAATCC
AATTATAACGCAAGTACAGGATTGTAATAAAACAAGTTTTATAAATATAATATAGAAATA
GACTAAGCATATTAGTAAAATAATTAAAATAAAACAAAACAAAACATAGAAGTCAAAAAT
TAAAAAACAAAAATCACATAGGAAGAAGCAAAAGTGCAGGAGTAAGAAGTAAAGCAATAA
AAATAATAGAATAAAATTAATTAAGTTAATCATATAATAATATCATAAAATTAATATTTT
ATATCCAAAGCGACTTGATAATAAAAGTAAGAAAAGTAGTAAACTAAAAAGTTCAAATAA
AATTGATATAAAAATTATATGTGTTACAAATAAAAATAATATAATAATAATGTATTGAAT
AATAATTATCATAAATAAAAATCTTGTGTCAAATGTAAGAAAACAAAACATAAAAAAGAA
ACAAAAAAGAAATAAAATTAAAAATATAAAGCATATATATGAATCTAAAAATAATACAAT
AATCGAAAAAAATAATGTACGCATAGTTGCTAAATAAACAAAACAACTAGAAAATAAAAA
GCATCCATCTAAAAAAACACTAAACA-CATTACACACTAAGTGTATCCTTAATCAAAACA
AGATGGAAAAGCTTTTATCAAAAAGAATAATAAATCCTAAAGGTAGGAAGAATCATGGAA
AAAATATGCAGAATAACGTTATTAATAATCCGAAAAGAAA-TAAA-TACCATCAAAACCA
ATTTAAATCAAAGTAAATTTAAAAAAAAGTTTAATGCCATCTGTA----GTGTCAATATC
CCAAAT-AAAAAAAGAGCTGGGCCAACTCTAAGTTGTACAATAGCCAAAACTTTCCTTTA
ACAAAGGCTAACAACTTTCTACAGTTTTATTTGTTACAAAGATAAATAATATATATTGTA
CATGAGATTTTATATCATCAAAATTTGTGGATACTTATTGGTTTGTAATAGGAGTTATGT
TTATTATGTGTTTATTATTAAGACTATGTTTATTGCTATATTTCGGTTGTTTAAATTTTG
TTAGTTTTGATTTATGTAAGGTTGTAGGATTTCAATGATATTGAGTATACTTTTTATTTG
GAGAAACTACAATATTCAGCAATTTAATACTTGAGAGTGATTATTTGGTAGGTGATATGC
GTCTATTACAGTGCAACCATGTACTCACATTATTAAGTTTAGTAATTTATAAATTGTGAG
TATCAGCTGTAGATGTTATCCATTCATTTACACTAGCTAGTTTAGGTATTAAGGTAGAGA
ACCGGGGAGGTAATTTTAACAACAGATTTATATTTGC-ATATTTTAC-TTAGTAATTTTT
AGCTCAATAAGTTCAATAGCATGTATAGTAATATGTATGATAGTAATATCACATTTCAAT
ATATT-AAATTTACAAATTTTTTTAGATATTTGTTTTTTCGACAGTATGTATTTAGCTAT
TTTTATATGAATCTTTTTATTCGTAATGTTTTCTATAAAATACCCAATATGACCATTTCA
TGTGTGATTAGTACATACTGTTGCTGATAGATCTTGTATTTTG-TTTTATACTATTTTAC
GCATTTTATTATATGTATTTTGATATATTTTTAGGGCGATTTCTTAATATTTTTTGAATG
TTCATTTTATGTATGAACTTTTTTATATTATCATATGATTTTATAACAGCATATTGTGGT
TGAGAATTATTAGGGTTATATTC-TTTTTTATTAATATCTTATTTTTGATACCGTTTCAT
CTCCATAAAATTCGGTTTTAAAGCATTTTTTATAGGTAAAATAGGAGATATATTGCTCAT
ATTTGCATTTTCAATATTATTTTCAATGAATGGTTATTACATAGCAACGTTTCATATTAT
AAATTTTATGTGTGTTGATTACTATTACATAGTATTTATAACTTTAATATTATTATGTTG
TGCTTTTACGAAAATGATTACCAGATGCAATGGAAGGACCAATACCTGTATCTGCATTAA
TACATGCTGCAACGTTAGTTGTATGTGGAATAATATTAGGTAGTTTCATATTTTGGTGTT
TCGAATTTTGATTTAGCTATTTTTATAGTATAATTTGCTGAACAACCGCAATAATAGTAT
TAATGAGTCTGTGTGTCTTTTATAATTTTGACGCAAAACGTTATATAGCATTTAGTACAA
TCTGTCAAATAAGTTTTTCGTTTTTTTGTTGTATTTGTTTAGATCTTTATGTAGGTTGCT
TATTTTTTTGTTATCACATGTTTTATAAGGCATCTTTGTTTATAGTAATAGGTATATGAA
TACATATATTCTTTGGTCTAC
>KF220720_1
GTCTAAGAAATATATTTAAGATTATTCTTGTATATATATTTATAAATTAATAATTCT-AA
AAATAAAATAAAG-TTCCTCGAAAATAAAATTTTAGTAGCATAGTAATTTGTTAACTAAT
TATTAAAGTGTTCCACAGAAATTTTTTAAATTAAAACAAAAAAAATAATTTATGAATTAA
AATAAAAATTTTAATAAAAATTAAATAATTAAAATAGGGCAAGTCCTACTCTCCTTTACA
AAGAGAACGTTTCAATAATACGTATAAAATCGTTGTAAAGCAGATTTGTTTATATATTTA
ATTAATATAAGGAGTGCATAGTAATATTAGTACGCAAGGATCAATTATTTGTTATTTTAT
ATATACTACTTCAAGGTTTAATATTAAACTTAAGTCTATTGTTATTATTCATATTAATTT
TTTTAAAAGTTTTTAAGTTTTATGCTAGTTTATTTTAAAATAATTTTATTTGTCATATTT
TAGGAATAGATAATAATATTTGTTTTTAAGAGTT-AAATATTTAAAT-AATAATATATTT
ATTACATATAACATGTATTTTAATAAAAAGCGGAGAAAAGAGGAAGGGTCTTCTAATGTC
AGGTTGTTTATATAGGATATATGGAGTGGGGTTCAGTTTAGGTCTATTTATTATGTTACA
GATAATATGTGGTGTTTGCTTAGCATGAATGTTTTTTAGTTGTTTTATTTGTGCAAATTG
ATATTTTATTTTATTTTTGTGAGACTTTGATTTAGGTTTTGTGATTAGAAGTATTCATAT
CTGTTTTACTTCTTTGCTATATTTTCTATTATATGTGCATATATTTAAATGTATAATATT
GGTAATTTTATTTGACACACATTTATTAGTATGATTTATAGGATTTATATTATTTATGTT
TATAATAATTATTGCATTTATTGGGTACGTGTTACCATGTACAATGATGTCTTATTGAGG
ATTAACAGTTTTTAGTAATATTTTAGCTACTGTTCCTGTATTCGGCCAGTGATTATGTTA
TTGAATATGGGGTAGTGAATTTATAAATGATTTTACGCTTTTAAAACTTCATGTATTACA
TGTCCTGCTCCCTTTTGTTTTAATCATGGTATAACTAAGTATAAAATTATTAAAAAATGA
AAAAAAGATGAAATTCATAAGAAAGTAATTTTCGTTATATTTAATATCAAAAATATTGTA
AATTAAAAAAAAATTATTTAAAATTTATCAAACGCCTAAACTTATGCTATAAATTAAATG
AAAATTAAGGTATAAGTAAAAGATGTAATTTTTTGTGGAGATAAAAATTAGAAATAAAAA
GCAAAAATTATTTACACTAAGTACAAAGAGTAAGCTCATAATTGCAAAGCTATTCAATCC
AATTATAACGCAAGTACAGGATTGTAATAAAACAAGTTTTATAAATATAATATAGAAATA
GACCAAGCATATTAGTAAAATAATTAAAATAAAACAAAACAAAACATAGAAGTCAAAAAT
TAAAAAACAAAAATCACATAGGAAGAAGCAAAAGTGCAGGAGTAAGAAGTAAAGCAATAA
AAATAATAGAATAAAATTAATTAAGTTAATCATATAATAATATCATAAAATTAATATTTT
ATATCCAAAGCGACTTGATAATAAAAGTAAGAAAAGTAGTAAACTAAAAAGTTCAAATAA
AATTGATATAAAAATTATATGTGTTACAAATAAAAATAATATAATAATAATGTATTGAAT
AATAATTATCATAAATAAAAATCTTGTGTCAAATGTAAGAAAACAAAACATAAAAAAGAA
ACAAAAAAGGAATAAAATTAAAAATATAAAGCATACATATGAATCTAAAAATAATACAAT
AATCGAAAAAAATAATGTACGCATAGTTGCTAAATAAACAAAACAACTAGAAAATAAAAA
GCATCCATCTAAAAAAACACTAAACA-CATTACACACTAAGTGTATCCTTAATCAAAACA
AGATGGAAAAGCTTTTATCAAAAAGAATAATAAATCCTAAAGGTAGGAAGAATCATGGAA
AAAATATGCAGAATAACGTTATTAATAATCCGAAAAGAAA-TAAA-TACCATCAAAACCA
ATTTAAATCAAAGTAAATTTAAAAAAAAGTTTAATGCCATCTGTA---GGTGTCAATATC
CCAAAC-AAAAAAAGAGCTGGCCCGACTCTAAGTTGTACAATAGCTAAAACTTTCCTTTC
ACAAAGGCTAACAACTTTCTACAGTTTTATTTGTTACAAAGATAAATAATATATATTGTA
CATGAGATTTTATATCATCAAAATTTGTGGATACTTATTGGTTTGTAATAGGAGTTATGT
TTATTATGTGTTTATTATTAAGACTATGTTTATTGCTATATTTCGGTTGTTTAAATTTTG
TTAGTTTTGATTTATGTAAGGTTGTAGGATTTCAATGATATTGAGTATACTTTTTATTTG
GAGAAACTACAATATTCAGCAATTTAATACTTGAGAGTGATTATTTGGTAGGTGATATGC
GTCTATTACAGTGCAACCATGTACTCACATTATTAAGTTTAGTAATTTATAAATTGTGAG
TATCAGCTGTAGATGTTATCCATTCATTTACACTAGCTAGTTTAGGTATTAAGGTAGAGA
ACCGGGGAGGTAATTTTAACAACAGATTTATATTTGCAATATTTTAC-TTAGTAATTTTT
AGCTCAATAAGTTCAATAGCATGTATAGTAATATGTATGATAGTAATATCACATTTCAAT
ATATT-AAATTTACAAATTTTTTTAGATATTTGTTTTTTCGACAGTATGTATTTAGCTAT
TTTTATATGAATCTTTTTATTCGTAATGTTTTCTATAAAATACCCAATATGACCATTTCA
TGTGTGATTAGTACATACTGTTGCTGATAGATCTTGTATTTTG-TTTTATACTATTTTAC
GCATTTTATTATATGTATTTTGATATATTTTTAGGGCGATTTCTTAATATTTTTTGAATG
TTCATTTTATGTATGAACTTTTTTATATTATCATATGATTTTATAACAGCATATTGTGGT
TGAGAATTATTAGGGTTATATTC-TTTTTTATTAATATCTTATTTTTGATACCGTTTCAT
CTCCATAAAATTCGGTTTTAAAGCATTTTTTATAGGTAAAATAGGAGATATATTGCTCAT
ATTTGCATTTTCAATATTATTTTCAATGAATGGTTATTACATAGCAACGTTTCATATTAT
AAATTTTATGTGTGTTGATTACTATTACATAGTATTTATAACTTTAATATTATTATGTTG
TGCTTTTACGAAAATGATTACCAGATGCAATGGAAGGACCAATACCTGTATCTGCATTAA
TACATGCTGCAACGTTAGTTGTATGTGGAATAATATTAGGTAGTTTCATATTTTGGTGTT
TCGAATTTTGATTTAGCTATTTTTATAGTATAATTTGCTGAACAACCGCAATAATAGTAT
TAATGAGTCTGTGTGTCTTTTATAATTTTGACGCAAAACGTTATATAGCATTTAGTACAA
TCTGTCAAATAAGTTTTTCGTTTTTTTGTTGTATTTGTTTAGATCTTTATGTAGGTTGCT
TATTTTTTTGTTATCACATGTTTTATAAGGCATCTTTGTTTATAGTAATAGGTATATGAA
TACATATATTCTTTGGTCTAC
>JX123150_1
GTCTAAGAAATATATTTAAGATTATTCTTGTATATATATTTATAAATTAATAATTCT-AA
AAATAAAATAAAG-TTCCTCGAAAATAAAATTTTAGTAGCATAGTAATTTGTTAACTAAT
TATTAAAGTGTTCCACAGAAATTTTTTAAATTAAAACAAAAAAAATAATTTATGAATTAA
AATAAAAATTTTAATAAAAATTAAATAATTAAAATAGGGCAAGTCCTACTCTCCTTTACA
AAGAGAACGTTTCGATAATACGTATAAAATCGTTGTAAAGCAGATTTGTTTATATATTTA
ATTAATATAAGGAGTGCATAGTAATATTAGTACGCAAGGATCAATTATTTGTTATTTTAT
ATATACTACTTCAAGGTTTAATATTAAACTTAACTTTATTGTTATTATTCATATTAATTT
TTTTAAAAGTTTTTAAGTTTTATGCTAGTTTATTTTAAAATAATTTTATTTGTCATATTT
TAGGAATAGATAATAATATTTGTTTTTAAGAGTT-AAATATTTAAAT-AATAATATATTT
ATTACATATAACATGTATTTTAATAAAAAGCGGAGAAAAGAGGAAGGGTCTTCTAATGTC
AGGTTGTTTATATAGGATATATGGAGTGGGGTTCAGTTTAGGTCTATTTATTATGTTACA
GATAATATGTGGTGTTTGCTTAGCATGAATGTTTTTTAGTTGTTTTATTTGTGCAAATTG
ATATTTTATTTTATTTTTGTGAGACTTTGATTTAGGTTTTGTGATTAGAAGTATTCATAT
CTGTTTTACTTCTTTGCTATATTTTTTATTATATGTGCATATATTTAAATGTATAATATT
GGTAATTTTATTTGACACACATTTATTAGTATGATTTATAGGATTTATATTATTTATGTT
TATAATAATTATTGCATTTATTGGGTACGTGTTACCATGTACAATGATGTCTTATTGAGG
ATTAACAGTTTTTAGTAATATTTTAGCTACTGTTCCTGTATTCGGCCAGTGATTATGTTA
TTGAATATGGGGTAGTGAATTTATAAATGATTTTACGCTTTTAAAACTTCATGTATTACA
TGTCTTGCTCCCTTTTGTTTTAATTATGGTATAACTCTAAGTAAAATTATTAAAAAATGA
AAAAAAGAAGAAATTTATAAGAAAGTAATTTTCGTTATATTTAATATCAAAAATATTGTA
AATCAAAAAAAAGTAGTATAAAATTAACAAAATGCATAGACTTATGCTATAAATTAAATG
AAAATTGAGGTATAAATAAAAGATGTAATTTTTTGTGGAGATAAAAATTAGAAATAAAAA
GCAAAAATTATTTACACTAAGTACAAAGAGTAAACTTATAATTGCAAAGCTATTCAATCC
AATTATAACGCAAGTACAGGATTGTAATAAAACAAGTTTTATAAATATAATATAGAAATA
GACTAAGCATATTAGTAAAATAATTAAAATAAAACAAAACAAAACATAGAAGTCAAAAAT
TAAAAAACAAAAATCACATAGGAAGAAGCAAAAGTGCAGGAGTAAGAAGTAAAGCAATAA
AAATAATAGAATAAAATTAATTAAGTTAATCATATAATAATATCATAAAATTAATATTTT
ATATCCAAAGCGACTTGATAATAAAAGTAAGAAAAGTAGTAAACTAAAAAGTTCAAATAA
AATTGATATAAAAATTATATGTGTTACAAATAAAAATAATATAATAATAATGTATTGAAT
AATAATTATCATAAATAAAAATCTTGTGTCAAATGTAAGAAAACAAAACATAAAAAAGAA
ACAAAAAAGAAATAAAATTAAAAATATAAAGCATATATATGAATCTAAAAATAATACAAT
AATCGAAAAAAATAATGTACGCATAGTTGCTAAATAAACAAAACAACTAGAAAATAAAAA
GCATCCAACTAAAAAAACACTAAACA-CATTACACACTAAGTGTATACTTAATAAAAACA
AGATGGAAAAGCTTTTATCAAAAAGAATAATAAATCCTAAAGGTAGGAAGAATCATGGAA
AAAATATGCAGAATAACGTTATTAATAATCCGAAAAGAAAGTAAA-TACCATCAAAACCA
ATTATAAATAAAGTAAATTTAACAAAAAGTTTAATGCCATCTGTAATAGGTGTCAATATC
CCAAAT-AAAAAAAGAGCTGGCCCAACTCTAAGTTGTACAATAGCCAAAACTTTCCTTTC
ACAAAGGCTAACAACTTTCTACAGTTTTATTTGTTACAAAGATAAATAATATATATTGTA
CATGAGATTTTATATCATCAAAATTTGTGGATACTTATTGGTTTGTAATAGGAGTTATGT
TTATTATGTGTTTATTATTAAGACTATGTTTATTGCTATATTTCGGTTGTTTAAATTTTG
TTAGTTTTGATTTATGTAAGGTTGTAGGATTTCAATGATATTGAGTATACTTTTTATTTG
GAGAAACTACAATATTCAGCAATTTAATACTTGAGAGTGATTATTTGGTAGGTGATATGC
GTCTATTACAGTGCAACCATGTACTCACATTATTAAGTTTAGTAATTTATAAATTGTGAG
TATCAGCTGTAGATGTTATCCATTCATTTACACTAGCTAGTTTAGGTATTAAGGTAGAGA
ACCGGGGAGGTAATTTTAACAACAGATTTATATTTGCAATATTTTAC-TTAGTAATTTTT
AGCTCAATAAGTTCAATAGCATGTATAGTAATATGTATGATAGTAATATCACATTTCAAT
ATATT-AAATTTACAAATTTTTTTAGATATTTGTTTTTTCGACAGTATGTATTTAGCTAT
TTTTATATGAATCTTTTTATTCGTAATGTTTTCTATAAAATACCCAATATGACCATTTCA
TGTGTGATTAGTACATACTGTTGCTGATAGATCTTGTATTTTG-TTTTATACTATTTTAC
GCATTTTATTATATGTATTTTGATATATTTTTAGGGCGATTTCTTAATATTTTTTGAATG
TTCATTTTATGTATGAACTTTTTTATATTATCATATGATTTTATAACAGCATATTGTGGT
TGAGAATTATTAGGGTTATATTC-TTTTTTATTAATATCTTATTTTTGATACCGTTTCAT
CTCCATAAAATTCGGTTTTAAAGCATTTTTTATAGGTAAAATAGGAGATATATTGCTCAT
ATTTGCATTTTCAATATTATTTTCAATGAATGGTTATTACATAGCAACGTTTCATATTAT
AAATTTTATGTGTGTTGATTACTATTACATAGTATTTATAACTTTAATATTATTATGTTG
TGCTTTTACGAAAATGATTACCAGATGCAATGGAAGGACCAATACCTGTATCTGCATTAA
TACATGCCGCAACGTTAGTTGTATGTGGAATAATATTAGGTAGTTTCATATTTTGGTGTT
TCGAATTTTGATTTAGCTATTTTTATAGTATAATTTGCTGAACAACCGCAATAATAGTAT
TAATGAGTCTGTGTGTCTTTTATAATTTTGACGCAAAACGTTATATAGCATTTAGTACAA
TCTGTCAAATAAGTTTTTCGTTTTTTTGTTGTATTTGTTTAGATCTTTATGTAGGTTGCT
TATTTTTTTGTTATCACATGTTTTATAAGGCATCTTTGTTTATAGTAATAGGTATATGAA
TACATATATTCTTTGGTCTGC
>JX123159_1
GTCTAAGAAATATATTTAAGATTATTCTTGTATATATATTTATAAATTAATAATTCT-AA
AAATAAAATAAAG-TTCCTCGAAAATAAAATTTTAGTAGCATAGTAATTTGTTAACTAAT
TATTAAAGTGTTCCACAGAAATTTTTTAAATTAAAACAAAAAAAATAATTTATGAATTAA
AATAAAAATTTTAATAAAAATTAAATAATTAAAATAGGGCAAGTCCTACTCTCCTTTACA
AAGAGAACGTTTCGATAATACGTATAAAATCGTTGTAAAGCAGATTTGTTTATATATTTA
ATTAATATAAGGAGTGCATAGTAATATTAGTACGCAAGGATCAATTATTTGTTATTTTAT
ATATACTACTTCAAGGTTTAATATTAAACTTAAGTCTATTGTTATTATTCATATTAATTT
TTTTAAAAGTTTTTAAGTTTTATGCTAGTTTATTTTAAAATAATTTTATTTGTCATATTT
TAGGAATAGATAATAATATTTGTTTTTAAGAGTT-AAATATTTAAAT-AATAATGTATTT
ATTACATATAACATGTATTTTAATAAAAAGCGGAGAAAAGAGGAAGGGTCTTCTAATGTC
AGGTTGTTTATATAGGATATATGGAGTGGGGTTCAGTTTAGGTCTATTTATTATGTTACA
GATAATATGTGGTGTTTGCTTAGCATGAATGTTTTTTAGTTGTTTTATTTGTGCAAATTG
ATATTTTATTTTATTTTTGTGAGACTTTGATTTAGGTTTTGTGATTAGAAGTATTCATAT
CTGTTTTACTTCTTTGCTATATTTTTTATTATATGTGCATATATTTAAATGTATAATATT
GGTAATTTTATTTGACACACATTTATTAGTATGATTTATAGGATTTATATTATTTATATT
TATAATAATTATTGCATTTATTGGGTACGTGTTACCATGTACAATGATGTCTTATTGAGG
ATTAACAGTTTTTAGTAATATTTTAGCTACTGTTCCTGTATTCGGCCAGTGATTATGTTA
TTGAATATGGGGTAGTGAATTTATAAATGATTTTACGCTTTTAAAACTTCATGTATTACA
TGTCCTGCTCCCTTTTGTTTTAATCATGGTATAACTAAGTATAAAATTATTAAAAAATGA
AAAAAAGATGAAATTCATAAGAAAGTAATTTTCGTTATATTTAATATCAAAAATATTGTA
AATCAAAAAAAAGTAATATAAAATTAACAAAATGCATAGACTTATGCTATAAATTAAATG
AAAATTGAGGTATAAATAAAAGATGTAATTTTTTGTGGAGATAAAAATTAGAAATAAAAA
GCAAAAATTATTTACACTAAGTACAAAGAGTAAACTTATAATTGCAAAGCTATTCAATCC
AATTATAACGCAAGTACAGGATTGTAATAAAACAAGTTTTATAAATATAATATAGAAATA
GACTAAGCATATTAGTAAAATAATTAAAATAAAACAAAACAAAACATAGAAGTCAAAAAT
TAAAAAACAAAAATCACATAGGAAGAAGCAAAAGTGCAGGAGTAAGAAGTAAAGCAATAA
AAATAATAGAATAAAATTAATTAAGTTAATCATATAATAATATCATAAAATTAATATTTT
ATATCCAAAGCGACTTGATAATAAAAGTAAGAAAAGTAGTAAACTAAAAAGTTCAAATAA
AATTGATATAAAAATTATATGTGTTACAAATAAAAATAATATAATAATAATGTATTGAAT
AATAATTATCATAAATAAAAATCTTGTGTCAAATGTAAGAAAACAAAACATAAAAAAGAA
ACAAAAAAGAAATAAAATTAAAAATATAAAGCATATATATGAATCTAAAAATAATACAAT
AATCGAAAAAAATAATGTACGCATAGTTGCTAAATAAACAAAACAACTAGAAAATAAAAA
GCATCCAACTAAAAAAACACTAAACA-CATTACACACTAAGTGTATACTTAATAAAAACA
AGATGGAAAAGCTTTTATCAAAAAGAATAATAAATCCTAAAGGTAGGAAGAATCATGGAA
AAAATATGCAGAATAACGTTATTAATAATCCGAAAAGAAAGTAAA-TACCATCAAAACCA
ATTATAAATAAAGTAAATTTAACAAAAAGTTTAATGCCATCTGTAATAGGTGTCAATATC
CCAAAT-AAAAAAAGAGCTGGCCCAACTCTAAGTTGTACAATAGCCAAAACTTTCCTTTC
ACAAAGGCTAACAACTTTCTACAGTTTTATTTGTTACAAAGATAAATAATATATATTGTA
CATGAGATTTTATATCATCAAAATTTGTGGATACTTATTGGTTTGTAATAGGAGTTATGT
TTATTATGTGTTTATTATTAAGACTATGTTTATTGCTATATTTCGGTTGTTTAAATTTTG
TTAGTTTTGATTTATGTAAGGTTGTAGGATTTCAATGATATTGAGTATACTTTTTATTTG
GAGAAACTACAATATTCAGCAATTTAATACTTGAGAGTGATTATTTGGTAGGTGATATGC
GTCTATTACAGTGCAACCATGTACTCACATTATTAAGTTTAGTAATTTATAAATTGTGAG
TATCAGCTGTAGATGTTATCCATTCATTTACACTAGCTAGTTTAGGTATTAAGGTAGAGA
ACCGGGGAGGTAATTTTAACAACAGATTTATATTTGCAATATTTTAC-TTAGTAATTTTT
AGCTCAATAAGTTCAATAGCATGTATAGTAATATGTATGATAGTAATATCACATTTCAAT
ATATT-AAATTTACAAATTTTTTTAGATATTTGTTTTTTCGACAGTATGTATTTAGCTAT
TTTTATATGAATCTTTTTATTCGTAATGTTTTCTATAAAATACCCAATATGACCATTTCA
TGTGTGATTAGTATATACTGTTGCTGATAGATCTTGTATTTTG-TTTTATACTATTTTAC
GCATTTTATTATATGTATTTTGATATATTTTTAGGGCGATTTCTTAATATTTTTTGAATG
TTCATTTTATGTATGAACTTTTTTATATTATCATATGATTTTATAACAGCATATTGTGGT
TGAGAATTATTAGGATTATATTC-TTTTTTATTAATATCTTATTTTTGATACCGTTTCAT
CTCCATAAAATTCGGTTTTAAAGCATTTTTTATAGGTAAAATAGGAGATATATTGCTCAT
ATTTGCATTTTCAATACTATTTTCAATGAATGGTTATTACATAGCAACGTTTCATATTAT
AAATTTTCTGTGTGTTGATTACTATTACATAGTATTTATAACTTTAATATTATTATGTTG
TGCTTTTACGAAAATGATTACCAGATGCAATGGAAGGACCAATACCTGTATCTGCATTAA
TACATGCTGCAACGTTAGTTGTATGTGGAATAATATTAGGTAGTTTCATATTTTGGTGTT
TCGAATTTTGATTTAGCTATTTTTATAGTATAATTTGCTGAACAACCGCAATAATAGTAT
TAATGAGTCTGTGTGTCTTTTATAATTTTGACGCAAAACGTTATATAGCATTTAGTACAA
TTTGTCAAATAAGTTTTTCGTTTTTTTGTTGTATTTGTTTAGATCTTTATGTAGGTTGCT
TATTTTTTTGTTATCACATGTTTTATAAGGCATCTTTGTTTATAGTAATAGGTATATGAA
TACATATATTCTTTGGTCTGC
>JX123197_1
GTCTAAGAAATATATTTAAGATTATTCTTGTATATATATTTATAAATTAATAATTCT-AA
AAATAAAATAAAG-TTCCTCGAAAATAAAATTTTAGTAGCATAGTAATTTGTTAACTAAT
TATTAAAGTGTTCCACAGAAATTTTTTAAATTAAAACAAAAAAAATAATTTATGAATTAA
AATAAAAATTTTAATAAAAATTAAATAATTAAAATAGGGCAAGTCCTACTCTCCTTTACA
AAGAGAACGTTTCAATAATACGTATAAAATCGTTGTAAAGCAGATTTGTTTATATATTTA
ATTAATATAAGGAGTGCATAGTAATATTAGTACGCAAGGATCAATTATTTGTTATTTTAT
ATATACTACTTCAAGGTTTAATATTAAACTTAACCCTAGTGTTATTATTCATATTAATTT
TTTTAAAAGTTTTTAAGTTTTATGCTAGTTTATTTTAAAATAATTTTATTTGTCATATTT
TAGGAATAGATAATAATATTTGTTTTTAAGAGTT-AAATATTTAAAT-AATAATATATTT
ATTACATATAACATGTATTTTAATAAAAAGCGGAGAAAAGAGGAAGGGTCTTCTAATGTC
AGGTTGTTTATATAGGATATATGGAGTGGGGTTCAGTTTAGGTCTATTTATTATGTTACA
GATAATATGTGGTGTTTGCTTAGCATGAATGTTTTTTAGTTGTTTTATTTGTGCAAATTG
ATATTTTATTTTATTTTTGTGAGACTTTGATTTAGGTTTTGTGATTAGAAGTATTCATAT
CTGTTTTACTTCTTTGCTATATTTTCTATTATATGTGCATATATTTAAATGTATAATATT
GGTAATTTTATTTGACACACATTTATTAGTATGATTTATAGGATTTATATTATTTATGTT
TATAATAATTATTGCATTTATTGGGTACGTGTTACCATGTACAATGATGTCTTATTGAGG
ATTAACAGTTTTTAGTAATATTTTAGCTACTGTTCCTGTATTCGGCCAGTGATTATGTTA
TTGAATATGGGGTAGTGAATTTATAAATGATTTTACGCTTTTAAAACTTCATGTATTACA
TGTCTTGCTCCCTTTTGTTTTAATTATGGTATAACTAAGTATAAAATTATTAAAAAATGA
AAAAAAGATGAAATTCATAAGAAAGTAATTTTCGTTATATTTAATATCAAAAATATTGTA
AATCAAAAAAAAGTAATATAAAATTAACAAAATGCATAGACTTATGCTATAAATTAAATG
AAAATTGAGGTATAAATAAAAGATGTAATTTTTTGTGGAGATAAAAATTAGAAATAAAAA
GCAAAAATTATTTACACTAAGTACAAAGAGTAAACTTATAATTGCAAAGCTATTCAATCC
AATTATAACGCAAGTACAGGATTGTAATAAAACAAGTTTTATAAATATAATATAGAAATA
GACTAAGCATATTAGTAAAATAATTAAAATAAAACAAAACAAAACATAGAAGTCAAAAAT
TAAAAAACAAAAATCACATAGGAAGAAGCAAAAGTGCAGGAGTAAGAAGTAAAGCAATAA
AAATAATAGAATAAAATTAATTAAGTTAATCATATAATAATATCATAAAATTAATATTTT
ATATCCAAAGCGACTTGATAATAAAAGTAAGAAAAGTAGTAAACTAAAAAGTTCAAATAA
AATTGATATAAAAATTATATGTGTTACAAATAAAAATAATATAATAATAATGTATTGAAT
AATAATTATCATAAATAAAAATCTTGTGTCAAATGTAAGAAAACAAAACATAAAAAAGAA
ACAAAAAAGAAATAAAATTAAAAATATAAAGCATATATATGAATCTAAAAATAATACAAT
AACCTGATAAGATAATGTACGCATAGTTGCTAAATAAACAAAACAACTAGAAAATAAAAA
GCATCCAACTAAAAAAACACTAAACA-CATTACACACTAAGTGTATACTTAATAAAAACA
AGATGGAAAAGCTTTTATCAAAAAGAATAATAAATCCTAAAGGTAGGAAGAATCATGGAA
AAAATATGCAGAATAATGTTATTAATAATCCGAAAAGAAAGTAAA-TACCATCAAAACCA
ATTATAAATAAAGTAAATTTAACAAAAAGTTTAATGCCATCTGTAATAGGTGTCAATATC
CCAAAT-AAAAAAAGAGCTGGTCCAACTCTAAGTTGTACAATAGCCAAAACTTTCCTTTC
ACAAAGGCTAACAACTTTCTACAGTTTTATTTGTTACAAAGATAAATAATATATATTGTA
CATGAGATTTTATATCATCAAAATTTGTGGATACTTATTGGTTTGTAATAGGAGTTATGT
TTATTATGTGTTTATTATTAAGACTATGTTTATTGCTATATTTCGGTTGTTTAAATTTTG
TTAGTTTTGATTTATGTAAGGTTGTAGGATTTCAATGATATTGAGTATACTTTTTATTTG
GAGAAACTACAATATTCAGCAATTTAATACTTGAGAGTGATTATTTGGTAGGTGATATGC
GTCTATTACAGTGCAACCATGTACTCACATTATTAAGTTTAGTAATTTATAAATTGTGAG
TATCAGCTGTAGATGTTATCCATTCATTTACACTAGCTAGTTTAGGTATTAAGGTAGAGA
ACCGGGGAGGTAATTTTAACAACAGATTTATATTTGCAATATTTTAC-TTAGTAATTTTT
AGCTCAATAAGTTCAATAGCATGTATAGTAATATGTATGATAGTAATATCACATTTCAAT
ATATT-AAATTTACAAATTTTTTTAGATATTTGTTTTTTCGACAGTATGTATTTAGCTAT
TTTTATATGAATCTTTTTATTCGTAATGTTTTCTATAAAATACCCAATATGACCATTTCA
TGTGTGATTAGTACATACTGTTGCTGATAGATCTTGTATTTTG-TTTTATACTATTTTAC
GCATTTTATTATATGTATTTTGATATATTTTTAGGGCGATTTCTTAATATTTTTTGAATG
TTCATTTTATGTATGAACTTTTTTATATTATCATATGATTTTATAACAGCATATTGTGGT
TGAGAATTATTAGGGTTATATTC-TTTTTTATTAATATCTTATTTTTGATACCGTTTCAT
CTCCATAAAATTCGGTTTTAAAGCATTTTTTATAGGTAAAATAGGAGATATATTGCTCAT
ATTTGCATTTTCAATATTATTTTCAATGAATGGTTATTACATAGCAACGTTTCATATTAT
AAATTTTATGTGTGTTGATTACTATTACATAGTATTTATAACTTTAATATTATTATGTTG
TGCTTTTACGAAAATGATTACCAGATGCAATGGAAGGACCAATACCTGTATCTGCATTAA
TACATGCTGCAACGTTAGTTGTATGTGGAATAATATTAGGTAGTTTCATATTTTGGTGTT
TCGAATTTTGATTTAGCTATTTTTATAGTATAATTTGCTGAACAACCGCAATAATAGTAT
TAATGAGTCTGTGTGTCTTTTATAATTTTGACGCAAAACGTTATATAGCATTTAGTACAA
TCTGTCAAATAAGTTTTTCGTTTTTTTGTTGTATTTGTTTAGATCTTTATGTAGGTTGCT
TATTTTTTTGTTATCACATGTTTTATAAGGCATCTTTGTTTATAGTAATAGGTATATGAA
TACATATATTCTTTGGTCTAC
>JX123195_1
GTCTAAGAAATATATTTAAGATTATTCTTGTATATATATTTATAAATTAATAATTCT-AA
AAATAAAATAAAG-TTCCTCGAAAATAAAATTTTAGTAGCATAGTAATTTGTTAACTAAT
TATTAAAGTGTTCCACAGAAATTTTTTAAATTAAAACAAAAAAAATAATTTATGAATTAA
AATAAAAATTTTAATAAAAATTAAATAATTAAAATAGGGCAAGTCCTACTCTCCTTTACA
AAGAGAACGTTTCAATAATACGTATAAAATCGTTGTAAAGCAGATTTGTTTATATATTTA
ATTAATATAAGGAGTGCATAGTAATATTAGTACGCAAGGATCAATTATTTGTTATTTTAT
ATATACTACTTCAAGGTTTAATATTAAACTTAAGTCTATTGTTATTATTCATATTAATTT
TTTTAAAAGTTTTTAAGTTTTATGCTAGTTTATTTTAAAATAATTTTATTTGTCATATTT
TAGGAATAGATAATAATATTTGTTTTTAAGAGTT-AAATATTTAAAT-AATAATATATTT
ATTACATATAACATGTATTTTAATAAAAAGCGGAGAAAAGAGGAAGGGTCTTCTAATGTC
AGGTTGTTTATATAGGATATATGGAGTGGGGTTCAGTTTAGGTCTATTTATTATGTTACA
GATAATATGTGGTGTTTGCTTAGCATGAATGTTTTTTAGTTGTTTTATTTGTGCAAATTG
ATATTTTATTTTATTTTTGTGAGACTTTGATTTAGGTTTTGTGATTAGAAGTATTCATAT
CTGTTTTACTTCTTTGCTATATTTTCTATTATATGTGCATATATTTAAATGTATAATATT
GGTAATTTTATTTGACACACATTTATTAGTATGATTTATAGGATTTATATTATTTATGTT
TATAATAATTATTGCATTTATTGGGTACGTGTTACCATGTACAATGATGTCTTATTGAGG
ATTAACAGTTTTTAGTAATATTTTAGCTACTGTTCCTGTATTCGGCCAGTGATTATGTTA
TTGAATATGGGGTAGTGAATTTATAAATGATTTTACGCTTTTAAAACTTCATGTATTACA
TGTCTTGCTCCCTTTTGTTTTAATTATGGTATAACTAAGTATAAAATTATTAAAAAATGA
AAAAAAGATGAAATTCATAAGAAAGTAATTTTCGTTATATTTAATATCAAAAATATTGTA
AATCAAAAAAAAGTAATATAAAATTAACAAAATGCATAGACTTATGCTATAAATTAAATG
AAAATTGAGGTATAAATAAAAGATGTAATTTTTTGTGGAGATAAAAATTAGAAATAAAAA
GCAAAAATTATTTACACTAAGTACAAAGAGTAAACTTATAATTGCAAAGCTATTCAATCC
AATTATAACGCAAGTACAGGATTGTAATAAAACAAGTTTTATAAATATAATATAGAAATA
GACTAAGCATATTAGTAAAATAATTAAAATAAAACAAAACAAAACATAGAAGTCAAAAAT
TAAAAAACAAAAATCACATAGGAAGAAGCAAAAGTGCAGGAGTAAGAAGTAAAGCAATAA
AAATAATAGAATAAAATTAATTAAGTTAATCATATAATAATATCATAAAATTAATATTTT
ATATCCAAAGCGACTTGATAATAAAAGTAAGAAAAGTAGTAAACTAAAAAGTTCAAATAA
AATTGATATAAAAATTATATGTGTTACAAATAAAAATAATATAATAATAATGTATTGAAT
AATAATTATCATAAATAAAAATCTTGTGTCAAATGTAAGAAAACAAAACATAAAAAAGAA
ACAAAAAAGAAATAAAATTAAAAATATAAAGCATATATATGAATCTAAAAATAATACAAT
AACCTGATAAGAT--TAAAAGCATAGTTGCTAAATAAACAAAACAACTAGAAAATAAAAA
GCATCCAACTAAAAAAACACTAAACA-CATTACACACTAAGTGTATACTTAATAAAAACA
AGATGGAAAAGCTTTTATCAAAAAGAATAATAAATCCTAAAGGTAGGAAGAATCATGGAA
AAAATATGCAGAATAATGTTATTAATAATCCGAAAAGAAAGTAAA-TACCATCAAAACCA
ATTATAAATAAAGTAAATTTAACAAAAAGTTTAATGCCATCTGTAATAGGTGTCAATATC
CCAAAT-AAAAAAAGAGCTGGTCCAACTCTAAGTTGTACAATAGCCAAAACTTTCCTTTC
ACAAAGGCTAACAACTTTCTACAGTTTTATTTGTTACAAAGATAAATAATATATATTGTA
CATGAGATTTTATATCATCAAAATTTGTGGATACTTATTGGTTTGTAATAGGAGTTATGT
TTATTATGTGTTTATTATTAAGACTATGTTTATTGCTATATTTCGGTTGTTTAAATTTTG
TTAGTTTTGATTTATGTAAGGTTGTAGGATTTCAATGATATTGAGTATACTTTTTATTTG
GAGAAACTACAATATTCAGCAATTTAATACTTGAGAGTGATTATTTGGTAGGTGATATGC
GTCTATTACAGTGCAACCATGTACTCACATTATTAAGTTTAGTAATTTATAAATTGTGAG
TATCAGCTGTAGATGTTATCCATTCATTTACACTAGCTAGTTTAGGTATTAAGGTAGAGA
ACCGGGGAGGTAATTTTAACAACAGATTTATATTTGCAATATTTTAC-TTAGTAATTTTT
AGCTCAATAAGTTCAATAGCATGTATAGTAATATGTATGATAGTAATATCACATTTCAAT
ATATT-AAATTTACAAATTTTTTTAGATATTTGTTTTTTCGACAGTATGTATTTAGCTAT
TTTTATATGAATCTTTTTATTCGTAATGTTTTCTATAAAATACCCAATATGACCATTTCA
TGTGTGATTAGTACATACTGTTGCTGATAGATCTTGTATTTTG-TTTTATACTATTTTAC
GCATTTTATTATATGTATTTTGATATATTTTTAGGGCGATTTCTTAATATTTTTTGAATG
TTCATTTTATGTATGAACTTTTTTATATTATCATATGATTTTATAACAGCATATTGTGGT
TGAGAATTATTAGGGTTATATTC-TTTTTTATTAATATCTTATTTTTGATACCGTTTCAT
CTCCATAAAATTCGGTTTTAAAGCATTTTTTATAGGTAAAATAGGAGATATATTGCTCAT
ATTTGCATTTTCAATATTATTTTCAATGAATGGTTATTACATAGCAACGTTTCATATTAT
AAATTTTATGTGTGTTGATTACTATTACATAGTATTTATAACTTTAATATTATTATGTTG
TGCTTTTACGAAAATGATTACCAGATGCAATGGAAGGACCAATACCTGTATCTGCATTAA
TACATGCTGCAACGTTAGTTGTATGTGGAATAATATTAGGTAGTTTCATATTTTGGTGTT
TCGAATTTTGATTTAGCTATTTTTATAGTATAATTTGCTGAACAACCGCAATAATAGTAT
TAATGAGTCTGTGTGTCTTTTATAATTTTGACGCAAAACGTTATATAGCATTTAGTACAA
TCTGTCAAATAAGTTTTTCGTTTTTTTGTTGTATTTGTTTAGATCTTTATGTAGGTTGCT
TATTTTTTTGTTATCACATGTTTTATAAGGCATCTTTGTTTATAGTAATAGGTATATGAA
TACATATATTCTTTGGTCTAC
>JX123196_1
GTCTAAGAAATATATTTAAGATTATTCTTGTATATATATTTATAAATTAATAATTCT-AA
AAATAAAATAAAG-TTCCTCGAAAATAAAATTTTAGTAGCATAGTAATTTGTTAACTAAT
TATTAAAGTGTTCCACAGAAATTTTTTAAATTAAAACAAAAAAAATAATTTATGAATTAA
AATAAAAATTTTAATAAAAATTAAATAATTAAAATAGGGCAAGTCCTACTCTCCTTTACA
AAGAGAACGTTTCAATAATACGTATAAAATCGTTGTAAAGCAGATTTGTTTATATATTTA
ATTAATATAAGGAGTGCATAGTAATATTAGTACGCAAGGATCAATTATTTGTTATTTTAT
ATATACTACTTCAAGGTTTAATATTAAACTTAAGTCTATTGTTATTATTCATATTAATTT
TTTTAAAAGTTTTTAAGTTTTATGCTAGTTTATTTTAAAATAATTTTATTTGTCATATTT
TAGGAATAGATAATAATATTGTTTTTTAAGAGTT-AAATATTTAAAT-AATAATATATTT
ATTACATATAACATGTATTTTAATAAAAAGCGGAGAAAAGAGGAAGGGTCTTCTAATGTC
AGGTTGTTTATATAGGATATATGGAGTGGGGTTCAGTTTAGGTCTATTTATTATGTTACA
GATAATATGTGGTGTTTGCTTAGCATGAATGTTTTTTAGTTGTTTTATTTGTGCAAATTG
ATATTTTATTTTATTTTTGTGAGACTTTGATTTAGGTTTTGTGATTAGAAGTATTCATAT
CTGTTTTACTTCTTTGCTATATTTTCTATTATATGTGCATATATTTAAATGTATAATATT
GGTAATTTTATTTGACACACATTTATTAGTATGATTTATAGGATTTATATTATTTATGTT
TATAATAATTATTGCATTTATTGGGTACGTGTTACCATGTACAATGATGTCTTATTGAGG
ATTAACAGTTTTTAGTAATATTTTAGCTACTGTTCCTGTATTCGGCCAGTGATTATGTTA
TTGAATATGGGGTAGTGAATTTATAAATGATTTTACGCTTTTAAAACTTCATGTATTACA
TGTCTTGCTCCCTTTTGTTTTAATTATGGTATAACTAAGTATAAAATTATTAAAAAATGA
AAAAAAGATGAAATTCATAAGAAAGTAATTTTCGTTATATTTAATATCAAAAATATTGTA
AATCAAAAAAAAGTAATATAAAATTAACAAAATGCATAGACTTATGCTATAAATTAAATG
AAAATTGAGGTATAAATAAAAGATGTAATTTTTTGTGGAGATAAAAATTAGAAATAAAAA
GCAAAAATTATTTACACTAAGTACAAAGAGTAAACTTATAATTGCAAAGCTATTCAATCC
AATTATAACGCAAGTACAGGATTGTAATAAAACAAGTTTTATAAATATAATATAGAAATA
GACTAAGCATATTAGTAAAATAATTAAAATAAAACAAAACAAAACATAGAAGTCAAAAAT
TAAAAAACAAAAATCACATAGGAAGAAGCAAAAGTGCAGGAGTAAGAAGTAAAGCAATAA
AAATAATAGAATAAAATTAATTAAGTTAATCATATAATAATATCATAAAATTAATATTTT
ATATCCAAAGCGACTTGATAATAAAAGTAAGAAAAGTAGTAAACTAAAAAGTTCAAATAA
AATTGATATAAAAATTATATGTGTTACAAATAAAAATAATATAATAATAATGTATTGAAT
AATAATTATCATAAATAAAAATCTTGTGTCAAATGTAAGAAAACAAAACATAAAAAAGAA
ACAAAAAAGAAATAAAATTAAAAATATAAAGCATATATATGAATCTAAAAATAATACAAT
AACCTGATAAGAT--TAAACGCATAGTTGCTAAATAAACAAAACAACTAGAAAATAAAAA
GCATCCAACTAAAAAAACACTAAACA-CATTACACACTAAGTGTATACTTAATAAAAACA
AGATGGAAAAGCTTTTATCAAAAAGAATAATAAATCCTAAAGGTAGGAAGAATCATGGAA
AAAATATGCAGAATAATGTTATTAATAATCCGAAAAGAAAGTAAA-T-CCATCAAAACCA
ATTATAAATAAAGTAAATTTAACAAAAAGTTTAATGCCATCTGTAATAGGTGTCAATATC
CCAAAT-AAAAAAAGAGCTGGTCCAACTCTAAGTTGTACAATAGCCAAAACTTTCCTTTC
ACAAAGGCTAACAACTTTCTACAGTTTTATTTGTTACAAAGATAAATAATATATATTGTA
CATGAGATTTTATATCATCAAAATTTGTGGATACTTATTGGTTTGTAATAGGAGTTATGT
TTATTATGTGTTTATTATTAAGACTATGTTTATTGCTATATTTCGGTTGTTTAAATTTTG
TTAGTTTTGATTTATGTAAGGTTGTAGGATTTCAATGATATTGAGTATACTTTTTATTTG
GAGAAACTACAATATTCAGCAATTTAATACTTGAGAGTGATTATTTGGTAGGTGATATGC
GTCTATTACAGTGCAACCATGTACTCACATTATTAAGTTTAGTAATTTATAAATTGTGAG
TATCAGCTGTAGATGTTATCCATTCATTTACACTAGCTAGTTTAGGTATTAAGGTAGAGA
ACCGGGGAGGTAATTTTAACAACAGATTTATATTTGCAATATTTTAC-TTAGTAATTTTT
AGCTCAATAAGTTCAATAGCATGTATAGTAATATGTATGATAGTAATATCACATTTCAAT
ATATT-AAATTTACAAATTTTTTTAGATATTTGTTTTTTCGACAGTATGTATTTAGCTAT
TTTTATATGAATCTTTTTATTCGTAATGTTTTCTATAAAATACCCAATATGACCATTTCA
TGTGTGATTAGTACATACTGTTGCTGATAGATCTTGTATTTTG-TTTTATACTATTTTAC
GCATTTTATTATATGTATTTTGATATATTTTTAGGGCGATTTCTTAATATTTTTTGAATG
TTCATTTTATGTATGAACTTTTTTATATTATCATATGATTTTATAACAGCATATTGTGGT
TGAGAATTATTAGGGTTATATTC-TTTTTTATTAATATCTTATTTTTGATACCGTTTCAT
CTCCATAAAATTCGGTTTTAAAGCATTTTTTATAGGTAAAATAGGAGATATATTGCTCAT
ATTTGCATTTTCAATATTATTTTCAATGAATGGTTATTACATAGCAACGTTTCATATTAT
AAATTTTATGTGTGTTGATTACTATTACATAGTATTTATAACTTTAATATTATTATGTTG
TGCTTTTACGAAAATGATTACCAGATGCAATGGAAGGACCAATACCTGTATCTGCATTAA
TACATGCTGCAACGTTAGTTGTATGTGGAATAATATTAGGTAGTTTCATATTTTGGTGTT
TCGAATTTTGATTTAGCTATTTTTATAGTATAATTTGCTGAACAACCGCAATAATAGTAT
TAATGAGTCTGTGTGTCTTTTATAATTTTGACGCAAAACGTTATATAGCATTTAGTACAA
TCTGTCAAATAAGTTTTTCGTTTTTTTGTTGTATTTGTTTAGATCTTTATGTAGGTTGCT
TATTTTTTTGTTATCACATGTTTTATAAGGCATCTTTGTTTATAGTAATAGGTATATGAA
TACATATATTCTTTGGTCTAC
>JX123144_1
GTCTAAGAAATATATTTAAGATTATTCTTGTATATATATTTATAAATTAATAATTCT-AA
AAATAAAATAAAG-TTCCTCGAAAATAAAATTTTAGTAGCATAGTAATTTGTTAACTAAT
TATTAAAGTGTTCCACAGAAATTTTTTAAATTAAAACAAAAAAAATAATTTATGAATTAA
AATAAAAATTTTAATAAAAATTAAATAATTAAAATAGGGCAAGTCCTACTCTCCTTTACA
AAGAGAACGTTTCGATAATACGTATAAAATCGTTGTAAAGCAGATTTGTTTATATATTTA
ATTAATATAAGGAGTGCATAGTAATATTAGTACGCAAGGATCAATTATTTGTTATTTTAT
ATATACTACTTCAAGGTTTAATATTAAACTTAAGTCTATTGTTATTATTCATATTAATTT
TTTTAAAAGTTTTTAAGTTTTATGCTAGTTTATTTTAAAATAATTTTATTTGTCATATTT
TAGGAATAGATAATAATATTTGTTTTTAAGAGTT-AAATATTTAAAT-AATAATATATTT
ATTACATATAACATGTATTTTAATAAAAAGCGGAGAAAAGAGGAAGGGTCTTCTAATGTC
AGGTTGTTTATATAGGATATATGGAGTGGGGTTCAGTTTAGGTCTATTTATTATGTTACA
GATAATATGTGGTGTTTGCTTAGCATGAATGTTTTTTAGTTGTTTTATTTGTGCAAATTG
ATATTTTATTTTATTTTTGTGAGACTTTGATTTAGGTTTTGTGATTAGAAGTATTCATAT
CTGTTTTACTTCTTTGCTATATTTTTTATTATATGTGCATATATTTAAATGTATAATATT
GGTAATTTTATTTGACACACATTTATTAGTATGATTTATAGGATTTATATTATTTATGTT
TATAATAATTATTGCATTTATTGGGTACGTGTTACCATGTACAATGATGTCTTATTGAGG
ATTAACAGTTTTTAGTAATATTTTAGCTACTGTTCCTGTATTCGGCCAGTGATTATGTTA
TTGAATATGGGGTAGTGAATTTATAAATGATTTTACGCTTTTAAAACTTCATGTATTACA
TGTCTTGCTCCCTTTTGTTTTAATTATGGTATAACTAAGTATAAAATTATTAAAAAATGA
AAAAAAGATGAAATTCATAAGAAAGTAATTTTCGTTATATTTAATATCAAAAATATTGTA
AATCAAAAAAAAGTAATATAAAATTAACAAAATGCATAGACTTATGCTATAAATTAAATG
AAAATTGAGGTATAAATAAAAGATGTAATTTTTTGTGGAGATAAAAATTAGAAATAAAAA
GCAAAAATTATTTACACTAAGTACAAAGAGTAAACTTATAATTGCAAAGCTATTCAATCC
AATTATAACGCAAGTACAGGATTGTAATAAAACAAGTTTTATAAATATAATATAGAAATA
GACTAAGCATATTAGTAAAATAATTAAAATAAAACAAAACAAAACATAGAAGTCAAAAAT
TAAAAAACAAAAATCACATAGGAAGAAGCAAAAGTGCAGGAGTAAGAAGTAAAGCAATAA
AAATAATAGAATAAAATTAATTAAGTTAATCATATAATAATATCATAAAATTAATATTTT
ATATCCAAAGCGACTTGATAATAAAAGTAAGAAAAGTAGTAAACTAAAAAGTTCAAATAA
AATTGATATAAAAATTATATGTGTTACAAATAAAAATAATATAATAATAATGTATTGAAT
AATAATTATCATAAATAAAAATCTTGTGTCAAATGTAAGAAAACAAAACATAAAAAAGAA
ACAAAAAAGAAATAAAATTAAAAATATAAAGCATATATATGAATCTAAAAATAATACAAT
AATCGAAAAAAATAATGTACGCATAGTTGCTAAATAAACAAAACAACTAGAAAATAAAAA
GCATCCAACTAAAAAAACACTAAACA-CATTACACACTAAGTGTATACTTAATAAAAACA
AGATGGAAAAGCTTTTATCAAAAAGAATAATAAATCCTAAAGGTAGGAAGAATCATGGAA
AAAATATGCAGAATAACGTTATTAATAATCCGAAAAGAAAGTAAA-TACCATCAAAACCA
ATTATAAATAAAGTAAATTTAACAAAAAGTTTAATGCCATCTGTAATAGGTGTCAATATC
CCAAAT-AAAAAAAGAGCTGGCCCAACTCTAAGTTGTGCAATAGCCAAAACTTTCCTTTC
ACAAAGGCTAACAACTTTCTACAGTTTTATTTGTTACAAAGATAAATAATATATATTGTA
CATGAGATTTTATATCATCAAAATTTGTGGATACTTATTGGTTTGTAATAGGAGTTATGT
TTATTATGTGTTTATTATTAAGACTATGTTTATTGCTATATTTCGGTTGTTTAAATTTTG
TTAGTTTTGATTTATGTAAGGTTGTAGGATTTCAATGATATTGAGTATACTTTTTATTTG
GAGAAACTACAATATTCAGCAATTTAATACTTGAGAGTGATTATTTGGTAGGTGATATGC
GTCTATTACAGTGCAACCATGTACTCACATTATTAAGTTTAGTAATTTATAAATTGTGAG
TATCAGCTGTAGATGTTATCCATTCGTTTACACTAGCTCGTTTATGTATTAAAG-AGAAA
ACCGGGGAGGTAATTTTAACAACAGATTTATATTTGCAATATTTTAC-TTAGTAATTTTT
AGCTCAATAAGTTCAATAGCATGTATAGTAATATGTATGATAGTAATATCACATTTCAAT
ATATT-AAATTTACAAATTTTTTTAGATATTTGTTTTTTCGACAGTATGTATTTAGCTAT
TTTTATATGAATCTTTTTATTCGTAATGTTTTCTATAAAATACCCAATATGACCATTTCA
TGTGTGATTAGTACATACTGTTGCTGATAGATCTTGTATTTTG-TTTTATACTATTTTAC
GCATTTTATTATATGTATTTTGATATATTTTTAGGGCGATTTCTTAATATTTTTTGAATG
TTCATTTTATGTATGAACTTTTTTATATTATCATATGATTTTATAACAGCATATTGTGGT
TGAGAATTATTAGGGTTATATTC-TTTTTTATTAATATCTTATTTTTGATACCGTTTCAT
CTCCATAAAATTCGGTTTTAAAGCATTTTTTATAGGTAAAATAGGAGATATATTGCTCAT
ATTTGCATTTTCAATACTATTTTCAATGAATGGTTATTACATAGCAACGTTTCATATTAT
AAATTTTATGTGTGTTGATTACTATTACATAGTATTTATAACTTTAATATTATTATGTTG
TGCTTTTACGAAAATGATTACCAGATGCAATGGAAGGACCAATACCTGTATCTGCATTAA
TACATGCCGCAACGTTAGTTGTATGTGGAATAATATTAGGTAGTTTCATATTTTGGTGTT
TCGAATTTTGATTTAGCTATTTTTATAGTATAATTTGCTGAACAACCGCAATAATAGTAT
TAATGAGTCTGTGTGTCTTTTATAATTTTGACGCAAAACGTTATATAGCATTTAGTACAA
TCTGTCAAATAAGTTTTTCGTTTTTTTGTTGTATTTGTTTAGATCTTTATGTAGGTTGCT
TATTTTTTTGTTATCACATGTTTTATAAGGCATCTTTGTTTATAGTAATAGGTATATGAA
TACATATATTCTTTGGTCTGC
>JX123151_1
GTCTAAGAAATATATTTAAGATTATTCTTGTATATATATTTATAAATTAATAATTCT-AA
AAATAAAATAAAG-TTCCTCGAAAATAAAATTTTAGTAGCATAGTAATTTGTTAACTAAT
TATTAAAGTGTTCCACAGAAATTTTTTAAATTAAAACAAAAAAAATAATTTATGAATTAA
AATAAAAATTTTAATAAAAATTAAATAATTAAAATAGGGCAAGTCCTACTCTCCTTTACA
AAGAGAACGTTTCGATAATACGTATAAAATCGTTGTAAAGCAGATTTGTTTATATATTTA
ATTAATATAAGGAGTGCATAGTAATATTAGTACGCAAGGATCAATTATTTGTTATTTTAT
ATATACTACTTCAAGGTTTAATATTAAACTTAAGTCTATTGTTATTATTCATATTAATTT
TTTTAAAAGTTTTTAAGTTTTATGCTAGTTTATTTTAAAATAATTTTATTTGTCATATTT
TAGGAATAGATAATAATATTTGTTTTTAAGAGTT-AAATATTTAAAT-AATAATATATTT
ATTACATATAACATGTATTTTAATAAAAAGCGGAGAAAAGAGGAAGGGTCTTCTAATGTC
AGGTTGTTTATATAGGATATATGGAGTGGGGTTCAGTTTAGGTCTATTTATTATGTTACA
GATAATATGTGGTGTTTGCTTAGCATGAATGTTTTTTAGTTGTTTTATTTGTGCAAATTG
ATATTTTATTTTATTTTTGTGAGACTTTGATTTAGGTTTTGTGATTAGAAGTATTCATAT
CTGTTTTACTTCTTTGCTATATTTTTTATTATATGTGCATATATTTAAATGTATAATATT
GGTAATTTTATTTGACACACATTTATTAGTATGATTTATAGGATTTATATTATTTATGTT
TATAATAATTATTGCATTTATTGGGTACGTGTTACCATGTACAATGATGTCTTATTGAGG
ATTAACAGTTTTTAGTAATATTTTAGCTACTGTTCCTGTATTCGGCCAGTGATTATGTTA
TTGAATATGGGGTAGTGAATTTATAAATGATTTTACGCTTTTAAAACTTCATGTATTACA
TGTCTTGCTCCCTTTTGTTTTAATTATGGTATAACCTAGTTTAAAATTTATTAAAAATGA
AAAAAAGATGAAATTCATAAGAAAGTAATTTTCGTTATATT--ATATCAAAAATATTGTA
AATCAAAAAAAAGTAATATAAAATTAACAAAATGCATAGACTTATGCTATAAATTAAATG
AAAATTGAGGTATAAATAAAAGATGTAATTTTTTGTGGAGATAAAAATTAGAAATAAAAA
GCAAAAATTATTTACACTAAGTACAAAGAGTAAACTTATAATTGCAAAGCTATTCAATCC
AATTATAACGCAAGTACAGGATTGTAATAAAACAAGTTTTATAAATATAATATAGAAATA
GACTAAGCATATTAGTAAAATAATTAAAATAAAACAAAACAAAACATAGAAGTCAAAAAT
TAAAAAACAAAAATCACATAGGAAGAAGCAAAAGTGCAGGAGTAAGAAGTAAAGCAATAA
AAATAATAGAATAAAATTAATTAAGTTAATCATATAATAATATCATAAAATTAATATTTT
ATATCCAAAGCGACTTGATAATAAAAGTAAGAAAAGTAGTAAACTAAAAAGTTCAAATAA
AATTGATATAAAAATTATATGTGTTACAAATAAAAATAATATAATAATAATGTATTGAAT
AATAATTATCATAAATAAAAATCTTGTGTCAAATGTAAGAAAACAAAACATAAAAAAGAA
ACAAAAAAGAAATAAAATTAAAAATATAAAGCATATATATGAATCTAAAAATAATACAAT
AATCGAAAAAAATAATGTACGCATAGTTGCTAAATAAACAAAACAACTAGAAAATAAAAA
GCATCCAACTAAAAAAACACTAAACA-CATTACACACTAAGTGTATACTTAATAAAAACA
AGATGGAAAAGCTTTTATCAAAAAGAATAATAAATCCTAAAGGTAGGAAGAATCATGGAA
AAAATATGCAGAATAACGTTATTAATAATCCGAAAAGAAAGTAAA-TACCATCAAAACCA
ATTATAAATAAAGTAAATTTAACAAAAAGTTTAATGCCATCTGTAATAGGTGTCAATATC
CCAAAT-AAAAAAAGAGCTGGCCCAACTCTAAGTTGTACAATAGCCAAAACTTTCCTTTC
ACAAAGGCTAACAACTTTCTACAGTTTTATTTGTTACAAAGATAAATAATATATATTGTA
CATGAGATTTTATATCATCAAAATTTGTGGATACTTATTGGTTTGTAATAGGAGTTATGT
TTATTATGTGTTTATTATTAAGACTATGTTTATTGCTATATTTCGGTTGTTTAAATTTTG
TTAGTTTTGATTTATGTAAGGTTGTAGGATTTCAATGATATTGAGTATACTTTTTATTTG
GAGAAACTACAATATTCAGCAATTTAATACTTGAGAGTGATTATTTGGTAGGTGATATGC
GTCTATTACAGTGCAACCATGTACTCACATTATTAAGTTTAGTAATTTATAAATTGTGAG
TATCAGCTGTAGATGTTATCCATTCATTTACACTAGCTAGTTTAGGTATTAAGGTAGAGA
ACCGGGGAGGTAATTTTAACAACAGATTTATATTTGC-ATATTTTAC-TTAGTAATTTTT
AGCTCAATAAGTTCAATAGCATGTATAGTAATATGTATGATAGTAATATCACATTTCAAT
ATATT-AAATTTACAAATTTTTTTAGATATTTGTTTTTTCGACAGTATGTATTTAGCTAT
TTTTATATGAATCTTTTTATTCGTAATGTTTTCTATAAAATACCCAATATGACCATTTCA
TGTGTGATTAGTACATACTGTTGCTGATAGATCTTGTATTTTG-TTTTATACTATTTTAC
GCATTTTATTATATGTATTTTGATATATTTTTAGGGCGATTTCTTAATATTTTTTGAATG
TTCATTTTATGTATGAACTTTTTTATATTATCATATGATTTTATAACAGCATATTGTGGT
TGAGAATTATTAGGGTTATATTC-TTTTTTATTAATATCTTATTTTTGATACCGTTTCAT
CTCCATAAAATTCGGTTTTAAAGCATTTTTTATAGGTAAAATAGGAGATATATTGCTCAT
ATTTGCATTTTCAATATTATTTTCAATGAATGGTTATTACATAGCAACGTTTCATATTAT
AAATTTTATGTGTGTTGATTACTATTACATAGTATTTATAACTTTAATATTATTATGTTG
TGCTTTTACGAAAATGATTACCAGATGCAATGGAAGGACCAATACCTGTATCTGCATTAA
TACATGCCGCAACGTTAGTTGTATGTGGAATAATATTAGGTAGTTTCATATTTTGGTGTT
TCGAATTTTGATTTAGCTATTTTTATAGTATAATTTGCTGAACAACCGCAATAATAGTAT
TAATGAGTCTGTGTGTCTTTTATAATTTTGACGCAAAACGTTATATAGCATTTAGTACAA
TCTGTCAAATAAGTTTTTCGTTTTTTTGTTGTATTTGTTTAGATCTTTATGTAGGTTGCT
TATTTTTTTGTTATCACATGTTTTATAAGGCATCTTTGTTTATAGTAATAGGTATATGAA
TACATATATTCTTTGGTCTGC
>JX123167_1
GTCTAAGAAATATATTTAAGATTATTCTTGTATATATATTTATAAATTAATAATTCT-AA
AAATAAAATAAAG-TTCCTCGAAAATAAAATTTTAGTAGCATAGTAATTTGTTAACTAAT
TATTAAAGTGTTCCACAGAAATTTTTTAAATTAAAACAAAAAAAATAATTTATGAATTAA
AATAAAAATTTTAATAAAAATTAAATAATTAAAATAGGGCAAGTCCTACTCTCCTTTACA
AAGAGAACGTTTCGATAATACGTATAAAATCGTTGTAAAGCAGATTTGTTTATATATTTA
ATTAATATAAGGAGTGCATAGTAATATTAGTACGCAAGGATCAATTATTTGTTATTTTAT
ATATACTACTTCAAGGTTTAATATTAAACTTAAGTCTATTGTTATTATTCATATTAATTT
TTTTAAAAGTTTTTAAGTTTTATGCTAGTTTATTTTAAAATAATTTTATTTGTCATATTT
TAGGAATAGATAATAATATTTGTTTTTAAGAGTT-AAATATTTAAAT-AATAATATATTT
ATTACATATAACATGTATTTTAATAAAAAGCGGAGAAAAGAGGAAGGGTCTTCTAATGTC
AGGTTGTTTATATAGGATATATGGAGTGGGGTTCAGTTTAGGTCTATTTATTATGTTACA
GATAATATGTGGTGTTTGCTTAGCATGAATGTTTTTTAGTTGTTTTATTTGTGCAAATTG
ATATTTTATTTTATTTTTGTGAGACTTTGATTTAGGTTTTGTGATTAGAAGTATTCATAT
CTGTTTTACTTCTTTGCTATATTTTCTATTATATGTGCATATATTTAAATGTATAATATT
GGTAATTTTATTTGACACACATTTATTAGTATGATTTATAGGATTTATATTATTTATGTT
TATAATAATTATTGCATTTATTGGGTACGTGTTACCATGTACAATGATGTCTTATTGAGG
ATTAACAGTTTTTAGTAATATTTTAGCTACTGTTCCTGTATTCGGCCAGTGATTATGTTA
TTGAATATGGGGTAGTGAATTTATAAATGATTTTACGCTTTTAAAACTTCATGTATTACA
TGTCTTGCTCCCTTTTGTTTTAATTATGGTATAACTAAGTATAAAATTATTAAAAAATGA
AAAAAAGATGAAATTCATAAGAAAGTAATTTTCGTTATATTTAATATCAAAAATATTGTA
AATCAAAAAAAAGTAATATAAAATTAACAAAATGCATAGACTTATGCTATAAATTAAATG
AAAATTGAGGTATAAATAAAAGATGTAATTTTTTGTGGAGATAAAAATTAGAAATAAAAA
GCAAAAATTATTTACACTAAGTACAAAGAGTAAACTTATAATTGCAAAGCTATTCAATCC
AATTATAACGCAAGTACAGGATTGTAATAAAACAAGTTTTATAAATATAATATAGAAATA
GACTAAGCATATTAGTAAAATAATTAAAATAAAACAAAACAAAACATAGAAGTCAAAAAT
TAAAAAACAAAAATCACATAGGAAGAAGCAAAAGTGCAGGAGTAAGAAGTAAAGCAATAA
AAATAATAGAATAAAATTAATTAAGTTAATCATATAATAATATCATAAAATTAATATTTT
ATATCCAAAGCGACTTGATAATAAAAGTAAGAAAAGTAGTAAACTAAAAAGTTCAAATAA
AATTGATATAAAAATTATATGTGTTACAAATAAAAATAATATAATAATAATGTATTGAAT
AATAATTATCATAAATAAAAATCTTGTGTCAAATGTAAGAAAACAAAACATAAAAAAGAA
ACAAAAAAGAAATAAAATTAAAAATATAAAGCATATATATGAATCTAAAAATAATACAAT
AATCGAAAAAAATAATGTACGCATAGTTGCTAAATAAACAAAACAACTAGAAAATAAAAA
GCCTCCAACTAAAAAAACACTAAACACCATCACACAT--ACTGTATACTTAATAAAAACA
AGAAGGAAAAGCTTTTATCAAAAAGAATAATAAATCCTAAAGGTAGGAAGAATCATGGAA
AAAATATGCAGAATAACGTTATTAATAATCCGAAAAGAAAGTAAA-TACCATCAAAACCA
ATTATAAATAAAGTAAATTTAACAAAAAGTTTAATGCCATCTGTAATAGGTGTCAATATC
CCAAAT-AAAAAAAGAGCTGGTCCAACTCTAAGTTGTACAATAGCCAAAACTTTCCTTTC
ACAAAGGCTAACAACTTTCTACAGTTTTATTTGTTACAAAGATAAATAATATATATTGTA
CATGAGATTTTATATCATCAAAATTTGTGGATACTTATTGGTTTGTAATAGGAGTTATGT
TTATTATGTGTTTATTATTAAGACTATGTTTATTGCTATATTTCGGTTGTTTAAATTTTG
TTAGTTTTGATTTATGTAAGGTTGTAGGATTTCAATGATATTGAGTATACTTTTTATTTG
GAGAAACTACAATATTCAGCAATTTAATACTTGAGAGTGATTATTTGGTAGGTGATATGC
GTCTATTACAGTGCAACCATGTACTCACATTATTAAGTTTAGTAATTTATAAATTGTGAG
TATCAGCTGTAGATGTTATCCATTCATTTACACTAGCTAGTTTAGGTATTAAGGTAGAGA
ACCGGGGAGGTAATTTTAACAACAGATTTATATTTGCAATATTTTAC-TTAGTAATTTTT
AGCTCAATAAGTTCAATAGCATGTATAGTAATATGTATGATAGTAATATCACATTTCAAT
ATATT-AAATTTACAAATTTTTTTAGATATTTGTTTTTTCGACAGTATGTATTTAGCTAT
TTTTATATGAATCTTTTTATTCGTAATGTTTTCTATAAAATACCCAATATGACCATTTCA
TGTGTGATTAGTACATACTGTTGCTGATAGATCTTGTATTTTG-TTTTATACTATTTTAC
GCATTTTATTATATGTATTTTGATATATTTTTAGGGCGATTTCTTAATATTTTTTGAATG
TTCATTTTATGTATGAACTTTTTTATATTATCATATGATTTTATAACAGCATATTGTGGT
TGAGAATTATTAGGGTTATATTC-TTTTTTATTAATATCTTATTTTTGATACCGTTTCAT
CTCCATAAAATTCGGTTTTAAAGCATTTTTTATAGGTAAAATAGGAGATATATTGCTCAT
ATTTGCATTTTCAATATTATTTTCAATGAATGGTTATTACATAGCAACGTTTCATATTAT
AAATTTTATGTGTGTTGATTACTATTACATAGTATTTATAACTTTAATATTATTATGTTG
TGCTTTTACGAAAATGATTACCAGATGCAATGGAAGGACCAATACCTGTATCTGCATTAA
TACATGCCGCAACGTTAGTTGTATGTGGAATAATATTAGGTAGTTTCATATTTTGGTGTT
TCGAATTTTGATTTAGCTATTTTTATAGTATAATTTGCTGAACAACCGCAATAATAGTAT
TAATGAGTCTGTGTGTCTTTTATAATTTTGACGCAAAACGTTATATAGCATTTAGTACAA
TCTGTCAAATAAGTTTTTCGTTTTTTTGTTGTATTTGTTTAGATCTTTATGTAGGTTGCT
TATTTTTTTGTTATCACATGTTTTATAAGGCATCTTTGTTTATAGTAATAGGTATATGAA
TACATATATTCTTTGGTCTGC
>JX123170_1
GTCTAAGAAATATATTTAAGATTATTCTTGTATATATATTTATAAATTAATAATTCTAAA
AAATAAAATAAAG-TTCCTCGAAAATAAAATTTTAGTAGCATAGTAATTTGTTAACTAAT
TATTAAAGTGTTCCACAGAAATTTTTTAAATTAAAACAAAAAAAATAATTTATGAATTAA
AATAAAAATTTTAATAAAAATTAAATAATTAAAATAGGGCAAGTCCTACTCTCCTTTACA
AAGAGAACGTTTCAATAATACGTATAAAATCGTTGTAAAGCAGATTTGTTTATATATTTA
ATTAATATAAGGAGTGCATAGTAATATTAGTACGCAAGGATCAATTATTTGTTATTT--T
ATATACT-CTTCAAGGTTTAATATTAAACTTAACCCTAGTGTTATTATTCATATTAATTT
TTTTAAAAGTTTTTAAGTTTTATGCTAGTTTATTTTAAAATAATTTTATTTGTCATATTT
TAGGAATAGATAATAATATTTGTTTTTAAGAGTT-AAATATTTAAAT-AATAATATATTT
ATTACATATAACATGTATTTTAATAAAAAGCGGAGAAAAGAGGAAGGGTCTTCTAATGTC
AGGTTGTTTATATAGGATATATGGAGTGGGGTTCAGTTTAGGTCTATTTATTATGTTACA
GATAATATGTGGTGTTTGCTTAGCATGAATGTTTTTTAGTTGTTTTATTTGTGCAAATTG
ATATTTTATTTTATTTTTGTGAGACTTTGATTTAGGTTTTGTGATTAGAAGTATTCATAT
CTGTTTTACTTCTTTGCTATATTTTCTATTATATGTGCATATATTTAAATGTATAATATT
GGTAATTTTATTTGACACACATTTATTAGTATGATTTATAGGATTTATATTATTTATGTT
TATAATAATTATTGCATTTATTGGGTACGTGTTACCATGTACAATGATGTCTTATTGAGG
ATTAACAGTTTTTAGTAATATTTTAGCTACTGTTCCTGTATTCGGCCAGTGATTATGTTA
TTGAATATGGGGTAGGGAATTTATAAATGATTTTACGCTTTTAAAACTTCATGTATTACA
TGTCTTGCTCCCTTTTGTTTTAATTATGGTATAACTAAGTATAAAATTATTAAAAAATGA
AAAAAAGATGAAATTCATAAGAAAGTAATTTTCGTTATATTTAATATCAAAAATATTGTA
AATCAAAAAAAAGTAATATAAAATTAACAAAATGCATAGACTTATACTATAAATTAAATG
AAAATTGAGGTATAAATAAAAGATGTAATTTTTTGTGGAGATAAAAATTAGAAATAAAAA
GCAAAAATTATTTACACTAAGTACAAAGAGTAAACTTATAATTGCAAAGCTATTCAATCC
AATTATAACGCAAGTACAGGATTGTAATAAAACAAGTTTTATAAATATAATATAGAAATA
GACTAAGCATATTAGTAAAATAATTAAAATAAAACAAAACAAAACATAGAAGTCAAAAAT
TAAAAAACAAAAATCACATAGGAAGAAGCAAAAGTGCAGGAGTAAGAAGTAAAGCAATAA
AAATAATAGAATAAAATTAATTAAGTTAATCATATAATAATATCATAAAATTAATATTTT
ATATCCAAAGCGACTTGATAATAAAAGTAAGAAAAGTAGTAAACTAAAAAGTTCAAATAA
AATTGATATAAAAATTATATGTGTTACAAATAAAAATAATATAATAATAATGTATTGAAT
AATAATTATCATAAATAAAAATCTTGTGTCAAATGTAAGAAAACAAAACATAAAAAAGAA
ACAAAAAAGAAATAAAATTAAAAATATAAAGCATATATATGAATCTAAAAATAATACAAT
AATCGAAAAAAATAATGTACGCATAGTTGCTAAATAAACAAAACAACTAGAAAATAAAAA
GCATCCAACTAAAAAAACACTAAACA-CATTACACACTAAGTGTATACTTAATAAAAACA
AGATGGAAAAGCTTTTATCAAAAAGAATAATAAATCCTAAAGGTAGGAAGAATCATGGAA
AAAATATGCAGAATAACGTTATTAATAATCCGAAAAGAAAGTAAA-TACCATCAAAACCA
ATTATAAATAAAGTAAATTTAACAAAAAGTTTAATGCCATCTGTAATAGGTGTCAATATC
CCAAAT--AAAAAAGAGCTGGCCCAACTCTAAGTTGTACAATAGCCAAAACTTTCCTTGC
ACAAAGGCTAACAACTTTCTACAGTTTTATTTGTTACAAAGATAAATAATATATATTGTA
CATGAGATTTTATATCATCAAAATTTGTGGATACTTATTGGTTTGTAATAGGAGTTATGT
TTATTATGTGTTTATTATTAAGACTATGTTTATTGCTATATTTCGGTTGTTTAAATTTTG
TTAGTTTTGATTTATGTAAGGTTGTAGGATTTCAATGATATTGAGTATACTTTTTATTTG
GAGAAACTACAATATTCAGCAATTTAATACTTGAGAGTGATTATTTGGTAGGTGATATGC
GTCTATTACAGTGCAACCATGTACTCACATTATTAAGTTTAGTAATTTATAAATTGTGAG
TATCAGCTGTAGATGTTATCCATTCATTTACACTAGCTAGTTTAGGTATTAAGGTAGAGA
ACCGGGGAGGTAATTTTAACAACAGATTTATATTTGCAATATTTTAC-TTAGTAATTTTT
AGCTCAATAAGTTCAATAGCATGTATAGTAATATGTATGATAGTAATATCACATTTCAAT
ATATT-AAATTTACAAATTTTTTTAGATATTTGTTTTTTCGACAGTATGTATTTAGCTAT
TTTTATATGAATCTTTTTATTCGTAATGTTTTCTATAAAATACCCAATATGACCATTTCA
TGTGTGATTAGTACATACTGTTGCTGATAGATCTTGTATTTTG-TTTTATACTATTTTAC
GCATTTTATTATATGTATTTTGATATATTTTTAGGGCGATTTCTTAATATTTTTTGAATG
TTCATTTTATGTATGAACTTTTTTATATTATCATATGATTTTATAACAGCATATTGTGGT
TGAGAATTATTAGGGTTATATTC-TTTTTTATTAATATCTTATTTTTGATACCGTTTCAT
CTCCATAAAATTCGGTTTTAAAGCATTTTTTATAGGTAAAATAGGAGATATATTGCTCAT
ATTTGCATTTTCAATATTATTTTCAATGAATGGTTATTACATAGCAACGTTTCATATTAT
AAATTTTATGTGTGTTGATTACTATTACATAGTATTTATAACTTTAATATTATTATGTTG
TGCTTTTACGAAAATGATTACCAGATGCAATGGAAGGACCAATACCTGTATCTGCATTAA
TACATGCTGCAACGTTAGTTGTATGTGGAATAATATTAGGTAGTTTCATATTTTGGTGTT
TCGAATTTTGATTTAGCTATTTTTATAGTATAATTTGCTGAACAACCGCAATAATAGTAT
TAATGAGTCTGTGTGTCTTTTATAATTTTGACGCAAAACGTTATATAGCATTTAGTACAA
TCTGTCAAATAAGTTTTTCGTTTTTTTGTTGTATTTGTTTAGATCTTTATGTAGGTTGCT
TATTTTTTTGTTATCACATGTTTTATAAGGCATCTTTGTTTATAGTAATAGGTATATGAA
TACATATATTCTTTGGTCTAC
>JX123171_1
GTCTAAGAAATATATTTAAGATTATTCTTGTATATATATTTATAAATTAATAATTCTAAA
AAATAAAATAAAG-TTCCTCGAAAATAAAATTTTAGTAGCATAGTAATTTGTTAACTAAT
TATTAAAGTGTTCCACAGAAATTTTTTAAATTAAAACAAAAAAAATAATTTATGAATTAA
AATAAAAATTTTAATAAAAATTAAATAATTAAAATAGGGCAAGTCCTACTCTCCTTTACA
AAGAGAACGTTTCAATAATACGTATAAAATCGTTGTAAAGCAGATTTGTTTATATATTTA
ATTAATATAAGGAGTGCATAGTAATATTAGTACGCAAGGATCAATT-TTTGTTATTT--T
ATATACTACTTCAAGGTTTAATATTAAACTTAACCCTAGTGTTATTATTCATATTAATTT
TTTTAAAAGTTTTTAAGTTTTATGCTAGTTTATTTTAAAATAATTTTATTTGTCATATTT
TAGGAATAGATAATAATATTTGTTTTTAAGAGTT-AAATATTTAAAT-AATAATATATTT
ATTACATATAACATGTATTTTAATAAAAAGCGGAGAAAAGAGGAAGGGTCTTCTAATGTC
AGGTTGTTTATATAGGATATATGGAGTGGGGTTCAGTTTAGGTCTATTTATTATGTTACA
GATAATATGTGGTGTTTGCTTAGCATGAATGTTTTTTAGTTGTTTTATTTGTGCAAATTG
ATATTTTATTTTATTTTTGTGAGACTTTGATTTAGGTTTTGTGATTAGAAGTATTCATAT
CTGTTTTACTTCTTTGCTATATTTTCTATTATATGTGCATATATTTAAATGTATAATATT
GGTAATTTTATTTGACACACATTTATTAGTATGATTTATAGGATTTATATTATTTATGTT
TATAATAATTATTGCATTTATTGGGTACGTGTTACCATGTACAATGATGTCTTATTGAGG
ATTAACAGTTTTTAGTAATATTTTAGCTACTGTTCCTGTATTCGGCCAGTGATTATGTTA
TTGAATATGGGGTAGTGAATTTATAAATGATTTTACGCTTTTAAAACTTCATGTATTACA
TGTCTTGCTCCCTTTTGTTTTAATTATGGTATAACTAAGTATAAAATTATTAAAAAATGA
AAAAAAGATGAAATTCATAAGAAAGTAATTTTCGTTATATTTAATATCAAAAATATTGTA
AATCAAAAAAAAGTAATATAAAATTAACAAAATGCATAGACTTATACTATAAATTAAATG
AAAATTGAGGTATAAATAAAAGATGTAATTTTTTGTGGAGATAAAAATTAGAAATAAAAA
GCAAAAATTATTTACACTAAGTACAAAGAGTAAACTTATAATTGCAAAGCTATTCAATCC
AATTATAACGCAAGTACAGGATTGTAATAAAACAAGTTTTATAAATATAATATAGAAATA
GACTAAGCATATTAGTAAAATAATTAAAATAAAACAAAACAAAACATAGAAGTCAAAAAT
TAAAAAACAAAAATCACATAGGAAGAAGCAAAAGTGCAGGAGTAAGAAGTAAAGCAATAA
AAATAATAGAATAAAATTAATTAAGTTAATCATATAATAATATCATAAAATTAATATTTT
ATATCCAAAGCGACTTGATAATAAAAGTAAGAAAAGTAGTAAACTAAAAAGTTCAAATAA
AATTGATATAAAAATTATATGTGTTACAAATAAAAATAATATAATAATAATGTATTGAAT
AATAATTATCATAAATAAAAATCTTGTGTCAAATGTAAGAAAACAAAACATAAAAAAGAA
ACAAAAAAGAAATAAAATTAAAAATATAAAGCATATATATGAATCTAAAAATAATACAAT
AATCGAAAAAAATAATGTACGCATAGTTGCTAAATAAACAAAACAACTAGAAAATAAAAA
GCATCCAACTAAAAAAACACTAAACA-CATTACACACTAAGTGTATACTTAATAAAAACA
AGATGGAAAAGCTTTTATCAAAAAGAATAATAAATCCTAAAGGTAGGAAGAATCATGGAA
AAAATATGCAGAATAACGTTATTAATAATCCGAAAAGAAAGTAAA-TACCATCAAAACCA
ATTATAAATAAAGTAAATTTAACAAAAAGTTTAATGCCATCTGTAATAGGTGTCAATATC
CCAAAT-AAAAAAAGAGCTGGCCCAACTCTAAGTTGTACAATAGCCAAAACTTTCCTTGC
ACAAAGGCTAACAACTTTCTACAGTTTTATTTGTTACAAAGATAAATAATATATATTGTA
CATGAGATTTTATATCATCAAAATTTGTGGATACTTATTGGTTTGTAATAGGAGTTATGT
TTATTATGTGTTTATTATTAAGACTATGTTTATTGCTATATTTCGGTTGTTTAAATTTTG
TTAGTTTTGATTTATGTAAGGTTGTAGGATTTCAATGATATTGAGTATACTTTTTATTTG
GAGAAACTACAATATTCAGCAATTTAATACTTGAGAGTGATTATTTGGTAGGTGATATGC
GTCTATTACAGTGCAACCATGTACTCACATTATTAAGTTTAGTAATTTATAAATTGTGAG
TATCAGCTGTAGATGTTATCCATTCATTTACACTAGCTAGTTTAGGTATTAAGGTAGAGA
ACCGGGGAGGTAATTTTAACAACAGATTTATATTTGCAATATTTTAC-TTAGTAATTTTT
AGCTCAATAAGTTCAATAGCATGTATAGTAATATGTATGATAGTAATATCACATTTCAAT
ATATT-AAATTTACAAATTTTTTTAGATATTTGTTTTTTCGACAGTATGTATTTAGCTAT
TTTTATATGAATCTTTTTATTCGTAATGTTTTCTATAAAATACCCAATATGACCATTTCA
TGTGTGATTAGTACATACTGTTGCTGATAGATCTTGTATTTTG-TTTTATACTATTTTAC
GCATTTTATTATATGTATTTTGATATATTTTTAGGGCGATTTCTTAATATTTTTTGAATG
TTCATTTTATGTATGAACTTTTTTATATTATCATATGATTTTATAACAGCATATTGTGGT
TGAGAATTATTAGGGTTATATTC-TTTTTTATTAATATCTTATTTTTGATACCGTTTCAT
CTCCATAAAATTCGGTTTTAAAGCATTTTTTATAGGTAAAATAGGAGATATATTGCTCAT
ATTTGCATTTTCAATATTATTTTCAATGAATGGTTATTACATAGCAACGTTTCATATTAT
AAATTTTATGTGTGTTGATTACTATTACATAGTATTTATAACTTTAATATTATTATGTTG
TGCTTTTACGAAAATGATTACCAGATGCAATGGAAGGACCAATACCTGTATCTGCATTAA
TACATGCTGCAACGTTAGTTGTATGTGGAATAATATTAGGTAGTTTCATATTTTGGTGTT
TCGAATTTTGATTTAGCTATTTTTATAGTATAATTTGCTGAACAACCGCAATAATAGTAT
TAATGAGTCTGTGTGTCTTTTATAATTTTGACGCAAAACGTTATATAGCATTTAGTACAA
TCTGTCAAATAAGTTTTTCGTTTTTTTGTTGTATTTGTTTAGATCTTTATGTAGGTTGCT
TATTTTTTTGTTATCACATGTTTTATAAGGCATCTTTGTTTATAGTAATAGGTATATGAA
TACATATATTCTTTGGTCTAC
>JX123172_1
GTCTAAGAAATATATTTAAGATTATTCTTGTATATATATTTATAAATTAATAATTCTAAA
AAATAAAATAAAG-TTCCTCGAAAATAAAATTTTAGTAGCATAGTAATTTGTTAACTAAT
TATTAAAGTGTTCCACAGAAATTTTTTAAATTAAAACAAAAAAAATAATTTATGAATTAA
AATAAAAATTTTAATAAAAATTAAATAATTAAAATAGGGCAAGTCCTACTCTCCTTTACA
AAGAGAACGTTTCAATAATACGTATAAAATCGTTGTAAAGCAGATTTGTTTATATATTTA
ATTAATATAAGGAGTGCATAGTAATATTAGTACGCAAGGATCAATTATTTGTTATTTTAT
ATATACTACTTCAAGGTTTAATATTAAACTTAACCCTAGTGTTATTATTCATATTAATTT
TTTTAAAAGTTTTTAAGTTTTATGCTAGTTTATTTTAAAATAATTTTATTTGTCATATTT
TAGGAATAGATAATAATATTTGTTTTTAAGAGTT-AAATATTTAAAT-AATAATATATTT
ATTACATATAACATGTATTTTAATAAAAAGCGGAGAAAAGAGGAAGGGTCTTCTAATGTC
AGGTTGTTTATATAGGATATATGGAGTGGGGTTCAGTTTAGGTCTATTTATTATGTTACA
GATAATATGTGGTGTTTGCTTAGCATGAATGTTTTTTAGTTGTTTTATTTGTGCAAATTG
ATATTTTATTTTATTTTTGTGAGACTTTGATTTAGGTTTTGTGATTAGAAGTATTCATAT
CTGTTTTACTTCTTTGCTATATTTTCTATTATATGTGCATATATTTAAATGTATAATATT
GGTAATTTTATTTGACACACATTTATTAGTATGATTTATAGGATTTATATTATTTATGTT
TATAATAATTATTGCATTTATTGGGTACGTGTTACCATGTACAATGATGTCTTATTGAGG
ATTAACAGTTTTTAGTAATATTTTAGCTACTGTTCCTGTATTCGGCCAGTGATTATGTTA
TTGAATATGGGGTAGGGAATTTATAAATGATTTTACGCTTTTAAAACTTCATGTATTACA
TGTCTTGCTCCCTTTTGTTTTAATTATGGTATAACTAAGTATAAAATTATTAAAAAATGA
AAAAAAGATGAAATTCATAAGAAAGTAATTTTCGTTATATTTAATATCAAAAATATTGTA
AATCAAAAAAAAGTAATATAAAATTAACAAAATGCATAGACTTATACTATAAATTAAATG
AAAATTGAGGTATAAATAAAAGATGTAATTTTTTGTGGAGATAAAAATTAGAAATAAAAA
GCAAAAATTATTTACACTAAGTACAAAGAGTAAACTTATAATTGCAAAGCTATTCAATCC
AATTATAACGCAAGTACAGGATTGTAATAAAACAAGTTTTATAAATATAATATAGAAATA
GACTAAGCATATTAGTAAAATAATTAAAATAAAACAAAACAAAACATAGAAGTCAAAAAT
TAAAAAACAAAAATCACATAGGAAGAAGCAAAAGTGCAGGAGTAAGAAGTAAAGCAATAA
AAATAATAGAATAAAATTAATTAAGTTAATCATATAATAATATCATAAAATTAATATTTT
ATATCCAAAGCGACTTGATAATAAAAGTAAGAAAAGTAGTAAACTAAAAAGTTCAAATAA
AATTGATATAAAAATTATATGTGTTACAAATAAAAATAATATAATAATAATGTATTGAAT
AATAATTATCATAAATAAAAATCTTGTGTCAAATGTAAGAAAACAAAACATAAAAAAGAA
ACAAAAAAGAAATAAAATTAAAAATATAAAGCATATATATGAATCTAAAAATAATACAAT
AATCGAAAAAAATAATGTACGCATAGTTGCTAAATAAACAAAACAACTAGAAAATAAAAA
GCATCCAACTAAAAAAACACTAAACA-CATTACACACTAAGTGTATACTTAATAAAAACA
AGATGGAAAAGCTTTTATCAAAAAGAATAATAAATCCTAAAGGTAGGAAGAATCATGGAA
AAAATATGCAGAATAACGTTATTAATAATCCGAAAAGAAAGTAAA-TACCATCAAAACCA
ATTATAAATAAAGTAAATTTAACAAAAAGTTTAATGCCATCTGTAATAGGTGTCAATATC
CCAAAT-AAAAAAAGAGCTGGCCCAACTCTAAGTTGTACAATAGCCAAAACTTTCCTTTC
ACAAAGGCTAACAACTTTCTACAGTTTTATTTGTTACAAAGATAAATAATATATATTGTA
CATGAGATTTTATATCATCAAAATTTGTGGATACTTATTGGTTTGTAATAGGAGTTATGT
TTATTATGTGTTTATTATTAAGACTATGTTTATTGCTATATTTCGGTTGTTTAAATTTTG
TTAGTTTTGATTTATGTAAGGTTGTAGGATTTCAATGATATTGAGTATACTTTTTATTTG
GAGAAACTACAATATTCAGCAATTTAATACTTGAGAGTGATTATTTGGTAGGTGATATGC
GTCTATTACAGTGCAACCATGTACTCACATTATTAAGTTTAGTAATTTATAAATTGTGAG
TATCAGCTGTAGATGTTATCCATTCATTTACACTAGCTAGTTTAGGTATTAAGGTAGAGA
ACCGGGGAGGTAATTTTAACAACAGATTTATATTTGCAATATTTTAC-TTAGTAATTTTT
AGCTCAATAAGTTCAATAGCATGTATAGTAATATGTATGATAGTAATATCACATTTCAAT
ATATT-AAATTTACAAATTTTTTTAGATATTTGTTTTTTCGACAGTATGTATTTAGCTAT
TTTTATATGAATCTTTTTATTCGTAATGTTTTCTATAAAATACCCAATATGACCATTTCA
TGTGTGATTAGTACATACTGTTGCTGATAGATCTTGTATTTTG-TTTTATACTATTTTAC
GCATTTTATTATATGTATTTTGATATATTTTTAGGGCGATTTCTTAATATTTTTTGAATG
TTCATTTTATGTATGAACTTTTTTATATTATCATATGATTTTATAACAGCATATTGTGGT
TGAGAATTATTAGGGTTATATTC-TTTTTTATTAATATCTTATTTTTGATACCGTTTCAT
CTCCATAAAATTCGGTTTTAAAGCATTTTTTATAGGTAAAATAGGAGATATATTGCTCAT
ATTTGCATTTTCAATATTATTTTCAATGAATGGTTATTACATAGCAACGTTTCATATTAT
AAATTTTATGTGTGTTGATTACTATTACATAGTATTTATAACTTTAATATTATTATGTTG
TGCTTTTACGAAAATGATTACCAGATGCAATGGAAGGACCAATACCTGTATCTGCATTAA
TACATGCTGCAACGTTAGTTGTATGTGGAATAATATTAGGTAGTTTCATATTTTGGTGTT
TCGAATTTTGATTTAGCTATTTTTATAGTATAATTTGCTGAACAACCGCAATAATAGTAT
TAATGAGTCTGTGTGTCTTTTATAATTTTGACGCAAAACGTTATATAGCATTTAGTACAA
TCTGTCAAATAAGTTTTTCGTTTTTTTGTTGTATTTGTTTAGATCTTTATGTAGGTTGCT
TATTTTTTTGTTATCACATGTTTTATAAGGCATCTTTGTTTATAGTAATAGGTATATGAA
TACATATATTCTTTGGTCTAC
>JX123192_1
GTCTAAGAAATATATTTAAGATTATTCTTGTATATATATTTATAAATTAATAATTCT-AA
AAATAAAATAAAG-TTCCTCGAAAATAAAATTTTAGTAGCATAGTAATTTGTTAACTAAT
TATTAAAGTGTTCCACAGAAATTTTTTAAATTAAAACAAAAAAAATAATTTATGAATTAA
AATAAAAATTTTAATAAAAATTAAATAATTAAAATAGGGCAAGTCCTACTCTCCTTTACA
AAGAGAACGTTTCAATAATACGTATAAAATCGTTGTAAAGCAGATTTGTTTATATATTTA
ATTAATATAAGGAGTGCATAGTAATATTAGTACGCAAGGATCAATTATTTGTTATTTTAT
ATATACTACTTCAAGGTTTAATATTAAACTTAAGTCTATTGTTATTATTCATATTAATTT
TTTTAAAAGTTTTTAAGTTTTATGCTAGTTTATTTTAAAATAATTTTATTTGTCATATTT
TAGGAATAGATAATAATATTTGTTTTTAAGAGTT-AAATATTTAAAT-AATAATATATTT
ATTACATATAACATGTATTTTAATAAAAAGCGGAGAAAAGAGGAAGGGTCTTCTAATGTC
AGGTTGTTTATATAGGATATATGGAGTGGGGTTCAGTTTAGGTCTATTTATTATGTTACA
GATAATATGTGGTGTTTGCTTAGCATGAATGTTTTTTAGTTGTTTTATTTGTGCAAATTG
ATATTTTATTTTATTTTTGTGAGACTTTGATTTAGGTTTTGTGATTAGAAGTATTCATAT
CTGTTTTACTTCTTTGCTATATTTTCTATTATATGTGCATATATTTAAATGTATAATATT
GGTAATTTTATTTGACACACATTTATTAGTATGATTTATAGGATTTATATTATTTATGTT
TATAATAATTATTGCATTTATTGGGTACGTGTTACCATGTACAATGATGTCTTATTGAGG
ATTAACAGTTTTTAGTAATATTTTAGCTACTGTTCCTGTATTCGGCCAGTGATTATGTTA
TTGAATATGGGGTAGTGAATTTATAAATGATTTTACGCTTTTAAAACTTCATGTATTACA
TGTCTTGCTCCCTTTTGTTTTAATTATGGTATAACTAAGTATAAAATTATTAAAAAATGA
AAAAAAGATGAAATTCATAAGAAAGTAATTTTCGTTATATTTAATATCAAAAATATTGTA
AATCAAAAAAAAGTAATATAAAATTAACAAAATGCATAGACTTATGCTATAAATTAAATG
AAAATTGAGGTATAAATAAAAGATGTAATTTTTTGTGGAGATAAAAATTAGAAATAAAAA
GCAAAAATTATTTACACTAAGTACAAAGAGTAAACTTATAATTGCAAAGCTATTCAATCC
AATTATAACGCAAGTACAGGATTGTAATAAAACAAGTTTTATAAATATAATATAGAAATA
GACTAAGCATATTAGTAAAATAATTAAAATAAAACAAAACAAAACATAGAAGTCAAAAAT
TAAAAAACAAAAATCACATAGGAAGAAGCAAAAGTGCAGGAGTAAGAAGTAAAGCAATAA
AAATAATAGAATAAAATTAATTAAGTTAATCATATAATAATATCATAAAATTAATATTTT
ATATCCAAAGCGACTTGATAATAAAAGTAAGAAAAGTAGTAAACTAAAAAGTTCAAATAA
AATTGATATAAAAATTATATGTGTTACAAATAAAAATAATATAATAATAATGTATTGAAT
AATAATTATCATAAATAAAAATCTTGTGTCAAATGTAAGAAAACAAAACATAAAAAAGAA
ACAAAAAAGAAATAAAATTAAAAATATAAAGCATATATATGAATCTAAAAATAATACAAT
AATCGAAAAAAATAATGTACGCATAGTTGCTAAATAAACAAAACAACTAGAAAATAAAAA
GCATCCAACTAAAAAAACACTAAACA-CATTACACACTAAGTGTATACTTAATAAAAACA
AGATGGAAAAGCTTTTATCAAAAAGAATAATAAATCCTAAAGGTAGGAAGAATCATGGAA
AAAATATGCAGAATAACGTTATTAATAATCCGAAAAGAAAGTAAA-TACCATCAAAACCA
ATTATAAATAAAGTAAATTTAACAAAAAGTTTAATGCCATCTGTAATAGGTGTCAATATC
CCAAAT-AAAAAAAGAGCTGGTCCAACTCTAAGTTGTACAATAGCCAAAACTTTCCTTTC
ACAAAGGCTAACAACTTTCTACAGTTTTATTTGTTACAAAGATAAATAATATATATTGTA
CATGAGATTTTATATCATCAAAATTTGTGGATACTTATTGGTTTGTAATAGGAGTTATGT
TTATTATGTGTTTATTATTAAGACTATGTTTATTGCTATATTTCGGTTGTTTAAATTTTG
TTAGTTTTGATTTATGTAAGGTTGTAGGATTTCAATGATATTGAGTATACTTTTTATTTG
GAGAAACTACAATATTCAGCAATTTAATACTTGAGAGTGATTATTTGGTAGGTGATATGC
GTCTATTACAGTGCAACCATGTACTCACATTATTAAGTTTAGTAATTTATAAATTGTGAG
TATCAGCTGTAGATGTTATCCATTCATTTACACTAGCTAGTTTAGGTATTAAGGTAGAGA
ACCGGGGAGGTAATTTTAACAACAGATTTATATTTGC-ATATTTTAC-TTAGTAATTTTT
AGCTCAATAAGTTCAATAGCATGTATAGTAATATGTATGATAGTAATATCACATTTCAAT
ATATT-AAATTTACAAATTTTTTTAGATATTTGTTTTTTCGACAGTATGTATTTAGCTAT
TTTTATATGAATCTTTTTATTCGTAATGTTTTCTATAAAATACCCAATATGACCATTTCA
TGTGTGATTAGTACATACTGTTGCTGATAGATCTTGTATTTTG-TTTTATACTATTTTAC
GCATTTTATTATATGTATTTTGATATATTTTTAGGGCGATTTCTTAATATTTTTTGAATG
TTCATTTTATGTATGAACTTTTTTATATTATCATATGATTTTATAACAGCATATTGTGGT
TGAGAATTATTAGGGTTATATTC-TTTTTTATTAATATCTTATTTTTGATACCGTTTCAT
CTCCATAAAATTCGGTTTTAAAGCATTTTTTATAGGTAAAATAGGAGATATATTGCTCAT
ATTTGCATTTTCAATATTATTTTCAATGAATGGTTATTACATAGCAACGTTTCATATTAT
AAATTTTATGTGTGTTGATTACTATTACATAGTATTTATAACTTTAATATTATTATGTTG
TGCTTTTACGAAAAGGATTCCCAGATCCAATGGAAGGGCCCATACCTGTATCTGCATTAA
TACATGCTGCAACGTTAGTTGTATGTGGAATAATATTAGGTAGTTTCATATTTTGGTGTT
TCGAATTTTGATTTAGCTATTTTTATAGTATAATTTGCTGAACAACCGCAATAATAGTAT
TAATGAGTCTGTGTGTCTTTTATAATTTTGACGCAAAACGTTATATAGCATTTAGTACAA
TCTGTCAAATAAGTTTTTCGTTTTTTTGTTGTATTTGTTTAGATCTTTATGTAGGTTGCT
TA-TTTTTTGTTATCACATGTTTTATAAGGCATCTTTGTTTATAGTAATAGGTATATGAA
TACATATATTCTTTGGTCTAC
>JX123187_1
GTCTAAGAAATATATTTAAGATTATTCTTGTATATATATTTATAAATTAATAATTCT-AA
AAATAAAATAAAG-TTCCTCGAAAATAAAATTTTAGTAGCATAGTAATTTGTTAACTAAT
TATTAAAGTGTTCCACAGAAATTTTTTAAATTAAAACAAAAAAAATAATTTATGAATTAA
AATAAAAATTTTAATAAAAATTAAATAATTAAAATAGGGCAAGTCCTACTCTCCTTTACA
AAGAGAACGTTTCAATAATACGTATAAAATCGTTGTAAAGCAGATTTGTTTATATATTTA
ATTAATATAAGGAGTGCATAGTAATATTAGTACGCAAGGATCAATTATTTGTTATTTTAT
ATATACTACTTCAAGGTTTAATATTAAACTTAAGTCTATTGTTATTATTCATATTAATTT
TTTTAAAAGTTTTTAAGTTTTATGCTAGTTTATTTTAAAATAATTTTATTTGTCATATTT
TAGGAATAGATAATAATATTTGTTTTTAAGAGTT-AAATATTTAAAT-AATAATATATTT
ATTACATATAACATGTATTTTAATAAAAAGCGGAGAAAAGAGGAAGGGTCTTCTAATGTC
AGGTTGTTTATATAGGATATATGGAGTGGGGTTCAGTTTAGGTCTATTTATTATGTTACA
GATAATATGTGGTGTTTGCTTAGCATGAATGTTTTTTAGTTGTTTTATTTGTGCAAATTG
ATATTTTATTTTATTTTTGTGAGACTTTGATTTAGGTTTTGTGATTAGAAGTATTCATAT
CTGTTTTACTTCTTTGCTATATTTTCTATTATATGTGCATATATTTAAATGTATAATATT
GGTAATTTTATTTGACACACATTTATTAGTATGATTTATAGGATTTATATTATTTATGTT
TATAATAATTATTGCATTTATTGGGTACGTGTTACCATGTACAATGATGTCTTATTGAGG
ATTAACAGTTTTTAGTAATATTTTAGCTACTGTTCCTGTATTCGGCCAGTGATTATGTTA
TTGAATATGGGGTAGTGAATTTATAAATGATTTTACGCTTTTAAAACTTCATGTATTACA
TGTCTTGCTCCCTTTTGTTTTAATTATGGTATAACTAAGTATAAAATTATTAAAAAATGA
AAAAAAGATGAAATTCATAAGAAAGTAATTTTCGTTATATTTAATATCAAAAATATTGTA
AATCAAAAAAAAGTAATATAAAATTAACAAAATGCATAGACTTATGCTATAAATTAAATG
AAAATTGAGGTATAAATAAAAGATGTAATTTTTTGTGGAGATAAAAATTAGAAATAAAAA
GCAAAAATTATTTACACTAAGTACAAAGAGTAAACTTATAATTGCAAAGCTATTCAATCC
AATTATAACGCAAGTACAGGATTGTAATAAAACAAGTTTTATAAATATAATATAGAAATA
GACTAAGCATATTAGTAAAATAATTAAAATAAAACAAAACAAAACATAGAAGTCAAAAAT
TAAAAAACAAAAATCACATAGGAAGAAGCAAAAGTGCAGGAGTAAGAAGTAAAGCAATAA
AAATAATAGAATAAAATTAATTAAGTTAATCATATAATAATATCATAAAATTAATATTTT
ATATCCAAAGCGACTTGATAATAAAAGTAAGAAAAGTAGTAAACTAAAAAGTTCAAATAA
AATTGATATAAAAATTATATGTGTTACAAATAAAAATAATATAATAATAATGTATTGAAT
AATAATTATCATAAATAAAAATCTTGTGTCAAATGTAAGAAAACAAAACATAAAAAAGAA
ACAAAAAAGAAATAAAATTAAAAATATAAAGCATATATATGAATCTAAAAATAATACAAT
AATCGAAAAAAATAATGTACGCATAGTTGCTAAATAAACAAAACAACTAGAAAATAAAAA
GCATCCAACTAAAAAAACACTAAACA-CATTACACACTAAGTGTATACTTAATAAAAACA
AGATGGAAAAGCTTTTATCAAAAAGAATAATAAATCCTAAAGGTAGGAAGAATCATGGAA
AAAATATGCAGAATAACGTTATTAATAATCCGAAAAGAAAGTAAA-TACCATCAAAACCA
ATTATAAATAAAGTAAATTTAACAAAAAGTTTAATGCCATCTGTAATAGGTGTCAATATC
CCAAAT-AAAAAAAGAGCTGGCCCAACTCTAAGTTGTACAATAGCCAAAACTTTCCTTTC
ACAAAGGCTAACAACTTTCTACAGTTTTATTTGTTACAAAGATAAATAATATATATTGTA
CATGAGATTTTATATCATCAAAATTTGTGGATACTTATTGGTTTGTAATAGGAGTTATGT
TTATTATGTGTTTATTATTAAGACTATGTTTATTGCTATATTTCGGTTGTTTAAATTTTG
TTAGTTTTGATTTATGTAAGGTTGTAGGATTTCAATGATATTGAGTATACTTTTTATTTG
GAGAAACTACAATATTCAGCAATTTAATACTTGAGAGTGATTATTTGGTAGGTGATATGC
GTCTATTACAGTGCAACCATGTACTCACATTATTAAGTTTAGTAATTTATAAATTGTGAG
TATCAGCTGTAGATGTTATCCATTCATTTACACTAGCTAGTTTAGGTATTAAGGTAGAGA
ACCGGGGAGGTAATTTTAACAACAGATTTATATTTGCAATATTTTAC-TTAGTAATTTTT
AGCTCAATAAGTTCAATAGCATGTATAGTAATATGTATGATAGTAATATCACATTTCAAT
ATATT-AAATTTACAAATTTTTTTAGATATTTGTTTTTTCGACAGTATGTATTTAGCTAT
TTTTATATGAATCTTTTTATTCGTAATGTTTTCTATAAAATACCCAATATGACCATTTCA
TGTGTGATTAGTACATACTGTTGCTGATAGATCTTGTATTTTG-TTTTATACTATTTTAC
GCATTTTATTATATGTATTTTGATATATTTTTAGGACGATTTCTTAATATTTTTTGAATG
TTCATTTTATGTATGAACTTTTTTATATTATCATATGATTTTATAACAGCATATTGTGGT
TGAGAATTATTAGGATTATATTC-TTTTTTATTAATATCTTATTTTTGATACCGTTTCAT
CTCCATAAAATTTGGTTTTAAAGCATTTTTTATAGGTAAAATAGGAGATATATTGCTCAT
ATTTGCATTTTCAATACTATTTTCAATGAATGGTTATTACATAGCAACGTTTCATATTAT
AAATTTTATGTGTGTTGATTACTATTACATAGTATTTATAACTTTAATATTATTATGTTG
TGCTTTTACGAAAATGATTACCAGATGCAATGGAAGGACCAATACCTGTATCTGCATTAA
TACATGCTGCAACGTTAGTTGTATGTGGAATAATATTAGGTAGTTTCATATTTTGGTGTT
TCGAATTTTGATTTAGCTATTTTTATAGTATAATTTGCTGAACAACCGCAATAATAGTAT
TAATGAGTCTGTGTGTCTTTTATAATTTTGACGCAAAACGTTATATAGCATTTAGTACAA
TCTGTCAAATAAGTTTTTCGTTTTTTTGTTGTATTTGTTTAGATCTTTATGTAGGTTGCT
TATTTTTTTGTTATCACATGTTTTATAAGGCATCTTTGTTTATAGTAATAGGTATATGAA
TACATATATTCTTTGGTCTAC
>JX123190_1
GTCTAAGAAATATATTTAAGATTATTCTTGTATATATATTTATAAATTAATAATTCT-AA
AAATAAAATAAAG-TTCCTCGAAAATAAAATTTTAGTAGCATAGTAATTTGTTAACTAAT
TATTAAAGTGTTCCACAGAAATTTTTTAAATTAAAACAAAAAAAATAATTTATGAATTAA
AATAAAAATTTTAATAAAAATTAAATAATTAAAATAGGGCAAGTCCTACTCTCCTTTACA
AAGAGAACGTTTCAATAATACGTATAAAATCGTTGTAAAGCAGATTTGTTTATATATTTA
ATTAATATAAGGAGTGCATAGTAATATTAGTACGCAAGGATCAATTATTTGTTATTTTAT
ATATACTACTTCAAGGTTTAATATTAAACTTAAGTCTATTGTTATTATTCATATTAATTT
TTTTAAAAGTTTTTAAGTTTTATGCTAGTTTATTTTAAAATAATTTTATTTGTCATATTT
TAGGAATAGATAATAATATTTGTTTTTAAGAGTT-AAATATTTAAAT-AATAATATATTT
ATTACATATAACATGTATTTTAATAAAAAGCGGAGAAAAGAGGAAGGGTCTTCTAATGTC
AGGTTGTTTATATAGGATATATGGAGTGGGGTTCAGTTTAGGTCTATTTATTATGTTACA
GATAATATGTGGTGTTTGCTTAGCATGAATGTTTTTTAGTTGTTTTATTTGTGCAAATTG
ATATTTTATTTTATTTTTGTGAGACTTTGATTTAGGTTTTGTGATTAGAAGTATTCATAT
CTGTTTTACTTCTTTGCTATATTTTTTATTATATGTGCATATATTTAAATGTATAATATT
GGTAATTTTATTTGACACACATTTATTAGTATGATTTATAGGATTTATATTATTTATGTT
TATAATAATTATTGCATTTATTGGGTACGTGTTACCATGTACAATGATGTCTTATTGAGG
ATTAACAGTTTTTAGTAATATTTTAGCTACTGTTCCTGTATTCGGCCAGTGATTATGTTA
TTGAATATGGGGTAGTGAATTTATAAATGATTTTACGCTTTTAAAACTTCATGTATTACA
TGTCTTGCTCCCTTTTGTTTTAATTATGGTATAACTAAGTATAAAATTATTAAAAAATGA
AAAAAAGATGAAATTCATAAGAAAGTAATTTTCGTTATATTTAATATCAAAAATATTGTA
AATCAAAAAAAAGTAATATAAAATTAACAAAATGCATAGACTTATGCTATAAATTAAATG
AAAATTGAGGTATAAATAAAAGATGTAATTTTTTGTGGAGATAAAAATTAGAAATAAAAA
GCAAAAATTATTTACACTAAGTACAAAGAGTAAACTTATAATTGCAAAGCTATTCAATCC
AATTATAACGCAAGTACAGGATTGTAATAAAACAAGTTTTATAAATATAATATAGAAATA
GACTAAGCATATTAGTAAAATAATTAAAATAAAACAAAACAAAACATAGAAGTCAAAAAT
TAAAAAACAAAAATCACATAGGAAGAAGCAAAAGTGCAGGAGTAAGAAGTAAAGCAATAA
AAATAATAGAATAAAATTAATTAAGTTAATCATATAATAATATCATAAAATTAATATTTT
ATATCCAAAGCGACTTGATAATAAAAGTAAGAAAAGTAGTAAACTAAAAAGTTCAAATAA
AATTGATATAAAAATTATATGTGTTACAAATAAAAATAATATAATAATAATGTATTGAAT
AATAATTATCATAAATAAAAATCTTGTGTCAAATGTAAGAAAACAAAACATAAAAAAGAA
ACAAAAAAGAAATAAAATTAAAAATATAAAGCATATATATGAATCTAAAAATAATACAAT
AATCGAAAAAAATAATGTACGCATAGTTGCTAAATAAACAAAACAACTAGAAAATAAAAA
GCATCCAACTAAAAAAACACTAAACA-CATTACACACTAAGTGTATACTTAATAAAAACA
AGATGGAAAAGCTTTTATCAAAAAGAATAATAAATCCTAAAGGTAGGAAGAATCATGGAA
AAAATATGCAGAATAACGTTATTAATAATCCGAAAAGAAAGTAAA-TACCATCAAAACCA
ATTATAAATAAAGTAAATTTAACAAAAAGTTTAATGCCATCTGTAATAGGTGTCAATATC
CCAAAT-AAAAAAAGAGCTGGTCCAACTCTAAGTTGTACAATAGCCAAAACTTTCCTTTC
ACAAAGGCTAACAACTTTCTACAGTTTTATTTGTTACAAAGATAAATAATATATATTGTA
CATGAGATTTTATATCATCAAAATTTGTGGATACTTATTGGTTTGTAATAGGAGTTATGT
TTATTATGTGTTTATTATTAAGACTATGTTTATTGCTATATTTCGGTTGTTTAAATTTTG
TTAGTTTTGATTTATGTAAGGTTGTAGGATTTCAATGATATTGAGTATACTTTTTATTTG
GAGAAACTACAATATTCAGCAATTTAATACTTGAGAGTGATTATTTGGTAGGTGATATGC
GTCTATTACAGTGCAACCATGTACTCACATTATTAAGTTTAGTAATTTATAAATTGTGAG
TATCAGCTGTAGATGTTATCCATTCATTTACACTAGCTAGTTTAGGTATTAAGGTAGAGA
ACCGGGGAGGTAATTTTAACAACAGATTTATATTTGCAATATTTTAC-TTAGTAATTTTT
AGCTCAATAAGTTCAATAGCATGTATAGTAATATGTATGATAGTAATATCACATTTCAAT
ATATT-AAATTTACAAATTTTTTTAGATATTTGTTTTTTCGACAGTATGTATTTAGCTAT
TTTTATATGAATCTTTTTATTCGTAATGTTTTCTATAAAATACCCAATATGACCATTTCA
TGTGTGATTAGTACATACTGTTGCTGATAGATCTTGTATTTTG-TTTTATACTATTTTAC
GCATTTTATTATATGTATTTTGATATATTTTTAGGACGATTTCTTAATATTTTTTGAATG
TTCATTTTATGTATGAACTTTTTTATATTATCATATGATTTTATAACAGCATATTGTGGT
TGAGAATTATTAGGATTATATTC-TTTTTTATTAATATCTTATTTTTGATACCGTTTCAT
CTCCATAAAATTTGGTTTTAAAGCATTTTTTATAGGTAAAATAGGAGATATATTGCTCAT
ATTTGCATTTTCAATACTATTTTCAATGAATGGTTATTACATAGCAACGTTTCATATTAT
AAATTTTATGTGTGTTGATTACTATTACATAGTATTTATAACTTTAATATTATTATGTTG
TGCTTTTACGAAAATGATTACCAGATGCAATGGAAGGACCAATACCTGTATCTGCATTAA
TACATGCTGCAACGTTAGTTGTATGTGGAATAATATTAGGTAGTTTCATATTTTGGTGTT
TCGAATTTTGATTTAGCTATTTTTATAGTATAATTTGCTGAACAACCGCAATAATAGTAT
TAATGAGTCTGTGTGTCTTTTATAATTTTGACGCAAAACGTTATATAGCATTTAGTACAA
TCTGTCAAATAAGTTTTTCGTTTTTTTGTTGTATTTGTTTAGATCTTTATGTAGGTTGCT
TATTTTTTTGTTATCACATGTTTTATAAGGCATCTTTGTTTATAGTAATAGGTATATGAA
TACATATATTCTTTGGTCTAC
>JX123188_1
GTCTAAGAAATATATTTAAGATTATTCTTGTATATATATTTATAAATTAATAATTCT-AA
AAATAAAATAAAG-TTCCTCGAAAATAAAATTTTAGTAGCATAGTAATTTGTTAACTAAT
TATTAAAGTGTTCCACAGAAATTTTTTAAATTAAAACAAAAAAAATAATTTATGAATTAA
AATAAAAATTTTAATAAAAATTAAATAATTAAAATAGGGCAAGTCCTACTCTCCTTTACA
AAGAGAACGTTTCAATAATACGTATAAAATCGTTGTAAAGCAGATTTGTTTATATATTTA
ATTAATATAAGGAGTGCATAGTAATATTAGTACGCAAGGATCAATTATTTGTTATTTTAT
ATATACTACTTCAAGGTTTAATATTAAACTTAAGTCTATTGTTATTATTCATATTAATTT
TTTTAAAAGTTTTTAAGTTTTATGCTAGTTTATTTTAAAATAATTTTATTTGTCATATTT
TAGGAATAGATAATAATATTTGTTTTTAAGAGTT-AAATATTTAAAT-AATAATATATTT
ATTACATATAACATGTATTTTAATAAAAAGCGGAGAAAAGAGGAAGGGTCTTCTAATGTC
AGGTTGTTTATATAGGATATATGGAGTGGGGTTCAGTTTAGGTCTATTTATTATGTTACA
GATAATATGTGGTGTTTGCTTAGCATGAATGTTTTTTAGTTGTTTTATTTGTGCAAATTG
ATATTTTATTTTATTTTTGTGAGACTTTGATTTAGGTTTTGTGATTAGAAGTATTCATAT
CTGTTTTACTTCTTTGCTATATTTTTTATTATATGTGCATATATTTAAATGTATAATATT
GGTAATTTTATTTGACACACATTTATTAGTATGATTTATAGGATTTATATTATTTATGTT
TATAATAATTATTGCATTTATTGGGTACGTGTTACCATGTACAATGATGTCTTATTGAGG
ATTAACAGTTTTTAGTAATATTTTAGCTACTGTTCCTGTATTCGGCCAGTGATTATGTTA
TTGAATATGGGGTAGTGAATTTATAAATGATTTTACGCTTTTAAAACTTCATGTATTACA
TGTCTTGCTCCCTTTTGTTTTAATTATGGTATAACTAAGTATAAAATTATTAAAAAATGA
AAAAAAGATGAAATTCATAAGAAAGTAATTTTCGTTATATTTAATATCAAAAATATTGTA
AATCAAAAAAAAGTAATATAAAATTAACAAAATGCATAGACTTATGCTATAAATTAAATG
AAAATTGAGGTATAAATAAAAGATGTAATTTTTTGTGGAGATAAAAATTAGAAATAAAAA
GCAAAAATTATTTACACTAAGTACAAAGAGTAAACTTATAATTGCAAAGCTATTCAATCC
AATTATAACGCAAGTACAGGATTGTAATAAAACAAGTTTTATAAATATAATATAGAAATA
GACTAAGCATATTAGTAAAATAATTAAAATAAAACAAAACAAAACATAGAAGTCAAAAAT
TAAAAAACAAAAATCACATAGGAAGAAGCAAAAGTGCAGGAGTAAGAAGTAAAGCAATAA
AAATAATAGAATAAAATTAATTAAGTTAATCATATAATAATATCATAAAATTAATATTTT
ATATCCAAAGCGACTTGATAATAAAAGTAAGAAAAGTAGTAAACTAAAAAGTTCAAATAA
AATTGATATAAAAATTATATGTGTTACAAATAAAAATAATATAATAATAATGTATTGAAT
AATAATTATCATAAATAAAAATCTTGTGTCAAATGTAAGAAAACAAAACATAAAAAAGAA
ACAAAAAAGAAATAAAATTAAAAATATAAAGCATATATATGAATCTAAAAATAATACAAT
AATCGAAAAAAATAATGTACGCATAGTTGCTAAATAAACAAAACAACTAGAAAATAAAAA
GCATCCAACTAAAAAAACACTAAACA-CATTACACACTAAGTGTATACTTAATAAAAACA
AGATGGAAAAGCTTTTATCAAAAAGAATAATAAATCCTAAAGGTAGGAAGAATCATGGAA
AAAATATGCAGAATAACGTTATTAATAATCCGAAAAGAAAGTAAA-TACCATCAAAACCA
ATTATAAATAAAGTAAATTTAACAAAAAGTTTAATGCCATCTGTAATGGGTGTCAATATC
CCAAAT-AAAAAAAGAGCTGGCCCAACTCTAAGTTGTACAATAGCCAAAACTTTCCTTTC
ACAAAGGCTAACAACTTTCTACAGTTTTATTTGTTACAAAGATAAATAATATATATTGTA
CATGAGATTTTATATCATCAAAATTTGTGGATACTTATTGGTTTGTAATAGGAGTTATGT
TTATTATGTGTTTATTATTAAGACTATGTTTATTGCTATATTTCGGTTGTTTAAATTTTG
TTAGTTTTGATTTATGTAAGGTTGTAGGATTTCAATGATATTGAGTATACTTTTTATTTG
GAGAAACTACAATATTCAGCAATTTAATACTTGAGAGTGATTATTTGGTAGGTGATATGC
GTCTATTACAGTGCAACCATGTACTCACATTATTAAGTTTAGTAATTTATAAATTGTGAG
TATCAGCTGTAGATGTTATCCATTCATTTACACTAGCTAGTTTAGGTATTAAGGTAGAGA
ACCGGGGAGGTAATTTTAACAACAGATTTATATTTGCAATATTTTAC-TTAGTAATTTTT
AGCTCAATAAGTTCAATAGCATGTATAGTAATATGTATGATAGTAATATCACATTTCAAT
ATATT-AAATTTACAAATTTTTTTAGATATTTGTTTTTTCGACAGTATGTATTTAGCTAT
TTTTATATGAATCTTTTTATTCGTAATGTTTTCTATAAAATACCCAATATGACCATTTCA
TGTGTGATTAGTACATACTGTTGCTGATAGATCTTGTATTTTG-TTTTATACTATTTTAC
GCATTTTATTATATGTATTTTGATATATTTTTAGGACGATTTCTTAATATTTTTTGAATG
TTCATTTTATGTATGAACTTTTTTATATTATCATATGATTTTATAACAGCATATTGTGGT
TGAGAATTATTAGGATTATATTC-TTTTTTATTAATATCTTATTTTTGATACCGTTTCAT
CTCCATAAAATTTGGTTTTAAAGCATTTTTTATAGGTAAAATAGGAGATATATTGCTCAT
ATTTGCATTTTCAATACTATTTTCAATGAATGGTTATTACATAGCAACGTTTCATATTAT
AAATTTTATGTGTGTTGATTACTATTACATAGTATTTATAACTTTAATATTATTATGTTG
TGCTTTTACGAAAATGATTACCAGATGCAATGGAAGGACCAATACCTGTATCTGCATTAA
TACATGCTGCAACGTTAGTTGTATGTGGAATAATATTAGGTAGTTTCATATTTTGGTGTT
TCGAATTTTGATTTAGCTATTTTTATAGTATAATTTGCTGAACAACCGCAATAATAGTAT
TAATGAGTCTGTGTGTCTTTTATAATTTTGACGCAAAACGTTATATAGCATTTAGTACAA
TCTGTCAAATAAGTTTTTCGTTTTTTTGTTGTATTTGTTTAGATCTTTATGTAGGTTGCT
TATTTTTTTGTTATCACATGTTTTATAAGGCATCTTTGTTTATAGTAATAGGTATATGAA
TACATATATTCTTTGGTCTAC
>JX123189_1
GTCTAAGAAATATATTTAAGATTATTCTTGTATATATATTTATAAATTAATAATTCT-AA
AAATAAAATAAAG-TTCCTCGAAAATAAAATTTTAGTAGCATAGTAATTTGTTAACTAAT
TATTAAAGTGTTCCACAGAAATTTTTTAAATTAAAACAAAAAAAATAATTTATGAATTAA
AATAAAAATTTTAATAAAAATTAAATAATTAAAATAGGGCAAGTCCTACTCTCCTTTACA
AAGAGAACGTTTCAATAATACGTATAAAATCGTTGTAAAGCAGATTTGTTTATATATTTA
ATTAATATAAGGAGTGCATAGTAATATTAGTACGCAAGGATCAATTATTTGTTATTTTAT
ATATACTACTTCAAGGTTTAATATTAAACTTAAGTCTATTGTTATTATTCATATTAATTT
TTTTAAAAGTTTTTAAGTTTTATGCTAGTTTATTTTAAAATAATTTTATTTGTCATATTT
TAGGAATAGATAATAATATTTGTTTTTAAGAGTT-AAATATTTAAAT-AATAATATATTT
ATTACATATAACATGTATTTTAATAAAAAGCGGAGAAAAGAGGAAGGGTCTTCTAATGTC
AGGTTGTTTATATAGGATATATGGAGTGGGGTTCAGTTTAGGTCTATTTATTATGTTACA
GATAATATGTGGTGTTTGCTTAGCATGAATGTTTTTTAGTTGTTTTATTTGTGCAAATTG
ATATTTTATTTTATTTTTGTGAGACTTTGATTTAGGTTTTGTGATTAGAAGTATTCATAT
CTGTTTTACTTCTTTGCTATATTTTTTATTATATGTGCATATATTTAAATGTATAATATT
GGTAATTTTATTTGACACACATTTATTAGTATGATTTATAGGATTTATATTATTTATGTT
TATAATAATTATTGCATTTATTGGGTACGTGTTACCATGTACAATGATGTCTTATTGAGG
ATTAACAGTTTTTAGTAATATTTTAGCTACTGTTCCTGTATTCGGCCAGTGATTATGTTA
TTGAATATGGGGTAGTGAATTTATAAATGATTTTACGCTTTTAAAACTTCATGTATTACA
TGTCTTGCTCCCTTTTGTTTTAATTATGGTATAACTAAGTATAAAATTATTAAAAAATGA
AAAAAAGATGAAATTCATAAGAAAGTAATTTTCGTTATATTTAATATCAAAAATATTGTA
AATCAAAAAAAAGTAATATAAAATTAACAAAATGCATAGACTTATGCTATAAATTAAATG
AAAATTGAGGTATAAATAAAAGATGTAATTTTTTGTGGAGATAAAAATTAGAAATAAAAA
GCAAAAATTATTTACACTAAGTACAAAGAGTAAACTTATAATTGCAAAGCTATTCAATCC
AATTATAACGCAAGTACAGGATTGTAATAAAACAAGTTTTATAAATATAATATAGAAATA
GACTAAGCATATTAGTAAAATAATTAAAATAAAACAAAACAAAACATAGAAGTCAAAAAT
TAAAAAACAAAAATCACATAGGAAGAAGCAAAAGTGCAGGAGTAAGAAGTAAAGCAATAA
AAATAATAGAATAAAATTAATTAAGTTAATCATATAATAATATCATAAAATTAATATTTT
ATATCCAAAGCGACTTGATAATAAAAGTAAGAAAAGTAGTAAACTAAAAAGTTCAAATAA
AATTGATATAAAAATTATATGTGTTACAAATAAAAATAATATAATAATAATGTATTGAAT
AATAATTATCATAAATAAAAATCTTGTGTCAAATGTAAGAAAACAAAACATAAAAAAGAA
ACAAAAAAGAAATAAAATTAAAAATATAAAGCATATATATGAATCTAAAAATAATACAAT
AATCGAAAAAAATAATGTACGCATAGTTGCTAAATAAACAAAACAACTAGAAAATAAAAA
GCATCCAACTAAAAAAACACTAAACA-CATTACACACTAAGTGTATACTTAATAAAAACA
AGATGGAAAAGCTTTTATCAAAAAGAATAATAAATCCTAAAGGTAGGAAGAATCATGGAA
AAAATATGCAGAATAACGTTATTAATAATCCGAAAAGAAAGTAAA-TACCATCAAAACCA
ATTATAAATAAAGTAAATTTAACAAAAAGTTTAATGCCATCTGTAATAGGTGTCAATATC
CCAAAT-AAAAAAAGAGCTGGCCCAACTCTAAGTTGTACAATAGCCAAAACTTTCCTTTC
ACAAAGGCTAACAACTTTCTACAGTTTTATTTGTTACAAAGATAAATAATATATATTGTA
CATGAGATTTTATATCATCAAAATTTGTGGATACTTATTGGTTTGTAATAGGAGTTATGT
TTATTATGTGTTTATTATTAAGACTATGTTTATTGCTATATTTCGGTTGTTTAAATTTTG
TTAGTTTTGATTTATGTAAGGTTGTAGGATTTCAATGATATTGAGTATACTTTTTATTTG
GAGAAACTACAATATTCAGCAATTTAATACTTGAGAGTGATTATTTGGTAGGTGATATGC
GTCTATTACAGTGCAACCATGTACTCACATTATTAAGTTTAGTAATTTATAAATTGTGAG
TATCAGCTGTAGATGTTATCCATTCATTTACACTAGCTAGTTTAGGTATTAAGGTAGAGA
ACCGGGGAGGTAATTTTAACAACAGATTTATATTTGCAATATTTTAC-TTAGTAATTTTT
AGCTCAATAAGTTCAATAGCATGTATAGTAATATGTATGATAGTAATATCACATTTCAAT
ATATT-AAATTTACAAATTTTTTTAGATATTTGTTTTTTCGACAGTATGTATTTAGCTAT
TTTTATATGAATCTTTTTATTCGTAATGTTTTCTATAAAATACCCAATATGACCATTTCA
TGTGTGATTAGTACATACTGTTGCTGATAGATCTTGTATTTTG-TTTTATACTATTTTAC
GCATTTTATTATATGTATTTTGATATATTTTTAGGACGATTTCTTAATATTTTTTGAATG
TTCATTTTATGTATGAACTTTTTTATATTATCATATGATTTTATAACAGCATATTGTGGT
TGAGAATTATTAGGATTATATTC-TTTTTTATTAATATCTTATTTTTGATACCGTTTCAT
CTCCATAAAATTTGGTTTTAAAGCATTTTTTATAGGTAAAATAGGAGATATATTGCTCAT
ATTTGCATTTTCAATACTATTTTCAATGAATGGTTATTACATAGCAACGTTTCATATTAT
AAATTTTATGTGTGTTGATTACTATTACATAGTATTTATAACTTTAATATTATTATGTTG
TGCTTTTACGAAAATGATTACCAGATGCAATGGAAGGACCAATACCTGTATCTGCATTAA
TACATGCTGCAACGTTAGTTGTATGTGGAATAATATTAGGTAGTTTCATATTTTGGTGTT
TCGAATTTTGATTTAGCTATTTTTATAGTATAATTTGCTGAACAACCGCAATAATAGTAT
TAATGAGTCTGTGTGTCTTTTATAATTTTGACGCAAAACGTTATATAGCATTTAGTACAA
TCTGTCAAATAAGTTTTTCGTTTTTTTGTTGTATTTGTTTAGATCTTTATGTAGGTTGCT
TATTTTTTTGTTATCACATGTTTTATAAGGCATCTTTGTTTATAGTAATAGGTATATGAA
TACATATATTCTTTGGTCTAC
>JX123186_1
GTCTAAGAAATATATTTAAGATTATTCTTGTATATATATTTATAAATTAATAATTCT-AA
AAATAAAATAAAG-TTCCTCGAAAATAAAATTTTAGTAGCATAGTAATTTGTTAACTAAT
TATTAAAGTGTTCCACAGAAATTTTTTAAATTAAAACAAAAAAAATAATTTATGAATTAA
AATAAAAATTTTAATAAAAATTAAATAATTAAAATAGGGCAAGTCCTACTCTCCTTTACA
AAGAGAACGTTTCAATAATACGTATAAAATCGTTGTAAAGCAGATTTGTTTATATATTTA
ATTAATATAAGGAGTGCATAGTAATATTAGTACGCAAGGATCAATTATTTGTTATTTTAT
ATATACTACTTCAAGGTTTAATATTAAACTTAAGTCTATTGTTATTATTCATATTAATTT
TTTTAAAAGTTTTTAAGTTTTATGCTAGTTTATTTTAAAATAATTTTATTTGTCATATTT
TAGGAATAGATAATAATATTTGTTTTTAAGAGTT-AAATATTTAAAT-AATAATATATTT
ATTACATATAACATGTATTTTAATAAAAAGCGGAGAAAAGAGGAAGGGTCTTCTAATGTC
AGGTTGTTTATATAGGATATATGGAGTGGGGTTCAGTTTAGGTCTATTTATTATGTTACA
GATAATATGTGGTGTTTGCTTAGCATGAATGTTTTTTAGTTGTTTTATTTGTGCAAATTG
ATATTTTATTTTATTTTTGTGAGACTTTGATTTAGGTTTTGTGATTAGAAGTATTCATAT
CTGTTTTACTTCTTTGCTATATTTTCTATTATATGTGCATATATTTAAATGTATAATATT
GGTAATTTTATTTGACACACATTTATTAGTATGATTTATAGGATTTATATTATTTATGTT
TATAATAATTATTGCATTTATTGGGTACGTGTTACCATGTACAATGATGTCTTATTGAGG
ATTAACAGTTTTTAGTAATATTTTAGCTACTGTTCCTGTATTCGGCCAGTGATTATGTTA
TTGAATATGGGGTAGGGAATTTATAAATGATTTTACGCTTTTAAAACTTCATGTATTACA
TGTCTTGCTCCCTTTTGTTTTAATTATGGTATAACTAAGTATAAAATTATTAAAAAATGA
AAAAAAGATGAAATTCATAAGAAAGTAATTTTCGTTATATTTAATATCAAAAATATTGTA
AATCAAAAAAAAGTAATATAAAATTAACAAAATGCATAGACTTATGCTATAAATTAAATG
AAAATTGAGGTATAAATAAAAGATGTAATTTTTTGTGGAGATAAAAATTAGAAATAAAAA
GCAAAAATTATTTACACTAAGTACAAAGAGTAAACTTATAATTGCAAAGCTATTCAATCC
AATTATAACGCAAGTACAGGATTGTAATAAAACAAGTTTTATAAATATAATATAGAAATA
GACTAAGCATATTAGTAAAATAATTAAAATAAAACAAAACAAAACATAGAAGTCAAAAAT
TAAAAAACAAAAATCACATAGGAAGAAGCAAAAGTGCAGGAGTAAGAAGTAAAGCAATAA
AAATAATAGAATAAAATTAATTAAGTTAATCATATAATAATATCATAAAATTAATATTTT
ATATCCAAAGCGACTTGATAATAAAAGTAAGAAAAGTAGTAAACTAAAAAGTTCAAATAA
AATTGATATAAAAATTATATGTGTTACAAATAAAAATAATATAATAATAATGTATTGAAT
AATAATTATCATAAATAAAAATCTTGTGTCAAATGTAAGAAAACAAAACATAAAAAAGAA
ACAAAAAAGAAATAAAATTAAAAATATAAAGCATATATATGAATCTAAAAATAATACAAT
AATCGAAAAAAATAATGTACGCATAGTTGCTAAATAAACAAAACAACTAGAAAATAAAAA
GCATCCAACTAAAAAAACACTAAACA-CATTACACATTAAGTGTATACTTAATAAAAACA
AGATGGAAAAGCTTTTATCAAAAAGAATAATAAATCCTAAAGGTAGGAAGAATCATGGAA
AAAATATGCAGAATAACGTTATTAATAATCCGAAAAGAAAGTAAA-TACCATCAAAACCA
ATTATAAATAAAGTAAATTTAACAAAAAGTTTAATGCCATCTGTAATAGGTGTCAATATC
CCAAAT-AAAAAAAGAGCTGGCCCAACTCTAAGTTGTACAATAGCCAAAACTTTCCTTTC
ACAAAGGCTAACAACTTTCTACAGTTTTATTTGTTACAAAGATAAATAATATATATTGTA
CATGAGATTTTATATCATCAAAATTTGTGGATACTTATTGGTTTGTAATAGGAGTTATGT
TTATTATGTGTTTATTATTAAGACTATGTTTATTGCTATATTTCGGTTGTTTAAATTTTG
TTAGTTTTGATTTATGTAAGGTTGTAGGATTTCAATGATATTGAGTATACTTTTTATTTG
GAGAAACTACAATATTCAGCAATTTAATACTTGAGAGTGATTATTTGGTAGGTGATATGC
GTCTATTACAGTGCAACCATGTACTCACATTATTAAGTTTAGTAATTTATAAATTGTGAG
TATCAGCTGTAGATGTTATCCATTCATTTACACTAGCTAGTTTAGGTATTAAGGTAGAGA
ACCGGGGAGGTAATTTTAACAACAGATTTATATTTGCAATATTTTAC-TTAGTAATTTTT
AGCTCAATAAGTTCAATAGCATGTATAGTAATATGTATGATAGTAATATCACATTTCAAT
ATATT-AAATTTACAAATTTTTTTAGATATTTGTTTTTTCGACAGTATGTATTTAGCTAT
TTTTATATGAATCTTTTTATTCGTAATGTTTTCTATAAAATACCCAATATGACCATTTCA
TGTGTGATTAGTACATACTGTTGCTGATAGATCTTGTATTTTG-TTTTATACTATTTTAC
GCATTTTATTATATGTATTTTGATATATTTTTAGGACGATTTCTTAATATTTTTTGAATG
TTCATTTTATGTATGAACTTTTTTATATTATCATATGATTTTATAACAGCATATTGTGGT
TGAGAATTATTAGGATTATATTC-TTTTTTATTAATATCTTATTTTTGATACCGTTTCAT
CTCCATAAAATTTGGTTTTAAAGCATTTTTTATAGGTAAAATAGGAGATATATTGCTCAT
ATTTGCATTTTCAATACTATTTTCAATGAATGGTTATTACATAGCAACGTTTCATATTAT
AAATTTTATGTGTGTTGATTACTATTACATAGTATTTATAACTTTAATATTATTATGTTG
TGCTTTTACGAAAATGATTACCAGATGCAATGGAAGGACCAATACCTGTATCTGCATTAA
TACATGCTGCAACGTTAGTTGTATGTGGAATAATATTAGGTAGTTTCATATTTTGGTGTT
TCGAATTTTGATTTAGCTATTTTTATAGTATAATTTGCTGAACAACCGCAATAATAGTAT
TAATGAGTCTGTGTGTCTTTTATAATTTTGACGCAAAACGTTATATAGCATTTAGTACAA
TCTGTCAAATAAGTTTTTCGTTTTTTTGTTGTATTTGTTTAGATCTTTATGTAGGTTGCT
TATTTTTTTGTTATCACATGTTTTATAAGGCATCTTTGTTTATAGTAATAGGTATATGAA
TACATATATTCTTTGGTCTAC
>JX123184_1
GTCTAAGAAATATATTTAAGATTATTCTTGTATATATATTTATAAATTAATAATTCT-AA
AAATAAAATAAAG-TTCCTCGAAAATAAAATTTTAGTAGCATAGTAATTTGTTAACTAAT
TATTAAAGTGTTCCACAGAAATTTTTTAAATTAAAACAAAAAAAATAATTTATGAATTAA
AATAAAAATTTTAATAAAAATTAAATAATTAAAATAGGGCAAGTCCTACTCTCCTTTACA
AAGAGAACGTTTCAATAATACGTATAAAATCGTTGTAAAGCAGATTTGTTTATATATTTA
ATTAATATAAGGAGTGCATAGTAATATTAGTACGCAAGGATCAATTATTTGTTATTTTAT
ATATACTACTTCAAGGTTTAATATTAAACTTAAGTCTATTGTTATTATTCATATTAATTT
TTTTAAAAGTTTTTAAGTTTTATGCTAGTTTATTTTAAAATAATTTTATTTGTCATATTT
TAGGAATAGATAATAATATTTGTTTTTAAGAGTT-AAATATTTAAAT-AATAATATATTT
ATTACATATAACATGTATTTTAATAAAAAGCGGAGAAAAGAGGAAGGGTCTTCTAATGTC
AGGTTGTTTATATAGGATATATGGAGTGGGGTTCAGTTTAGGTCTATTTATTATGTTACA
GATAATATGTGGTGTTTGCTTAGCATGAATGTTTTTTAGTTGTTTTATTTGTGCAAATTG
ATATTTTATTTTATTTTTGTGAGACTTTGATTTAGGTTTTGTGATTAGAAGTATTCATAT
CTGTTTTACTTCTTTGCTATATTTTCTATTATATGTGCATATATTTAAATGTATAATATT
GGTAATTTTATTTGACACACATTTATTAGTATGATTTATAGGATTTATATTATTTATGTT
TATAATAATTATTGCATTTATTGGGTACGTGTTACCATGTACAATGATGTCTTATTGAGG
ATTAACAGTTTTTAGTAATATTTTAGCTACTGTTCCTGTATTCGGCCAGTGATTATGTTA
TTGAATATGGGGTAGGGAATTTATAAATGATTTTACGCTTTTAAAACTTCATGTATTACA
TGTCTTGCTCCCTTTTGTTTTAATTATGGTATAACTAAGTATAAAATTATTAAAAAATGA
AAAAAAGATGAAATTCATAAGAAAGTAATTTTCGTTATATTTAATATCAAAAATATTGTA
AATCAAAAAAAAGTAATATAAAATTAACAAAATGCATAGACTTATGCTATAAATTAAATG
AAAATTGAGGTATAAATAAAAGATGTAATTTTTTGTGGAGATAAAAATTAGAAATAAAAA
GCAAAAATTATTTACACTAAGTACAAAGAGTAAACTTATAATTGCAAAGCTATTCAATCC
AATTATAACGCAAGTACAGGATTGTAATAAAACAAGTTTTATAAATATAATATAGAAATA
GACTAAGCATATTAGTAAAATAATTAAAATAAAACAAAACAAAACATAGAAGTCAAAAAT
TAAAAAACAAAAATCACATAGGAAGAAGCAAAAGTGCAGGAGTAAGAAGTAAAGCAATAA
AAATAATAGAATAAAATTAATTAAGTTAATCATATAATAATATCATAAAATTAATATTTT
ATATCCAAAGCGACTTGATAATAAAAGTAAGAAAAGTAGTAAACTAAAAAGTTCAAATAA
AATTGATATAAAAATTATATGTGTTACAAATAAAAATAATATAATAATAATGTATTGAAT
AATAATTATCATAAATAAAAATCTTGTGTCAAATGTAAGAAAACAAAACATAAAAAAGAA
ACAAAAAAGAAATAAAATTAAAAATATAAAGCATATATATGAATCTAAAAATAATACAAT
AATCGAAAAAAATAATGTACGCATAGTTGCTAAATAAACAAAACAACTAGAAAATAAAAA
GCATCCAACTAAAAAAACACTAAACA-CATTACACACTAAGTGTATACTTAATAAAAACA
AGATGGAAAAGCTTTTATCAAAAAGAATAATAAATCCTAAAGGTAGGAAGAATCATGGAA
AAAATATGCAGAATAACGTTATTAATAATCCGAAAAGAAAGTAAA-TACCATCAAAACCA
ATTATAAATAAAGTAAATTTAACAAAAAGTTTAATGCCATCTGTAATAGGTGTCAATATC
CCAAAT-AAAAAAAGAGCTGGCCCAACTCTAAGTTGTACAATAGCCAAAACTTTCCTTTC
ACAAAGGCTAACAACTTTCTACAGTTTTATTTGTTACAAAGATAAATAATATATATTGTA
CATGAGATTTTATATCATCAAAATTTGTGGATACTTATTGGTTTGTAATAGGAGTTATGT
TTATTATGTGTTTATTATTAAGACTATGTTTATTGCTATATTTCGGTTGTTTAAATTTTG
TTAGTTTTGATTTATGTAAGGTTGTAGGATTTCAATGATATTGAGTATACTTTTTATTTG
GAGAAACTACAATATTCAGCAATTTAATACTTGAGAGTGATTATTTGGTAGGTGATATGC
GTCTATTACAGTGCAACCATGTACTCACATTATTAAGTTTAGTAATTTATAAATTGTGAG
TATCAGCTGTAGATGTTATCCATTCATTTACACTAGCTAGTTTAGGTATTAAGGTAGAGA
ACCGGGGAGGTAATTTTAACAACAGATTTATATTTGCAATATTTTAC-TTAGTAATTTTT
AGCTCAATAAGTTCAATAGCATGTATAGTAATATGTATGATAGTAATATCACATTTCAAT
ATATT-AAATTTACAAATTTTTTTAGATATTTGTTTTTTCGACAGTATGTATTTAGCTAT
TTTTATATGAATCTTTTTATTCGTAATGTTTTCTATAAAATACCCAATATGACCATTTCA
TGTGTGATTAGTACATACTGTTGCTGATAGATCTTGTATTTTG-TTTTATACTATTTTAC
GCATTTTATTATATGTATTTTGATATATTTTTAGGACGATTTCTTAATATTTTTTGAATG
TTCATTTTATGTATGAACTTTTTTATATTATCATATGATTTTATAACAGCATATTGTGGT
TGAGAATTATTAGGATTATATTC-TTTTTTATTAATATCTTATTTTTGATACCGTTTCAT
CTCCATAAAATTTGGTTTTAAAGCATTTTTTATAGGTAAAATAGGAGATATATTGCTCAT
ATTTGCATTTTCAATACTATTTTCAATGAATGGTTATTACATAGCAACGTTTCATATTAT
AAATTTTATGTGTGTTGATTACTATTACATAGTATTTATAACTTTAATATTATTATGTTG
TGCTTTTACGAAAATGATTACCAGATGCAATGGAAGGACCAATACCTGTATCTGCATTAA
TACATGCTGCAACGTTAGTTGTATGTGGAATAATATTAGGTAGTTTCATATTTTGGTGTT
TCGAATTTTGATTTAGCTATTTTTATAGTATAATTTGCTGAACAACCGCAATAATAGTAT
TAATGAGTCTGTGTGTCTTTTATAATTTTGACGCAAAACGTTATATAGCATTTAGTACAA
TCTGTCAAATAAGTTTTTCGTTTTTTTGTTGTATTTGTTTAGATCTTTATGTAGGTTGCT
TA-TTTTTTGTTATCACATGTTTTATAAGGCATCTTTGTTTATAGTAATAGGTATATGAA
TACATATATTCTTTGGTCTAC
>JX123225_1
GTCTAAGAAATATATTTAAGATTATTCTTGTATATATATTTATAAATTAATAATTCT-AA
AAATAAAATAAAG-TTCCTCGAAAATAAAATTTTAGTAGCATAGTAATTTGTTAACTAAT
TATTAAAGTGTTCCACAGAAATTTTTTAAATTAAAACAAAAAAAATAATTTATGAATTAA
AATAAAAATTTTAATAAAAATTAAATAATTAAAATAGGACAAGTCCTACTCTCCTTTACA
AAGAGAACGTTTCAATAATACGTATAAAATCGTTGTAAAGCAGATTTGTTTATATATTTA
ATTAATATAAGGAGTGCATAGTAATATTAGTACGCAAGGATCAATTATTTGTTATTTTAT
ATATACTACTTCAAGGTTTAATATTAAACTTAAGTCTATTGTTATTATTCATATTAATTT
TTTTAAAAGTTTTTAAGTTTTATGCTAGTTTATTTTAAAATAATTTTATTTGTCATATTT
TAGGAATAGATAATAATATTTGTTTTTAAGAGTT-AAATATTTAAAT-AATAATATATTT
ATTACATATAACATGTATTTTAATAAAAAGCGGAGAAAAGAGGAAGGGTCTTCTAATGTC
AGGTTGTTTATATAGGATATATGGAGTGGGGTTCAGTTTAGGTCTATTTATTATGTTACA
GATAATATGTGGTGTTTGCTTAGCATGAATGTTTTTTAGTTGTTTTATTTGTGCAAATTG
ATATTTTATTTTATTTTTGTGAGACTTTGATTTAGGTTTTGTGATTAGAAGTATTCATAT
CTGTTTTACTTCTTTGCTATATTTTCTATTATATGTGCATATATTTAAATGTATAATATT
GGTAATTTTATTTGACACACATTTATTAGTATGATTTATAGGATTTATATTATTTATGTT
TATAATAATTATTGCATTTATTGGGTACGTGTTACCATGTACAATGATGTCTTATTGAGG
ATTAACAGTTTTTAGTAATATTTTAGCTACTGTTCCTGTATTCGGCCAGTGATTATGTTA
TTGAATATGGGGTAGTGAATTTATAAATGATTTTACGCTTTTAAAACTTCATGTATTACA
TGTCTTGCTCCCTTTTGTTTTAATTATGGTATAACTAAGTATAAAATTATTAAAAAATGA
AAAAAAGATGAAATTCATAAGAAAGTAATTTTCGTTATATTTAATATCAAAAATATTGTA
AATCAAAAAAAAGTAATATAAAATTAACAAAATGCATAGACTTATGCTATAAATTAAATG
AAAATTGAGGTATAAATAAAAGATGTAATTTTTTGTGGAGATAAAAATTAGAAATAAAAA
GCAAAAATTATTTACACTAAGTACAAAGAGTAAACTTATAATTGCAAAGCTATTCAATCC
AATTATAACGCAAGTACAGGATTGTAATAAAACAAGTTTTATAAATATAATATAGAAATA
GACTAAGCATATTAGTAAAATAATTAAAATAAAACAAAACAAAACATAGAAGTCAAAAAT
TAAAAAACAAAAATCACATAGGAAGAAGCAAAAGTGCAGGAGTAAGAAGTAAAGCAATAA
AAATAATAGAATAAAATTAATTAAGTTAATCATATAATAATATCATAAAATTAATATTTT
ATATCCAAAGCGACTTGATAATAAAAGTAAGAAAAGTAGTAAACTAAAAAGTTCAAATAA
AATTGATATAAAAATTATATGTGTTACAAATAAAAATAATATAATAATAATGTATTGAAT
AATAATTATCATAAATAAAAATCTTGTGTCAAATGTAAGAAAACAAAACATAAAAAAGAA
ACAAAAAAGAAATAAAATTAAAAATATAAAGCATATATATGAATCTAAAAATAATACAAT
AATCGAAAAAAATAATGTACGCATAGTTGCTAAATAAACAAAACAACTAGAAAATAAAAA
GCATCCAACTAAAAAAACACTAAACA-CATTACACACTAAGTGTATACTTAATAAAAACA
AGATGGAAAAGCTTTTATCAAAAAGAATAATAAATCCTAAAGGTAGGAAGAATCATGGAA
AAAATATGCAGAATAACGTTATTAATAATCCGAAAAGAAAGTAAA-TACCATCAAAACCA
ATTATAAATAAAGTAAATTTAACAAAAAGTTTAATGCCATCTGTAATAGGTGTCAATATC
CCAAAT-AAAAAAAGAGCTGGCCCAATTCTAAGTTGTACAATAGCCAAAACTTTCCTTTC
ACAAAGGCTAACAACTTTCTACAGTTTTATTTGTTACAAAGATAAATAATATATATTGTA
CATGAGATTTTATATCATCAAAATTTGTGGATACTTATTGGTTTGTAATAGGAGTTATGT
TTATTATGTGTTTATTATTAAGACTATGTTTATTGCTATATTTCGGTTGTTTAAATTTTG
TTAGTTTTGATTTATGTAAGGTTGTAGGATTTCAATGATATTGAGTATACTTTTTATTTG
GAGAAACTACAATATTCAGCAATTTAATACTTGAGAGTGATTATTTGGTAGGTGATATGC
GTCTATTACAGTGCAACCATGTACTCACATTATTAAGTTTAGTAATTTATAAATTGTGAG
TATCAGCTGTAGATGTTATCCATTCATTTACACTAGCTAGTTTAGGTATTAAGGTAGAGA
ACCGGGGAGGTAATTTTAACAACAGATTTATATTTGCAATATTTTAC-TTAGTAATTTTT
AGCTCAATAAGTTCAATAGCATGTATAGTAATATGTATGATAGTAATATCACATTTCAAT
ATATT-AAATTTACAAATTTTTTTAGATATTTGTTTTTTCGACAGTATGCATTTAGCTAT
TTTTATATGAATCTTTTTATTCGTAATGTTTTCTATAAAATACCCAATATGACCATTTCA
TGTGTGATTAGTACATACTGTTGCTGATAGATCTTGTATTTTG-TTTTATACTATTTTAC
GCATTTTATTATATGTATTTTGATATATTTTTAGGGCGATTTCTTAATATTTTTTGAATG
TTCATTTTATGTATGAACTTTTTTATATTATCATATGATTTTATAACAGCATATTGTGGT
TGAGAATTATTAGGGTTATATTC-TTTTTTATTAATATCTTATTTTTGATACCGTTTCAT
CTCCATAAAGTTCGGTTTTAAAGCATTTTTTATAGGTAAAATAGGAGATATATTGCTCAT
ATTTGCATTTTCAATATTATTTTCAATGAATGGTTATTACATAGCAACGTTTCATATTAT
AAATTTTATGTGTGTTGATTACTATTACATAGTATTTATAACTTTAATATTATTATGTTG
TGCTTTTACGAAAATGATTACCAGATGCAATGGAAGGACCAATACCTGTATCTGCATTAA
TACATGCTGCAACGTTAGTTGTATGTGGAATAATATTAGGTAGTTTCATATTTTGGTGTT
TCGAATTTTGATTTAGCTATTTTTATAGTATAATTTGCTGAACAACCGCAATAATAGTAT
TAATGAGTCTGTGTGTCTTTTATAATTTTGACGCAAAACGTTATATAGCATTTAGTACAA
TCTGTCAAATAAGTTTTTCGTTTTTTTGTTGTATTTGTTTAGATCTTTATGTAGGTTGCT
TATTTTTTTGTTATCACATGTTTTATACGGCCTCTTTGTTTATAGTAATAGGTATATGAA
TACATATATTCTTTGGTCTAC
>JX123229_1
GTCTAAGAAATATATTTAAGATTATTCTTGTATATATATTTATAAATTAATAATTCT-AA
AAATAAAATAAAG-TTCCTCGAAAATAAAATTTTAGTAGCATAGTAATTTGTTAACTAAT
TATTAAAGTGTTCCACAGAAATTTTTTAAATTAAAACAAAAAAAATAATTTATGAATTAA
AATAAAAATTTTAATAAAAATTAAATAATTAAAATAGGACAAGTCCTACTCTCCTTTACA
AAGAGAACGTTTCAATAATACGTATAAAATCGTTGTAAAGCAGATTTGTTTATATATTTA
ATTAATATAAGGAGTGCATAGTAATATTAGTACGCAAGGATCAATTATTTGTTATTTTAT
ATATACTACTTCAAGGTTTAATATTAAACTTAAGTCTATTGTTATTATTCATATTAATTT
TTTTAAAAGTTTTTAAGTTTTATGCTAGTTTATTTTAAAATAATTTTATTTGTCATATTT
TAGGAATAGATAATAATATTTGTTTTTAAGAGTT-AAATATTTAAAT-AATAATATATTT
ATTACATATAACATGTATTTTAATAAAAAGCGGAGAAAAGAGGAAGGGTCTTCTAATGTC
AGGTTGTTTATATAGGATATATGGAGTGGGGTTCAGTTTAGGTCTATTTATTATGTTACA
GATAATATGTGGTGTTTGCTTAGCATGAATGTTTTTTAGTTGTTTTATTTGTGCAAATTG
ATATTTTATTTTATTTTTGTGAGACTTTGATTTAGGTTTTGTGATTAGAAGTATTCATAT
CTGTTTTACTTCTTTGCTATATTTTCTATTATATGTGCATATATTTAAATGTATAATATT
GGTAATTTTATTTGACACACATTTATTAGTATGATTTATAGGATTTATATTATTTATGTT
TATAATAATTATTGCATTTATTGGGTACGTGTTACCATGTACAATGATGTCTTATTGAGG
ATTAACAGTTTTTAGTAATATTTTAGCTACTGTTCCTGTATTCGGCCAGTGATTATGTTA
TTGAATATGGGGTAGTGAATTTATAAATGATTTTACGCTTTTAAAACTTCATGTATTACA
TGTCTTGCTCCCTTTTGTTTTAATTATGGTATAACTAAGTATAAAATTATTAAAAAATGA
AAAAAAGATGAAATTCATAAGAAAGTAATTTTCGTTATATTTAATATCAAAAATATTGTA
AATCAAAAAAAAGTAATATAAAATTAACAAAATGCATAGACTTATGCTATAAATTAAATG
AAAATTGAGGTATAAATAAAAGATGTAATTTTTTGTGGAGATAAAAATTAGAAATAAAAA
GCAAAAATTATTTACACTAAGTACAAAGAGTAAACTTATAATTGCAAAGCTATTCAATCC
AATTATAACGCAAGTACAGGATTGTAATAAAACAAGTTTTATAAATATAATATAGAAATA
GACTAAGCATATTAGTAAAATAATTAAAATAAAACAAAACAAAACATAGAAGTCAAAAAT
TAAAAAACAAAAATCACATAGGAAGAAGCAAAAGTGCAGGAGTAAGAAGTAAAGCAATAA
AAATAATAGAATAAAATTAATTAAGTTAATCATATAATAATATCATAAAATTAATATTTT
ATATCCAAAGCGACTTGATAATAAAAGTAAGAAAAGTAGTAAACTAAAAAGTTCAAATAA
AATTGATATAAAAATTATATGTGTTACAAATAAAAATAATATAATAATAATGTATTGAAT
AATAATTATCATAAATAAAAATCTTGTGTCAAATGTAAGAAAACAAAACATAAAAAAGAA
ACAAAAAAGAAATAAAATTAAAAATATAAAGCATATATATGAATCTAAAAATAATACAAT
AATCGAAAAAAATAATGTACGCATAGTTGCTAAATAAACAAAACAACTAGAAAATAAAAA
GCATCCAACTAAAAAAACACTAAACA-CATTACACACTAAGTGTATACTTAATAAAAACA
AGATGGAAAAGCTTTTATCAAAAAGAATAATAAATCCTAAAGGTAGGAAGAATCATGGAA
AAAATATGCAGAATAACGTTATTAATAATCCGAAAAGAAAGTAAA-TACCATCAAAACCA
ATTATAAATAAAGTAAATTTAACAAAAAGTTTAATGCCATCTGTAATAGGTGTCAATATC
CCAAAT-AAAAAAAGAGCTGGCCCAATTCAAAGTTGTACAATAGCCAAAACTTTCCTTTC
ACAAAGGGTAACAACTTTCTACAGTTTTATTTGTTACAAAGATAAATAATATATATTGTA
CATGAGATTTTATATCATCAAAATTTGTGGATACTTATTGGTTTGTAATAGGAGTTATGT
TTATTATGTGTTTATTATTAAGACTATGTTTATTGCTATATTTCGGTTGTTTAAATTTTG
TTAGTTTTGATTTATGTAAGGTTGTAGGATTTCAATGATATTGAGTATACTTTTTATTTG
GAGAAACTACAATATTCAGCAATTTAATACTTGAGAGTGATTATTTGGTAGGTGATATGC
GTCTATTACAGTGCAACCATGTACTCACATTATTAAGTTTAGTAATTTATAAATTGTGAG
TATCAGCTGTAGATGTTATCCATTCATTTACACTAGCTAGTTTAGGTATTAAGGTAGAGA
ACCGGGGAGGTAATTTTAACAACAGATTTATATTTGCAATATTTTAC-TTAGTAATTTTT
AGCTCAATAAGTTCAATAGCATGTATAGTAATATGTATGATAGTAATATCACATTTCAAT
ATATT-AAATTTACAAATTTTTTTAGATATTTGTTTTTTCGACAGTATGTATTTAGCTAT
TTTTATATGAATCTTTTTATTCGTAATGTTTTCTATAAAATACCCAATATGACCATTTCA
TGTGTGATTAGTACATACTGTTGCTGATAGATCTTGTATTTTG-TTTTATACTATTTTAC
GCATTTTATTATATGTATTTTGATATATTTTTAGGGCGATTTCTTAATATTTTTTGAATG
TTCATTTTATGTATGAACTTTTTTATATTATCATATGATTTTATAACAGCATATTGTGGT
TGAGAATTATTAGGGTTATATTC-TTTTTTATTAATATCTTATTTTTGATACCGTTTCAT
CTCCATAAAATTCGGTTTTAAAGCATTTTTTATAGGTAAAATAGGAGATATATTGCTCAT
ATTTGCATTTTCAATATTATTTTCAATGAATGGTTATTACATAGCAACGTTTCATATTAT
AAATTTTATGTGTGTTGATTACTATTACATAGTATTTATAACTTTAATATTATTATGTTG
TGCTTTTACGAAAATGATTACCAGATGCAATGGAAGGACCAATACCTGTATCTGCATTAA
TACATGCTGCAACGTTAGTTGTATGTGGAATAATATTAGGTAGTTTCATATTTTGGTGTT
TCGAATTTTGATTTAGCTATTTTTATAGTATAATTTGCTGAACAACCGCAATAATAGTAT
TAATGAGTCTGTGTGTCTTTTATAATTTTGACGCAAAACGTTATATAGCATTTAGTACAA
TCTGTCAAATAAGTTTTTCGTTTTTTTGTTGTATTTGTTTAGATCTTTATGTAGGTTGCT
TATTTTTTTGTTATCACATGTTTTATAAGGCATCTTTGTTTATAGTAATAGGTATATGAA
TACATATATTCTTTGGTCTAC
>JX123217_1
GTCTAAGAAATATATTTAAGATTATTCTTGTATATATATTTATAAATTAATAATTCT-AA
AAATAAAATAAAG-TTCCTCGAAAATAAAATTTTAGTAGCATAGTAATTTGTTAACTAAT
TATTAAAGTGTTCCACAGAAATTTTTTAAATTAAAACAAAAAAAATAATTTATGAATTAA
AATAAAAATTTTAATAAAAATTAAATAATTAAAATAGGACAAGTCCTACTCTCCTTTACA
AAGAGAACGTTTCAATAATACGTATAAAATCGTTGTAAAGCAGATTTGTTTATATATTTA
ATTAATATAAGGAGTGCATAGTAATATTAGTACGCAAGGATCAATTATTTGTTATTTTAT
ATATACTACTTCAAGGTTTAATATTAAACTTAACTCTA--GTTATTATTCATATTAATTT
TTTTAAAAGTTTTTAAGTTTTATGCTAGTTTATTTTAAAATAATTTTATTTGTCATATTT
TAGGAATAGATAATAATATTTGTTTTTAAGAGTT-AAATATTTAAAT-AATAATATATTT
ATTACATATAACATGTATTTTAATAAAAAGCGGAGAAAAGAGGAAGGGTCTTCTAATGTC
AGGTTGTTTATATAGGATATATGGAGTGGGGTTCAGTTTAGGTCTATTTATTATGTTACA
GATAATATGTGGTGTTTGCTTAGCATGAATGTTTTTTAGTTGTTTTATTTGTGCAAATTG
ATATTTTATTTTATTTTTGTGAGACTTTGATTTAGGTTTTGTGATTAGAAGTATTCATAT
CTGTTTTACTTCTTTGCTATATTTTCTATTATATGTGCATATATTTAAATGTATAATATT
GGTAATTTTATTTGACACACATTTATTAGTATGATTTATAGGATTTATATTATTTATGTT
TATAATAATTATTGCATTTATTGGGTACGTGTTACCATGTACAATGATGTCTTATTGAGG
ATTAACAGTTTTTAGTAATATTTTAGCTACTGTTCCTGTATTCGGCCAGTGATTATGTTA
TTGAATATGGGGTAGTGAATTTATAAATGATTTTACGCTTTTAAAACTTCATGTATTACA
TGTCTTGCTCCCTTTTGTTTTAATTATGGTATAACTAAGTATAAAATTATTAAAAAATGA
AAAAAAGATGAAATTCATAAGAAAGTAATTTTCGTTATATTTAATATCAAAAATATTGTA
AATCAAAAAAAAGTAATATAAAATTAACAAAATGCATAGACTTATGCTATAAATTAAATG
AAAATTGAGGTATAAATAAAAGATGTAATTTTTTGTGGAGATAAAAATTAGAAATAAAAA
GCAAAAATTATTTACACTAAGTACAAAGAGTAAACTTATAATTGCAAAGCTATTCAATCC
AATTATAACGCAAGTACAGGATTGTAATAAAACAAGTTTTATAAATATAATATAGAAATA
GACTAAGCATATTAGTAAAATAATTAAAATAAAACAAAACAAAACATAGAAGTCAAAAAT
TAAAAAACAAAAATCACATAGGAAGAAGCAAAAGTGCAGGAGTAAGAAGTAAAGCAATAA
AAATAATAGAATAAAATTAATTAAGTTAATCATATAATAATATCATAAAATTAATATTTT
ATATCCAAAGCGACTTGATAATAAAAGTAAGAAAAGTAGTAAACTAAAAAGTTCAAATAA
AATTGATATAAAAATTATATGTGTTACAAATAAAAATAATATAATAATAATGTATTGAAT
AATAATTATCATAAATAAAAATCTTGTGTCAAATGTAAGAAAACAAAACATAAAAAAGAA
ACAAAAAAGAAATAAAATTAAAAATATAAAGCATATATATGAATCTAAAAATAATACAAT
AATCGAAAAAAATAATGTACGCATAGTTGCTAAATAAACAAAACAACTAGAAAATAAAAA
GCATCCAACTAAAAAAACACTAAACA-CATTACACACTAAGTGTATACTTAATAAAAACA
AGATGGAAAAGCTTTTATCAAAAAGAATAATAAATCCTAAAGGTAGGAAGAATCATGGAA
AAAATATGCAGAATAACGTTATTAATAATCCGAAAAGAAAGTAAA-TACCATCAAAACCA
ATTATAAATAAAGTAAATTTAACAAAAAGTTTAATGCCATCTGTAATAGGTGTCAATATC
CCAAAT-AAAAAAAGAGCTGGCCCAATTCTAAGTTGTACAATAGCCAAAACTTTCCTTTC
ACAAAGGCTAACAACTTTCTACAGTTTTATTTGTTACAAAGATAAATAATATATATTGTA
CATGAGATTTTATATCATCAAAATTTGTGGATACTTATTGGTTTGTAATAGGAGTTATGT
TTATTATGTGTTTATTATTAAGACTATGTTTATTGCTATATTTCGGTTGTTTAAATTTTG
TTAGTTTTGATTTATGTAAGGTTGTAGGATTTCAATGATATTGAGTATACTTTTTATTTG
GAGAAACTACAATATTCAGCAATTTAATACTTGAGAGTGATTATTTGGTAGGTGATATGC
GTCTATTACAGTGCAACCATGTACTCACATTATTAAGTTTAGTAATTTATAAATTGTGAG
TATCAGCTGTAGATGTTATCCATTCATTTACACTAGCTAGTTTAGGTATTAAGGTAGAGA
ACCGGGGAGGTAATTTTAACAACAGATTTATATTTGC-ATATTTTAC-TTAGTAATTTTT
AGCTCAATAAGTTCAATAGCATGTATAGTAATATGTATGATAGTAATATCACATTTCAAT
ATATT-AAATTTACAAATTTTTTTAGATATTTGTTTTTTCGACAGTATGTATTTAGCTAT
TTTTATATGAATCTTTTTATTCGTAATGTTTTCTATAAAATACCCAATATGACCATTTCA
TGTGTGATTAGTACATACTGTTGCTGATAGATCTTGTATTTTG-TTTTATACTATTTTAC
GCATTTTATTATATGTATTTTGATATATTTTTAGGGCGATTTCTTAATATTTTTTGAATG
TTCATTTTATGTATGAACTTTTTTATATTATCATATGATTTTATAACAGCATATTGTGGT
TGAGAATTATTAGGGTTATATTC-TTTTTTATTAATATCTTATTTTTGATACCGTTTCAT
CTCCATAAAGTTCGGTTTTAAAGCATTTTTTATAGGTAAAATAGGAGATATATTGCTCAT
ATTTGCATTTTCAATATTATTTTCAATGAATGGTTATTACATAGCAACGTTTCATATTAT
AAATTTTATGTGTGTTGATTACTATTACATAGTATTTATAACTTTAATATTATTATGTTG
TGCTTTTACGAAAATGATTACCAGATGCAATGGAAGGACCAATACCTGTATCTGCATTAA
TACATGCTGCAACGTTAGTTGTATGTGGAATAATATTAGGTAGTTTCATATTTTGGTGTT
TCGAATTTTGATTTAGCTATTTTTATAGTATAATTTGCTGAACAACCGCAATAATAGTAT
TAATGAGTCTGTGTGTCTTTTATAATTTTGACGCAAAACGTTATATAGCATTTAGTACAA
TCTGTCAAATAAGTTTTTCGTTTTTTTGTTGTATTTGTTTAGATCTTTATGTAGGTTGCT
TATTTTTTTGTTATCACATGTTTTATAAGGCATCTTTGTTTATAGTAATAGGTATATGAA
TACATATATTCTTTGGTCTAC
>JX123218_1
GTCTAAGAAATATATTTAAGATTATTCTTGTATATATATTTATAAATTAATAATTCT-AA
AAATAAAATAAAG-TTCCTCGAAAATAAAATTTTAGTAGCATAGTAATTTGTTAACTAAT
TATTAAAGTGTTCCACAGAAATTTTTTAAATTAAAACAAAAAAAATAATTTATGAATTAA
AATAAAAATTTTAATAAAAATTAAATAATTAAAATAGGACAAGTCCTACTCTCCTTTACA
AAGAGAACGTTTCAATAATACGTATAAAATCGTTGTAAAGCAGATTTGTTTATATATTTA
ATTAATATAAGGAGTGCATAGTAATATTAGTACGCAAGGATCAATTATTTGTTATTTTAT
ATATACTACTTCAAGGTTTAATATTAAACTTAACTCTAGTGTTATTATTCATATTAATTT
TTTTAAAAGTTTTTAAGTTTTATGCTAGTTTATTTTAAAATAATTTTATTTGTCATATTT
TAGGAATAGATAATAATATTTGTTTTTAAGAGTT-AAATATTTAAAT-AATAATATATTT
ATTACATATAACATGTATTTTAATAAAAAGCGGAGAAAAGAGGAAGGGTCTTCTAATGTC
AGGTTGTTTATATAGGATATATGGAGTGGGGTTCAGTTTAGGTCTATTTATTATGTTACA
GATAATATGTGGTGTTTGCTTAGCATGAATGTTTTTTAGTTGTTTTATTTGTGCAAATTG
ATATTTTATTTTATTTTTGTGAGACTTTGATTTAGGTTTTGTGATTAGAAGTATTCATAT
CTGTTTTACTTCTTTGCTATATTTTCTATTATATGTGCATATATTTAAATGTATAATATT
GGTAATTTTATTTGACACACATTTATTAGTATGATTTATAGGATTTATATTATTTATGTT
TATAATAATTATTGCATTTATTGGGTACGTGTTACCATGTACAATGATGTCTTATTGAGG
ATTAACAGTTTTTAGTAATATTTTAGCTACTGTTCCTGTATTCGGCCAGTGATTATGTTA
TTGAATATGGGGTAGGGAATTTATAAATGATTTTACGCTTTTAAAACTTCATGTATTACA
TGTCTTGCTCCCTTTTGTTTTAATTATGGTATAACTAAGTATAAAATTATTAAAAAATGA
AAAAAAGATGAAATTCATAAGAAAGTAATTTTCGTTATATTTAATATCAAAAATATTGTA
AATCAAAAAAAAGTAATATAAAATTAACAAAATGCATAGACTTATGCTATAAATTAAATG
AAAATTGAGGTATAAATAAAAGATGTAATTTTTTGTGGAGATAAAAATTAGAAATAAAAA
GCAAAAATTATTTACACTAAGTACAAAGAGTAAACTTATAATTGCAAAGCTATTCAATCC
AATTATAACGCAAGTACAGGATTGTAATAAAACAAGTTTTATAAATATAATATAGAAATA
GACTAAGCATATTAGTAAAATAATTAAAATAAAACAAAACAAAACATAGAAGTCAAAAAT
TAAAAAACAAAAATCACATAGGAAGAAGCAAAAGTGCAGGAGTAAGAAGTAAAGCAATAA
AAATAATAGAATAAAATTAATTAAGTTAATCATATAATAATATCATAAAATTAATATTTT
ATATCCAAAGCGACTTGATAATAAAAGTAAGAAAAGTAGTAAACTAAAAAGTTCAAATAA
AATTGATATAAAAATTATATGTGTTACAAATAAAAATAATATAATAATAATGTATTGAAT
AATAATTATCATAAATAAAAATCTTGTGTCAAATGTAAGAAAACAAAACATAAAAAAGAA
ACAAAAAAGAAATAAAATTAAAAATATAAAGCATATATATGAATCTAAAAATAATACAAT
AATCGAAAAAAATAATGTACGCATAGTTGCTAAATAAACAAAACAACTAGAAAATAAAAA
GCATCCAACTAAAAAAACACTAAACA-CATTACACACTAAGTGTATACTTAATAAAAACA
AGATGGAAAAGCTTTTATCAAAAAGAATAATAAATCCTAAAGGTAGGAAGAATCATGGAA
AAAATATGCAGAATAACGTTATTAATAATCCGAAAAGAAAGTAAA-TACCATCAAAACCA
ATTATAAATAAAGTAAATTTAACAAAAAGTTTAATGCCATCTGTAATAGGTGTCAATATC
CCAAAT-AAAAAAAGAGCTGGCCCAATTCTAAGTTGTACAATAGCCAAAACTTTCCTTTC
ACAAAGGCTAACAACTTTCTACAGTTTTATTTGTTACAAAGATAAATAATATATATTGTA
CATGAGATTTTATATCATCAAAATTTGTGGATACTTATTGGTTTGTAATAGGAGTTATGT
TTATTATGTGTTTATTATTAAGACTATGTTTATTGCTATATTTCGGTTGTTTAAATTTTG
TTAGTTTTGATTTATGTAAGGTTGTAGGATTTCAATGATATTGAGTATACTTTTTATTTG
GAGAAACTACAATATTCAGCAATTTAATACTTGAGAGTGATTATTTGGTAGGTGATATGC
GTCTATTACAGTGCAACCATGTACTCACATTATTAAGTTTAGTAATTTATAAATTGTGAG
TATCAGCTGTAGATGTTATCCATTCATTTACACTAGCTAGTTTAGGTATTAAGGTAGAGA
ACCGGGGAGGTAATTTTAACAACAGATTTATATTTGC-ATATTTTAC-TTAGTAATTTTT
AGCTCAATAAGTTCAATAGCATGTATAGTAATATGTATGATAGTAATATCACATTTCAAT
ATATT-AAATTTACAAATTTTTTTAGATATTTGTTTTTTCGACAGTATGTATTTAGCTAT
TTTTATATGAATCTTTTTATTCGTAATGTTTTCTATAAAATACCCAATATGACCATTTCA
TGTGTGATTAGTACATACTGTTGCTGATAGATCTTGTATTTTG-TTTTATACTATTTTAC
GCATTTTATTATATGTATTTTGATATATTTTTAGGGCGATTTCTTAATATTTTTTGAATG
TTCATTTTATGTATGAACTTTTTTATATTATCATATGATTTTATAACAGCATATTGTGGT
TGAGAATTATTAGGGTTATATTC-TTTTTTATTAATATCTTATTTTTGATACCGTTTCAT
CTCCATAAAGTTCGGTTTTAAAGCATTTTTTATAGGTAAAATAGGAGATATATTGCTCAT
ATTTGCATTTTCAATATTATTTTCAATGAATGGTTATTACATAGCAACGTTTCATATTAT
AAATTTTATGTGTGTTGATTACTATTACATAGTATTTATAACTTTAATATTATTATGTTG
TGCTTTTACGAAAATGATTACCAGATGCAATGGAAGGACCAATACCTGTATCTGCATTAA
TACATGCTGCAACGTTAGTTGTATGTGGAATAATATTAGGTAGTTTCATATTTTGGTGTT
TCGAATTTTGATTTAGCTATTTTTATAGTATAATTTGCTGAACAACCGCAATAATAGTAT
TAATGAGTCTGTGTGTCTTTTATAATTTTGACGCAAAACGTTATATAGCATTTAGTACAA
TCTGTCAAATAAGTTTTTCGTTTTTTTGTTGTATTTGTTTAGATCTTTATGTAGGTTGCT
TATTTTTTTGTTATCACATGTTTTATAAGGCATCTTTGTTTATAGTAATAGGTATATGAA
TACATATATTCTTTGGTCTAC
>JX123227_1
GTCTAAGAAATATATTTAAGATTATTCTTGTATATATATTTATAAATTAATAATTCT-AA
AAATAAAATAAAG-TTCCTCGAAAATAAAATTTTAGTAGCATAGTAATTTGTTAACTAAT
TATTAAAGTGTTCCACAGAAATTTTTTAAATTAAAACAAAAAAAATAATTTATGAATTAA
AATAAAAATTTTAATAAAAATTAAATAATTAAAATAGGACAAGTCCTACTCTCCTTTACA
AAGAGAACGTTTCAATAATACGTATAAAATCGTTGTAAAGCAG-TTTGTTTATATATTTA
ATTAATATAAGGAGTGCATAGTAATATTAGTACGCAAGGATCAATTATTTGTTATTTTAT
ATATACTACTTCAAGGTTTAATATTAAACTTAACTCTATTGTTATTATTCATATTAATTT
TTTTAAAAGTTTTTAAGTTTTATGCTAGTTTATTTTAAAATAATTTTATTTGTCATATTT
TAGGAATAGATAATAATATTTGTTTTTAAGAGTT-AAATATTTAAAT-AATAATATATTT
ATTACATATAACATGTATTTTAATAAAAAGCGGAGAAAAGAGGAAGGGTCTTCTAATGTC
AGGTTGTTTATATAGGATATATGGAGTGGGGTTCAGTTTAGGTCTATTTATTATGTTACA
GATAATATGTGGTGTTTGCTTAGCATGAATGTTTTTTAGTTGTTTTATTTGTGCAAATTG
ATATTTTATTTTATTTTTGTGAGACTTTGATTTAGGTTTTGTGATTAGAAGTATTCATAT
CTGTTTTACTTCTTTGCTATATTTTCTATTATATGTGCATATATTTAAATGTATAATATT
GGTAATTTTATTTGACACACATTTATTAGTATGATTTATAGGATTTATATTATTTATGTT
TATAATAATTATTGCATTTATTGGGTACGTGTTACCATGTACAATGATGTCTTATTGAGG
ATTAACAGTTTTTAGTAATATTTTAGCTACTGTTCCTGTATTCGGCCAGTGATTATGTTA
TTGAATATGGGGTAGTGAATTTATAAATGATTTTACGCTTTTAAAACTTCATGTATTACA
TGTCTTGCTCCCTTTTGTTTTAATTATGGTATAACTAAGTATAAAATTATTAAAAAATGA
AAAAAAGATGAAATTCATAAGAAAGTAATTTTCGTTATATTTAATATCAAAAATATTGTA
AATCAAAAAAAAGTAATATAAAATTAACAAAATGCATAGACTTATGCTATAAATTAAATG
AAAATTGAGGTATAAATAAAAGATGTAATTTTTTGTGGAGATAAAAATTAGAAATAAAAA
GCAAAAATTATTTACACTAAGTACAAAGAGTAAACTTATAATTGCAAAGCTATTCAATCC
AATTATAACGCAAGTACAGGATTGTAATAAAACAAGTTTTATAAATATAATATAGAAATA
GACTAAGCATATTAGTAAAATAATTAAAATAAAACAAAACAAAACATAGAAGTCAAAAAT
TAAAAAACAAAAATCACATAGGAAGAAGCAAAAGTGCAGGAGTAAGAAGTAAAGCAATAA
AAATAATAGAATAAAATTAATTAAGTTAATCATATAATAATATCATAAAATTAATATTTT
ATATCCAAAGCGACTTGATAATAAAAGTAAGAAAAGTAGTAAACTAAAAAGTTCAAATAA
AATTGATATAAAAATTATATGTGTTACAAATAAAAATAATATAATAATAATGTATTGAAT
AATAATTATCATAAATAAAAATCTTGTGTCAAATGTAAGAAAACAAAACATAAAAAAGAA
ACAAAAAAGAAATAAAATTAAAAATATAAAGCATATATATGAATCTAAAAATAATACAAT
AATCGAAAAAAATAATGTACGCATAGTTGCTAAATAAACAAAACAACTAGAAAATAAAAA
GCATCCAACTAAAAAAACACTAAACA-CATTACACACTAAGTGTATACTTAATAAAAACA
AGATGGAAAAGCTTTTATCAAAAAGAATAATAAATCCTAAAGGTAGGAAGAATCATGGAA
AAAATATGCAGAATAACGTTATTAATAATCCGAAAAGAAAGTAAA-TACCATCAAAACCA
ATTATAAATAAAGTAAATTTAACAAAAAGTTTAATGCCATCTGTAATAGGTGTCAATATC
CCAAAT-AAAAAAAGAGCTGGCCCAATTCTAAGTTGTACAATAGCCAAAACTTTCCTTTC
ACAAAGGCTAACAACTTTCTACAGTTTTATTTGTTACAAAGATAAATAATATATATTGTA
CATGAGATTTTATATCATCAAAATTTGTGGATACTTATTGGTTTGTAATAGGAGTTATGT
TTATTATGTGTTTATTATTAAGACTATGTTTATTGCTATATTTCGGTTGTTTAAATTTTG
TTAGTTTTGATTTATGTAAGGTTGTAGGATTTCAATGATATTGAGTATACTTTTTATTTG
GAGAAACTACAATATTCAGCAATTTAATACTTGAGAGTGATTATTTGGTAGGTGATATGC
GTCTATTACAGTGCAACCATGTACTCACATTATTAAGTTTAGTAATTTATAAATTGTGAG
TATCAGCTGTAGATGTTATCCATTCATTTACACTAGCTAGTTTAGGTATTAAGGTAGAGA
ACCGGGGAGGTAATTTTAACAACAGATTTATATTTGCAATATTTTAC-TTAGTAATTTTT
AGCTCAATAAGTTCAATAGCATGTATAGTAATATGTATGATAGTAATATCACATTTCAAT
ATATT-AAATTTACAAATTTTTTTAGATATTTGTTTTTTCGACAGTATGTATTTAGCTAT
TTTTATATGAATCTTTTTATTCGTAATGTTTTCTATAAAATACCCAATATGACCATTTCA
TGTGTGATTAGTACATACTGTTGCTGATAGATCTTGTATTTTG-TTTTATACTATTTTAC
GCATTTTATTATATGTATTTTGATATATTTTTAGGGCGATTTCTTAATATTTTTTGAATG
TTCATTTTATGTATGAACTTTTTTATATTATCATATGATTTTATAACAGCATATTGTGGT
TGAGAATTATTAGGGTTATATTC-TTTTTTATTAATATCTTATTTTTGATACCGTTTCAT
CTCCATAAAATTCGGTTTTAAAGCATTTTTTATAGGTAAAATAGGAGATATATTGCTCAT
ATTTGCATTTTCAATATTATTTTCAATGAATGGTTATTACATAGCAACGTTTCATATTAT
AAATTTTATGTGTGTTGATTACTATTACATAGTATTTATAACTTTAATATTATTATGTTG
TGCTTTTACGAAAATGATTACCAGATGCAATGGAAGGACCAATACCTGTATCTGCATTAA
TACATGCTGCAACGTTAGTTGTATGTGGAATAATATTAGGTAGTTTCATATTTTGGTGTT
TCGAATTTTGATTTAGCTATTTTTATAGTATAATTTGCTGAACAACCGCAATAATAGTAT
TAATGAGTCTGTGTGTCTTTTATAATTTTGACGCAAAACGTTATATAGCATTTAGTACAA
TCTGTCAAATAAGTTTTTCGTTTTTTTGTTGTATTTGTTTAGATCTTTATGTAGGTTGCT
TATTTTTTTGTTATCACATGTTTTATAAGGCATCTTTGTTTATAGTAATAGGTATATGAA
TACATATATTCTTTGGTCTAC
>JX123224_1
GTCTAAGAAATATATTTAAGATTATTCTTGTATATATATTTATAAATTAATAATTCT-AA
AAATAAAATAAAG-TTCCTCGAAAATAAAATTTTAGTAGCATAGTAATTTGTTAACTAAT
TATTAAAGTGTTCCACAGAAATTTTTTAAATTAAAACAAAAAAAATAATTTATGAATTAA
AATAAAAATTTTAATAAAAATTAAATAATTAAAATAGGACAAGTCCTACTCTCCTTTACA
AAGAGAACGTTTCAATAATACGTATAAAATCGTTGTAAAGCAGATTTGTTTATATATTTA
ATTAATATAAGGAGTGCATAGTAATATTAGTACGCAAGGATCAATTATTTGTTATTTTAT
ATATACTACTTCAAGGTTTAATATTAAACTTAAGTCTATTGTTATTATTCATATTAATTT
TTTTAAAAGTTTTTAAGTTTTATGCTAGTTTATTTTAAAATAATTTTATTTGTCATATTT
TAGGAATAGATAATAATATTTGTTTTTAAGAGTT-AAATATTTAAAT-AATAATATATTT
ATTACATATAACATGTATTTTAATAAAAAGCGGAGAAAAGAGGAAGGGTCTTCTAATGTC
AGGTTGTTTATATAGGATATATGGAGTGGGGTTCAGTTTAGGTCTATTTATTATGTTACA
GATAATATGTGGTGTTTGCTTAGCATGAATGTTTTTTAGTTGTTTTATTTGTGCAAATTG
ATATTTTATTTTATTTTTGTGAGACTTTGATTTAGGTTTTGTGATTAGAAGTATTCATAT
CTGTTTTACTTCTTTGCTATATTTTCTATTATATGTGCATATATTTAAATGTATAATATT
GGTAATTTTATTTGACACACATTTATTAGTATGATTTATAGGATTTATATTATTTATGTT
TATAATAATTATTGCATTTATTGGGTACGTGTTACCATGTACAATGATGTCTTATTGAGG
ATTAACAGTTTTTAGTAATATTTTAGCTACTGTTCCTGTATTCGGCCAGTGATTATGTTA
TTGAATATGGGGTAGTGAATTTATAAATGATTTTACGCTTTTAAAACTTCATGTATTACA
TGTCTTGCTCCCTTTTGTTTTAATTATGGTATAACTAAGTATAAAATTATTAAAAAATGA
AAAAAAGATGAAATTCATAAGAAAGTAATTTTCGTTATATTTAATATCAAAAATATTGTA
AATCAAAAAAAAGTAATATAAAATTAACAAAATGCATAGACTTATGCTATAAATTAAATG
AAAATTGAGGTATAAATAAAAGATGTAATTTTTTGTGGAGATAAAAATTAGAAATAAAAA
GCAAAAATTATTTACACTAAGTACAAAGAGTAAACTTATAATTGCAAAGCTATTCAATCC
AATTATAACGCAAGTACAGGATTGTAATAAAACAAGTTTTATAAATATAATATAGAAATA
GACTAAGCATATTAGTAAAATAATTAAAATAAAACAAAACAAAACATAGAAGTCAAAAAT
TAAAAAACAAAAATCACATAGGAAGAAGCAAAAGTGCAGGAGTAAGAAGTAAAGCAATAA
AAATAATAGAATAAAATTAATTAAGTTAATCATATAATAATATCATAAAATTAATATTTT
ATATCCAAAGCGACTTGATAATAAAAGTAAGAAAAGTAGTAAACTAAAAAGTTCAAATAA
AATTGATATAAAAATTATATGTGTTACAAATAAAAATAATATAATAATAATGTATTGAAT
AATAATTATCATAAATAAAAATCTTGTGTCAAATGTAAGAAAACAAAACATAAAAAAGAA
ACAAAAAAGAAATAAAATTAAAAATATAAAGCATATATATGAATCTAAAAATAATACAAT
AATCGAAAAAAATAATGTACGCATAGTTGCTAAATAAACAAAACAACTAGAAAATAAAAA
GCATCCAACTAAAAAAACACTAAACA-CATTACACACTAAGTGTATACTTAATAAAAACA
AGATGGAAAAGCTTTTATCAAAAAGAATAATAAATCCTAAAGGTAGGAAGAATCATGGAA
AAAATATGCAGAATAACGTTATTAATAATCCGAAAAGAAAGTAAA-TACCATCAAAACCA
ATTATAAATAAAGTAAATTTAACAAAAAGTTTAATGCCATCTGTAATAGGTGTCAATATC
CCAAAT-AAAAAAAGAGCTGGCCCAATTCTAAGTTGTACAATAGCCAAAACTTTCCTTTC
ACAAAGGCTAACAACTTTCTACAGTTTTATTTGTTACAAAGATAAATAATATATATTGTA
CATGAGATTTTATATCATCAAAATTTGTGGATACTTATTGGTTTGTAATAGGAGTTATGT
TTATTATGTGTTTATTATTAAGACTATGTTTATTGCTATATTTCGGTTGTTTAAATTTTG
TTAGTTTTGATTTATGTAAGGTTGTAGGATTTCAATGATATTGAGTATACTTTTTATTTG
GAGAAACTACAATATTCAGCAATTTAATACTTGAGAGTGATTATTTGGTAGGTGATATGC
GTCTATTACAGTGCAACCATGTACTCACATTATTAAGTTTAGTAATTTATAAATTGTGAG
TATCAGCTGTAGATGTTATCCATTCATTTACACTAGCTAGTTTAGGTATTAAGGTAGAGA
ACCGGGGAGGTAATTTTAACAACAGATTTATATTTGC-ATATTTTAC-TTAGTAATTTTT
AGCTCAATAAGTTCAATAGCATGTATAGTAATATGTATGATAGTAATATCACATTTCAAT
ATATT-AAATTTACAAATTTTTTTAGATATTTGTTTTTTCGACAGTATGCATTTAGCTAT
TTTTATATGAATCTTTTTATTCGTAATGTTTTCTATAAAATACCCAATATGACCATTTCA
TGTGTGATTAGTACATACTGTTGCTGATAGATCTTGTATTTTG-TTTTATACTATTTTAC
GCATTTTATTATATGTATTTTGATATATTTTTAGGGCGATTTCTTAATATTTTTTGAATG
TTCATTTTATGTATGAACTTTTTTATATTATCATATGATTTTATAACAGCATATTGTGGT
TGAGAATTATTAGGGTTATATTC-TTTTTTATTAATATCTTATTTTTGATACCGTTTCAT
CTCCATAAAGTTCGGTTTTAAAGCATTTTTTATAGGTAAAATAGGAGATATATTGCTCAT
ATTTGCATTTTCAATATTATTTTCAATGAATGGTTATTACATAGCAACGTTTCATATTAT
AAATTTTATGTGTGTTGATTACTATTACATAGTATTTATAACTTTAATATTATTATGTTG
TGCTTTTACGAAAATGATTACCAGATGCAATGGAAGGACCAATACCTGTATCTGCATTAA
TACATGCTGCAACGTTAGTTGTATGTGGAATAATATTAGGTAGTTTCATATTTTGGTGTT
TCGAATTTTGATTTAGCTATTTTTATAGTATAATTTGCTGAACAACCGCAATAATAGTAT
TAATGAGTCTGTGTGTCTTTTATAATTTTGACGCAAAACGTTATATAGCATTTAGTACAA
TCTGTCAAATAAGTTTTTCGTTTTTTTGTTGTATTTGTTTAGATCTTTATGTAGGTTGCT
TATTTTTTTGTTATCACATGTTTTATAAGGCATCTTTGTTTATAGTAATAGGTATATGAA
TACATATATTCTTTGGTCTAC
>JX123228_1
GTCTAAGAAATATATTTAAGATTATTCTTGTATATATATTTATAAATTAATAATTCT-AA
AAATAAAATAAAG-TTCCTCGAAAATAAAATTTTAGTAGCATAGTAATTTGTTAACTAAT
TATTAAAGTGTTCCACAGAAATTTTTTAAATTAAAACAAAAAAAATAATTTATGAATTAA
AATAAAAATTTTAATAAAAATTAAATAATTAAAATAGGACAAGTCCTACTCTCCTTTACA
AAGAGAACGTTTCAATAATACGTATAAAATCGTTGTAAAGCAGATTTGTTTATATATTTA
ATTAATATAAGGAGTGCATAGTAATATTAGTACGCAAGGATCAATTATTTGTTATTTTAT
ATATACTACTTCAAGGTTTAATATTAAACTTAAGTCTATTGTTATTATTCATATTAATTT
TTTTAAAAGTTTTTAAGTTTTATGCTAGTTTATTTTAAAATAATTTTATTTGTCATATTT
TAGGAATAGATAATAATATTTGTTTTTAAGAGTT-AAATATTTAAAT-AATAATATATTT
ATTACATATAACATGTATTTTAATAAAAAGCGGAGAAAAGAGGAAGGGTCTTCTAATGTC
AGGTTGTTTATATAGGATATATGGAGTGGGGTTCAGTTTAGGTCTATTTATTATGTTACA
GATAATATGTGGTGTTTGCTTAGCATGAATGTTTTTTAGTTGTTTTATTTGTGCAAATTG
ATATTTTATTTTATTTTTGTGAGACTTTGATTTAGGTTTTGTGATTAGAAGTATTCATAT
CTGTTTTACTTCTTTGCTATATTTTCTATTATATGTGCATATATTTAAATGTATAATATT
GGTAATTTTATTTGACACACATTTATTAGTATGATTTATAGGATTTATATTATTTATGTT
TATAATAATTATTGCATTTATTGGGTACGTGTTACCATGTACAATGATGTCTTATTGAGG
ATTAACAGTTTTTAGTAATATTTTAGCTACTGTTCCTGTATTCGGCCAGTGATTATGTTA
TTGAATATGGGGTAGTGAATTTATAAATGATTTTACGCTTTTAAAACTTCATGTATTACA
TGTCTTGCTCCCTTTTGTTTTAATTATGGTATAACTAAGTATAAAATTATTAAAAAATGA
AAAAAAGATGAAATTCATAAGAAAGTAATTTTCGTTATATTTAATATCAAAAATATTGTA
AATCAAAAAAAAGTAATATAAAATTAACAAAATGCATAGACTTATGCTATAAATTAAATG
AAAATTGAGGTATAAATAAAAGATGTAATTTTTTGTGGAGATAAAAATTAGAAATAAAAA
GCAAAAATTATTTACACTAAGTACAAAGAGTAAACTTATAATTGCAAAGCTATTCAATCC
AATTATAACGCAAGTACAGGATTGTAATAAAACAAGTTTTATAAATATAATATAGAAATA
GA-TAAGCATATTAGTAAAATAATTAAAATAAAACAAAACAAAACATAGAAGTCAAAAAT
TAAAAAACAAAAATCACATAGGAAGAAGCAAAAGTGCAGGAGTAAGAAGTAAAGCAATAA
AAATAATAGAATAAAATTAATTAAGTTAATCATATAATAATATCATAAAATTAATATTTT
ATATCCAAAGCGACTTGATAATAAAAGTAAGAAAAGTAGTAAACTAAAAAGTTCAAATAA
AATTGATATAAAAATTATATGTGTTACAAATAAAAATAATATAATAATAATGTATTGAAT
AATAATTATCATAAATAAAAATCTTGTGTCAAATGTAAGAAAACAAAACATAAAAAAGAA
ACAAAAAAGAAATAAAATTAAAAATATAAAGCATATATATGAATCTAAAAATAATACAAT
AATCGAAAAAAATAATGTACGCATAGTTGCTAAATAAACAAAACAACTAGAAAATAAAAA
GCATCCAACTAAAAAAACACTAAACA-CATTACACACTAAGTGTATACTTAATAAAAACA
AGATGGAAAAGCTTTTATCAAAAAGAATAATAAATCCTAAAGGTAGGAAGAATCATGGAA
AAAATATGCAGAATAACGTTATTAATAATCCGAAAAGAAAGTAAA-TACCATCAAAACCA
ATTATAAATAAAGTAAATTTAACAAAAAGTTTAATGCCATCTGTAATAGGTGTCAATATC
CCAAAT-AAAAAAAGAGCTGGCCCAATTCTAAGTTGTACAATAGCCAAAACTTTCCTTTC
ACAAAGGCTAACAACTTTCTACAGTTTTATTTGTTACAAAGATAAATAATATATATTGTA
CATGAGATTTTATATCATCAAAATTTGTGGATACTTATTGGTTTGTAATAGGAGTTATGT
TTATTATGTGTTTATTATTAAGACTATGTTTATTGCTATATTTCGGTTGTTTAAATTTTG
TTAGTTTTGATTTATGTAAGGTTGTAGGATTTCAATGATATTGAGTATACTTTTTATTTG
GAGAAACTACAATATTCAGCAATTTAATACTTGAGAGTGATTATTTGGTAGGTGATATGC
GTCTATTACAGTGCAACCATGTACTCACATTATTAAGTTTAGTAATTTATAAATTGTGAG
TATCAGCTGTAGATGTTATCCATTCATTTACACTAGCTAGTTTAGGTATTAAGGTAGAGA
ACCGGGGAGGTAATTTTAACAACAGATTTATATTTGCAATATTTTAC-TTAGTAATTTTT
AGCTCAATAAGTTCAATAGCATGTATAGTAATATGTATGATAGTAATATCACATTTCAAT
ATATT-AAATTTACAAATTTTTTTAGATATTTGTTTTTTCGACAGTATGTATTTAGCTAT
TTTTATATGAATCTTTTTATTCGTAATGTTTTCTATAAAATACCCAATATGACCATTTCA
TGTGTGATTAGTACATACTGTTGCTGATAGATCTTGTATTTTG-TTTTATACTATTTTAC
GCATTTTATTATATGTATTTTGATATATTTTTAGGGCGATTTCTTAATATTTTTTGAATG
TTCATTTTATGTATGAACTTTTTTATATTATCATATGATTTTATAACAGCATATTGTGGT
TGAGAATTATTAGGGTTATATTC-TTTTTTATTAATATCTTATTTTTGATACCGTTTCAT
CTCCATAAAATTCGGTTTTAAAGCATTTTTTATAGGTAAAATAGGAGATATATTGCTCAT
ATTTGCATTTTCAATATTATTTTCAATGAATGGTTATTACATAGCAACGTTTCATATTAT
AAATTTTATGTGTGTTGATTACTATTACATAGTATTTATAACTTTAATATTATTATGTTG
TGCTTTTACGAAAATGATTACCAGATGCAATGGAAGGACCAATACCTGTATCTGCATTAA
TACATGCTGCAACGTTAGTTGTATGTGGAATAATATTAGGTAGTTTCATATTTTGGTGTT
TCGAATTTTGATTTAGCTATTTTTATAGTATAATTTGCTGAACAACCGCAATAATAGTAT
TAATGAGTCTGTGTGTCTTTTATAATTTTGACGCAAAACGTTATATAGCATTTAGTACAA
TCTGTCAAATAAGTTTTTCGTTTTTTTGTTGTATTTGTTTAGATCTTTATGTAGGTTGCT
TATTTTTTTGTTATCACATGTTTTATAAGGCATCTTTGTTTATAGTAATAGGTATATGAA
TACATATATTCTTTGGTCTAC
>JX123226_1
GTCTAAGAAATATATTTAAGATTATTCTTGTATATATATTTATAAATTAATAATTCT-AA
AAATAAAATAAAG-TTCCTCGAAAATAAAATTTTAGTAGCATAGTAATTTGTTAACTAAT
TATTAAAGTGTTCCACAGAAATTTTTTAAATTAAAACAAAAAAAATAATTTATGAATTAA
AATAAAAATTTTAATAAAAATTAAATAATTAAAATAGGACAAGTCCTACTCTCCTTTACA
AAGAGAACGTTTCAATAATACGTATAAAATCGTTGTAAAGCAGATTTGTTTATATATTTA
ATTAATATAAGGAGTGCATAGTAATATTAGTACGCAAGGATCAATTATTTGTTATTTTAT
ATATACTACTTCAAGGTTTAATATTAAACTTAAGTCTATTGTTATTATTCATATTAATTT
TTTTAAAAGTTTTTAAGTTTTATGCTAGTTTATTTTAAAATAATTTTATTTGTCATATTT
TAGGAATAGATAATAATATTTGTTTTTAAGAGTT-AAATATTTAAAT-AATAATATATTT
ATTACATATAACATGTATTTTAATAAAAAGCGGAGAAAAGAGGAAGGGTCTTCTAATGTC
AGGTTGTTTATATAGGATATATGGAGTGGGGTTCAGTTTAGGTCTATTTATTATGTTACA
GATAATATGTGGTGTTTGCTTAGCATGAATGTTTTTTAGTTGTTTTATTTGTGCAAATTG
ATATTTTATTTTATTTTTGTGAGACTTTGATTTAGGTTTTGTGATTAGAAGTATTCATAT
CTGTTTTACTTCTTTGCTATATTTTCTATTATATGTGCATATATTTAAATGTATAATATT
GGTAATTTTATTTGACACACATTTATTAGTATGATTTATAGGATTTATATTATTTATGTT
TATAATAATTATTGCATTTATTGGGTACGTGTTACCATGTACAATGATGTCTTATTGAGG
ATTAACAGTTTTTAGTAATATTTTAGCTACTGTTCCTGTATTCGGCCAGTGATTATGTTA
TTGAATATGGGGTAGTGAATTTATAAATGATTTTACGCTTTTAAAACTTCATGTATTACA
TGTCTTGCTCCCTTTTGTTTTAATTATGGTATAACTAAGTATAAAATTATTAAAAAATGA
AAAAAAGATGAAATTCATAAGAAAGTAATTTTCGTTATATTTAATATCAAAAATATTGTA
AATCAAAAAAAAGTAATATAAAATTAACAAAATGCATAGACTTATGCTATAAATTAAATG
AAAATTGAGGTATAAATAAAAGATGTAATTTTTTGTGGAGATAAAAATTAGAAATAAAAA
GCAAAAATTATTTACACTAAGTACAAAGAGTAAACTTATAATTGCAAAGCTATTCAATCC
AATTATAACGCAAGTACAGGATTGTAATAAAACAAGTTTTATAAATATAATATAGAAATA
GACTAAGCATATTAGTAAAATAATTAAAATAAAACAAAACAAAACATAGAAGTCAAAAAT
TAAAAAACAAAAATCACATAGGAAGAAGCAAAAGTGCAGGAGTAAGAAGTAAAGCAATAA
AAATAATAGAATAAAATTAATTAAGTTAATCATATAATAATATCATAAAATTAATATTTT
ATATCCAAAGCGACTTGATAATAAAAGTAAGAAAAGTAGTAAACTAAAAAGTTCAAATAA
AATTGATATAAAAATTATATGTGTTACAAATAAAAATAATATAATAATAATGTATTGAAT
AATAATTATCATAAATAAAAATCTTGTGTCAAATGTAAGAAAACAAAACATAAAAAAGAA
ACAAAAAAGAAATAAAATTAAAAATATAAAGCATATATATGAATCTAAAAATAATACAAT
AATCGAAAAAAATAATGTACGCATAGTTGCTAAATAAACAAAACAACTAGAAAATAAAAA
GCATCCAACTAAAAAAACACTAAACA-CATTACACACTAAGTGTATACTTAATAAAAACA
AGATGGAAAAGCTTTTATCAAAAAGAATAATAAATCCTAAAGGTAGGAAGAATCATGGAA
AAAATATGCAGAATAACGTTATTAATAATCCGAAAAGAAAGTAAA-TACCATCAAAACCA
ATTATAAATAAAGTAAATTTAACAAAAAGTTTAATGCCATCTGTAATAGGTGTCAATATC
CCAAAT-AAAAAAAGAGCTGGCCCAATTCTAAGTTGTACAATAGCCAAAACTTTCCTTTC
ACAAAGGCTAACAACTTTCTACAGTTTTATTTGTTACAAAGATAAATAATATATATTGTA
CATGAGATTTTATATCATCAAAATTTGTGGATACTTATTGGTTTGTAATAGGAGTTATGT
TTATTATGTGTTTATTATTAAGACTATGTTTATTGCTATATTTCGGTTGTTTAAATTTTG
TTAGTTTTGATTTATGTAAGGTTGTAGGATTTCAATGATATTGAGTATACTTTTTATTTG
GAGAAACTACAATATTCAGCAATTTAATACTTGAGAGTGATTATTTGGTAGGTGATATGC
GTCTATTACAGTGCAACCATGTACTCACATTATTAAGTTTAGTAATTTATAAATTGTGAG
TATCAGCTGTAGATGTTATCCATTCATTTACACTAGCTAGTTTAGGTATTAAGGTAGAGA
ACCGGGGAGGTAATTTTAACAACAGATTTATATTTGCAATATTTTAC-TTAGTAATTTTT
AGCTCAATAAGTTCAATAGCATGTATAGTAATATGTATGATAGTAATATCACATTTCAAT
ATATT-AAATTTACAAATTTTTTTAGATATTTGTTTTTTCGACAGTATGTATTTAGCTAT
TTTTATATGAATCTTTTTATTCGTAATGTTTTCTATAAAATACCCAATATGACCATTTCA
TGTGTGATTAGTACATACTGTTGCTGATAGATCTTGTATTTTG-TTTTATACTATTTTAC
GCATTTTATTATATGTATTTTGATATATTTTTAGGGCGATTTCTTAATATTTTTTGAATG
TTCATTTTATGTATGAACTTTTTTATATTATCATATGATTTTATAACAGCATATTGTGGT
TGAGAATTATTAGGGTTATATTC-TTTTTTATTAATATCTTATTTTTGATACCGTTTCAT
CTCCATAAAGTTCGGTTTTAAAGCATTTTTTATAGGTAAAATAGGAGATATATTGCTCAT
ATTTGCATTTTCAATATTATTTTCAATGAATGGTTATTACATAGCAACGTTTCATATTAT
AAATTTTATGTGTGTTGATTACTATTACATAGTATTTATAACTTTAATATTATTATGTTG
TGCTTTTACGAAAATGATTACCAGATGCAATGGAAGGACCAATACCTGTATCTGCATTAA
TACATGCTGCAACGTTAGTTGTATGTGGAATAATATTAGGTAGTTTCATATTTTGGTGTT
TCGAATTTTGATTTAGCTATTTTTATAGTATAATTTGCTGAACAACCGCAATAATAGTAT
TAATGAGTCTGTGTGTCTTTTATAATTTTGACGCAAAACGTTATATAGCATTTAGTACAA
TCTGTCAAATAAGTTTTTCGTTTTTTTGTTGTATTTGTTTAGATCTTTATGTAGGTTGCT
TATTTTTTTGTTATCACATGTTTTATAAGGCATCTTTGTTTATAGTAATAGGTATATGAA
TACATATATTCTTTGGTCTAC
>JX123222_1
GTCTAAGAAATATATTTAAGATTATTCTTGTATATATATTTATAAATTAATAATTCT-AA
AAATAAAATAAAG-TTCCTCGAAAATAAAATTTTAGTAGCATAGTAATTTGTTAACTAAT
TATTAAAGTGTTCCACAGAAATTTTTTAAATTAAAACAAAAAAAATAATTTATGAATTAA
AATAAAAATTTTAATAAAAATTAAATAATTAAAATAGGACAAGTCCTACTCTCCTTTACA
AAGAGAACGTTTCAATAATACGTATAAAATCGTTGTAAA-CAGATTTGTTTATATATTTA
ATTAATATAAGGAGTGCATAGTAATATTAGTACGCAAGGATCAATTATTTGTTATTTTAT
ATATACTACTTCAAGGTTTAATATTAAACTTAACCCTAGTGTTATTATTCATATTAATTT
TTTTAAAAGTTTTTAAGTTTTATGCTAGTTTATTTTAAAATAATTTTATTTGTCATATTT
TAGGAATAGATAATAATATTTGTTTTTAAGAGTT-AAATATTTAAAT-AATAATATATTT
ATTACATATAACATGTATTTTAATAAAAAGCGGAGAAAAGAGGAAGGGTCTTCTAATGTC
AGGTTGTTTATATAGGATATATGGAGTGGGGTTCAGTTTAGGTCTATTTATTATGTTACA
GATAATATGTGGTGTTTGCTTAGCATGAATGTTTTTTAGTTGTTTTATTTGTGCAAATTG
ATATTTTATTTTATTTTTGTGAGACTTTGATTTAGGTTTTGTGATTAGAAGTATTCATAT
CTGTTTTACTTCTTTGCTATATTTTCTATTATATGTGCATATATTTAAATGTATAATATT
GGTAATTTTATTTGACACACATTTATTAGTATGATTTATAGGATTTATATTATTTATGTT
TATAATAATTATTGCATTTATTGGGTACGTGTTACCATGTACAATGATGTCTTATTGAGG
ATTAACAGTTTTTAGTAATATTTTAGCTACTGTTCCTGTATTCGGCCAGTGATTATGTTA
TTGAATATGGGGTAGTGAATTTATAAATGATTTTACGCTTTTAAAACTTCATGTATTACA
TGTCTTGCTCCCTTTTGTTTTAATTATGGTATAACTAAGTATAAAATTATTAAAAAATGA
AAAAAAGATGAAATTCATAAGAAAGTAATTTTCGTTATATTTAATATCAAAAATATTGTA
AATCAAAAAAAAGTAATATAAAATTAACAAAATGCATAGACTTATGCTATAAATTAAATG
AAAATTGAGGTATAAATAAAAGATGTAATTTTTTGTGGAGATAAAAATTAGAAATAAAAA
GCAAAAATTATTTACACTAAGTACAAAGAGTAAACTTATAATTGCAAAGCTATTCAATCC
AATTATAACGCAAGTACAGGATTGTAATAAAACAAGTTTTATAAATATAATATAGAAATA
GACTAAGCATATTAGTAAAATAATTAAAATAAAACAAAACAAAACATAGAAGTCAAAAAT
TAAAAAACAAAAATCACATAGGAAGAAGCAAAAGTGCAGGAGTAAGAAGTAAAGCAATAA
AAATAATAGAATAAAATTAATTAAGTTAATCATATAATAATATCATAAAATTAATATTTT
ATATCCAAAGCGACTTGATAATAAAAGTAAGAAAAGTAGTAAACTAAAAAGTTCAAATAA
AATTGATATAAAAATTATATGTGTTACAAATAAAAATAATATAATAATAATGTATTGAAT
AATAATTATCATAAATAAAAATCTTGTGTCAAATGTAAGAAAACAAAACATAAAAAAGAA
ACAAAAAAGAAATAAAATTAAAAATATAAAGCATATATATGAATCTAAAAATAATACAAT
AACCGAAAAAAATAATGTACGCATAGTTGCTAAATAAACAAAACAACTAGAAAATAAAAA
GCATCCAACTAAAAAAACACTAAACA-CATTACACACTAAGTGTATACTTAATAAAAACA
AGATGGAAAAGCTTTTATCAAAAAGAATAATAAATCCTAAAGGTAGGAAGAATCATGGAA
AAAATATGCAGAATAACGTTATTAATAATCCGAAAAGAAAGTAAA-TACCATCAAAACCA
ATTATAAATAAAGTAAATTTAACAAAAAGTTTAATGCCATCTGTAATAGGTGTCAATATC
CCAAAT-AAAAAAAGAGCTGGCCCAATTCTAAGTTGTACAATAGCCAAAACTTTCCTTTC
ACAAAGGCTAACAACTTTCTACAGTTTTATTTGTTACAAAGATAAATAATATATATTGTA
CATGAGATTTTATATCATCAAAATTTGTGGATACTTATTGGTTTGTAATAGGAGTTATGT
TTATTATGTGTTTATTATTAAGACTATGTTTATTGCTATATTTCGGTTGTTTAAATTTTG
TTAGTTTTGATTTATGTAAGGTTGTAGGATTTCAATGATATTGAGTATACTTTTTATTTG
GAGAAACTACAATATTCAGCAATTTAATACTTGAGAGTGATTATTTGGTAGGTGATATGC
GTCTATTACAGTGCAACCATGTACTCACATTATTAAGTTTAGTAATTTATAAATTGTGAG
TATCAGCTGTAGATGTTATCCATTCATTTACACTAGCTAGTTTAGGTATTAAGGTAGAGA
ACCGGGGAGGTAATTTTAACAACAGATTTATATTTGCAATATTTTAC-TTAGTAATTTTT
AGCTCAATAAGTTCAATAGCATGTATAGTAATATGTATGATAGTAATATCACATTTCAAT
ATATT-AAATTTACAAATTTTTTTAGATATTTGTTTTTTCGACAGTATGTATTTAGCTAT
TTTTATATGAATCTTTTTATTCGTAATGTTTTCTATAAAATACCCAATATGACCATTTCA
TGTGTGATTAGTACATACTGTTGCTGATAGATCTTGTATTTTG-TTTTATACTATTTTAC
GCATTTTATTATATGTATTTTGATATATTTTTAGGGCGATTTCTTAATATTTTTTGAATG
TTCATTTTATGTATGAACTTTTTTATATTATCATATGATTTTATAACAGCATATTGTGGT
TGAGAATTATTAGGGTTATATTC-TTTTTTATTAATATCTTATTTTTGATACCGTTTCAT
CTCCATAAAGTTCGGTTTTAAAGCATTTTTTATAGGTAAAATAGGAGATATATTGCTCAT
ATTTGCATTTTCAATATTATTTTCAATGAATGGTTATTACATAGCAACGTTTCATATTAT
AAATTTTATGTGTGTTGATTACTATTACATAGTATTTATAACTTTAATATTATTATGTTG
TGCTTTTACGAAAATGATTACCAGATGCAATGGAAGGACCAATACCTGTATCTGCATTAA
TACATGCTGCAACGTTAGTTGTATGTGGAATAATATTAGGTAGTTTCATATTTTGGTGTT
TCGAATTTTGATTTAGCTATTTTTATAGTATAATTTGCTGAACAACCGCAATAATAGTAT
TAATGAGTCTGTGTGTCTTTTATAATTTTGACGCAAAACGTTATATAGCATTTAGTACAA
TCTGTCAAATAAGTTTTTCGTTTTTTTGTTGTATTTGTTTAGATCTTTATGTAGGTTGCT
TATTTTTTTGTTATCACATGTTTTATAAGGCATCTTTGTTTATAGTAATAGGTATATGAA
TACATATATTCTTTGGTCTAC
>JX123221_1
GTCTAAGAAATATATTTAAGATTATTCTTGTATATATATTTATAAATTAATAATTCT-AA
AAATAAAATAAAG-TTCCTCGAAAATAAAATTTTAGTAGCATAGTAATTTGTTAACTAAT
TATTAAAGTGTTCCACAGAAATTTTTTAAATTAAAACAAAAAAAATAATTTATGAATTAA
AATAAAAATTTTAATAAAAATTAAATAATTAAAATAGGACAAGTCCTACTCTCCTTTACA
AAGAGAACGTTTCAATAATACGTATAAAATCGTTGTAAAGCAGATTTGTTTATATATTTA
ATTAATATAAGGAGTGCATAGTAATATTAGTACGCAAGGATCAATTATTTGTTATTTTAT
ATATACTACTTCAAGGTTTAATATTAAACTTAACCCTAGTGTTATTATTCATATTAATTT
TTTTAAAAGTTTTTAAGTTTTATGCTAGTTTATTTTAAAATAATTTTATTTGTCATATTT
TAGGAATAGATAATAATATTTGTTTTTAAGAGTT-AAATATTTAAAT-AATAATATATTT
ATTACATATAACATGTATTTTAATAAAAAGCGGAGAAAAGAGGAAGGGTCTTCTAATGTC
AGGTTGTTTATATAGGATATATGGAGTGGGGTTCAGTTTAGGTCTATTTATTATGTTACA
GATAATATGTGGTGTTTGCTTAGCATGAATGTTTTTTAGTTGTTTTATTTGTGCAAATTG
ATATTTTATTTTATTTTTGTGAGACTTTGATTTAGGTTTTGTGATTAGAAGTATTCATAT
CTGTTTTACTTCTTTGCTATATTTTCTATTATATGTGCATATATTTAAATGTATAATATT
GGTAATTTTATTTGACACACATTTATTAGTATGATTTATAGGATTTATATTATTTATGTT
TATAATAATTATTGCATTTATTGGGTACGTGTTACCATGTACAATGATGTCTTATTGAGG
ATTAACAGTTTTTAGTAATATTTTAGCTACTGTTCCTGTATTCGGCCAGTGATTATGTTA
TTGAATATGGGGTAGTGAATTTATAAATGATTTTACGCTTTTAAAACTTCATGTATTACA
TGTCTTGCTCCCTTTTGTTTTAATTATGGTATAACTAAGTATAAAATTATTAAAAAATGA
AAAAAAGATGAAATTCATAAGAAAGTAATTTTCGTTATATTTAATATCAAAAATATTGTA
AATCAAAAAAAAGTAATATAAAATTAACAAAATGCATAGACTTATGCTATAAATTAAATG
AAAATTGAGGTATAAATAAAAGATGTAATTTTTTGTGGAGATAAAAATTAGAAATAAAAA
GCAAAAATTATTTACACTAAGTACAAAGAGTAAACTTATAATTGCAAAGCTATTCAATCC
AATTATAACGCAAGTACAGGATTGTAATAAAACAAGTTTTATAAATATAATATAGAAATA
GACTAAGCATATTAGTAAAATAATTAAAATAAAACAAAACAAAACATAGAAGTCAAAAAT
TAAAAAACAAAAATCACATAGGAAGAAGCAAAAGTGCAGGAGTAAGAAGTAAAGCAATAA
AAATAATAGAATAAAATTAATTAAGTTAATCATATAATAATATCATAAAATTAATATTTT
ATATCCAAAGCGACTTGATAATAAAAGTAAGAAAAGTAGTAAACTAAAAAGTTCAAATAA
AATTGATATAAAAATTATATGTGTTACAAATAAAAATAATATAATAATAATGTATTGAAT
AATAATTATCATAAATAAAAATCTTGTGTCAAATGTAAGAAAACAAAACATAAAAAAGAA
ACAAAAAAGAAATAAAATTAAAAATATAAAGCATATATATGAATCTAAAAATAATACAAT
AACCGAAAAAAATAATGTACGCATAGTTGCTAAATAAACAAAACAACTAGAAAATAAAAA
GCATCCAACTAAAAAAACACTAAACA-CATTACACACTAAGTGTATACTTAATAAAAACA
AGATGGAAAAGCTTTTATCAAAAAGAATAATAAATCCTAAAGGTAGGAAGAATCATGGAA
AAAATATGCAGAATAACGTTATTAATAATCCGAAAAGAAAGTAAA-TACCATCAAAACCA
ATTATAAATAAAGTAAATTTAACAAAAAGTTTAATGCCATCTGTAATAGGTGTCAATATC
CCAAAT-AAAAAAAGAGCTGGCCCAATTCTAAGTTGTACAATAGCCAAAACTTTCCTTTC
ACAAAGGCTAACAACTTTCTACAGTTTTATTTGTTACAAAGATAAATAATATATATTGTA
CATGAGATTTTATATCATCAAAATTTGTGGATACTTATTGGTTTGTAATAGGAGTTATGT
TTATTATGTGTTTATTATTAAGACTATGTTTATTGCTATATTTCGGTTGTTTAAATTTTG
TTAGTTTTGATTTATGTAAGGTTGTAGGATTTCAATGATATTGAGTATACTTTTTATTTG
GAGAAACTACAATATTCAGCAATTTAATACTTGAGAGTGATTATTTGGTAGGTGATATGC
GTCTATTACAGTGCAACCATGTACTCACATTATTAAGTTTAGTAATTTATAAATTGTGAG
TATCAGCTGTAGATGTTATCCATTCATTTACACTAGCTAGTTTAGGTATTAAGGTAGAGA
ACCGGGGAGGTAATTTTAACAACAGATTTATATTTGCAATATTTTAC-TTAGTAATTTTT
AGCTCAATAAGTTCAATAGCATGTATAGTAATATGTATGATAGTAATATCACATTTCAAT
ATATT-AAATTTACAAATTTTTTTAGATATTTGTTTTTTCGACAGTATGTATTTAGCTAT
TTTTATATGAATCTTTTTATTCGTAATGTTTTCTATAAAATACCCAATATGACCATTTCA
TGTGTGATTAGTACATACTGTTGCTGATAGATCTTGTATTTTG-TTTTATACTATTTTAC
GCATTTTATTATATGTATTTTGATATATTTTTAGGGCGATTTCTTAATATTTTTTGAATG
TTCATTTTATGTATGAACTTTTTTATATTATCATATGATTTTATAACAGCATATTGTGGT
TGAGAATTATTAGGGTTATATTC-TTTTTTATTAATATCTTATTTTTGATACCGTTTCAT
CTCCATAAAGTTCGGTTTTAAAGCATTTTTTATAGGTAAAATAGGAGATATATTGCTCAT
ATTTGCATTTTCAATATTATTTTCAATGAATGGTTATTACATAGCAACGTTTCATATTAT
AAATTTTATGTGTGTTGATTACTATTACATAGTATTTATAACTTTAATATTATTATGTTG
TGCTTTTACGAAAATGATTACCAGATGCAATGGAAGGACCAATACCTGTATCTGCATTAA
TACATGCTGCAACGTTAGTTGTATGTGGAATAATATTAGGTAGTTTCATATTTTGGTGTT
TCGAATTTTGATTTAGCTATTTTTATAGTATAATTTGCTGAACAACCGCAATAATAGTAT
TAATGAGTCTGTGTGTCTTTTATAATTTTGACGCAAAACGTTATATAGCATTTAGTACAA
TCTGTCAAATAAGTTTTTCGTTTTTTTGTTGTATTTGTTTAGATCTTTATGTAGGTTGCT
TATTTTTTTGTTATCACATGTTTTATAAGGCATCTTTGTTTATAGTAATAGGTATATGAA
TACATATATTCTTTGGTCTAC
>JX123223_1
GTCTAAGAAATATATTTAAGATTATTCTTGTATATATATTTATAAATTAATAATTCT-AA
AAATAAAATAAAG-TTCCTCGAAAATAAAATTTTAGTAGCATAGTAATTTGTTAACTAAT
TATTAAAGTGTTCCACAGAAATTTTTTAAATTAAAACAAAAAAAATAATTTATGAATTAA
AATAAAAATTTTAATAAAAATTAAATAATTAAAATAGGACAAGTCCTACTCTCCTTTACA
AAGAGAACGTTTCAATAATACGTATAAAATCGTTGTAAAGCAGATTTGTTTATATATTTA
ATTAATATAAGGAGTGCATAGTAATATTAGTACGCAAGGATCAATTATTTGTTATTTTAT
ATATACTACTTCAAGGTTTAATATTAAACTTAACCTTA--GTTATTATTCA-ATTAATTT
TTTTAAAAGTTTTTAAGTTTTATGCTAGTTTATTTTAAAATAATTTTATTTGTCATATTT
TAGGAATAGATAATAATATTTGTTTTTAAGAGTT-AAATATTTAAAT-AATAATATATTT
ATTACATATAACATGTATTTTAATAAAAAGCGGAGAAAAGAGGAAGGGTCTTCTAATGTC
AGGTTGTTTATATAGGATATATGGAGTGGGGTTCAGTTTAGGTCTATTTATTATGTTACA
GATAATATGTGGTGTTTGCTTAGCATGAATGTTTTTTAGTTGTTTTATTTGTGCAAATTG
ATATTTTATTTTATTTTTGTGAGACTTTGATTTAGGTTTTGTGATTAGAAGTATTCATAT
CTGTTTTACTTCTTTGCTATATTTTCTATTATATGTGCATATATTTAAATGTATAATATT
GGTAATTTTATTTGACACACATTTATTAGTATGATTTATAGGATTTATATTATTTATGTT
TATAATAATTATTGCATTTATTGGGTACGTGTTACCATGTACAATGATGTCTTATTGAGG
ATTAACAGTTTTTAGTAATATTTTAGCTACTGTTCCTGTATTCGGCCAGTGATTATGTTA
TTGAATATGGGGTAGTGAATTTATAAATGATTTTACGCTTTTAAAACTTCATGTATTACA
TGTCTTGCTCCCTTTTGTTTTAATTATGGTATAACTAAGTATAAAATTATTAAAAAATGA
AAAAAAGATGAAATTCATAAGAAAGTAATTTTCGTTATATTTAATATCAAAAATATTGTA
AATCAAAAAAAAGTAATATAAAATTAACAAAATGCATAGACTTATGCTATAAATTAAATG
AAAATTGAGGTATAAATAAAAGATGTAATTTTTTGTGGAGATAAAAATTAGAAATAAAAA
GCAAAAATTATTTACACTAAGTACAAAGAGTAAACTTATAATTGCAAAGCTATTCAATCC
AATTATAACGCAAGTACAGGATTGTAATAAAACAAGTTTTATAAATATAATATAGAAATA
GACTAAGCATATTAGTAAAATAATTAAAATAAAACAAAACAAAACATAGAAGTCAAAAAT
TAAAAAACAAAAATCACATAGGAAGAAGCAAAAGTGCAGGAGTAAGAAGTAAAGCAATAA
AAATAATAGAATAAAATTAATTAAGTTAATCATATAATAATATCATAAAATTAATATTTT
ATATCCAAAGCGACTTGATAATAAAAGTAAGAAAAGTAGTAAACTAAAAAGTTCAAATAA
AATTGATATAAAAATTATATGTGTTACAAATAAAAATAATATAATAATAATGTATTGAAT
AATAATTATCATAAATAAAAATCTTGTGTCAAATGTAAGAAAACAAAACATAAAAAAGAA
ACAAAAAAGAAATAAAATTAAAAATATAAAGCATATATATGAATCTAAAAATAATACAAT
AATCGAAAAAAATAATGTACGCATAGTTGCTAAATAAACAAAACAACTAGAAAATAAAAA
GCATCCAACTAAAAAAACACTAAACA-CATTACACACTAAGTGTATACTTAATAAAAACA
AGATGGAAAAGCTTTTATCAAAAAGAATAATAAATCCTAAAGGTAGGAAGAATCATGGAA
AAAATATGCAGAATAACGTTATTAATAATCCGAAAAGAAAGTAAA-TACCATCAAAACCA
ATTATAAATAAAGTAAATTTAACAAAAAGTTTAATGCCATCTGTAATAGGTGTCAATATC
CCAAAT-AAAAAAAGAGCTGGCCCAATTCTAAGTTGTACAATAGCCAAAACTTTCCTTTC
ACAAAGGCTAACAACTTTCTACAGTTTTATTTGTTACAAAGATAAATAATATATATTGTA
CATGAGATTTTATATCATCAAAATTTGTGGATACTTATTGGTTTGTAATAGGAGTTATGT
TTATTATGTGTTTATTATTAAGACTATGTTTATTGCTATATTTCGGTTGTTTAAATTTTG
TTAGTTTTGATTTATGTAAGGTTGTAGGATTTCAATGATATTGAGTATACTTTTTATTTG
GAGAAACTACAATATTCAGCAATTTAATACTTGAGAGTGATTATTTGGTAGGTGATATGC
GTCTATTACAGTGCAACCATGTACTCACATTATTAAGTTTAGTAATTTATAAATTGTGAG
TATCAGCTGTAGATGTTATCCATTCATTTACACTAGCTAGTTTAGGTATTAAGGTAGAGA
ACCGGGGAGGTAATTTTAACAACAGATTTATATTTGCAATATTTTAC-TTAGTAATTTTT
AGCTCAATAAGTTCAATAGCATGTATAGTAATATGTATGATAGTAATATCACATTTCAAT
ATATT-AAATTTACAAATTTTTTTAGATATTTGTTTTTTCGACAGTATGTATTTAGCTAT
TTTTATATGAATCTTTTTATTCGTAATGTTTTCTATAAAATACCCAATATGACCATTTCA
TGTGTGATTAGTACATACTGTTGCTGATAGATCTTGTATTTTG-TTTTATACTATTTTAC
GCATTTTATTATATGTATTTTGATATATTTTTAGGGCGATTTCTTAATATTTTTTGAATG
TTCATTTTATGTATGAACTTTTTTATATTATCATATGATTTTATAACAGCATATTGTGGT
TGAGAATTATTAGGGTTATATTC-TTTTTTATTAATATCTTATTTTTGATACCGTTTCAT
CTCCATAAAGTTCGGTTTTAAAGCATTTTTTATAGGTAAAATAGGAGATATATTGCTCAT
ATTTGCATTTTCAATATTATTTTCAATGAATGGTTATTACATAGCAACGTTTCATATTAT
AAATTTTATGTGTGTTGATTACTATTACATAGTATTTATAACTTTAATATTATTATGTTG
TGCTTTTACGAAAATGATTACCAGATGCAATGGAAGGACCAATACCTGTATCTGCATTAA
TACATGCTGCAACGTTAGTTGTATGTGGAATAATATTAGGTAGTTTCATATTTTGGTGTT
TCGAATTTTGATTTAGCTATTTTTATAGTATAATTTGCTGAACAACCGCAATAATAGTAT
TAATGAGTCTGTGTGTCTTTTATAATTTTGACGCAAAACGTTATATAGCATTTAGTACAA
TCTGTCAAATAAGTTTTTCGTTTTTTTGTTGTATTTGTTTAGATCTTTATGTAGGTTGCT
TATTTTTTTGTTATCACATGTTTTATAAGGCATCTTTGTTTATAGTAATAGGTATATGAA
TACATATATTCTTTGGTCTAC
>JX123220_1
GTCTAAGAAATATATTTAAGATTATTCTTGTATATATATTTATAAATTAATAATTCT-AA
AAATAAAATAAAG-TTCCTCGAAAATAAAATTTTAGTAGCATAGTAATTTGTTAACTAAT
TATTAAAGTGTTCCACAGAAATTTTTTAAATTAAAACAAAAAAAATAATTTATGAATTAA
AATAAAAATTTTAATAAAAATTAAATAATTAAAATAGGACAAGTCCTACTCTCCTTTACA
AAGAGAACGTTTCAATAATACGTATAAAATCGTTGTAAAGCAGATTT-TTTATATATTTA
ATTAATATAAGGAGTGCATAGTAATATTAGTACGCAAGGATCAATTATTTGTTATTTTAT
ATATACTACTTCAAGGTTTAATATTAAACTTAACCTTAGTGTTATTATTCATATTAATTT
TTTTAAAAGTTTTTAAGTTTTATGCTAGTTTATTTTAAAATAATTTTATTTGTCATATTT
TAGGAATAGATAATAATATTTGTTTTTAAGAGTT-AAATATTTAAAT-AATAATATATTT
ATTACATATAACATGTATTTTAATAAAAAGCGGAGAAAAGAGGAAGGGTCTTCTAATGTC
AGGTTGTTTATATAGGATATATGGAGTGGGGTTCAGTTTAGGTCTATTTATTATGTTACA
GATAATATGTGGTGTTTGCTTAGCATGAATGTTTTTTAGTTGTTTTATTTGTGCAAATTG
ATATTTTATTTTATTTTTGTGAGACTTTGATTTAGGTTTTGTGATTAGAAGTATTCATAT
CTGTTTTACTTCTTTGCTATATTTTCTATTATATGTGCATATATTTAAATGTATAATATT
GGTAATTTTATTTGACACACATTTATTAGTATGATTTATAGGATTTATATTATTTATGTT
TATAATAATTATTGCATTTATTGGGTACGTGTTACCATGTACAATGATGTCTTATTGAGG
ATTAACAGTTTTTAGTAATATTTTAGCTACTGTTCCTGTATTCGGCCAGTGATTATGTTA
TTGAATATGGGGTAGTGAATTTATAAATGATTTTACGCTTTTAAAACTTCATGTATTACA
TGTCTTGCTCCCTTTTGTTTTAATTATGGTATAACTAAGTATAAAATTATTAAAAAATGA
AAAAAAGATGAAATTCATAAGAAAGTAATTTTCGTTATATTTAATATCAAAAATATTGTA
AATCAAAAAAAAGTAATATAAAATTAACAAAATGCATAGACTTATGCTATAAATTAAATG
AAAATTGAGGTATAAATAAAAGATGTAATTTTTTGTGGAGATAAAAATTAGAAATAAAAA
GCAAAAATTATTTACACTAAGTACAAAGAGTAAACTTATAATTGCAAAGCTATTCAATCC
AATTATAACGCAAGTACAGGATTGTAATAAAACAAGTTTTATAAATATAATATAGAAATA
GACTAAGCATATTAGTAAAATAATTAAAATAAAACAAAACAAAACATAGAAGTCAAAAAT
TAAAAAACAAAAATCACATAGGAAGAAGCAAAAGTGCAGGAGTAAGAAGTAAAGCAATAA
AAATAATAGAATAAAATTAATTAAGTTAATCATATAATAATATCATAAAATTAATATTTT
ATATCCAAAGCGACTTGATAATAAAAGTAAGAAAAGTAGTAAACTAAAAAGTTCAAATAA
AATTGATATAAAAATTATATGTGTTACAAATAAAAATAATATAATAATAATGTATTGAAT
AATAATTATCATAAATAAAAATCTTGTGTCAAATGTAAGAAAACAAAACATAAAAAAGAA
ACAAAAAAGAAATAAAATTAAAAATATAAAGCATATATATGAATCTAAAAATAATACAAT
AATCGAAAAAAATAATGTACGCATAGTTGCTAAATAAACAAAACAACTAGAAAATAAAAA
GCATCCAACTAAAAAAACACTAAACA-CATTACACACTAAGTGTATACTTAATAAAAACA
AGATGGAAAAGCTTTTATCAAAAAGAATAATAAATCCTAAAGGTAGGAAGAATCATGGAA
AAAATATGCAGAATAACGTTATTAATAATCCGAAAAGAAAGTAAA-TACCATCAAAACCA
ATTATAAATAAAGTAAATTTAACAAAAAGTTTAATGCCATCTGTAATAGGTGTCAATATC
CCAAAT-AAAAAAAGAGCTGGCCCAATTCTAAGTTGTACAATAGCCAAAACTTTCCTTTC
ACAAAGGCTAACAACTTTCTACAGTTTTATTTGTTACAAAGATAAATAATATATATTGTA
CATGAGATTTTATATCATCAAAATTTGTGGATACTTATTGGTTTGTAATAGGAGTTATGT
TTATTATGTGTTTATTATTAAGACTATGTTTATTGCTATATTTCGGTTGTTTAAATTTTG
TTAGTTTTGATTTATGTAAGGTTGTAGGATTTCAATGATATTGAGTATACTTTTTATTTG
GAGAAACTACAATATTCAGCAATTTAATACTTGAGAGTGATTATTTGGTAGGTGATATGC
GTCTATTACAGTGCAACCATGTACTCACATTATTAAGTTTAGTAATTTATAAATTGTGAG
TATCAGCTGTAGATGTTATCCATTCATTTACACTAGCTAGTTTAGGTATTAAGGTAGAGA
ACCGGGGAGGTAATTTTAACAACAGATTTATATTTGCAATATTTTAC-TTAGTAATTTTT
AGCTCAATAAGTTCAATAGCATGTATAGTAATATGTATGATAGTAATATCACATTTCAAT
ATATT-AAATTTACAAATTTTTTTAGATATTTGTTTTTTCGACAGTATGTATTTAGCTAT
TTTTATATGAATCTTTTTATTCGTAATGTTTTCTATAAAATACCCAATATGACCATTTCA
TGTGTGATTAGTACATACTGTTGCTGATAGATCTTGTATTTTG-TTTTATACTATTTTAC
GCATTTTATTATATGTATTTTGATATATTTTTAGGGCGATTTCTTAATATTTTTTGAATG
TTCATTTTATGTATGAACTTTTTTATATTATCATATGATTTTATAACAGCATATTGTGGT
TGAGAATTATTAGGGTTATATTC-TTTTTTATTAATATCTTATTTTTGATACCGTTTCAT
CTCCATAAAATTCGGTTTTAAAGCATTTTTTATAGGTAAAATAGGAGATATATTGCTCAT
ATTTGCATTTTCAATATTATTTTCAATGAATGGTTATTACATAGCAACGTTTCATATTAT
AAATTTTATGTGTGTTGATTACTATTACATAGTATTTATAACTTTAATATTATTATGTTG
TGCTTTTACGAAAATGATTACCAGATGCAATGGAAGGACCAATACCTGTATCTGCATTAA
TACATGCTGCAACGTTAGTTGTATGTGGAATAATATTAGGTAGTTTCATATTTTGGTGTT
TCGAATTTTGATTTAGCTATTTTTATAGTATAATTTGCTGAACAACCGCAATAATAGTAT
TAATGAGTCTGTGTGTCTTTTATAATTTTGACGCAAAACGTTATATAGCATTTAGTACAA
TCTGTCAAATAAGTTTTTCGTTTTTTTGTTGTATTTGTTTAGATCTTTATGTAGGTTGCT
TATTTTTTTGTTATCACATGTTTTATAAGGCATCTTTGTTTATAGTAATAGGTATATGAA
TACATATATTCTTTGGTCTAC
>JX123219_1
GTCTAAGAAATATATTTAAGATTATTCTTGTATATATATTTATAAATTAATAATTCT-AA
AAATAAAATAAAG-TTCCTCGAAAATAAAATTTTAGTAGCATAGTAATTTGTTAACTAAT
TATTAAAGTGTTCCACAGAAATTTTTTAAATTAAAACAAAAAAAATAATTTATGAATTAA
AATAAAAATTTTAATAAAAATTAAATAATTAAAATAGGACAAGTCCTACTCTCCTTTACA
AAGAGAACGTTTCAATAATACGTATAAAATCGTTGTAAAGCAGATTTGTTTATATATTTA
ATTAATATAAGGAGTGCATAGTAATATTAGTACGCAAGGATCAATTATTTGTTATTTTAT
ATATACTACTTCAAGGTTTAATATTAAACTTAACCTTAGTGTTATTATTCATATTAATTT
TTTTAAAAGTTTTTAAGTTTTATGCTAGTTTATTTTAAAATAATTTTATTTGTCATATTT
TAGGAATAGATAATAATATTTGTTTTTAAGAGTT-AAATATTTAAAT-AATAATATATTT
ATTACATATAACATGTATTTTAATAAAAAGCGGAGAAAAGAGGAAGGGTCTTCTAATGTC
AGGTTGTTTATATAGGATATATGGAGTGGGGTTCAGTTTAGGTCTATTTATTATGTTACA
GATAATATGTGGTGTTTGCTTAGCATGAATGTTTTTTAGTTGTTTTATTTGTGCAAATTG
ATATTTTATTTTATTTTTGTGAGACTTTGATTTAGGTTTTGTGATTAGAAGTATTCATAT
CTGTTTTACTTCTTTGCTATATTTTCTATTATATGTGCATATATTTAAATGTATAATATT
GGTAATTTTATTTGACACACATTTATTAGTATGATTTATAGGATTTATATTATTTATGTT
TATAATAATTATTGCATTTATTGGGTACGTGTTACCATGTACAATGATGTCTTATTGAGG
ATTAACAGTTTTTAGTAATATTTTAGCTACTGTTCCTGTATTCGGCCAGTGATTATGTTA
TTGAATATGGGGTAGTGAATTTATAAATGATTTTACGCTTTTAAAACTTCATGTATTACA
TGTCTTGCTCCCTTTTGTTTTAATTATGGTATAACTAAGTATAAAATTATTAAAAAATGA
AAAAAAGATGAAATTCATAAGAAAGTAATTTTCGTTATATTTAATATCAAAAATATTGTA
AATCAAAAAAAAGTAATATAAAATTAACAAAATGCATAGACTTATGCTATAAATTAAATG
AAAATTGAGGTATAAATAAAAGATGTAATTTTTTGTGGAGATAAAAATTAGAAATAAAAA
GCAAAAATTATTTACACTAAGTACAAAGAGTAAACTTATAATTGCAAAGCTATTCAATCC
AATTATAACGCAAGTACAGGATTGTAATAAAACAAGTTTTATAAATATAATATAGAAATA
GACTAAGCATATTAGTAAAATAATTAAAATAAAACAAAACAAAACATAGAAGTCAAAAAT
TAAAAAACAAAAATCACATAGGAAGAAGCAAAAGTGCAGGAGTAAGAAGTAAAGCAATAA
AAATAATAGAATAAAATTAATTAAGTTAATCATATAATAATATCATAAAATTAATATTTT
ATATCCAAAGCGACTTGATAATAAAAGTAAGAAAAGTAGTAAACTAAAAAGTTCAAATAA
AATTGATATAAAAATTATATGTGTTACAAATAAAAATAATATAATAATAATGTATTGAAT
AATAATTATCATAAATAAAAATCTTGTGTCAAATGTAAGAAAACAAAACATAAAAAAGAA
ACAAAAAAGAAATAAAATTAAAAATATAAAGCATATATATGAATCTAAAAATAATACAAT
AATCGAAAAAAATAATGTACGCATAGTTGCTAAATAAACAAAACAACTAGAAAATAAAAA
GCATCCAACTAAAAAAACACTAAACA-CATTACACACTAAGTGTATACTTAATAAAAACA
AGATGGAAAAGCTTTTATCAAAAAGAATAATAAATCCTAAAGGTAGGAAGAATCATGGAA
AAAATATGCAGAATAACGTTATTAATAATCCGAAAAGAAAGTAAA-TACCATCAAAACCA
ATTATAAATAAAGTAAATTTAACAAAAAGTTTAATGCCATCTGTAATAGGTGTCAATATC
CCAAAT---AAAAAGAGCTGGCCCAATTCTAAGTTGTACAATAGCCAAAACTTTCCTTTC
ACAAAGGCTAACAACTTTCTACAGTTTTATTTGTTACAAAGATAAATAATATATATTGTA
CATGAGATTTTATATCATCAAAATTTGTGGATACTTATTGGTTTGTAATAGGAGTTATGT
TTATTATGTGTTTATTATTAAGACTATGTTTATTGCTATATTTCGGTTGTTTAAATTTTG
TTAGTTTTGATTTATGTAAGGTTGTAGGATTTCAATGATATTGAGTATACTTTTTATTTG
GAGAAACTACAATATTCAGCAATTTAATACTTGAGAGTGATTATTTGGTAGGTGATATGC
GTCTATTACAGTGCAACCATGTACTCACATTATTAAGTTTAGTAATTTATAAATTGTGAG
TATCAGCTGTAGATGTTATCCATTCATTTACACTAGCTAGTTTAGGTATTAAGGTAGAGA
ACCGGGGAGGTAATTTTAACAACAGATTTATATTTGCAATATTTTAC-TTAGTAATTTTT
AGCTCAATAAGTTCAATAGCATGTATAGTAATATGTATGATAGTAATATCACATTTCAAT
ATATT-AAATTTACAAATTTTTTTAGATATTTGTTTTTTCGACAGTATGTATTTAGCTAT
TTTTATATGAATCTTTTTATTCGTAATGTTTTCTATAAAATACCCAATATGACCATTTCA
TGTGTGATTAGTACATACTGTTGCTGATAGATCTTGTATTTTG-TTTTATACTATTTTAC
GCATTTTATTATATGTATTTTGATATATTTTTAGGGCGATTTCTTAATATTTTTTGAATG
TTCATTTTATGTATGAACTTTTTTATATTATCATATGATTTTATAACAGCATATTGTGGT
TGAGAATTATTAGGGTTATATTC-TTTTTTATTAATATCTTATTTTTGATACCGTTTCAT
CTCCATAAAATTCGGTTTTAAAGCATTTTTTATAGGTAAAATAGGAGATATATTGCTCAT
ATTTGCATTTTCAATATTATTTTCAATGAATGGTTATTACATAGCAACGTTTCATATTAT
AAATTTTATGTGTGTTGATTACTATTACATAGTATTTATAACTTTAATATTATTATGTTG
TGCTTTTACGAAAATGATTACCAGATGCAATGGAAGGACCAATACCTGTATCTGCATTAA
TACATGCTGCAACGTTAGTTGTATGTGGAATAATATTAGGTAGTTTCATATTTTGGTGTT
TCGAATTTTGATTTAGCTATTTTTATAGTATAATTTGCTGAACAACCGCAATAATAGTAT
TAATGAGTCTGTGTGTCTTTTATAATTTTGACGCAAAACGTTATATAGCATTTAGTACAA
TCTGTCAAATAAGTTTTTCGTTTTTTTGTTGTATTTGTTTAGATCTTTATGTAGGTTGCT
TATTTTTTTGTTATCACATGTTTTATAAGGCATCTTTGTTTATAGTAATAGGTATATGAA
TACATATATTCTTTGGTCTAC
>JX123175_1
GTCTAAGAAATATATTTAAGATTATTCTTGTATATATATTTATAAATTAATAATTCTAAA
AAATAAAATAAAG-TTCCTCGAAAATAAAATTTTAGTAGCATAGTAATTTGTTAACTAAT
TATTAAAGTGTTCCACGGAAATTTTTTAAATTAAAACAAAAAAAATAATTTATGAATTAA
AATAAAAA-TTTAATAAAAATTAAATAATT-AAATAGGGCAAGTCCTACTCTCCTTTACA
AAGAGAACGTTTCAATAATACGTATAAAATCGTTGTAAAGCAGATTTGTTTATATATTTA
ATTAATATAAGGAGTGCATAGTAATATTAGTACGCAAGGATCAATTATTTGTTATTTTAT
ATATACTACTTCAAGGTTTAATATTAAACTTAAGTCTATTGTTATTATTCATATTAATTT
TTTTAAAAGTTTTTAAGTTTTATGCTAGTTTATTTTAAAATAATTTTATTTGTCATATTT
TAGGAATAGATAATAATATTTGTTTTTAAGAGTT-AAATATTTAAAT-AATAATATATTT
ATTACATATAACATGTATTTTAATAAAAAGCGGAGAAAAGAGGAAGGGTCTTCTAATGTC
AGGTTGTTTATATAGGATATATGGAGTGGGGTTCAGTTTAGGTCTATTTATTATGTTACA
GATAATATGTGGTGTTTGCTTAGCATGAATGTTTTTTAGTTGTTTTATTTGTGCAAATTG
ATATTTTATTTTATTTTTGTGAGACTTTGATTTAGGTTTTGTGATTAGAAGTATTCATAT
CTGTTTTACTTCTTTGCTATATTTTTTATTATATGTGCATATATTTAAATGTATAATATT
GGTAATTTTATTTGACACACATTTATTAGTATGATTTATAGGATTTATATTATTTATGTT
TATAATAATTATTGCATTTATTGGGTACGTGTTACCATGTACAATGATGTCTTATTGAGG
ATTAACAGTTTTTAGTAATATTTTAGCTACTGTTCCTGTATTCGGCCAGTGATTATGTTA
TTGAATATGGGGTAGTGAATTTATAAATGATTTTACGCTTTTAAAACTTCATGTATTACA
TGTCTTGCTCCCTTTTGTTTTAATTATGGTATAACTAAGTATAAAATTATTAAAAAATGA
AAAAAAGATGAAATTCATAAGAAAGTAATTTTCGTTATATTTAATATCAAAAATATTGTA
AATCAAAAAAAAGTAATATAAAATTAACAAAATGCATAGACTTATACTATAAATTAAATG
AAAATTGAGGTATAAATAAAAGATGTAATTTTTTGTGGAGATAAAAATTAGAAATAAAAA
GCAAAAATTATTTACACTAAGTACAAAGAGTAAACTTATAATTGCAAAGCTATTCAATCC
AATTATAACGCAAGTACAGGATTGTAATAAAACAAGTTTTATAAATATAATATAGAAATA
GACTAAGCATATTAGTAAAATAATTAAAATAAAACAAAACAAAACATAGAAGTCAAAAAT
TAAAAAACAAAAATCACATAGGAAGAAGCAAAAGTGCAGGAGTAAGAAGTAAAGCAATAA
AAATAATAGAATAAAATTAATTAAGTTAATCATATAATAATATCATAAAATTAATATTTT
ATATCCAAAGCGACTTGATAATAAAAGTAAGAAAAGTAGTAAACTAAAAAGTTCAAATAA
AATTGATATAAAAATTATATGTGTTACAAATAAAAATAATATAATAATAATGTATTGAAT
AATAATTATCATAAATAAAAATCTTGTGTCAAATGTAAGAAAACAAAACATAAAAAAGAA
ACAAAAAAGAAATAAAATTAAAAATATAAAGCATATATATGAATCTAAAAATAATACAAT
AATCGAAAAAAATAATGTACGCATAGTTGCTAAATAAACAAAACAACTAGAAAATAAAAA
GCCTTCAACTAAAAAAACACTAAACA-CATTACACACTAAGTGTATACTTAATAAAAACA
AGATGGAAAAGCTTTTATCAAAAAGAATAATAAATCCTAAAGGTAGGAAGAATCATGGAA
AAAATATGCAGAATAACGTTATTAATAATCCGAAAAGAAAGTAAA-TACCATCAAAACCA
ATTATAAATAAAGTAAATTTAACAAAAAGTTTAATGCCATCTGTAATAGGTGTCAATATC
CCAAAT-AAAAAAAGAGCTGGCCCAACTCTAAGTTGTACAATAGCCAAAACTTTCCTTTC
ACAAAGGCTAACAACTTTCTACAGTTTTATTTGTTACAAAGATAAATAATATATATTGTA
CATGAGATTTTATATCATCAAAATTTGTGGATACTTATTGGTTTGTAATAGGAGTTATGT
TTATTATGTGTTTATTATTAAGACTATGTTTATTGCTATATTTCGGTTGTTTAAATTTTG
TTAGTTTTGATTTATGTAAGGTTGTAGGATTTCAATGATATTGAGTATACTTTTTATTTG
GAGAAACTACAATATTCAGCAATTTAATACTTGAGAGTGATTATTTGGTAGGTGATATGC
GTCTATTACAGTGCAACCATGTACTCACATTATTAAGTTTAGTAATTTATAAATTGTGAG
TATCAGCTGTAGATGTTATCCATTCATTTACACTAGCTAGTTTAGGTATTAAGGTAGAGA
ACCGGGGAGGTAATTTTAACAACAGATTTATATTTGCAATATTTTAC-TTAGTAATTTTT
AGCTCAATAAGTTCAATAGCATGTATAGTAATATGTATGATAGTAATATCACATTTCAAT
ATATT-AAATTTACAAATTTTTTTAGATATTTGTTTTTTCGACAGTATGTATTTAGCTAT
TTTTATATGAATCTTTTTATTCGTAATGTTTTCTATAAAATACCCAATATGACCATTTCA
TGTGTGATTAGTACATACTGTTGCTGATAGATCTTGTATTTTG-TTTTATACTATTTTAC
GCATTTTATTATATGTATTTTGATATATTTTTAGGGCGATTTCTTAATATTTTTTGAATG
TTCATTTTATGTATGAACTTTTTTATATTATCATATGATTTTATAACAGCATATTGTGGT
TGAGAATTATTAGGGTTATATTC-TTTTTTATTAATATCTTATTTTTGATACCGTTTCAT
CTCCATAAAATTCGGTTTTAAAGCATTTTTTATAGGTAAAATAGGAGATATATTGCTCAT
ATTTGCATTTTCAATATTATTTTCAATGAATGGTTATTACATAGCAACGTTTCATATTAT
AAATTTTATGTGTGTTGATTACTATTACATAGTATTTATAACTTTAATATTATTATGTTG
TGCTTTTACGAAAATGATTACCAGATGCAATGGAAGGACCAATACCTGTATCTGCATTAA
TACATGCTGCAACGTTAGTTGTATGTGGAATAATATTAGGTAGTTTCATATTTTGGTGTT
TCGAATTTTGATTTAGCTATTTTTATAGTATAATTTGCTGAACAACCGCAATAATAGTAT
TAATGAGTCTGTGTGTCTTTTATAATTTTGACGCAAAACGTTATATAGCATTTAGTACAA
TCTGTCAAATAAGTTTTTCGTTTTTTTGTTGTATTTGTTTAGATCTTTATGTAGGTTGGT
TATTTTTTTGTTATCACATGTTTTATAAGGCATCTTTGTTTATAGTAATAGGTATATGAA
TACATATATTCTTTGGTCTAC
>JX123198_1
GTCTAAGAAATATATTTAAGATTATTCTTGTATATATATTTATAAATTAATAATTCT-AA
AAATAAAATAAAG-TTCCTCGAAAATAAAATTTTAGTAGCATAGTAATTTGTTAACTAAT
TATTAAAGTGTTCCACAGAAATTTTTTAAATTAAAACAAAAAAAATAATTTATGAATTAA
AATAAAAATTTTAATAAAAATTAAATAATTAAAATAGGGCAAGTCCTACTCTCCTTTACA
AAGAGAACGTTTCAATAATACGTATAAAATCGTTGTAAAGCAGATTTGTTTATATATTTA
ATTAATATAAGGAGTGCATAGTAATATTAGTACGCAAGGATCAATTATTTGTTATTTTAT
ATATACTACTTCAAGGTTTAATATTAAACTTAAGTCTATTGTTATTATTCATATTAATTT
TTTTAAAAGTTTTTAAGTTTTATGCTAGTTTATTTTAAAATAATTTTATTTGTCATATTT
TAGGAATAGATAATAATATTTGTTTTTAAGAGTT-AAATATTTAAAT-AATAATATATTT
ATTACATATAACATGTATTTTAATAAAAAGCGGAGAAAAGAGGAAGGGTCTTCTAATGTC
AGGTTGTTTATATAGGATATATGGAGTGGGGTTCAGTTTAGGTCTATTTATTATGTTACA
GATAATATGTGGTGTTTGCTTAGCATGAATGTTTTTTAGTTGTTTTATTTGTGCAAATTG
ATATTTTATTTTATTTTTGTGAGACTTTGATTTAGGTTTTGTGATTAGAAGTATTCATAT
CTGTTTTACTTCTTTGCTATATTTTCTATTATATGTGCATATATTTAAATGCATAATATT
GGTAATTTTATTTGACACACATTTATTAGTATGATTTATAGGATTTATATTATTTATGTT
TATAATAATTATTGCATTTATTGGGTACGTGTTACCATGTACAATGATGTCTTATTGAGG
ATTAACAGTTTTTAGTAATATTTTAGCTACTGTTCCTGTATTCGGCCAGTGATTATGTTA
TTGAATATGGGGTAGTGAATTTATAAATGATTTTACGCTTTTAAAACTTCATGTATTACA
TGTCTTGCTCCCTTTTGTTTTAATTATGGTATAACTAAGTATAAAATTATTAAAAAATGA
AAAAAAGATGAAATTCATAAGAAAGTAATTTTCGTTATATTTAATATCAAAAATATTGTA
AATCAAAAAAAAGTAATATAAAATTAACAAAATGCATAGACTTATGCTATAAATTAAATG
AAAATTGAGGTATAAATAAAAGATGTAATTTTTTGTGGAGATAAAAATTAGAAATAAAAA
GCAAAAATTATTTACACTAAGTACAAAGAGTAAACTTATAATTGCAAAGCTATTCAATCC
AATTATAACGCAAGTACAGGATTGTAATAAAACAAGTTTTATAAATATAATATAGAAATA
GACTAAGCATATTAGTAAAATAATTAAAATAAAACAAAACAAAACATAGAAGTCAAAAAT
TAAAAAACAAAAATCACATAGGAAGAAGCAAAAGTGCAGGAGTAAGAAGTAAAGCAATAA
AAATAATAGAATAAAATTAATTAAGTTAATCATATAATAATATCATAAAATTAATATTTT
ATATCCAAAGCGACTTGATAATAAAAGTAAGAAAAGTAGTAAACTAAAAAGTTCAAATAA
AATTGATATAAAAATTATATGTGTTACAAATAAAAATAATATAATAATAATGTATTGAAT
AATAATTATCATAAATAAAAATCTTGTGTCAAATGTAAGAAAACAAAACATAAAAAAGAA
ACAAAAAAGAAATAAAATTAAAAATATAAAGCATATATATGAATCTAAAAATAATACAAT
AACCTGAAAAAATAATGTACGCATAGTTGCTAAATAAACAAAACAACTAGAAAATAAAAA
GCATCCAACTAAAAAAACACTAAACA-CATTACACACTAAGTGTATACTTAATAAAAACA
AGATGGAAAAGCTTTTATCAAAAAGAATAATAAATCCTAAAGGTAGGAAGAATCATGGAA
AAAATATGCAGAATAACGTTATTAATAATCCGAAAAGAAAGTAAA-TACCATCAAAACCA
ATTATAAATAAAGTAAATTTAACAAAAAGTTTAATGCCATCTGTAATAGGTGTCAATATC
CCAAAT-AAAAAAAGAGCTGGTCCAACTCTAAGTTGTACAATAGCCAAAACTTTCCTTTC
ACAAAGGCTAACAACTTTCTACAGTTTTATTTGTTACAAAGATAAATAATATATATTGTA
CATGAGATTTTATATCATCAAAATTTGTGGATACTTATTGGTTTGTAATAGGAGTTATGT
TTATTATGTGTTTATTATTAAGACTATGTTTATTGCTATATTTCGGTTGTTTAAATTTTG
TTAGTTTTGATTTATGTAAGGTTGTAGGATTTCAATGATATTGAGTATACTTTTTATTTG
GAGAAACTACAATATTCAGCAATTTAATACTTGAGAGTGATTATTTGGTAGGTGATATGC
GTCTATTACAGTGCAACCATGTACTCACATTATTAAGTTTAGTAATTTATAAATTGTGAG
TATCAGCTGTAGATGTTATCCATTCATTTACACTAGCTAGTTTAGGTATTAAGGTAGAGA
ACCGGGGAGGTAATTTTAACAACAGATTTATATTTGC-ATATTTTAC-TTAGTAATTTTT
AGCTCAATAAGTTCAATAGCATGTATAGTAATATGTATGATAGTAATATCACATTTCAAT
ATATT-AAATTTACAAATTTTTTTAGATATTTGTTTTTTCGACAGTATGTATTTAGCTAT
TTTTATATGAATCTTTTTATTCGTAATGTTTTCTATAAAATACCCAATATGACCATTTCA
TGTGTGATTAGTACATACTGTTGCTGATAGATCTTGTATTTTG-TTTTATACTATTTTAC
GCATTTTATTATATGTATTTTGATATATTTTTAGGGCGATTTCTTAATATTTTTTGAATG
TTCATTTTATGTATGAACTTTTTTATATTATCATATGATTTTATAACAGCATATTGTGGT
TGAGAATTATTAGGGTTATATTC-TTTTTTATTAATATCTTATTTTTGATACCGTTTCAT
CTCCATAAAATTCGGTTTTAAAGCATTTTTTATAGGTAAAATAGGAGATATATTGCTCAT
ATTTGCATTTTCAATATTATTTTCAATGAATGGTTATTACATAGCAACGTTTCATATTAT
AAATTTTATGTGTGTTGATTACTATTACATAGTATTTATAACTTTAATATTATTATGTTG
TGCTTTTACGAAAATGATTACCAGATGCAATGGAAGGACCAATACCTGTATCTGCATTAA
TACATGCTGCAACGTTAGTTGTATGTGGAATAATATTAGGTAGTTTCATATTTTGGTGTT
TCGAATTTTGATTTAGCTATTTTTATAGTATAATTTGCTGAACAACCGCAATAATAGTAT
TAATGAGTCTGTGTGTCTTTTATAATTTTGACGCAAAACGTTATATAGCATTTAGTACAA
TCTGTCAAATAAGTTTTTCGTTTTTTTGTTGTATTTGTTTAGATCTTTATGTAGGTTGCT
TATTTTTTTGTTATCACATGTTTTATAAGGCATCTTTGTTTATAGTAATAGGTATATGAA
TACATATATTCTTTGGTCTAC
>JX123209_1
GTCTAAGAAATATATTTAAGATTATTCTTGTATATATATTTATAAATTAATAATTCT-AA
AAATAAAATAAAG-TTCCTCGAAAATAAAATTTTAGTAGCATAGTAATTTGTTAACTAAT
TATTAAAGTGTTCCACAGAAATTTTTTAAATTAAAACAAAAAAAATAATTTATGAATTAA
AATAAAAATTTTAATAAAAATTAAATAATTAAAATAGGGCAAGTCCTACTCTCCTTTACA
AAGAGAACGTTTCAATAATACGTATAAAATCGTTGTAAAGCAGATTTGTTTATATATTTA
ATTAATATAAGGAGTGCATAGTAATATTAGTACGCAAGGATCAATTATTTGTTATTTTAT
ATATACTACTTCAAGGTTTAATATTAAACTTAAGTCTATTGTTATTATTCATATTAATTT
TTTTAAAAGTTTTTAAGTTTTATGCTAGTTTATTTTAAAATAATTTTATTTGTCATATTT
TAGGAATAGATAATAATATTTGTTTTTAAGAGTT-AAATATTTAAAT-AATAATATATTT
ATTACATATAACATGTATTTTAATAAAAAGCGGAGAAAAGAGGAAGGGTCTTCTAATGTC
AGGTTGTTTATATAGGATATATGGAGTGGGGTTCAGTTTAGGTCTATTTATTATGTTACA
GATAATATGTGGTGTTTGCTTAGCATGAATGTTTTTTAGTTGTTTTATTTGTGCAAATTG
ATATTTTATTTTATTTTTGTGAGACTTTGATTTAGGTTTTGTGATTAGAAGTATTCATAT
CTGTTTTACTTCTTTGCTATATTTTCTATTATATGTGCATATATTTAAATGCATAATATT
GGTAATTTTATTTGACACACATTTATTAGTATGATTTATAGGATTTATATTATTTATGTT
TATAATAATTATTGCATTTATTGGGTACGTGTTACCATGTACAATGATGTCTTATTGAGG
ATTAACAGTTTTTAGTAATATTTTAGCTACTGTTCCTGTATTCGGCCAGTGATTATGTTA
TTGAATATGGGGTAGTGAATTTATAAATGATTTTACGCTTTTAAAACTTCATGTATTACA
TGTCTTGCTCCCTTTTGTTTTAATTATGGTATAACTAAGTATAAAATTATTAAAAAATGA
AAAAAAGATGAAATTCATAAGAAAGTAATTTTCGTTATATTTAATATCAAAAATATTGTA
AATCAAAAAAAAGTAATATAAAATTAACAAAATGCATAGACTTATGCTATAAATTAAATG
AAAATTGAGGTATAAATAAAAGATGTAATTTTTTGTGGAGATAAAAATTAGAAATAAAAA
GCAAAAATTATTTACACTAAGTACAAAGAGTAAACTTATAATTGCAAAGCTATTCAATCC
AATTATAACGCAAGTACAGGATTGTAATAAAACAAGTTTTATAAATATAATATAGAAATA
GACTAAGCATATTAGTAAAATAATTAAAATAAAACAAAACAAAACATAGAAGTCAAAAAT
TAAAAAACAAAAATCACATAGGAAGAAGCAAAAGTGCAGGAGTAAGAAGTAAAGCAATAA
AAATAATAGAATAAAATTAATTAAGTTAATCATATAATAATATCATAAAATTAATATTTT
ATATCCAAAGCGACTTGATAATAAAAGTAAGAAAAGTAGTAAACTAAAAAGTTCAAATAA
AATTGATATAAAAATTATATGTGTTACAAATAAAAATAATATAATAATAATGTATTGAAT
AATAATTATCATAAATAAAAATCTTGTGTCAAATGTAAGAAAACAAAACATAAAAAAGAA
ACAAAAAAGAAATAAAATTAAAAATATAAAGCATATATATGAATCTAAAAATAATACAAT
AATCGAAAAAAATAATGTACGCATAGTTGCTAAATAAACAAAACAACTAGAAAATAAAAA
GCATCCAACTAAAAAAACACTAAACA-CATTACACACTAAGTGTATACTTAATAAAAACA
AGATGGAAAAGCTTTTATCAAAAAGAATAATAAATCCTAAAGGTAGGAAGAATCATGGAA
AAAATATGCAGAATAACGTTATTAATAATCCGAAAAGAAAGTAAA-TACCATCAAAACCA
ATTATAAATAAAGTAAATTTAACAAAAAGTTTAATGCCATCTGTAATAGGTGTCAATATC
CCAAAT-AAAAAAAGAGCTGGTCCAACTCTAAGTTGTACAATAGCCAAAACTTTCCTTTC
ACAAAGGCTAACAACTTTCTACAGTTTTATTTGTTACAAAGATAAATAATATATATTGTA
CATGAGATTTTATATCATCAAAATTTGTGGATACTTATTGGTTTGTAATAGGAGTCATGT
TTATTATGTGTTTATTATTAAGACTATGTTTATTGTTATATTTCGGTTGTTTAAATTTTG
TTAGTTTTGATTTATGTAAGGTTGTAGGATTTCAATGATATTGAGTATACTTTTTATTTG
GAGAAACTACAATATTCAGCAATTTAATACTTGAGAGTGATTATTTGGTAGGTGATATGC
GTCTATTACAGTGCAACCATGTACTCACATTATTAAGTTTAGTAATTTATAAATTGTGAG
TATCAGCTGTAGATGTTATCCATTCGTTTACACTAGCTAGTTTAGGTATTAAGGTAGAGA
ACCGGGGAGGTAATTTTAACAACAGATTTATATTTGC-ATATTTTAC-TTAGTAATTTTT
AGCTCAATAAGTTCAATAGCATGTATAGTAATATGTATGATAGTAATATCACATTTCAAT
ATATT-AAATTTACAAATTTTTTTAGATATTTGTTTTTTCGACAGTATGTATTTAGCTAT
TTTTATATGAATCTTTTTATTCGTAATGTTTTCTATAAAATACCCAATATGACCATTTCA
TGTGTGATTAGTACATACTGTTGCTGATAGATCTTGTATTTTG-TTTTATACTATTTTAC
GCATTTTATTATATGTATTTTGATATATTTTTAGGGCGATTTCTTAATATTTTTTGAATG
TTCATTTTATGTATGAACTTTTTTATATTATCATATGATTTTATAACAGCATATTGTGGT
TGAGAATTATTAGGGTTATATTC-TTTTTTATTAATATCTTATTTTTGATACCGTTTCAT
CTCCATAAAATTCGGTTTTAAAGCATTTTTTATAGGTAAAATAGGAGATATATTGCTCAT
ATTTGCATTTTCAATATTATTTTCAATGAATGGTTATTACATAGCAACGTTTCATATTAT
AAATTTTATGTGTGTTGATTACTATTACATAGTATTTATAACTTTAATATTATTATGTTG
TGCTTTTACGAAAATGATTACCAGATGCAATGGAAGGACCAATACCTGTATCTGCATTAA
TACATGCTGCAACGTTAGTTGTATGTGGAATAATATTAGGTAGTTTCATATTTTGGTGTT
TCGAATTTTGATTTAGCTATTTTTATAGTATAATTTGCTGAACAACCGCAATAATAGTAT
TAATGAGTCTGTGTGTCTTTTATAATTTTGACGCAAAACGTTATATAGCATTTAGTACAA
TCTGTCAAATAAGTTTTTCGTTTTTTTGTTGTATTTGTTTAGATCTTTATGTAGGTTGCT
TATTTTTTTGTTATCACATGTTTTATAAGGCATCTTTGTTTATAGTAATAGGTATATGAA
TACATATATTCTTTGGTCTAC
>JX123160_1
GTCTAAGAAATATATTTAAGATTATTCTTGTATATATATTTATAAATTAATAATTCT-AA
AAATAAAATAAAG-TTCCTCGAAAATAAAATTTTAGTAGCATAGTAATTTGTTAACTAAT
TATTAAAGTGTTCCACAGAAATTTTTTAAATTAAAACAAAAAAAATAATTTATGAATTAA
AATAAAAATTTTAATAAAAATTAAATAATTAAAATAGGGCAAGTCCTACTCTCCTTTACA
AAGAGAACGTTTCGATAATACGTATAAAATCGTTGTAAAGCAGATTTGTTTATATATTTA
ATTAATATAAGGAGTGCATAGTAATATTAGTACGCAAGGATCAATTATTTGTTATTTTAT
ATATACTACTTCAAGGTTTAATATTAAACTTAAGTCTATTGTTATTATTCATATTAATTT
TTTTAAAAGTTTTTAAGTTTTATGCTAGTTTATTTTAAAATAATTTTATTTGTCATATTT
TAGGAATAGATAATAATATTTGTTTTTAAGAGTT-AAATATTTAAAT-AATAATATATTT
ATTACATATAACACGTATTTTAATAAAAAGCGGAGAAAAGAGAAAGGGTCTTCTAATGTC
AGGTTGTTTATATAGGATATATGGAGTGGGGTTCAGTTTAGGTCTATTTATTATGTTACA
GATAATATGTGGTGTTTGCTTAGCATGAATGTTTTTTAGTTGTTTTATTTGTGCAAATTG
ATATTTTATTTTATTTTTGTGAGACTTTGATTTAGGTTTTGTGATTAGAAGTATTCATAT
CTGTTTTACTTCTTTGCTATATTTTTTATTATATGTGCATATATTTAAATGTATAATATT
GGTAATTTTATTTGACACACATTTATTAGTATGATTTATAGGATTTATATTATTTATGTT
TATAATAATTATTGCATTTATTGGGTACGTGTTACCATGTACAATGATGTCTTATTGAGG
ATTAACAGTTTTTAGTAATATTTTAGCTACTGTTCCTGTATTCGGCCAGTGATTATGTTA
TTGAATATGGGGTAGTGAATTTATAAATGATTTTACGCTTTTAAAACTTCATGTATTACA
TGTCTTGCTCCCTTTTGTTTTAATTATGGTATAACTAAGTATAAAATTATTAAAAAATGA
AAAAAAGATGAAATTCATAAGAAAGTAATTTTCGTTATATTTAATATCAAAAATATTGTA
AATCAAAAAAAAGTAATATAAAATTAACAAAATGCATAGACTTATGCTATAAATTAAATG
AAAATTGAGGTATAAATAAAAGATGTAATTTTTTGTGGAGATAAAAATTAGAAATAAAAA
GCAAAAATTATTTACACTAAGTACAAAGAGTAAACTTATAATTGCAAAGCTATTCAATCC
AATTATAACGCAAGTACAGGATTGTAATAAAACAAGTTTTATAAATATAATATAGAAATA
GACTAAGCATATTAGTAAAATAATTAAAATAAAACAAAACAAAACATAGAAGTCAAAAAT
TAAAAAACAAAAATCACATAGGAAGAAGCAAAAGTGCAGGAGTAAGAAGTAAAGCAATAA
AAATAATAGAATAAAATTAATTAAGTTAATCATATAATAATATCATAAAATTAATATTTT
ATATCCAAAGCGACTTGATAATAAAAGTAAGAAAAGTAGTAAACTAAAAAGTTCAAATAA
AATTGATATAAAAATTATATGTGTTACAAATAAAAATAATATAATAATAATGTATTGAAT
AATAATTATCATAAATAAAAATCTTGTGTCAAATGTAAGAAAACAAAACATAAAAAAGAA
ACAAAAAAGAAATAAAATTAAAAATATAAAGCATATATATGAATCTAAAAATAATACAAT
AATCGAAAAAAATAATGTACGCATAGTTGCTAAATAAACAAAACAACTAGAAAATAAAAA
GCATCCAACTAAAAAAACACTAAACA-CATTACACACTAAGTGTATACTTAATAAAAACA
AGATGGAAAAGCTTTTATCAAAAAGAATAATAAATCCTAAAGGTAGGAAGAATCATGGAA
AAAATATGCAGAATAACGTTATTAATAATCCGAAAAGAAAGTAAA-TACCATCAAAACCA
ATTATAAATAAAGTAAATTTAACAAAAAGTTTAATGCCATCTGTAAT-GGTGTCAATATC
CCAAAT-AAAAAAAGAGCTGGCCCAACTCTAAGTTGTACAATAGCCAAAACTTTCCTTTC
ACAAAGGCTAACAACTTTCTACAGTTTTATTTGTTACAAAGATAAATAATATATATTGTA
CATGAGATTTTATATCATCAAAATTTGTGGATACTTATTGGTTTGTAATAGGAGTTATGT
TTATTATGTGTTTATTATTAAGACTATGTTTATTGCTATATTTCGGTTGTTTAAATTTTG
TTAGTTTTGATTTATGTAAGGTTGTAGGATTTCAATGATATTGAGTATACTTTTTATTTG
GAGAAACTACAATATTCAGCAATTTAATACTTGAGAGTGATTATTTGGTAGGTGATATGC
GTCTATTACAGTGCAACCATGTACTCACATTATTAAGTTTAGTAATTTATAAATTGTGAG
TATCAGCTGTAGATGTTATCCATTCATTTACACTAGCTAGTTTAGGTATTAAGGTAGAGA
ACCGGGGAGGTAATTTTAACAACAGATTTATATTTGCAATATTTTAC-TTAGTAATTTTT
AGCTCAATAAGTTCAATAGCATGTATAGTAATATGTATGATAGTAATATCACATTTCAAT
ATATT-AAATTTACAAATTTTTTTAGATATTTGTTTTTTCGACAGTATATATTTAGCTAT
TTTTATATGAATCTTTTTATTCGTAATGTTTTCTATAAAATACCCAATATGACCATTTCA
TGTGTGATTAGTACATACTGTTGCTGATAGATCTTGTATTTTG-TTTTATACTATTTTAC
GCATTTTATTATATGTATTTTGATATATTTTTAGGGCGATTTCTTAATATTTTTTGAATG
TTCATTTTATGTATGAACTTTTTTATATTATCATATGATTTTATAACAGCATATTGTGGT
TGAGAATTATTAGGGTTATATTC-TTTTTTATTAATATCTTATTTTTGATACCGTTTCAT
CTCCATAAAATTCGGTTTTAAAGCATTTTTTATAGGTAAAATAGGAGATATATTGCTCAT
ATTTGCATTTTCAATATTATTTTCAATGAATGGTTATTACATAGCAACGTTTCATATTAT
AAATTTTATGTGTGTTGATTACTATTACATAGTATTTATAACTTTAATATTATTATGTTG
TGCTTTTACGAAAATGATTACCAGATGCAATGGAAGGACCAATACCTGTATCTGCATTAA
TACATGCTGCAACGTTAGTTGTATGTGGAATAATATTAGGTAGTTTCATATTTTGGTGTT
TCGAATTTTGATTTAGCTATTTTTATAGTATAATTTGCTGAACAACCGCAATAATAGTAT
TAATGAGTCTGTGTGTCTTTTATAATTTTGACGCAAAACGTTATATAGCATTTAGTACAA
TCTGTCAAATAAGTTTTTCATTTTTTTGTTGTATTTGTTTAGATCTTTATGTAGGTTGCT
TATTTTTTTGTTATCACATGTTTTATAAGGCATCTTTGTTTATAGTAATAGGTATATGAA
TACATATATTCTTTGGTCTGC
>JX123173_1
GTCTAAGAAATATATTTAAGATTATTCTTGTATATATATTTATAAATTAATAATTCT-AA
AAATAAAATAAAG-TTCCTCGAAAATAAAATTTTAGTAGCATAGTAATTTGTTAACTAAT
TATTAAAGTGTTCCACAGAAATTTTTTAAATTAAAACAAAAAAAATAATTTATGAATTAA
AATAAAAATTTTAATAAAAATTAAATAATTAAAATAGGGCAAGTCCTACTCTCCTTTACA
AAGAGAACGTTTCGATAATACGTATAAAATCGTTGTAAAGCAGATTTGTTTATATATTTA
ATTAATATAAGGAGTGCATAGTAATATTAGTACGCAAGGATCAATTATTTGTTATTTTAT
ATATACTACTTCAAGGTTTAATATTAAACTTAACCCTAGTGTTATTATTCATATTAATTT
TTTTAAAAGTTTTTAAGTTTTATGCTAGTTTATTTTAAAATAATTTTATTTGTCATATTT
TAGGAATAGATAATAATATTTGTTTTTAAGAGTT-AAATATTTAAAT-AATAATATATTT
ATTACATATAACATGTATTTTAATAAAAAGCGGAGAAAAGAGGAAGGGTCTTCTAATGTC
AGGTTGTTTATATAGGATATATGGAGTGGGGTTCAGTTTAGGTCTATTTATTATGTTACA
GATAATATGTGGTGTTTGCTTAGCATGAATGTTTTTTAGTTGTTTTATTTGTGCAAATTG
ATATTTTATTTTATTTTTGTGAGACTTTGATTTAGGTTTTGTGATTAGAAGTATTCATAT
CTGTTTTACTTCTTTGCTATATTTTTTATTATATGTGCATATATTTAAATGTATAATATT
GGTAATTTTATTTGACACACATTTATTAGTATGATTTATAGGATTTATATTATTTATGTT
TATAATAATTATTGCATTTATTGGGTACGTGTTACCATGTACAATGATGTCTTATTGAGG
ATTAACAGTTTTTAGTAATATTTTAGCTACTGTTCCTGTATTCGGCCAGTGATTATGTTA
TTGAATATGGGGTAGTGAATTTATAAATGATTTTACGCTTTTAAAACTTCATGTATTACA
TGTCTTGCTCCCTTTTGTTTTAATTATGGTATAACTAAGTATAAAATTATTAAAAAATGA
AAAAAAGATGAAATTCATAAGAAAGTAATTTTCGTTATATTTAATATCAAAAATATTGTA
AATCAAAAAAAAGTAATATAAAATTAACAAAATGCATAGACTTATGCTATAAATTAAATG
AAAATTGAGGTATAAATAAAAGATGTAATTTTTTGTGGAGATAAAAATTAGAAATAAAAA
GCAAAAATTATTTACACTAAGTACAAAGAGTAAACTTATAATTGCAAAGCTATTCAATCC
AATTATAACGCAAGTACAGGATTGTAATAAAACAAGTTTTATAAATATAATATAGAAATA
GACTAAGCATATTAGTAAAATAATTAAAATAAAACAAAACAAAACATAGAAGTCAAAAAT
TAAAAAACAAAAATCACATAGGAAGAAGCAAAAGTGCAGGAGTAAGAAGTAAAGCAATAA
AAATAATAGAATAAAATTAATTAAGTTAATCATATAATAATATCATAAAATTAATATTTT
ATATCCAAAGCGACTTGATAATAAAAGTAAGAAAAGTAGTAAACTAAAAAGTTCAAATAA
AATTGATATAAAAATTATATGTGTTACAAATAAAAATAATATAATAATAATGTATTGAAT
AATAATTATCATAAATAAAAATCTTGTGTCAAATGTAAGAAAACAAAACATAAAAAAGAA
ACAAAAAAGAAATAAAATTAAAAATATAAAGCATATATATGAATCTAAAAATAATACAAT
AATCGAAAAAAATAATGTACGCATAGTTGCTAAATAAACAAAACAACTAGAAAATAAAAA
GCATCCAACTAAAAAAACACTAAACA-CATTACACACTAAGTGTATACTTAATAAAAACA
AGATGGAAAAGCTTTTATCAAAAAGAATAATAAATCCTAAAGGTAGGAAGAATCATGGAA
AAAATATGCAGAATAACGTTATTAATAATCCGAAAAGAAAGTAAA-TACCATCAAAACCA
ATTATAAATAAAGTAAATTTAACAAAAAGTTTAATGCCATCTGTAATAGGTGTCAATATC
CCAAAT-AAAAAAAGAGCTGGCCCAACTCTAAGTTGTACAATAGCCAAAACTTTCCTTTC
ACAAAGGCTAACAACTTTCTACAGTTTTATTTGTTACAAAGATAAATAATATATATTGTA
CATGAGATTTTATATCATCAAAATTTGTGGATACTTATTGGTTTGTAATAGGAGTTATGT
TTATTATGTGTTTATTATTAAGACTATGTTTATTGCTATATTTCGGTTGTTTAAATTTTG
TTAGTTTTGATTTATGTAAGGTTGTAGGATTTCAATGATATTGAGTATACTTTTTATTTG
GAGAAACTACAATATTCAGCAATTTAATACTTGAGAGTGATTATTTGGTAGGTGATATGC
GTCTATTACAGTGCAACCATGTACTCACATTATTAAGTTTAGTAATTTATAAATTGTGAG
TATCAGCTGTAGATGTTATCCATTCATTTACACTAGCTAGTTTAGGTATTAAGGTAGAGA
ACCGGGGAGGTAATTTTAACAACAGATTTATATTTGCAATATTTTAC-TTAGTAATTTTT
AGCTCAATAAGTTCAATAGCATGTATAGTAATATGTATGATAGTAATATCACATTTCAAT
ATATT-AAATTTACAAATTTTTTTAGATATTTGTTTTTTCGACAGTATATATTTAGCTAT
TTTTATATGAATCTTTTTATTCGTAATGTTTTCTATAAAATACCCAATATGACCATTTCA
TGTGTGATTAGTACATACTGTTGCTGATAGATCTTGTATTTTG-TTTTATACTATTTTAC
GCATTTTATTATATGTATTTTGATATATTTTTAGGGCGATTTCTTAATATTTTTTGAATG
TTCATTTTATGTATGAACTTTTTTATATTATCATATGATTTTATAACAGCATATTGTGGT
TGAGAATTATTAGGGTTATATTC-TTTTTTATTAATATCTTATTTTTGATACCGTTTCAT
CTCCATAAAATTCGGTTTTAAAGCATTTTTTATAGGTAAAATAGGAGATATATTGCTCAT
ATTTGCATTTTCAATATTATTTTCAATGAATGGTTATTACATAGCAACGTTTCATATTAT
AAATTTTATGTGTGTTGATTACTATTACATAGTATTTATAACTTTAATATTATTATGTTG
TGCTTTTACGAAAATGATTACCAGATGCAATGGAAGGACCAATACCTGTATCTGCATTAA
TACATGCTGCAACGTTAGTTGTATGTGGAATAATATTAGGTAGTTTCATATTTTGGTGTT
TCGAATTTTGATTTAGCTATTTTTATAGTATAATTTGCTGAACAACCGCAATAATAGTAT
TAATGAGTCTGTGTGTCTTTTATAATTTTGACGCAAAACGTTATATAGCATTTAGTACAA
TCTGTCAAATAAGTTTTTCGTTTTTTTGTTGTATTTGTTTAGATCTTTATGTAGGTTGCT
TATTTTTTTGTTATCACATGTTTTATAAGGCATCTTTGTTTATAGTAATAGGTATATGAA
TACATATATTCTTTGGTCTGC
>JX123156_1
GTCTAAGAAATATATTTAAGATTATTCTTGTATATATATTTATAAATTAATAATTCT-AA
AAATAAAATAAAG-TTCCTCGAAAATAAAATTTTAGTAGCATAGTAATTTGTTAACTAAT
TATTAAAGTGTTCCACAGAAATTTTTTAAATTAAAACAAAAAAAATAATTTATGAATTAA
AATAAAAATTTTAATAAAAATTAAATAATTAAAATAGGGCAAGTCCTACTCTCCTTTACA
AAGAGAACGTTTCGATAATACGTATAAAATCGTTGTAAAGCAGATTTGTTTATATATTTA
ATTAATATAAGGAGTGCATAGTAATATTAGTACGCAAGGATCAATTATTTGTTATTTTAT
ATATACTACTTCAAGGTTTAATATTAAACTTAAGTCTATTGTTATTATTCATATTAATTT
TTTTAAAAGTTTTTAAGTTTTATGCTAGTTTATTTTAAAATAATTTTATTTGTCATATTT
TAGGAATAGATAATAATATTTGTTTTTAAGAGTT-AAATATTTAAAT-AATAATATATTT
ATTACATATAACATGTATTTTAATAAAAAGCGGAGAAAAGAGGAAGGGTCTTCTAATGTC
AGGTTGTTTATATAGGATATATGGAGTGGGGTTCAGTTTAGGTCTATTTATTATGTTACA
GATAATATGTGGTGTTTGCTTAGCATGAATGTTTTTTAGTTGTTTTATTTGTGCAAATTG
ATATTTTATTTTATTTTTGTGAGACTTTGATTTAGGTTTTGTGATTAGAAGTATTCATAT
CTGTTTTACTTCTTTGCTATATTTTTTATTATATGTGCATATATTTAAATGTATAATATT
GGTAATTTTATTTGACACACATTTATTAGTATGATTTATAGGATTTATATTATTTATGTT
TATAATAATTATTGCATTTATTGGGTACGTGTTACCATGTACAATGATGTCTTATTGAGG
ATTAACAGTTTTTAGTAATATTTTAGCTACTGTTCCTGTATTCGGCCAGTGATTATGTTA
TTGAATATGGGGTAGTGAATTTATAAATGATTTTACGCTTTTAAAACTTCATGTATTACA
TGTCTTGCTCCCTTTTGTTTTAATTATGGTATAACTAAGTATAAAATTATTAAAAAATGA
AAAAAAGATGAAATTCATAAGAAAGTAATTTTCGTTATATTTAATATCAAAAATATTGTA
AATCAAAAAAAAGTAATATAAAATTAACAAAATGCATAGACTTATGCTATAAATTAAATG
AAAATTGAGGTATAAATAAAAGATGTAATTTTTTGTGGAGATAAAAATTAGAAATAAAAA
GCAAAAATTATTTACACTAAGTACAAAGAGTAAACTTATAATTGCAAAGCTATTCAATCC
AATTATAACGCAAGTACAGGATTGTAATAAAACAAGTTTTATAAATATAATATAGAAATA
GACTAAGCATATTAGTAAAATAATTAAAATAAAACAAAACAAAACATAGAAGTCAAAAAT
TAAAAAACAAAAATCACATAGGAAGAAGCAAAAGTGCAGGAGTAAGAAGTAAAGCAATAA
AAATAATAGAATAAAATTAATTAAGTTAATCATATAATAATATCATAAAATTAATATTTT
ATATCCAAAGCGACTTGATAATAAAAGTAAGAAAAGTAGTAAACTAAAAAGTTCAAATAA
AATTGATATAAAAATTATATGTGTTACAAATAAAAATAATATAATAATAATGTATTGAAT
AATAATTATCATAAATAAAAATCTTGTGTCAAATGTAAGAAAACAAAACATAAAAAAGAA
ACAAAAAAGAAATAAAATTAAAAATATAAAGCATATATATGAATCTAAAAATAATACAAT
AATCGAAAAAAATAATGTACGCATAGTTGCTAAATAAACAAAACAACTAGAAAATAAAAA
GCATCCAACTAAAAAAACACTAAACA-CATTACACACTAAGTGTATACTTAATAAAAACA
AGATGGAAAAGCTTTTATCAAAAAGAATAATAAATCCTAAAGGTAGGAAGAATCATGGAA
AAAATATGCAGAATAACGTTATTAATAATCCGAAAAGAAAGTAAA-TACCATCAAAACCA
ATTATAAATAAAGTAAATTTAACAAAAAGTTTAATGCCATCTGTAATAGGTGTCAATATC
CCAAAC-AAAAAAAGAGCTGGCCCGACTCTAAGTTGTACAATAGCTAAAACTTTCCTTTC
ACAAAGGCTAACAACTTTCTACAGTTTTATTTGTTACAAAGATAAATAATATATATTGTA
CATGAGATTTTATATCATCAAAATTTGTGGATACTTATTGGTTTGTAATAGGAGTTATGT
TTATTATGTGTTTATTATTAAGACTATGTTTATTGCTATATTTCGGTTGTTTAAATTTTG
TTAGTTTTGATTTATGTAAGGTTGTAGGATTTCAATGATATTGAGTATACTTTTTATTTG
GAGAAACTACAATATTCAGCAATTTAATACTTGAGAGTGATTATTTGGTAGGTGATATGC
GTCTATTACAGTGCAACCATGTACTCACATTATTAAGTTTAGTAATTTATAAATTGTGAG
TATCAGCTGTAGATGTTATCCATTCATTTACACTAGCTAGTTTAGGTATTAAGGTAGAGA
ACCGGGGAGGTAATTTTAACAACAGATTTATATTTGCAATATTTTAC-TTAGTAATTTTT
AGCTCAATAAGTTCAATAGCATGTATAGTAATATGTATGATAGTAATATCACATTTCAAT
ATATT-AAATTTACAAATTTTTTTAGATATTTGTTTTTTCGACAGTATGTATTTAGCTAT
TTTTATATGAATCTTTTTATTCGTAATGTTTTCTATAAAATACCCAATATGACCATTTCA
TGTGTGATTAGTACATACTGTTGCTGATAGATCTTGTATTTTG-TTTTATACTATTTTAC
GCATTTTATTATATGTATTTTGATATATTTTTAGGGCGATTTCTTAATATTTTTTGAATG
TTCATTTTATGTATGAACTTTTTTATATTATCATATGATTTTATAACAGCATATTGTGGT
TGAGAATTATTAGGGTTATATTC-TTTTTTATTAATATCTTATTTTTGATACCGTTTCAT
CTCCATAAAATTCGGTTTTAAAGCATTTTTTATAGGTAAAATAGGAGATATATTGCTCAT
ATTTGCATTTTCAATATTATTTTCAATGAATGGTTATTACATAGCAACGTTTCATATTAT
AAATTTTATGTGTGTTGATTACTATTACATAGTATTTATAACTTTAATATTATTATGTTG
TGCTTTTACGAAAATGATTACCAGATGCAATGGAAGGACCAATACCTGTATCTGCATTAA
TACATGCCGCAACGTTAGTTGTATGTGGAATAATATTAGGTAGTTTCATATTTTGGTGTT
TCGAATTTTGATTTAGCTATTTTTATAGTATAATTTGCTGAACAACCGCAATAATAGTAT
TAATGAGTCTGTGTGTCTTTTATAATTTTGACGCAAAACGTTATATAGCATTTAGTACAA
TCTGTCAAATAAGTTTTTCGTTTTTTTGTTGTATTTGTTTAGATCTTTATGTAGGTTGCT
TATTTTTTTGTTATCACATGTTTTATAAGGCATCTTTGTTTATAGTAATAGGTATATGAA
TACATATATTCTTTGGTCTGC
>JX123176_1
GTCTAAGAAATATATTTAAGATTATTCTTGTATATATATTTATAAATTAATAATTCTAAA
AAATAAAATAAAG-TTCCTCGAAAATAAAATTTTAGTAGCATAGTAATTTGTTAACTAAT
TATTAAAGTGTTCCACGGAAATTTTTTAAATTAAAACAAAAAAAATAATTTATGAATTAA
AATAAAAATTTTAATAAAAATTAAATAATTAAAATAGGGCAAGTCCTACTCTCCTTTACA
AAGAGAACGTTTCAATAATACGTATAAAATCGTTGTAAAGCAGATTTGTTTATATATTTA
ATTAATATAAGGAGTGCATAGTAATATTAGTACGCAAGGATCAATTATTTGTTATTTTAT
ATATACTACTTCAAGGTTTAATATTAAACTTAAGTCTATTGTTATTATTCATATTAATTT
TTTTAAAAGTTTTTAAGTTTTATGCTAGTTTATTTTAAAATAATTTTATTTGTCATATTT
TAGGAATAGATAATAATATTTGTTTTTAAGAGTT-AAATATTTAAAT-AATAATATATTT
ATTACATATAACATGTATTTTAATAAAAAGCGGAGAAAAGAGGAAGGGTCTTCTAATGTC
AGGTTGTTTATATAGGATATATGGAGTGGGGTTCAGTTTAGGTCTATTTATTATGTTACA
GATAATATGTGGTGTTTGCTTAGCATGAATGTTTTTTAGTTGTTTTATTTGTGCAAATTG
ATATTTTATTTTATTTTTGTGAGACTTTGATTTAGGTTTTGTGATTAGAAGTATTCATAT
CTGTTTTACTTCTTTGCTATATTTTCTATTATATGTGCATATATTTAAATGTATAATATT
GGTAATTTTATTTGACACACATTTATTAGTATGATTTATAGGATTTATATTATTTATGTT
TATAATAATTATTGCATTTATTGGGTACGTGTTACCATGTACAATGATGTCTTATTGAGG
ATTAACAGTTTTTAGTAATATTTTAGCTACTGTTCCTGTATTCGGCCAGTGATTATGTTA
TTGAATATGGGGTAGTGAATTTATAAATGATTTTACGCTTTTAAAACTTCATGTATTACA
TGTCTTGCTCCCTTTTGTTTTAATTATGGTATAACTAAGTATAAAATTATTAAAAAATGA
AAAAAAGATGAAATTCATAAGAAAGTAATTTTCGTTATATTTAATATCAAAAATATTGTA
AATCAAAAAAAAGTAATATAAAATTAACAAAATGCATAGACTTATACTATAAATTAAATG
AAAATTGAGGTATAAATAAAAGATGTAATTTTTTGTGGAGATAAAAATTAGAAATAAAAA
GCAAAAATTATTTACACTAAGTACAAAGAGTAAACTTATAATTGCAAAGCTATTCAATCC
AATTATAACGCAAGTACAGGATTGTAATAAAACAAGTTTTATAAATATAATATAGAAATA
GACTAAGCATATTAGTAAAATAATTAAAATAAAACAAAACAAAACATAGAAGTCAAAAAT
TAAAAAACAAAAATCACATAGGAAGAAGCAAAAGTGCAGGAGTAAGAAGTAAAGCAATAA
AAATAATAGAATAAAATTAATTAAGTTAATCATATAATAATATCATAAAATTAATATTTT
ATATCCAAAGCGACTTGATAATAAAAGTAAGAAAAGTAGTAAACTAAAAAGTTCAAATAA
AATTGATATAAAAATTATATGTGTTACAAATAAAAATAATATAATAATAATGTATTGAAT
AATAATTATCATAAATAAAAATCTTGTGTCAAATGTAAGAAAACAAAACATAAAAAAGAA
ACAAAAAAGAAATAAAATTAAAAATATAAAGCATATATATGAATCTAAAAATAATACAAT
AATCGAAAAAAATAATGTACGCATAGTTGCTAAATAAACAAAACAACTAGAAAATAAAAA
GCATCCAACTAAAAAAACACTAAACA-CATTACACACTAAGTGTATACTTAATAAAAACA
AGATGGAAAAGCTTTTATCAAAAAGAATAATAAATCCTAAAGGTAGGAAGAATCATGGAA
AAAATATGCAGAATAACGTTATTAATAATCCGAAAAGAAAGTAAA-TACCATCAAAACCA
ATTATAAATAAAGTAAATTTAACAAAAAGTTTAATGCCATCTGTAATAGGTGTCAATATC
CCAAAT-AAAAAAAGAGCTGGCCCAACTCTAAGTTGTACAATAGCCAAAACTTTCCTTTC
ACAAAGGCTAACAACTTTCTACAGTTTTATTTGTTACAAAGATAAATAATATATATTGTA
CATGAGATTTTATATCATCAAAATTTGTGGATACTTATTGGTTTGTAATAGGAGTTATGT
TTATTATGTGTTTATTATTAAGACTATGTTTATTGCTATATTTCGGTTGTTTAAATTTTG
TTAGTTTTGATTTATGTAAGGTTGTAGGATTTCAATGATATTGAGTATACTTTTTATTTG
GAGAAACTACAATATTCAGCAATTTAATACTTGAGAGTGATTATTTGGTAGGTGATATGC
GTCTATTACAGTGCAACCATGTACTCACATTATTAAGTTTAGTAATTTATAAATTGTGAG
TATCAGCTGTAGATGTTATCCATTCATTTACACTAGCTAGTTTAGGTATTAAGGTAGAGA
ACCGGGGAGGTAATTTTAACAACAGATTTATATTTGCAATATTTTAC-TTAGTAATTTTT
AGCTCAATAAGTTCAATAGCATGTATAGTAATATGTATGATAGTAATATCACATTTCAAT
ATATT-AAATTTACAAATTTTTTTAGATATTTGTTTTTTCGACAGTATGTATTTAGCTAT
TTTTATATGAATCTTTT-ATTCGTAATGTTTTCTATAAAATACCCAATATGACCATTTCA
TGTGTGATTAGTACATACTGTTGCTGATAGATCTTGTATTTTG-TTTTATACTATTTTAC
GCATTTTATTATATGTATTTTGATATATTTTTAGGGCGATTTCTTAATATTTTTTGAATG
TTCATTTTATGTATGAACTTTTTTATATTATCATATGATTTTATAACAGCATATTGTGGT
TGAGAATTATTAGGGTTATATTC-TTTTTTATTAATATCTTATTTTTGATACCGTTTCAT
CTCCATAAAATTCGGTTTTAAAGCATTTTTTATAGGTAAAATAGGAGATATATTGCTCAT
ATTTGCATTTTCAATATTATTTTCAATGAATGGTTATTACATAGCAACGTTTCATATTAT
AAATTTTATGTGTGTTGATTACTATTACATAGTATTTATAACTTTAATATTATTATGTTG
TGCTTTTACGAAAATGATTACCAGATGCAATGGAAGGACCAATACCTGTATCTGCATTAA
TACATGCTGCAACGTTAGTTGTATGTGGAATAATATTAGGTAGTTTCATATTTTGGTGTT
TCGAATTTTGATTTAGCTATTTTTATAGTATAATTTGCTGAACACCCGCAATAATAGTAT
TAATGAGTCTGTGTGTCTTTTATAATTTTGACGCAAAACGTTATATAGCATTTAGTACAA
TCTGTCAAATAAGTTTTTCGTTTTTTTGTTGTATTTGTTTAGATCTTTATGTAGGTTGCT
TATTTTTTTGTTATCACATGTTTTATAAGGCATCTTTGTTTATAGTAATAGGTATATGAA
TACATATATTCTTTGGTCTAC
>JX123145_1
GTCTAAGAAATATATTTAAGATTATTCTTGTATATATATTTATAAATTAATAATTCT-AA
AAATAAAATAAAG-TTCCTCGAAAATAAAATTTTAGTAGCATAGTAATTTGTTAACTAAT
TATTAAAGTGTTCCACAGAAATTTTTTAAATTAAAACAAAAAAAATAATTTATGAATTAA
AATAAAAATTTTAATAAAAATTAAATAATTAAAATAGGGCAAGTCCTACTCTCCTTTACA
AAGAGAACGTTTCGATAATACGTATAAAATCGTTGTAAAGCAGATTTGTTTATATATTTA
ATTAATATAAGGAGTGCATAGTAATATTAGTACGCAAGGATCAATTATTTGTTATTTTAT
ATATACTACTTCAAGGTTTAATATTAAACTTAAGTCTATTGTTATTATTCATATTAATTT
TTTTAAAAGTTTTTAAGTTTTATGCTAGTTTATTTTAAAATAATTTTATTTGTCATATTT
TAGGAATAGATAATAATATTTGTTTTTTAGAGTT-AAATATTTAAAT-AATAATATATTT
ATTACATATAACATGTATTTTAATAAAAAGCGGAGAAAAGAGGAAGGGTCTTCTAATGTC
AGGTTGTTTATATAGGATATATGGAGTGGGGTTCAGTTTAGGTCTATTTATTATGTTACA
GATAATATGTGGTGTTTGCTTAGCATGAATGTTTTTTAGTTGTTTTATTTGTGCAAATTG
ATATTTTATTTTATTTTTGTGAGACTTTGATTTAGGTTTTGTGATTAGAAGTATTCATAT
CTGTTTTACTTCTTTGCTATATTTTTTATTATATGTGCATATATTTAAATGTATAATATT
GGTAATTTTATTTGACACACATTTATTAGTATGATTTATAGGATTTATATTATTTATGTT
TATAATAATTATTGCATTTATTGGGTACGTGTTACCATGTACAATGATGTCTTATTGAGG
ATTAACAGTTTTTAGTAATATTTTAGCTACTGTTCCTGTATTCGGCCAGTGATTATGTTA
TTGAATATGGGGTAGTGAATTTATAAATGATTTTACGCTTTTAAAACTTCATGTATTACA
TGTCTTGCTCCCTTTTGTTTTAATTATGGTATAACTAAGTATAAAATTATTAAAAAATGA
AAAAAAGATGAAATTCATAAGAAAGTAATTTTCGTTATATTTAATATCAAAAATATTGTA
AATCAAAAAAAAGTAATATAAAATTAACAAAATGCATAGACTTATGCTATAAATTAAATG
AAAATTGAGGTATAAATAAAAGATGTAATTTTTTGTGGAGATAAAAATTAGAAATAAAAA
GCAAAAATTATTTACACTAAGTACAAAGAGTAAACTTATAATTGCAAAGCTATTCAATCC
AATTATAACGCAAGTACAGGATTGTAATAAAACAAGTTTTATAAATATAATATAGAAATA
GACTAAGCATATTAGTAAAATAATTAAAATAAAACAAAACAAAACATAGAAGTCAAAAAT
TAAAAAACAAAAATCACATAGGAAGAAGCAAAAGTGCAGGAGTAAGAAGTAAAGCAATAA
AAATAATAGAATAAAATTAATTAAGTTAATCATATAATAATATCATAAAATTAATATTTT
ATATCCAAAGCGACTTGATAATAAAAGTAAGAAAAGTAGTAAACTAAAAAGTTCAAATAA
AATTGATATAAAAATTATATGTGTTACAAATAAAAATAATATAATAATAATGTATTGAAT
AATAATTATCATAAATAAAAATCTTGTGTCAAATGTAAGAAAACAAAACATAAAAAAGAA
ACAAAAAAGAAATAAAATTAAAAATATAAAGCATATATATGAATCTAAAAATAATACAAT
AATCGAAAAAAATAATGTACGCATAGTTGCTAAATAAACAAAACAACTAGAAAATAAAAA
GCATCCAACTAAAAAAACACTAAACA-CATTACACACTAAGTGTATATTTAATAAAAACA
AGATGGAAAAGCTTTTATCAAAAAGAATAATAAATCCTAAAGGTAGGAAGAATCATGGAA
AAAATATGCAGAATAACGTTATTAATAATCCGAAAAGAAAGTAAA-TACCATCAAAACCA
ATTATAAATAAAGTAAATTTAACAAAAAGTTTAATGCCATCTGTAATAGGTGTCAATATC
CCAAATAAAAAAAAGAGCTGGCCCAACTCTAAGTTGTGCAATAGCCAAAACTTTCCTTTC
ACAAAGGCTAACAACTTTCTACAGTTTTATTTGTTACAAAGATAAATAATATATATTGTA
CATGAGATTTTATATCATCAAAATTTGTGGATACTTATTGGTTTGTAATAGGAGTTATGT
TTATTATGTGTTTATTATTAAGACTATGTTTATTGCTATATTTCGGTTGTTTAAATTTTG
TTAGTTTTGATTTATGTAAGGTTGTAGGATTTCAATGATATTGAGTATACTTTTTATTTG
GAGAAACTACAATATTCAGCAATTTAATACTTGAGAGTGATTATTTGGTAGGTGATATGC
GTCTATTACAGTGCAACCATGTACTCACATTATTAAGTTTAGTAATTTATAAATTGTGAG
TATCAGCTGTAGATGTTATCCATTCATTTACACTAGCTAGTTTAGGTATTAAGGTAGAGA
ACCGGGGAGGTAATTTTAACAACAGATTTATATTTGCAATATTTTACTTTAGTAATTTTT
AGCTCAATAAGTTCAATAGCATGTATAGTAATATGTATGATAGTAATATCACATTTCAAT
ATATT-AAATTTACAAATTTTTTTAGATATTTGTTTTTTCGACAGTATATATTTAGCTAT
TTTTATATGAATCTTTTTATTCGTAATGTTTTCTATAAAATACCCAATATGACCATTTCA
TGTGTGATTAGTACATACTGTTGCTGATAGATCTTGTATTTTG-TTTTATACTATTTTAC
GCATTTTATTATATGTATTTTGATATATTTTTAGGGCGATTTCTTAATATTTTTTGAATG
TTCATTTTATGTATGAACTTTTTTATATTATCATATGATTTTATAACAGCATATTGTGGT
TGAGAATTATTAGGGTTATATTC-TTTTTTATTAATATCTTATTTTTGATACCGTTTCAT
CTCCATAAAATTCGGTTTTAAAGCATTTTTTATAGGTAAAATAGGAGATATATTGCTCAT
ATTTGCATTTTCAATATTATTTTCAATGAATGGTTATTACATAGCAACGTTTCATATTAT
AAATTTTATGTGTGTTGATTACTATTACATAGTATTTATAACTTTAATATTATTATGTTG
TGCTTTTACGAAAATGATTACCAGATGCAATGGAAGGACCAATACCTGTATCTGCATTAA
TACATGCCGCAACGTTAGTTGTATGTGGAATAATATTAGGTAGTTTCATATTTTGGTGTT
TCGAATTTTGATTTAGCTATTTTTATAGTATAATTTGCTGAACAACCGCAATAATAGTAT
TAATGAGTCTGTGTGTCTTTTATAATTTTGACGCAAAACGTTATATAGCATTTAGTACAA
TCTGTCAAATAAGTTTTTCGTTTTTTTGTTGTATTTGTTTAGATCTTTATGTAGGTTGCT
TATTTTTTTGTTATCACATGTTTTATAAGGCATCTTTGTTTATAGTAATAGGTATATGAA
TACATATATTCTTTGGTCTGC
>JX123231_1
GTCTAAGAAATATATTTAAGATTATTCTTGTATATATATTTATAAATTAATAATTCTAAA
AAATAAAATAAAG-TTCCTCGAAAATAAAATTTTAGTAGCATAGTAATTTGTTAACTAAT
TATTAAAGTGTTCCACAGAAATTTTTTAAATTAAAACAAAAAAAATAATTTATGAATTAA
AATAAAAATTTTAATAAAAATTAAATAATTAAAATAGGGCAAGTCCTACTCTCCTTTACA
AAGAGAACGTTTCAATAATACGTATAAAATCGTTGTAAAGCAGATTTGTTTATATATTTA
ATTAATATAAGGAGTGCATAGTAATATTAGTACGCAAGGATCAATTATTTGTTATTTTAT
ATATACTACTTCAAGGTTTAATATTAAACTTAAGTCTATTGTTATTATTCATATTAATTT
TTTTAAAAGTTTTTAAGTTTTATGCTAGTTTATTTTAAAATAATTTTATTTGTCATATTT
TAGGAATAGATAATAATATTTGTTTTTAAGAGTT-AAATATTTAAAT-AATAATATATTT
ATTACATATAACATGTATTTTAATAAAAAGCGGAGAAAAGAGGAAGGGTCTTCTAATGTC
AGGTTGTTTATATAGGATATATGGAGTGGGGTTCAGTTTAGGTCTATTTATTATGTTACA
GATAATATGTGGTGTTTGCTTAGCATGAATGTTTTTTAGTTGTTTTATTTGTGCAAATTG
ATATTTTATTTTATTTTTGTGAGACTTTGATTTAGGTTTTGTGATTAGAAGTATTCATAT
CTGTTTTACTTCTTTGCTATATTTTCTATTATATGTGCATATATTTAAATGTATAATATT
GGTAATTTTATTTGACACACATTTATTAGTATGATTTATAGGATTTATATTATTTATGTT
TATAATAATTATTGCATTTATTGGGTACGTGTTACCATGTACAATGATGTCTTATTGAGG
ATTAACAGTTTTTAGTAATATTTTAGCTACTGTTCCTGTATTCGGCCAGTGATTATGTTA
TTGAATATGGGGTAGTGAATTTATAAATGATTTTACGCTTTTAAAACTTCATGTATTACA
TGTCCTGCTCCCTTTTGTTTTAATCATGGTATAACTAAGTATAAAATTATTAAAAAATGA
AAAAAAGATGAAATTCATAAGAAAGTAATTTTCGTTATATTTAATATCAAAAATATTGTA
AATCAAAAAAAAGTAATATAAAATTAACAAAATGCATAGACTTATACTATAAATTAAATG
AAAATTGAGGTATAAATAAAAGATGTAATTTTTTGTGGAGATAAAAATTAGAAATAAAAA
GCAAAAATTATTTACACTAAGTACAAAGAGTAAACTTATAATTGCAAAGCTATTCAATCC
AATTATAACGCAAGTACAGGATTGTAATAAAACAAGTTTTATAAATATAATATAGAAATA
GACTAAGCATATTAGTAAAATAATTAAAATAAAACAAAACAAAACATAGAAGTCAAAAAT
TAAAAAACAAAAATCACATAGGAAGAAGCAAAAGTGCAGGAGTAAGAAGTAAAGCAATAA
AAATAATAGAATAAAATTAATTAAGTTAATCATATAATAATATCATAAAATTAATATTTT
ATATCCAAAGCGACTTGATAATAAAAGTAAGAAAAGTAGTAAACTAAAAAGTTCAAATAA
AATTGATATAAAAATTATATGTGTTACAAATAAAAATAATATAATAATAATGTATTGAAT
AATAATTATCATAAATAAAAATCTTGTGTCAAATGTAAGAAAACAAAACATAAAAAAGAA
ACAAAAAAGAAATAAAATTAAAAATATAAAGCATATATATGAATCTAAAAATAATACAAT
AATCGAAAAAAATAATGTACGCATAGTTGCTAAATAAACAAAACAACTAGAAAATAAAAA
GCATCCAACTAAAAAAACACTAAACA-CATTACACACTAAGTGTATACTTAATAAAAACA
AGATGGAAAAGCTTTTATCAAAAAGAATAATAAATCCTAAAGGTAGGAAGAATCATGGAA
AAAATATGCAGAATAATGTTATTGATAATCCGAAAAGAAAGTAAA-TACCATCAAAACCA
ATTATAAATAAAGTAAATTTAACAAAAAGTTTAATGCCATCTGTAATAGGTGTCAATATC
CCAAAT-AAAAAAAGAGCTGGCCCAACTCTAAGTTGTACAATAGCCAAAACTTTCCTTTC
ACAAAGGCTAACAACTTTCTACAGTTTTATTTGTTACAAAGATAAATAATATATATTGTA
CATGAGATTTTATATCATCAAAATTTGTGGATACTTATTGGTTTGTAATAGGAGTTATGT
TTATTATGTGTTTATTATTAAGACTATGTTTATTGCTATATTTCGGTTGTTTAAATTTTG
TTAGTTTTGATTTATGTAAGGTTGTAGGATTTCAATGATATTGAGTATACTTTTTATTTG
GAGAAACTACAATATTCAGCAATTTAATACTTGAGAGTGATTATTTGGTAGGTGATATGC
GTCTATTACAGTGCAACCATGTACTCACATTATTAAGTTTAGTAATTTATAAATTGTGAG
TATCAGCTGTAGATGTTATCCATTCATTTACACTAGCTAGTTTAGGTATTAAGGTAGAGA
ACCGGGGAGGTAATTTTAACAACAGATTTATATTTGCAATATTTTACTTTAGTAATTTTT
AGCTCAATAAGTTCAATAGCATGTATAGTAATATGTATGATAGTAATATCACATTTCAAT
ATATT-AAATTTACAAATTTTTTTAGATATTTGTTTTTTCGACAGTATGTATTTAGCTAT
TTTTATATGAATCTTTTTATTCGTAATGTTTTCTATAAAATACCCAATATGACCATTTCA
TGTGTGATTAGTACATACTGTTGCTGATAGATCTTGTATTTTG-TTTTATACTATTTTAC
GCATTTTATTATATGTATTTTGATATATTTTTAGGGCGATTTCTTAATATTTTTTGAATG
TTCATTTTATGTATGAACTTTTTTATATTATCATATGATTTTATAACAGCATATTGTGGT
TGAGAATTATTAGGGTTATATTC-TTTTTTATTAATATCTTATTTTTGATACCGTTTCAT
CTCCATAAAATTCGGTTTTAAAGCATTTTTTATAGGTAAAATAGGAGATATATTGCTCAT
ATTTGCATTTTCAATATTATTTTCAATGAATGGTTATTACATAGCAACGTTTCATATTAT
AAATTTTATGTGTGTTGATTACTATTACATAGTATTTATAACTTTAATATTATTATGTTG
TGCTTTTACGAAAATGATTACCAGATGCAATGGAAGGACCAATACCTGTATCTGCATTAA
TACATGCTGCAACGTTAGTTGTATGTGGAATAATATTAGGTAGTTTCATATTTTGGTGTT
TCGAATTTTGATTTAGCTATTTTTATAGTATAATTTGCTGAACAACCGCAATAATAGTAT
TAATGAGTCTGTGTGTCTTTTATAATTTTGACGCAAAACGTTATATAGCATTTAGTACAA
TCTGTCAAATAAGTTTTTCGTTTTTTTGTTGTATTTGTTTAGATCTTTATGTAGGTTGCT
TATTTTTTTGTTATCACATGTTTTATAAGGCATCTTTGTTTATAGTAATAGGTATATGAA
TACATATATTCTTTGGTCTAC
>JX123200_1
GTCTAAGAAATATATTTAAGATTATTCTTGTATATATATTTATAAATTAATAATTCT-AA
AAATAAAATAAAG-TTCCTCGAAAATAAAATTTTAGTAGCATAGTAATTTGTTAACTAAT
TATTAAAGTGTTCCACAGAAATTTTTTAAATTAAAACAAAAAAAATAATTTATGAATTAA
AATAAAAATTTTAATAAAAATTAAATAATTAAAATAGGGCAAGTCCTACTCTCCTTTACA
AAGAGAACGTTTCAATAATACGTATAAAATCGTTGTAAAGCAGATTTGTTTATATATTTA
ATTAATATAAGGAGTGCATAGTAATATTAGTACGCAAGGATCAATTATTTGTTATTTTAT
ATATACTACTTCAAGGTTTAATATTAAACTTAAGTCTATTGTTATTATTCATATTAATTT
TTTTAAAAGTTTTTAAGTTTTATGCTAGTTTATTTTAAAATAATTTTATTTGTCATATTT
TAGGAATAGATAATAATATTTGTTTTTAAGAGTT-AAATATTTAAAT-AATAATATATTT
ATTACATATAACATGTATTTTAATAAAAAGCGGAGAAAAGAGGAAGGGTCTTCTAATGTC
AGGTTGTTTATATAGGATATATGGAGTGGGGTTCAGTTTAGGTCTATTTATTATGTTACA
GATAATATGTGGTGTTTGCTTAGCATGAATGTTTTTTAGTTGTTTTATTTGTGCAAATTG
ATATTTTATTTTATTTTTGTGAGACTTTGATTTAGGTTTTGTGATTAGAAGTATTCATAT
CTGTTTTACTTCTTTGCTATATTTTCTATTATATGTGCATATATTTAAATGTATAATATT
GGTAATTTTATTTGACACACATTTATTAGTATGATTTATAGGATTTATATTATTTATGTT
TATAATAATTATTGCATTTATTGGGTACGTGTTACCATGTACAATGATGTCTTATTGAGG
ATTAACAGTTTTTAGTAATATTTTAGCTACTGTTCCTGTATTCGGCCAGTGATTATGTTA
TTGAATATGGGGTAGTGAATTTATAAATGATTTTACGCTTTTAAAACTTCATGTATTACA
TGTCTTGCTCCCTTTTGTTTTAATTATGGTATAACTAAGTATAAAATTATTAAAAAATGA
AAAAAAGATGAAATTCATAAGAAAGTAATTTTCGTTATATTTAATATCAAAAATATTGTA
AATCAAAAAAAAGTAATATAAAATTAACAAAATGCATAGACTTATGCTATAAATTAAATG
AAAATTGAGGTATAAATAAAAGATGTAATTTTTTGTGGAGATAAAAATTAGAAATAAAAA
GCAAAAATTATTTACACTAAGTACAAAGAGTAAACTTATAATTGCAAAGCTATTCAATCC
AATTATAACGCAAGTACAGGATTGTAATAAAACAAGTTTTATAAATATAATATAGAAATA
GACTAAGCATATTAGTAAAATAATTAAAATAAAACAAAACAAAACATAGAAGTCAAAAAT
TAAAAAACAAAAATCACATAGGAAGAAGCAAAAGTGCAGGAGTAAGAAGTAAAGCAATAA
AAATAATAGAATAAAATTAATTAAGTTAATCATATAATAATATCATAAAATTAATATTTT
ATATCCAAAGCGACTTGATAATAAAAGTAAGAAAAGTAGTAAACTAAAAAGTTCAAATAA
AATTGATATAAAAATTATATGTGTTACAAATAAAAATAATATAATAATAATGTATTGAAT
AATAATTATCATAAATAAAAATCTTGTGTCAAATGTAAGAAAACAAAACATAAAAAAGAA
ACAAAAAAGAAATAAAATTAAAAATATAAAGCATATATATGAATCTAAAAATAATACAAT
AATCGAAAAAAATAATGTACGCATAGTTGCTAAATAAACAAAACAACTAGAAAATAAAAA
GCATCCAACTAAAAAAACACTAAACA-CATTACACACTAAGTGTATACTTAATAAAAACA
AGATGGAAAAGCTTTTATCAAAAAGAATAATAAATCCTAAAGGTAGGAAGAATCATGGAA
AAAATATGCAGAATAATGTTATTAATAATCCGAAAAGAAAGTAAA-TACCATCAAAACCA
ATTATAAATAAAGTAAATTTAACAAAAAGTTTAATGCCATCTGTAATAGGTGTCAATATC
CCAAAT-AAAAAAAGAGCTGGTCCAACTCTAAGTTGTACAATAGCCAAAACTTTCCTTTC
ACAAAGGCTAACAACTTTCTACAGTTTTATTTGTTACAAAGATAAATAATATATATTGTA
CATGAGATTTTATATCATCAAAATTTGTGGATACTTATTGGTTTGTAATAGGAGTTATGT
TTATTATGTGTTTATTATTAAGACTATGTTTATTGCTATATTTCGGTTGTTTAAATTTTG
TTAGTTTTGATTTATGTAAGGTTGTAGGATTTCAATGATATTGAGTATACTTTTTATTTG
GAGAAACTACAATATTCAGCAATTTAATACTTGAGAGTGATTATTTGGTAGGTGATATGC
GTCTATTACAGTGCAACCATGTACTCACATTATTAAGTTTAGTAATTTATAAATTGTGAG
TATCAGCTGTAGATGTTATCCATTCATTTACACTAGCTAGTTTAGGTATTAAGGTAGAGA
ACCGGGGAGGTAATTTTAACAACAGATTTATATTTGC-ATATTTTAC-TTAGTAATTTTT
AGCTCAATAAGTTCAATAGCATGTATAGTAATATGTATGATAGTAATATCACATTTCAAT
ATATT-AAATTTACAAATTTTTTTAGATATTTGTTTTTTCGACAGTATGTATTTAGCTAT
TTTTATATGAATCTTTTTATTCGTAATGTTTTCTATAAAATACCCAATATGACCATTTCA
TGTGTGATTAGTACATACTGTTGGTGATAGATCTTGTATTTTGTTTTTATACTATTTTAC
GCATTTTATTATATGTATTTTGATATATTTTTAGGGCGATTTCTTAATATTTTTTGAATG
TTCATTTTATGTATGAACTTTTTTATATTATCATATGATTTTATAACAGCATATTGTGGT
TGAGAATTATTAGGGTTATATTC-TTTTTTATTAATATCTTATTTTTGATACCGTTTCAT
CTCCATAAAATTCGGTTTTAAAGCATTTTTTATAGGTAAAATAGGAGATATATTGCTCAT
ATTTGCATTTTCAATATTATTTTCAATGAATGGTTATTACATAGCAACGTTTCATATTAT
AAATTTTATGTGTGTTGATTACTATTACATAGTATTTATAACTTTAATATTATTATGTTG
TGCTTTTACCAAAATGATTACCAGATGCAATGGAAGGACCAATACCTGTATCTGCATTAA
TACATGCTGCAACGTTAGTTGTATGTGGAATAATATTAGGTAGTTTCATATTTTGGTGTT
TCGAATTTTGATTTAGCTATTTTTATAGTATAATTTGCTGAACAACCGCAATAATAGTAT
TAATGAGTCTGTGTGTCTTTTATAATTTTGACGCAAAACGTTATATAGCATTTAGTACAA
TCTGTCAAATAAGTTTTTCGTTTTTTTGTTGTATTTGTTTAGATCTTTATGTAGGTTGCT
TATTTTTTTGTTATCACATGTTTTATAAGGCATCTTTGTTTATAGTAATAGGTATATGAA
TACATATATTCTTTGGTCTAC
>JX123230_1
GTCTAAGAAATATATTTAAGATTATTCTTGTATATATATTTATAAATTAATAATTCTAAA
AAATAAAATAAAG-TTCCTCGAAAATAAAATTTTAGTAGCATAGTAATTTGTTAACTAAT
TATTAAAGTGTTCCACAGAAATTTTTTAAATTAAAACAAAAAAAATAATTTATGAATTAA
AATAAAAATTTTAATAAAAATTAAATAATTAAAATAGGGCAAGTCCTACTCTCCTTTACA
AAGAGAACGTTTCAATAATACGTATAAAATCGTTGTAAAGCAGATTTGTTTATATATTTA
ATTAATATAAGGAGTGCATAGTAATATTAGTACGCAAGGATCAATTATTTGTTATTTTAT
ATATACTACTTCAAGGTTTAATATTAAACTTAAGTCTATTGTTATTATTCATATTAATTT
TTTTAAAAGTTTTTAAGTTTTATGCTAGTTTATTTTAAAATAATTTTATTTGTCATATTT
TAGGAATAGATAATAATATTTGTTTTTAAGAGTT-AAATATTTAAAT-AATAATATATTT
ATTACATATAACATGTATTTTAATAAAAAGCGGAGAAAAGAGGAAGGGTCTTCTAATGTC
AGGTTGTTTATATAGGATATATGGAGTGGGGTTCAGTTTAGGTCTATTTATTATGTTACA
GATAATATGTGGTGTTTGCTTAGCATGAATGTTTTTTAGTTGTTTTATTTGTGCAAATTG
ATATTTTATTTTATTTTTGTGAGACTTTGATTTAGGTTTTGTGATTAGAAGTATTCATAT
CTGTTTTACTTCTTTGCTATATTTTTTATTATATGTGCATATATTTAAATGTATAATATT
GGTAATTTTATTTGACACACATTTATTAGTATGATTTATAGGATTTATATTATTTATGTT
TATAATAATTATTGCATTTATTGGGTACGTGTTACCATGTACAATGATGTCTTATTGAGG
ATTAACAGTTTTTAGTAATATTTTAGCTACTGTTCCTGTATTCGGCCAGTGATTATGTTA
TTGAATATGGGGTAGTGAATTTATAAATGATTTTACGCTTTTAAAACTTCATGTATTACA
TGTCTTGCTCCCTTTTGTTTTAATTATGGTATAACTAAGTATAAAATTATTAAAAAATGA
AAAAAAGATGAAATTCATAAGAAAGTAATTTTCGTTATATTTAATATCAAAAATATTGTA
AATCAAAAAAAAGTAATATAAAATTAACAAAATGCATAGACTTATACTATAAATTAAATG
AAAATTGAGGTATAAATAAAAGATGTAATTTTTTGTGGAGATAAAAATTAGAAATAAAAA
GCAAAAATTATTTACACTAAGTACAAAGAGTAAACTTATAATTGCAAAGCTATTCAATCC
AATTATAACGCAAGTACAGGATTGTAATAAAACAAGTTTTATAAATATAATATAGAAATA
GACTAAGCATATTAGTAAAATAATTAAAATAAAACAAAACAAAACATAGAAGTCAAAAAT
TAAAAAACAAAAATCACATAGGAAGAAGCAAAAGTGCAGGAGTAAGAAGTAAAGCAATAA
AAATAATAGAATAAAATTAATTAAGTTAATCATATAATAATATCATAAAATTAATATTTT
ATATCCAAAGCGACTTGATAATAAAAGTAAGAAAAGTAGTAAACTAAAAAGTTCAAATAA
AATTGATATAAAAATTATATGTGTTACAAATAAAAATAATATAATAATAATGTATTGAAT
AATAATTATCATAAATAAAAATCTTGTGTCAAATGTAAGAAAACAAAACATAAAAAAGAA
ACAAAAAAGAAATAAAATTAAAAATATAAAGCATATATATGAATCTAAAAATAATACAAT
AATCGAAAAAAATAATGTACGCATAGTTGCTAAATAAACAAAACAACTAGAAAATAAAAA
GCATCCAACTAAAAAAACACTAAACA-CATTACACACTAAGTGTATACTTAATAAAAACA
AGATGGAAAAGCTTTTATCAAAAAGAATAATAAATCCTAAAGGTAGGAAGAATCATGGAA
AAAATATGCAGAATAATGTTATTGATAATCCGAAAAGAAAGTAAA-TACCATCAAAACCA
ATTATAAATAAAGTAAATTTAACAAAAAGTTTAATGCCATCTGTAATAGGTGTCAATATC
CCAAAT-AAAAAAAGAGCTGGCCCAACTCTAAGTTGTACAATAGCCAAAACTTTCCTTTC
ACAAAGGCTAACAACTTTCTACAGTTTTATTTGTTACAAAGATAAATAATATATATTGTA
CATGAGATTTTATATCATCAAAATTTGTGGATACTTATTGGTTTGTAATAGGAGTTATGT
TTATTATGTGTTTATTATTAAGACTATGTTTATTGCTATATTTCGGTTGTTTAAATTTTG
TTAGTTTTGATTTATGTAAGGTTGTAGGATTTCAATGATATTGAGTATACTTTTTATTTG
GAGAAACTACAATATTCAGCAATTTAATACTTGAGAGTGATTATTTGGTAGGTGATATGC
GTCTATTACAGTGCAACCATGTACTCACATTATTAAGTTTAGTAATTTATAAATTGTGAG
TATCAGCTGTAGATGTTATCCATTCATTTACACTAGCTAGTTTAGGTATTAAGGTAGAGA
ACCGGGGAGGTAATTTTAACAACAGATTTATATTTGCAATATTTTAC-TTAGTAATTTTT
AGCTCAATAAGTTCAATAGCATGTATAGTAATATGTATGATAGTAATATCACATTTCAAT
ATATT-AAATTTACAAATTTTTTTAGATATTTGTTTTTTCGACAGTATGTATTTAGCTAT
TTTTATATGAATCTTTTTATTCGTAATGTTTTCTATAAAATACCCAATATGACCATTTCA
TGTGTGATTAGTACATACTGTTGCTGATAGATCTTGTATTTTG-TTTTATACTATTTTAC
GCATTTTATTATATGTATTTTGATATATTTTTAGGGCGATTTCTTAATATTTTTTGAATG
TTCATTTTATGTATGAACTTTTTTATATTATCATATGATTTTATAACAGCATATTGTGGT
TGAGAATTATTAGGGTTATATTC-TTTTTTATTAATATCTTATTTTTGATACCGTTTCAT
CTCCATAAAATTCGGTTTTAAAGCATTTTTTATAGGTAAAATAGGAGATATATTGCTCAT
ATTTGCATTTTCAATATTATTTTCAATGAATGGTTATTACATAGCAACGTTTCATATTAT
AAATTTTATGTGTGTTGATTACTATTACATAGTATTTATAACTTTAATATTATTATGTTG
TGCTTTTACGAAAATGATTACCAGATGCAATGGAAGGACCAATACCTGTATCTGCATTAA
TACATGCTGCAACGTTAGTTGTATGTGGAATAATATTAGGTAGTTTCATATTTTGGTGTT
TCGAATTTTGATTTAGCTATTTTTATAGTATAATTTGCTGAACAACCGCAATAATAGTAT
TAATGAGTCTGTGTGTCTTTTATAATTTTGACGCAAAACGTTATATAGCATTTAGTACAA
TCTGTCAAATAAGTTTTTCGTTTTTTTGTTGTATTTGTTTAGATCTTTATGTAGGTTGCT
TATTTTTTTGTTATCACATGTTTTATAAGGCATCTTTGTTTATAGTAATAGGTATATGAA
TACATATATTCTTTGGTCTAC
>JX123210_1
GTCTAAGAAATATATTTAAGATTATTCTTGTATATATATTTATAAATTAATAATTCT-AA
AAATAAAATAAAG-TTCCTCGAAAATAAAATTTTAGTAGCATAGTAATTTGTTAACTAAT
TATTAAAGTGTTCCACAGAAATTTTTTAAATTAAAACAAAAAAAATAATTTATGAATTAA
AATAAAAATTTTAATAAAAATTAAATAATTAAAATAGGGCAAGTCCTACTCTCCTTTACA
AAGAGAACGTTTCAATAATACGTATAAAATCGTTGTAAAGCAGATTTGTTTATATATTTA
ATTAATATAAGGAGTGCATAGTAATATTAGTACGCAAGGATCAATTATTTGTTATTTTAT
ATATACTACTTCAAGGTTTAATATTAAACTTAAGTCTATTGTTATTATTCATATTAATTT
TTTTAAAAGTTTTTAAGTTTTATGCTAGTTTATTTTAAAATAATTTTATTTGTCATATTT
TAGGAATAGATAATAATATTTGTTTTTAAGAGTT-AAATATTTAAAT-AATAATATATTT
ATTACATATAACATGTATTTTAATAAAAAGCGGAGAAAAGAGGAAGGGTCTTCTAATGTC
AGGTTGTTTATATAGGATATATGGAGTGGGGTTCAGTTTAGGTCTATTTATTATGTTACA
GATAATATGTGGTGTTTGCTTAGCATGAATGTTTTTTAGTTGTTTTATTTGTGCAAATTG
ATATTTTATTTTATTTTTGTGAGACTTTGATTTAGGTTTTGTGATTAGAAGTATTCATAT
CTGTTTTACTTCTTTGCTATATTTTCTATTATATGTGCATATATTTAAATGTATAATATT
GGTAATTTTATTTGACACACATTTATTAGTATGATTTATAGGATTTATATTATTTATGTT
TATAATAATTATTGCATTTATTGGGTACGTGTTACCATGTACAATGATGTCTTATTGAGG
ATTAACAGTTTTTAGTAATATTTTAGCTACTGTTCCTGTATTCGGCCAGTGATTATGTTA
TTGAATATGGGGTAGTGAATTTATAAATGATTTTACGCTTTTAAAACTTCATGTATTACA
TGTCTTGCTCCCTTTTGTTTTAATTATGGTATAACTAAGTATAAAATTATTAAAAAATGA
AAAAAAGATGAAATTCATAAGAAAGTAATTTTCGTTATATTTAATATCAAAAATATTGTA
AATCAAAAAAAAGTAATATAAAATTAACAAAATGCATAGACTTATGCTATAAATTAAATG
AAAATTGAGGTATAAATAAAAGATGTAATTTTTTGTGGAGATAAAAATTAGAAATAAAAA
GCAAAAATTATTTACACTAAGTACAAAGAGTAAACTTATAATTGCAAAGCTATTCAATCC
AATTATAACGCAAGTACAGGATTGTAATAAAACAAGTTTTATAAATATAATATAGAAATA
GACTAAGCATATTAGTAAAATAATTAAAATAAAACAAAACAAAACATAGAAGTCAAAAAT
TAAAAAACAAAAATCACATAGGAAGAAGCAAAAGTGCAGGAGTAAGAAGTAAAGCAATAA
AAATAATAGAATAAAATTAATTAAGTTAATCATATAATAATATCATAAAATTAATATTTT
ATATCCAAAGCGACTTGATAATAAAAGTAAGAAAAGTAGTAAACTAAAAAGTTCAAATAA
AATTGATATAAAAATTATATGTGTTACAAATAAAAATAATATAATAATAATGTATTGAAT
AATAATTATCATAAATAAAAATCTTGTGTCAAATGTAAGAAAACAAAACATAAAAAAGAA
ACAAAAAAGAAATAAAATTAAAAATATAAAGCATATATATGAATCTAAAAATAATACAAT
AATCGAAAAAAATAATGTACGCATAGTTGCTAAATAAACAAAACAACTAGAAAATAAAAA
GCATCCAACTAAAAAAACACTAAACA-CATTACACACTAAGTGTATACTTAATAAAAACA
AGATGGAAAAGCTTTTATCAAAAAGAATAATAAATCCNAAAGGTAGGAAGAATCATGGAA
AAAATATGCAGAATAACGTTATTAATAATCCGAAAAGAAAGTAAA-TACCATCAAAACCA
ATTATAAATAAAGTAAATTTAACAAAAAGTTTAATGCCATCTGTAATAGGTGTCAATATC
CCAAAT-AAAAAAAGAGCTGGTCCAACTCTAAGTTGTACAATAGCCAAAACTTTCCTTTC
ACAAAGGCTAACAACTTTCTACAGTTTTATTTGTTACAAAGATAAATAATATATATTGTA
CATGAGATTTTATATCATCAAAATTTGTGGATACTTATTGGTTTGTAATAGGAGTTATGT
TTATTATGTGTTTATTATTAAGACTATGTTTATTGCTATATTTCGGTTGTTTAAATTTTG
TTAGTTTTGATTTATGTAAGGTTGTAGGATTTCAATGATATTGAGTATACTTTTTATTTG
GAGAAACTACAATATTCAGCAATTTAATACTTGAGAGTGATTATTTGGTAGGTGATATGC
GTCTATTACAGTGCAACCATGTACTCACATTATTAAGTTTAGTAATTTATAAATTGTGAG
TATCAGCTGTAGATGTTATCCATTCATTTACACTAGCTAGTTTAGGTATTAAGGTAGAGA
ACCGGGGAGGTAATTTTAACAACAGATTTATATTTGC-ATATTTTAC-TTAGTAATTTTT
AGCTCAATAAGTTCAATAGCATGTATAGTAATATGTATGATAGTAATATCACATTTCAAT
ATATT-AAATTTACAAATTTTTTTAGATATTTGTTTTTTCGACAGTATGTATTTAGCTAT
TTTTATATGAATCTTTTTATTCGTAATGTTTTCTATAAAATACCCAATATGACCATTTCA
TGTGTGATTAGTACATACTGTTGCTGATAGATCTTGTATTTTG-TTTTATACTATTTTAC
GCATTTTATTATATGTATTTTGATATATTTTTAGGGCGATTTCTTAATATTTTTTGAATG
TTCATTTTATGTATGAACTTTTTTATATTATCATATGATTTTATAACAGCATATTGTGGT
TGAGAATTATTAGGGTTATATTC-TTTTTTATTAATATCTTATTTTTGATACCGTTTCAT
CTCCATAAAATTCGGTTTTAAAGCATTTTTTATAGGTAAAATAGGAGATATATTGCTCAT
ATTTGCATTTTCAATATTATTTTCAATGAATGGTTATTACATAGCAACGTTTCATATTAT
AAATTTTATGTGTGTTGATTACTATTACATAGTATTTATAACTTTAATATTATTATGTTG
TGCTTTTACGAAAATGATTACCAGATGCAATGGAAGGACCAATACCTGTATCTGCATTAA
TACATGCTGCAACGTTAGTTGTATGTGGAATAATATTAGGTAGTTTCATATTTTGGTGTT
TCGAATTTTGATTTAGCTATTTTTATAGTATAATTTGCTGAACAACCGCAATAATAGTAT
TAATGAGTCTGTGTGTCTTTTATAATTTTGACGCAAAACGTTATATAGCATTTAGTACAA
TCTGTCAAATAAGTTTTTCGTTTTTTTGTTGTATTTGTTTAGATCTTTATGTAGGTTGCT
TATTTTTTTGTTATCACATGTTTTATAAGGCATCTTTGTTTATAGTAATAGGTATATGAA
TACATATATTCTTTGGTCTAC
>JX123199_1
GTCTAAGAAATATATTTAAGATTATTCTTGTATATATATTTATAAATTAATAATTCT-AA
AAATAAAATAAAG-TTCCTCGAAAATAAAATTTTAGTAGCATAGTAATTTGTTAACTAAT
TATTAAAGTGTTCCACAGAAATTTTTTAAATTAAAACAAAAAAAATAATTTATGAATTAA
AATAAAAATTTTAATAAAAATTAAATAATTAAAATAGGGCAAGTCCTACTCTCCTTTACA
AAGAGAACGTTTCAATAATACGTATAAAATCGTTGTAAAGCAGATTTGTTTATATATTTA
ATTAATATAAGGAGTGCATAGTAATATTAGTACGCAAGGATCAATTATTTGTTATTTTAT
ATATACTACTTCAAGGTTTAATATTAAACTTAAGTCTATTGTTATTATTCATATTAATTT
TTTTAAAAGTTTTTAAGTTTTATGCTAGTTTATTTTAAAATAATTTTATTTGTCATATTT
TAGGAATAGATAATAATATTTGTTTTTAAGAGTT-AAATATTTAAAT-AATAATATATTT
ATTACATATAACATGTATTTTAATAAAAAGCGGAGAAAAGAGGAAGGGTCTTCTAATGTC
AGGTTGTTTATATAGGATATATGGAGTGGGGTTCAGTTTAGGTCTATTTATTATGTTACA
GATAATATGTGGTGTTTGCTTAGCATGAATGTTTTTTAGTTGTTTTATTTGTGCAAATTG
ATATTTTATTTTATTTTTGTGAGACTTTGATTTAGGTTTTGTGATTAGAAGTATTCATAT
CTGTTTTACTTCTTTGCTATATTTTCTATTATATGTGCATATATTTAAATGTATAATATT
GGTAATTTTATTTGACACACATTTATTAGTATGATTTATAGGATTTATATTATTTATGTT
TATAATAATTATTGCATTTATTGGGTACGTGTTACCATGTACAATGATGTCTTATTGAGG
ATTAACAGTTTTTAGTAATATTTTAGCTACTGTTCCTGTATTCGGCCAGTGATTATGTTA
TTGAATATGGGGTAGTGAATTTATAAATGATTTTACGCTTTTAAAACTTCATGTATTACA
TGTCTTGCTCCCTTTTGTTTTAATTATGGTATAACTAAGTATAAAATTATTAAAAAATGA
AAAAAAGATGAAATTCATAAGAAAGTAATTTTCGTTATATTTAATATCAAAAATATTGTA
AATCAAAAAAAAGTAATATAAAATTAACAAAATGCATAGACTTATGCTATAAATTAAATG
AAAATTGAGGTATAAATAAAAGATGTAATTTTTTGTGGAGATAAAAATTAGAAATAAAAA
GCAAAAATTATTTACACTAAGTACAAAGAGTAAACTTATAATTGCAAAGCTATTCAATCC
AATTATAACGCAAGTACAGGATTGTAATAAAACAAGTTTTATAAATATAATATAGAAATA
GACTAAGCATATTAGTAAAATAATTAAAATAAAACAAAACAAAACATAGAAGTCAAAAAT
TAAAAAACAAAAATCACATAGGAAGAAGCAAAAGTGCAGGAGTAAGAAGTAAAGCAATAA
AAATAATAGAATAAAATTAATTAAGTTAATCATATAATAATATCATAAAATTAATATTTT
ATATCCAAAGCGACTTGATAATAAAAGTAAGAAAAGTAGTAAACTAAAAAGTTCAAATAA
AATTGATATAAAAATTATATGTGTTACAAATAAAAATAATATAATAATAATGTATTGAAT
AATAATTATCATAAATAAAAATCTTGTGTCAAATGTAAGAAAACAAAACATAAAAAAGAA
ACAAAAAAGAAATAAAATTAAAAATATAAAGCATATATATGAATCTAAAAATAATACAAT
AACCGAAAAAAATAATGTACGCATAGTTGCTAAATAAACAAAACAACTAGAAAATAAAAA
GCATCCAACTAAAAAAACACTAAACA-CATTACACACTAAGTGTATACTTAATAAAAACA
AGATGGAAAAGCTTTTATCAAAAAGAATAATAAATCCTAAAGGTAGGAAGAATCATGGAA
AAAATATGCAGAATAATGTTATTAATAATCCGAAAAGAAAGTAAA-TACCATCAAAACCA
ATTATAAATAAAGTAAATTTAACAAAAAGTTTAATGCCATCTGTAATAGGTGTCAATATC
CCAAAT-AAAAAAAGAGCTGGTCCAACTCTAAGTTGTACAATAGCCAAAACTTTCCTTTC
ACAAAGGCTAACAACTTTCTACAGTTTTATTTGTTACAAAGATAAATAATATATATTGTA
CATGAGATTTTATATCATCAAAATTTGTGGATACTTATTGGTTTGTAATAGGAGTTATGT
TTATTATGTGTTTATTATTAAGACTATGTTTATTGCTATATTTCGGTTGTTTAAATTTTG
TTAGTTTTGATTTATGTAAGGTTGTAGGATTTCAATGATATTGAGTATACTTTTTATTTG
GAGAAACTACAATATTCAGCAATTTAATACTTGAGAGTGATTATTTGGTAGGTGATATGC
GTCTATTACAGTGCAACCATGTACTCACATTATTAAGTTTAGTAATTTATAAATTGTGAG
TATCAGCTGTAGATGTTATCCATTCATTTACACTAGCTAGTTTAGGTATTAAGGTAGAGA
ACCGGGGAGGTAATTTTAACAACAGATTTATATTTGC-ATATTTTAC-TTAGTAATTTTT
AGCTCAATAAGTTCAATAGCATGTATAGTAATATGTATGATAGTAATATCACATTTCAAT
ATATT-AAATTTACAAATTTTTTTAGATATTTGTTTTTTCGACAGTATGTATTTAGCTAT
TTTTATATGAATCTTTTTATTCGTAATGTTTTCTATAAAATACCCAATATGACCATTTCA
TGTGTGATTAGTACATACTGTTGCTGATAGATCTTGTATTTTG-TTTTATACTATTTTAC
GCATTTTATTATATGTATTTTGATATATTTTTAGGGCGATTTCTTAATATTTTTTGAATG
TTCATTTTATGTATGAACTTTTTTATATTATCATATGATTTTATAACAGCATATTGTGGT
TGAGAATTATTAGGGTTATATTC-TTTTTTATTAATATCTTATTTTTGATACCGTTTCAT
CTCCATAAAATTCGGTTTTAAAGCATTTTTTATAGGTAAAATAGGAGATATATTGCTCAT
ATTTGCATTTTCAATATTATTTTCAATGAATGGTTATTACATAGCAACGTTTCATATTAT
AAATTTTATGTGTGTTGATTACTATTACATAGTATTTATAACTTTAATATTATTATGTTG
TGCTTTTACGAAAATGATTACCAGATGCAATGGAAGGACCAATACCTGTATCTGCATTAA
TACATGCTGCAACGTTAGTTGTATGTGGAATAATATTAGGTAGTTTCATATTTTGGTGTT
TCGAATTTTGATTTAGCTATTTTTATAGTATAATTTGCTGAACAACCGCAATAATAGTAT
TAATGAGTCTGTGTGTCTTTTATAATTTTGACGCAAAACGTTATATAGCATTTAGTACAA
TCTGTCAAATAAGTTTTTCGTTTTTTTGTTGTATTTGTTTAGATCTTTATGTAGGTTGCT
TATTTTTTTGTTATCACATGTTTTATAAGGCATCTTTGTTTATAGTAATAGGTATATGAA
TACATATATTCTTTGGTCTAC
>JX123208_1
GTCTAAGAAATATATTTAAGATTATTCTTGTATATATATTTATAAATTAATAATTCT-AA
AAATAAAATAAAG-TTCCTCGAAAATAAAATTTTAGTAGCATAGTAATTTGTTAACTAAT
TATTAAAGTGTTCCACAGAAATTTTTTAAATTAAAACAAAAAAAATAATTTATGAATTAA
AATAAAAATTTTAATAAAAATTAAATAATTAAAATAGGGCAAGTCCTACTCTCCTTTACA
AAGAGAACGTTTCAATAATACGTATAAAATCGTTGTAAAGCAGATTTGTTTATATATTTA
ATTAATATAAGGAGTGCATAGTAATATTAGTACGCAAGGATCAATTATTTGTTATTTTAT
ATATACTACTTCAAGGTTTAATATTAAACTTAAGTCTATTGTTATTATTCATATTAATTT
TTTTAAAAGTTTTTAAGTTTTATGCTAGTTTATTTTAAAATAATTTTATTTGTCATATTT
TAGGAATAGATAATAATATTTGTTTTTAAGAGTT-AAATATTTAAAT-AATAATATATTT
ATTACATATAACATGTATTTTAATAAAAAGCGGAGAAAAGAGGAAGGGTCTTCTAATGTC
AGGTTGTTTATATAGGATATATGGAGTGGGGTTCAGTTTAGGTCTATTTATTATGTTACA
GATAATATGTGGTGTTTGCTTAGCATGAATGTTTTTTAGTTGTTTTATTTGTGCAAATTG
ATATTTTATTTTATTTTTGTGAGACTTTGATTTAGGTTTTGTGATTAGAAGTATTCATAT
CTGTTTTACTTCTTTGCTATATTTTCTATTATATGTGCATATATTTAAATGCATAATATT
GGTAATTTTATTTGACACACATTTATTAGTATGATTTATAGGATTTATATTATTTATGTT
TATAATAATTATTGCATTTATTGGGTACGTGTTACCATGTACAATGATGTCTTATTGAGG
ATTAACAGTTTTTAGTAATATTTTAGCTACTGTTCCTGTATTCGGCCAGTGATTATGTTA
TTGAATATGGGGTAGTGAATTTATAAATGATTTTACGCTTTTAAAACTTCATGTATTACA
TGTCTTGCTCCCTTTTGTTTTAATTATGGTATAACTAAGTATAAAATTATTAAAAAATGA
AAAAAAGATGAAATTCATAAGAAAGTAATTTTCGTTATATTTAATATCAAAAATATTGTA
AATCAAAAAAAAGTAATATAAAATTAACAAAATGCATAGACTTATGCTATAAATTAAATG
AAAATTGAGGTATAAATAAAAGATGTAATTTTTTGTGGAGATAAAAATTAGAAATAAAAA
GCAAAAATTATTTACACTAAGTACAAAGAGTAAACTTATAATTGCAAAGCTATTCAATCC
AATTATAACGCAAGTACAGGATTGTAATAAAACAAGTTTTATAAATATAATATAGAAATA
GACTAAGCATATTAGTAAAATAATTAAAATAAAACAAAACAAAACATAGAAGTCAAAAAT
TAAAAAACAAAAATCACATAGGAAGAAGCAAAAGTGCAGGAGTAAGAAGTAAAGCAATAA
AAATAATAGAATAAAATTAATTAAGTTAATCATATAATAATATCATAAAATTAATATTTT
ATATCCAAAGCGACTTGATAATAAAAGTAAGAAAAGTAGTAAACTAAAAAGTTCAAATAA
AATTGATATAAAAATTATATGTGTTACAAATAAAAATAATATAATAATAATGTATTGAAT
AATAATTATCATAAATAAAAATCTTGTGTCAAATGTAAGAAAACAAAACATAAAAAAGAA
ACAAAAAAGAAATAAAATTAAAAATATAAAGCATATATATGAATCTAAAAATAATACAAT
AATCGAAAAAAATAATGTACGCATAGTTGCTAAATAAACAAAACAACTAGAAAATAAAAA
GCATCCAACTAAAAAAACACTAAACA-CATTACACACTAAGTGTATACTTAATAAAAACA
AGATGGAAAAGCTTTTATCAAAAAGAATAATAAATCCTAAAGGTAGGAAGAATCATGGAA
AAAATATGCAGAATAACGTTATTAATAATCCGAAAAGAAAGTAAA-TACCATCAAAACCA
ATTATAAATAAAGTAAATTTAACAAAAAGTTTAATGCCATCTGTAATAGGTGTCAATATC
CCAAAT-AAAAAAAGAGCTGGTCCAACTCTAAGTTGTACAATAGCCAAAACTTTCCTTTC
ACAAAGGCTAACAACTTTCTACAGTTTTATTTGTTACAAAGATAAATAATATATATTGTA
CATGAGATTTTATATCATCAAAATTTGTGGATACTTATTGGTTTGTAATAGGAGTTATGT
TTATTATGTGTTTATTATTAAGACTATGTTTATTGCTATATTTCGGTTGTTTAAATTTTG
TTAGTTTTGATTTATGTAAGGTTGTAGGATTTCAATGATATTGAGTATACTTTTTATTTG
GAGAAACTACAATATTCAGCAATTTAATACTTGAGAGTGATTATTTGGTAGGTGATATGC
GTCTATTACAGTGCAACCATGTACTCACATTATTAAGTTTAGTAATTTATAAATTGTGAG
TATCAGCTGTAGATGTTATCCATTCATTTACACTAGCTAGTTTAGGTATTAAGGTAGAGA
ACCGGGGAGGTAATTTTAACAACAGATTTATATTTGC-ATATTTTAC-TTAGTAATTTTT
AGCTCAATAAGTTCAATAGCATGTATAGTAATATGTATGATAGTAATATCACATTTCAAT
ATATT-AAATTTACAAATTTTTTTAGATATTTGTTTTTTCGACAGTATGTATTTAGCTAT
TTTTATATGAATCTTTTTATTCGTAATGTTTTCTATAAAATACCCAATATGACCATTTCA
TGTGTGATTAGTACATACTGTTGCTGATAGATCTTGTATTTTG-TTTTATACTATTTTAC
GCATTTTATTATATGTATTTTGATATATTTTTAGGGCGATTTCTTAATATTTTTTGAATG
TTCATTTTATGTATGAACTTTTTTATATTATCATATGATTTTATAACAGCATATTGTGGT
TGAGAATTATTAGGGTTATATTC-TTTTTTATTAATATCTTATTTTTGATACCGTTTCAT
CTCCATAAAATTCGGTTTTAAAGCATTTTTTATAGGTAAAATAGGAGATATATTGCTCAT
ATTTGCATTTTCAATATTATTTTCAATGAATGGTTATTACATAGCAACGTTTCATATTAT
AAATTTTATGTGTGTTGATTACTATTACATAGTATTTATAACTTTAATATTATTATGTTG
TGCTTTTACGAAAATGATTACCAGATGCAATGGAAGGACCAATACCTGTATCTGCATTAA
TACATGCTGCAACGTTAGTTGTATGTGGAATAATATTAGGTAGTTTCATATTTTGGTGTT
TCGAATTTTGATTTAGCTATTTTTATAGTATAATTTGCTGAACAACCGCAATAATAGTAT
TAATGAGTCTGTGTGTCTTTTATAATTTTGACGCAAAACGTTATATAGCATTTAGTACAA
TCTGTCAAATAAGTTTTTCGTTTTTTTGTTGTATTTGTTTAGATCTTTATGTAGGTTGCT
TATTTTTTTGTTATCACATGTTTTATAAGGCATCTTTGTTTATAGTAATAGGTATATGAA
TACATATATTCTTTGGTCTAC
>JX123214_1
GTCTAAGAAATATATTTAAGATTATTCTTGTATATATATTTATAAATTAATAATTCT-AA
AAATAAAATAAAG-TTCCTCGAAAATAAAATTTTAGTAGCATAGTAATTTGTTAACTAAT
TATTAAAGTGTTCCACAGAAATTTTTTAAATTAAAACAAAAAAAATAATTTATGAATTAA
AATAAAAATTTTAATAAAAATTAAATAATTAAAATAGGGCAAGTCCTACTCTCCTTTACA
AAGAGAACGTTTCAATAATACGTATAAAATCGTTGTAAAGCAGATTTGTTTATATATTTA
ATTAATATAAGGAGTGCATAGTAATATTAGTACGCAAGGATCAATTATTTGTTATTTTAT
ATATACTACTTCAAGGTTTAATATTAAACTTAAGTCTATTGTTATTATTCATATTAATTT
TTTTAAAAGTTTTTAAGTTTTATGCTAGTTTATTTTAAAATAATTTTATTTGTCATATTT
TAGGAATAGATAATAATATTTGTTTTTAAGAGTT-AAATATTTAAAT-AATAATATATTT
ATTACATATAACATGTATTTTAATAAAAAGCGGAGAAAAGAGGAAGGGTCTTCTAATGTC
AGGTTGTTTATATAGGATATATGGAGTGGGGTTCAGTTTAGGTCTATTTATTATGTTACA
GATAATATGTGGTGTTTGCTTAGCATGAATGTTTTTTAGTTGTTTTATTTGTGCAAATTG
ATATTTTATTTTATTTTTGTGAGACTTTGATTTAGGTTTTGTGATTAGAAGTATTCATAT
CTGTTTTACTTCTTTGCTATATTTTTTATTATATGTGCATATATTTAAATGTATAATATT
GGTAATTTTATTTGACACACATTTATTAGTATGATTTATAGGATTTATATTATTTATGTT
TATAATAATTATTGCATTTATTGGGTACGTGTTACCATGTACAATGATGTCTTATTGAGG
ATTAACAGTTTTTAGTAATATTTTAGCTACTGTTCCTGTATTCGGCCAGTGATTATGTTA
TTGAATATGGGGTAGTGAATTTATAAATGATTTTACGCTTTTAAAACTTCATGTATTACA
TGTCTTGCTCCCTTTTGTTTTAATTATGGTATAACTAAGTATAAAATTATTAAAAAATGA
AAAAAAGATGAAATTCATAAGAAAGTAATTTTCGTTATATTTAATATCAAAAATATTGTA
AATCAAAAAAAAGTAATATAAAATTAACAAAATGCATAGACTTATGCTATAAATTAAATG
AAAATTGAGGTATAAATAAAAGATGTAATTTTTTGTGGAGATAAAAATTAGAAATAAAAA
GCAAAAATTATTTACACTAAGTACAAAGAGTAAACTTATAATTGCAAAGCTATTCAATCC
AATTATAACGCAAGTACAGGATTGTAATAAAACAAGTTTTATAAATATAATATAGAAATA
GACTAAGCATATTAGTAAAATAATTAAAATAAAACAAAACAAAACATAGAAGTCAAAAAT
TAAAAAACAAAAATCACATAGGAAGAAGCAAAAGTGCAGGAGTAAGAAGTAAAGCAATAA
AAATAATAGAATAAAATTAATTAAGTTAATCATATAATAATATCATAAAATTAATATTTT
ATATCCAAAGCGACTTGATAATAAAAGTAAGAAAAGTAGTAAACTAAAAAGTTCAAATAA
AATTGATATAAAAATTATATGTGTTACAAATAAAAATAATATAATAATAATGTATTGAAT
AATAATTATCATAAATAAAAATCTTGTGTCAAATGTAAGAAAACAAAACATAAAAAAGAA
ACAAAAAAGAAATAAAATTAAAAATATAAAGCATATATATGAATCTAAAAATAATACAAT
AATCGAAAAAAATAATGTACGCATAGTTGCTAAATAAACAAAACAACTAGAAAATAAAAA
GCATCCAACTAAAAAAACACTAAACA-CATTACACACTAAGTGTATACTTAATAAAAACA
AGATGGAAAAGCTTTTATCAAAAAGAATAATAAATCCTAAAGGTAGGAAGAATCATGGAA
AAAATATGCAGAATAACGTTATTAATAATCCGAAAAGAAAGTAAA-TACCATCAAAACCA
ATTATAAATAAAGTAAATTTAACAAAAAGTTTAATGCCATCTGTAATAGGTGTCAATATC
CCAAAT-AAAAAAAGAGCTGGTCCAACTCTAAGTTGTACAATAGCCAAAACTTTCCTTTC
ACAAAGGCTAACAACTTTCTACAGTTTTATTTGTTACAAAGATAAATAATATATATTGTA
CATGAGATTTTATATCATCAAAATTTGTGGATACTTATTGGTTTGTAATAGGAGTTATGT
TTATTATGTGTTTATTATTAAGACTATGTTTATTGCTATATTTCGGTTGTTTAAATTTTG
TTAGTTTTGATTTATGTAAGGTTGTAGGATTTCAATGATATTGAGTATACTTTTTATTTG
GAGAAACTACAATATTCAGCAATTTAATACTTGAGAGTGATTATTTGGTAGGTGATATGC
GTCTATTACAGTGCAACCATGTACTCACATTATTAAGTTTAGTAATTTATAAATTGTGAG
TATCAGCTGTAGATGTTATCCATTCATTTACACTAGCTAGTTTAGGTATTAAGGTAGAGA
ACCGGGGAGGTAATTTTAACAACAGATTTATATTTGCAATATTTTAC-TTAGTAATTTTT
AGCTCAATAAGTTCAATAGCATGTATAGTAATATGTATGATAGTAATATCACATTTCAAT
ATATT-AAATTTACAAATTTTTTTAGATATTTGTTTTTTCGACAGTATGTATTTAGCTAT
TTTTATATGAATCTTTTTATTCGTAATGTTTTCTATAAAATACCCAATATGACCATTTCA
TGTGTGATTAGTACATACTGTTGCTGATAGATCTTGTATTTTG-TTTTATACTATTTTAC
GCATTTTATTATATGTATTTTGATATATTTTTAGGGCGATTTCTTAATATTTTTTGAATG
TTCATTTTATGTATGAACTTTTTTATATTATCATATGATTTTATAACAGCATATTGTGGT
TGAGAATTATTAGGGTTATATTC-TTTTTTATTAATATCTTATTTTTGATACCGTTTCAT
CTCCATAAAATTCGGTTTTAAAGCATTTTTTATAGGTAAAATAGGAGATATATTGCTCAT
ATTTGCATTTTCAATATTATTTTCAATGAATGGTTATTACATAGCAACGTTTCATATTAT
AAATTTTATGTGTGTTGATTACTATTACATAGTATTTATAACTTTAATATTATTATGTTG
TGCTTTTACGAAAATGATTACCAGATGCAATGGAAGGACCAATACCTGTATCTGCATTAA
TACATGCTGCAACGTTAGTTGTATGTGGAATAATATTAGGTAGTTTCATATTTTGGTGTT
TCGAATTTTGATTTAGCTATTTTTATAGTATAATTTGCTGAACAACCGCAATAATAGTAT
TAATGAGTCTGTGTGTCTTTTATAATTTTGACGCAAAACGTTATATAGCATTTAGTACAA
TCTGTCAAATAAGTTTTTCGTTTTTTTGTTGTATTTGTTTAGATCTTTATGTAGGTTGCT
TATTTTTTTGTTATCACATGTTTTATAAGGCATCTTTGTTTATAGTAATAGGTATATGAA
TACATATATTCTTTGGTCTAC
>JX123211_1
GTCTAAGAAATATATTTAAGATTATTCTTGTATATATATTTATAAATTAATAATTCT-AA
AAATAAAATAAAG-TTCCTCGAAAATAAAATTTTAGTAGCATAGTAATTTGTTAACTAAT
TATTAAAGTGTTCCACAGAAATTTTTTAAATTAAAACAAAAAAAATAATTTATGAATTAA
AATAAAAATTTTAATAAAAATTAAATAATTAAAATAGGGCAAGTCCTACTCTCCTTTACA
AAGAGAACGTTTCAATAATACGTATAAAATCGTTGTAAAGCAGATTTGTTTATATATTTA
ATTAATATAAGGAGTGCATAGTAATATTAGTACGCAAGGATCAATTATTTGTTATTTTAT
ATATACTACTTCAAGGTTTAATATTAAACTTAAGTCTATTGTTATTATTCATATTAATTT
TTTTAAAAGTTTTTAAGTTTTATGCTAGTTTATTTTAAAATAATTTTATTTGTCATATTT
TAGGAATAGATAATAATATTTGTTTTTAAGAGTT-AAATATTTAAAT-AATAATATATTT
ATTACATATAACATGTATTTTAATAAAAAGCGGAGAAAAGAGGAAGGGTCTTCTAATGTC
AGGTTGTTTATATAGGATATATGGAGTGGGGTTCAGTTTAGGTCTATTTATTATGTTACA
GATAATATGTGGTGTTTGCTTAGCATGAATGTTTTTTAGTTGTTTTATTTGTGCAAATTG
ATATTTTATTTTATTTTTGTGAGACTTTGATTTAGGTTTTGTGATTAGAAGTATTCATAT
CTGTTTTACTTCTTTGCTATATTTTCTATTATATGTGCATATATTTAAATGTATAATATT
GGTAATTTTATTTGACACACATTTATTAGTATGATTTATAGGATTTATATTATTTATGTT
TATAATAATTATTGCATTTATTGGGTACGTGTTACCATGTACAATGATGTCTTATTGAGG
ATTAACAGTTTTTAGTAATATTTTAGCTACTGTTCCTGTATTCGGCCAGTGATTATGTTA
TTGAATATGGGGTAGTGAATTTATAAATGATTTTACGCTTTTAAAACTTCATGTATTACA
TGTCTTGCTCCCTTTTGTTTTAATTATGGTATAACTAAGTATAAAATTATTAAAAAATGA
AAAAAAGATGAAATTCATAAGAAAGTAATTTTCGTTATATTTAATATCAAAAATATTGTA
AATCAAAAAAAAGTAATATAAAATTAACAAAATGCATAGACTTATGCTATAAATTAAATG
AAAATTGAGGTATAAATAAAAGATGTAATTTTTTGTGGAGATAAAAATTAGAAATAAAAA
GCAAAAATTATTTACACTAAGTACAAAGAGTAAACTTATAATTGCAAAGCTATTCAATCC
AATTATAACGCAAGTACAGGATTGTAATAAAACAAGTTTTATAAATATAATATAGAAATA
GACTAAGCATATTAGTAAAATAATTAAAATAAAACAAAACAAAACATAGAAGTCAAAAAT
TAAAAAACAAAAATCACATAGGAAGAAGCAAAAGTGCAGGAGTAAGAAGTAAAGCAATAA
AAATAATAGAATAAAATTAATTAAGTTAATCATATAATAATATCATAAAATTAATATTTT
ATATCCAAAGCGACTTGATAATAAAAGTAAGAAAAGTAGTAAACTAAAAAGTTCAAATAA
AATTGATATAAAAATTATATGTGTTACAAATAAAAATAATATAATAATAATGTATTGAAT
AATAATTATCATAAATAAAAATCTTGTGTCAAATGTAAGAAAACAAAACATAAAAAAGAA
ACAAAAAAGAAATAAAATTAAAAATATAAAGCATATATATGAATCTAAAAATAATACAAT
AATCGAAAAAAATAATGTACGCATAGTTGCTAAATAAACAAAACAACTAGAAAATAAAAA
GCATCCAACTAAAAAAACACTAAACA-CATTACACACTAAGTGTATACTTAATAAAAACA
AGATGGAAAAGCTTTTATCAAAAAGAATAATAAATCCTAAAGGTAGGAAGAATCATGGAA
AAAATATGCAGAATAACGTTATTAATAATCCGAAAAGAAAGTAAA-TACCATCAAAACCA
ATTATAAATAAAGTAAATTTAACAAAAAGTTTAATGCCATCTGTAATAGGTGTCAATATC
CCAAAT-AAAAAAAGAGCTGGTCCAACTCTAAGTTGTACAATAGCCAAAACTTTCCTTTC
ACAAAGGCTAACAACTTTCTACAGTTTTATTTGTTACAAAGATAAATAATATATATTGTA
CATGAGATTTTATATCATCAAAATTTGTGGATACTTATTGGTTTGTAATAGGAGTTATGT
TTATTATGTGTTTATTATTAAGACTATGTTTATTGCTATATTTCGGTTGTTTAAATTTTG
TTAGTTTTGATTTATGTAAGGTTGTAGGATTTCAATGATATTGAGTATACTTTTTATTTG
GAGAAACTACAATATTCAGCAATTTAATACTTGAGAGTGATTATTTGGTAGGTGATATGC
GTCTATTACAGTGCAACCATGTACTCACATTATTAAGTTTAGTAATTTATAAATTGTGAG
TATCAGCTGTAGATGTTATCCATTCATTTACACTAGCTAGTTTAGGTATTAAGGTAGAGA
ACCGGGGAGGTAATTTTAACAACAGATTTATATTTGCAATATTTTAC-TTAGTAATTTTT
AGCTCAATAAGTTCAATAGCATGTATAGTAATATGTATGATAGTAATATCACATTTCAAT
ATATT-AAATTTACAAATTTTTTTAGATATTTGTTTTTTCGACAGTATGTATTTAGCTAT
TTTTATATGAATCTTTTTATTCGTAATGTTTTCTATAAAATACCCAATATGACCATTTCA
TGTGTGATTAGTACATACTGTTGCTGATAGATCTTGTATTTTG-TTTTATACTATTTTAC
GCATTTTATTATATGTATTTTGATATATTTTTAGGGCGATTTCTTAATATTTTTTGAATG
TTCATTTTATGTATGAACTTTTTTATATTATCATATGATTTTATAACAGCATATTGTGGT
TGAGAATTATTAGGGTTATATTC-TTTTTTATTAATATCTTATTTTTGATACCGTTTCAT
CTCCATAAAGTTCGGTTTTAAAGCATTTTTTATAGGTAAAATAGGAGATATATTGCTCAT
ATTTGCATTTTCAATATTATTTTCAATGAATGGTTATTACATAGCAACGTTTCATATTAT
AAATTTTATGTGTGTTGATTACTATTACATAGTATTTATAACTTTAATATTATTATGTTG
TGCTTTTACGAAAATGATTACCAGATGCAATGGAAGGACCAATACCTGTATCTGCATTAA
TACATGCTGCAACGTTAGTTGTATGTGGAATAATATTAGGTAGTTTCATATTTTGGTGTT
TCGAATTTTGATTTAGCTATTTTTATAGTATAATTTGCTGAACAACCGCAATAATAGTAT
TAATGAGTCTGTGTGTCTTTTATAATTTTGACGCAAAACGTTATATAGCATTTAGTACAA
TCTGTCAAATAAGTTTTTCGTTTTTTTGTTGTATTTGTTTAGATCTTTATGTAGGTTGCT
TATTTTTTTGTTATCACATGTTTTATAAGGCATCTTTGTTTATAGTAATAGGTATATGAA
TACATATATTCTTTGGTCTAC
>JX123201_1
GTCTAAGAAATATATTTAAGATTATTCTTGTATATATATTTATAAATTAATAATTCT-AA
AAATAAAATAAAG-TTCCTCGAAAATAAAATTTTAGTAGCATAGTAATTTGTTAACTAAT
TATTAAAGTGTTCCACAGAAATTTTTTAAATTAAAACAAAAAAAATAATTTATGAATTAA
AATAAAAATTTTAATAAAAATTAAATAATTAAAATAGGGCAAGTCCTACTCTCCTTTACA
AAGAGAACGTTTCAATAATACGTATAAAATCGTTGTAAAGCAGATTTGTTTATATATTTA
ATTAATATAAGGAGTGCATAGTAATATTAGTACGCAAGGATCAATTATTTGTTATTTTAT
ATATACTACTTCAAGGTTTAATATTAAACTTAAGTCTATTGTTATTATTCATATTAATTT
TTTTAAAAGTTTTTAAGTTTTATGCTAGTTTATTTTAAAATAATTTTATTTGTCATATTT
TAGGAATAGATAATAATATTTGTTTTTAAGAGTT-AAATATTTAAAT-AATAATATATTT
ATTACATATAACATGTATTTTAATAAAAAGCGGAGAAAAGAGGAAGGGTCTTCTAATGTC
AGGTTGTTTATATAGGATATATGGAGTGGGGTTCAGTTTAGGTCTATTTATTATGTTACA
GATAATATGTGGTGTTTGCTTAGCATGAATGTTTTTTAGTTGTTTTATTTGTGCAAATTG
ATATTTTATTTTATTTTTGTGAGACTTTGATTTAGGTTTTGTGATTAGAAGTATTCATAT
CTGTTTTACTTCTTTGCTATATTTTCTATTATATGTGCATATATTTAAATGTATAATATT
GGTAATTTTATTTGACACACATTTATTAGTATGATTTATAGGATTTATATTATTTATGTT
TATAATAATTATTGCATTTATTGGGTACGTGTTACCATGTACAATGATGTCTTATTGAGG
ATTAACAGTTTTTAGTAATATTTTAGCTACTGTTCCTGTATTCGGCCAGTGATTATGTTA
TTGAATATGGGGTAGTGAATTTATAAATGATTTTACGCTTTTAAAACTTCATGTATTACA
TGTCTTGCTCCCTTTTGTTTTAATTATGGTATAACTAAGTATAAAATTATTAAAAAATGA
AAAAAAGATGAAATTCATAAGAAAGTAATTTTCGTTATATTTAATATCAAAAATATTGTA
AATCAAAAAAAAGTAATATAAAATTAACAAAATGCATAGACTTATGCTATAAATTAAATG
AAAATTGAGGTATAAATAAAAGATGTAATTTTTTGTGGAGATAAAAATTAGAAATAAAAA
GCAAAAATTATTTACACTAAGTACAAAGAGTAAACTTATAATTGCAAAGCTATTCAATCC
AATTATAACGCAAGTACAGGATTGTAATAAAACAAGTTTTATAAATATAATATAGAAATA
GACTAAGCATATTAGTAAAATAATTAAAATAAAACAAAACAAAACATAGAAGTCAAAAAT
TAAAAAACAAAAATCACATAGGAAGAAGCAAAAGTGCAGGAGTAAGAAGTAAAGCAATAA
AAATAATAGAATAAAATTAATTAAGTTAATCATATAATAATATCATAAAATTAATATTTT
ATATCCAAAGCGACTTGATAATAAAAGTAAGAAAAGTAGTAAACTAAAAAGTTCAAATAA
AATTGATATAAAAATTATATGTGTTACAAATAAAAATAATATAATAATAATGTATTGAAT
AATAATTATCATAAATAAAAATCTTGTGTCAAATGTAAGAAAACAAAACATAAAAAAGAA
ACAAAAAAGAAATAAAATTAAAAATATAAAGCATATATATGAATCTAAAAATAATACAAT
AATCGAAAAAAATAATGTACGCATAGTTGCTAAATAAACAAAACAACTAGAAAATAAAAA
GCATCCAACTAAAAAAACACTAAACA-CATTACACACTAAGTGTATACTTAATAAAAACA
AGATGGAAAAGCTTTTATCAAAAAGAATAATAAATCCTAAAGGTAGGAAGAATCATGGAA
AAAATATGCAGAATAATGTTATTAATAATCCGAAAAGAAAGTAAA-TACCATCAAAACCA
ATTATAAATAAAGTAAATTTAACAAAAAGTTTAATGCCATCTGTAATAGGTGTCAATATC
CCAAAT-AAAAAAAGAGCTGGTCCAACTCTAAGTTGTACAATAGCCAAAACTTTCCTTTC
ACAAAGGCTAACAACTTTCTACAGTTTTATTTGTTACAAAGATAAATAATATATATTGTA
CATGAGATTTTATATCATCAAAATTTGTGGATACTTATTGGTTTGTAATAGGAGTTATGT
TTATTATGTGTTTATTATTAAGACTATGTTTATTGCTATATTTCGGTTGTTTAAATTTTG
TTAGTTTTGATTTATGTAAGGTTGTAGGATTTCAATGATATTGAGTATACTTTTTATTTG
GAGAAACTACAATATTCAGCAATTTAATACTTGAGAGTGATTATTTGGTAGGTGATATGC
GTCTATTACAGTGCAACCATGTACTCACATTATTAAGTTTAGTAATTTATAAATTGTGAG
TATCAGCTGTAGATGTTATCCATTCATTTACACTAGCTAGTTTAGGTATTAAGGTAGAGA
ACCGGGGAGGTAATTTTAACAACAGATTTATATTTGCAATATTTTAC-TTAGTAATTTTT
AGCTCAATAAGTTCAATAGCATGTATAGTAATATGTATGATAGTAATATCACATTTCAAT
ATATT-AAATTTACAAATTTTTTTAGATATTTGTTTTTTCGACAGTATGTATTTAGCTAT
TTTTATATGAATCTTTTTATTCGTAATGTTTTCTATAAAATACCCAATATGACCATTTCA
TGTGTGATTAGTACATACTGTTGCTGATAGATCTTGTATTTTG-TTTTATACTATTTTAC
GCATTTTATTATATGTATTTTGATATATTTTTAGGGCGATTTCTTAATATTTTTTGAATG
TTCATTTTATGTATGAACTTTTTTATATTATCATATGATTTTATAACAGCATATTGTGGT
TGAGAATTATTAGGGTTATATTC-TTTTTTATTAATATCTTATTTTTGATACCGTTTCAT
CTCCATAAAATTCGGTTTTAAAGCATTTTTTATAGGTAAAATAGGAGATATATTGCTCAT
ATTTGCATTTTCAATATTATTTTCAATGAATGGTTATTACATAGCAACGTTTCATATTAT
AAATTTTATGTGTGTTGATTACTATTACATAGTATTTATAACTTTAATATTATTATGTTG
TGCTTTTACGAAAATGATTACCAGATGCAATGGAAGGACCAATACCTGTATCTGCATTAA
TACATGCTGCAACGTTAGTTGTATGTGGAATAATATTAGGTAGTTTCATATTTTGGTGTT
TCGAATTTTGATTTAGCTATTTTTATAGTATAATTTGCTGAACAACCGCAATAATAGTAT
TAATGAGTCTGTGTGTCTTTTATAATTTTGACGCAAAACGTTATATAGCATTTAGTACAA
TCTGTCAAATAAGTTTTTCGTTTTTTTGTTGTATTTGTTTAGATCTTTATGTAGGTTGCT
TATTTTTTTGTTATCACATGTTTTATAAGGCATCTTTGTTTATAGTAATAGGTATATGAA
TACATATATTCTTTGGTCTAC
>JX123207_1
GTCTAAGAAATATATTTAAGATTATTCTTGTATATATATTTATAAATTAATAATTCT-AA
AAATAAAATAAAG-TTCCTCGAAAATAAAATTTTAGTAGCATAGTAATTTGTTAACTAAT
TATTAAAGTGTTCCACAGAAATTTTTTAAATTAAAACAAAAAAAATAATTTATGAATTAA
AATAAAAATTTTAATAAAAATTAAATAATTAAAATAGGGCAAGTCCTACTCTCCTTTACA
AAGAGAACGTTTCAATAATACGTATAAAATCGTTGTAAAGCAGATTTGTTTATATATTTA
ATTAATATAAGGAGTGCATAGTAATATTAGTACGCAAGGATCAATTATTTGTTATTTTAT
ATATACTACTTCAAGGTTTAATATTAAACTTAAGTCTATTGTTATTATTCATATTAATTT
TTTTAAAAGTTTTTAAGTTTTATGCTAGTTTATTTTAAAATAATTTTATTTGTCATATTT
TAGGAATAGATAATAATATTTGTTTTTAAGAGTT-AAATATTTAAAT-AATAATATATTT
ATTACATATAACATGTATTTTAATAAAAAGCGGAGAAAAGAGGAAGGGTCTTCTAATGTC
AGGTTGTTTATATAGGATATATGGAGTGGGGTTCAGTTTAGGTCTATTTATTATGTTACA
GATAATATGTGGTGTTTGCTTAGCATGAATGTTTTTTAGTTGTTTTATTTGTGCAAATTG
ATATTTTATTTTATTTTTGTGAGACTTTGATTTAGGTTTTGTGATTAGAAGTATTCATAT
CTGTTTTACTTCTTTGCTATATTTTCTATTATATGTGCATATATTTAAATGTATAATATT
GGTAATTTTATTTGACACACATTTATTAGTATGATTTATAGGATTTATATTATTTATGTT
TATAATAATTATTGCATTTATTGGGTACGTGTTACCATGTACAATGATGTCTTATTGAGG
ATTAACAGTTTTTAGTAATATTTTAGCTACTGTTCCTGTATTCGGCCAGTGATTATGTTA
TTGAATATGGGGTAGTGAATTTATAAATGATTTTACGCTTTTAAAACTTCATGTATTACA
TGTCTTGCTCCCTTTTGTTTTAATTATGGTATAACTAAGTATAAAATTATTAAAAAATGA
AAAAAAGATGAAATTCATAAGAAAGTAATTTTCGTTATATTTAATATCAAAAATATTGTA
AATCAAAAAAAAGTAATATAAAATTAACAAAATGCATAGACTTATGCTATAAATTAAATG
AAAATTGAGGTATAAATAAAAGATGTAATTTTTTGTGGAGATAAAAATTAGAAATAAAAA
GCAAAAATTATTTACACTAAGTACAAAGAGTAAACTTATAATTGCAAAGCTATTCAATCC
AATTATAACGCAAGTACAGGATTGTAATAAAACAAGTTTTATAAATATAATATAGAAATA
GACTAAGCATATTAGTAAAATAATTAAAATAAAACAAAACAAAACATAGAAGTCAAAAAT
TAAAAAACAAAAATCACATAGGAAGAAGCAAAAGTGCAGGAGTAAGAAGTAAAGCAATAA
AAATAATAGAATAAAATTAATTAAGTTAATCATATAATAATATCATAAAATTAATATTTT
ATATCCAAAGCGACTTGATAATAAAAGTAAGAAAAGTAGTAAACTAAAAAGTTCAAATAA
AATTGATATAAAAATTATATGTGTTACAAATAAAAATAATATAATAATAATGTATTGAAT
AATAATTATCATAAATAAAAATCTTGTGTCAAATGTAAGAAAACAAAACATAAAAAAGAA
ACAAAAAAGAAATAAAATTAAAAATATAAAGCATATATATGAATCTAAAAATAATACAAT
AATCGAAAAAAATAATGTACGCATAGTTGCTAAATAAACAAAACAACTAGAAAATAAAAA
GCATCCAACTAAAAAAACACTAAACA-CATTACACACTAAGTGTATACTTAATAAAAACA
AGATGGAAAAGCTTTTATCAAAAAGAATAATAAATCCTAAAGGTAGGAAGAATCATGGAA
AAAATATGCAGAATAACGTTATTAATAATCCGAAAAGAAAGTAAA-TACCATCAAAACCA
ATTATAAATAAAGTAAATTTAACAAAAAGTTTAATGCCATCTGTAATAGGTGTCAATATC
CCAAAT-AAAAAAAGAGCTGGTCCAACTCTAAGTTGTACAATAGCCAAAACTTTCCTTTC
ACAAAGGCTAACAACTTTCTACA-TTTTATTTGTTACAAAGATAAATAATATATATTGTA
CATGAGATTTTATATCATCAAAATTTGTGGATACTTATTGGTTTGTAATAGGAGTTATGT
TTATTATGTGTTTATTATTAAGACTATGTTTATTGCTATATTTCGGTTGTTTAAATTTTG
TTAGTTTTGATTTATGTAAGGTTGTAGGATTTCAATGATATTGAGTATACTTTTTATTTG
GAGAAACTACAATATTCAGCAATTTAATACTTGAGAGTGATTATTTGGTAGGTGATATGC
GTCTATTACAGTGCAACCATGTACTCACATTATTAAGTTTAGTAATTTATAAATTGTGAG
TATCAGCTGTAGATGTTATCCATTCATTTACACTAGCTAGTTTAGGTATTAAGGTAGAGA
ACCGGGGAGGTAATTTTAACAACAGATTTATATTTGC-ATATTTTAC-TTAGTAATTTTT
AGCTCAATAAGTTCAATAGCATGTATAGTAATATGTATGATAGTAATATCACATTTCAAT
ATATT-AAATTTACAAATTTTTTTAGATATTTGTTTTTTCGACAGTATGTATTTAGCTAT
TTTTATATGAATCTTTTTATTCGTAATGTTTTCTATAAAATACCCAATATGACCATTTCA
TGTGTGATTAGTACATACTGTTGCTGATAGATCTTGTATTTTG-TTTTATACTATTTTAC
GCATTTTATTATATGTATTTTGATATATTTTTAGGGCGATTTCTTAATATTTTTTGAATG
TTCATTTTATGTATGAACTTTTTTATATTATCATATGATTTTATAACAGCATATTGTGGT
TGAGAATTATTAGGGTTATATTC-TTTTTTATTAATATCTTATTTTTGATACCGTTTCAT
CTCCATAAAATTCGGTTTTAAAGCATTTTTTATAGGTAAAATAGGAGATATATTGCTCAT
ATTTGCATTTTCAATATTATTTTCAATGAATGGTTATTACATAGCAACGTTTCATATTAT
AAATTTTATGTGTGTTGATTACTATTACATAGTATTTATAACTTTAATATTATTATGTTG
TGCTTTTACGAAAATGATTACCAGATGCAATGGAAGGACCAATACCTGTATCTGCATTAA
TACATGCTGCAACGTTAGTTGTATGTGGAATAATATTAGGTAGTTTCATATTTTGGTGTT
TCGAATTTTGATTTAGCTATTTTTATAGTATAATTTGCTGAACAACCGCAATAATAGTAT
TAATGAGTCTGTGTGTCTTTTATAATTTTGACGCAAAACGTTATATAGCATTTAGTACAA
TCTGTCAAATAAGTTTTTCGTTTTTTTGTTGTATTTGTTTAGATCTTTATGTAGGTTGCT
TATTTTTTTGTTATCACATGTTTTATAAGGCATCTTTGTTTATAGTAATAGGTATATGAA
TACATATATTCTTTGGTCTAC
>JX123194_1
GTCTAAGAAATATATTTAAGATTATTCTTGTATATATATTTATAAATTAATAATTCT-AA
AAATAAAATAAAG-TTCCTCGAAAATAAAATTTTAGTAGCATAGTAATTTGTTAACTAAT
TATTAAAGTGTTCCACAGAAATTTTTTAAATTAAAACAAAAAAAATAATTTATGAATTAA
AATAAAAATTTTAATAAAAATTAAATAATTAAAATAGGGCAAGTCCTACTCTCCTTTACA
AAGAGAACGTTTCAATAATACGTATAAAATCGTTGTAAAGCAGATTTGTTTATATATTTA
ATTAATATAAGGAGTGCATAGTAATATTAGTACGCAAGGATCAATTATTTGTTATTTTAT
ATATACTACTTCAAGGTTTAATATTAAACTTAAGTCTATTGTTATTATTCATATTAATTT
TTTTAAAAGTTTTTAAGTTTTATGCTAGTTTATTTTAAAATAATTTTATTTGTCATATTT
TAGGAATAGATAATAATATTTGTTTTTAAGAGTT-AAATATTTAAAT-AATAATATATTT
ATTACATATAACATGTATTTTAATAAAAAGCGGAGAAAAGAGGAAGGGTCTTCTAATGTC
AGGTTGTTTATATAGGATATATGGAGTGGGGTTCAGTTTAGGTCTATTTATTATGTTACA
GATAATATGTGGTGTTTGCTTAGCATGAATGTTTTTTAGTTGTTTTATTTGTGCAAATTG
ATATTTTATTTTATTTTTGTGAGACTTTGATTTAGGTTTTGTGATTAGAAGTATTCATAT
CTGTTTTACTTCTTTGCTATATTTTCTATTATATGTGCATATATTTAAATGTATAATATT
GGTAATTTTATTTGACACACATTTATTAGTATGATTTATAGGATTTATATTATTTATGTT
TATAATAATTATTGCATTTATTGGGTACGTGTTACCATGTACAATGATGTCTTATTGAGG
ATTAACAGTTTTTAGTAATATTTTAGCTACTGTTCCTGTATTCGGCCAGTGATTATGTTA
TTGAATATGGGGTAGTGAATTTATAAATGATTTTACGCTTTTAAAACTTCATGTATTACA
TGTCTTGCTCCCTTTTGTTTTAATTATGGTATAACTAAGTATAAAATTATTAAAAAATGA
AAAAAAGATGAAATTCATAAGAAAGTAATTTTCGTTATATTTAATATCAAAAATATTGTA
AATCAAAAAAAAGTAATATAAAATTAACAAAATGCATAGACTTATGCTATAAATTAAATG
AAAATTGAGGTATAAATAAAAGATGTAATTTTTTGTGGAGATAAAAATTAGAAATAAAAA
GCAAAAATTATTTACACTAAGTACAAAGAGTAAACTTATAATTGCAAAGCTATTCAATCC
AATTATAACGCAAGTACAGGATTGTAATAAAACAAGTTTTATAAATATAATATAGAAATA
GACTAAGCATATTAGTAAAATAATTAAAATAAAACAAAACAAAACATAGAAGTCAAAAAT
TAAAAAACAAAAATCACATAGGAAGAAGCAAAAGTGCAGGAGTAAGAAGTAAAGCAATAA
AAATAATAGAATAAAATTAATTAAGTTAATCATATAATAATATCATAAAATTAATATTTT
ATATCCAAAGCGACTTGATAATAAAAGTAAGAAAAGTAGTAAACTAAAAAGTTCAAATAA
AATTGATATAAAAATTATATGTGTTACAAATAAAAATAATATAATAATAATGTATTGAAT
AATAATTATCATAAATAAAAATCTTGTGTCAAATGTAAGAAAACAAAACATAAAAAAGAA
ACAAAAAAGAAATAAAATTAAAAATATAAAGCATATATATGAATCTAAAAATAATACAAT
AATCGAAAAAAATAATGTACGCATAGTTGCTAAATAAACAAAACAACTAGAAAATAAAAA
GCATCCAACTAAAAAAACACTAAACA-CATTACACACTAAGTGTATACTTAATAAAAACA
AGATGGAAAAGCTTTTATCAAAAAGAATAATAAATCCTAAAGGTAGGAAGAATCATGGAA
AAAATATGCAGAATAACGTTATTAATAATCCGAAAAGAAAGTAAA-TACCATCAAAACCA
ATTATAAATAAAGTAAATTTAACAAAAAGTTTAATGCCATCTGTAATAGGTGTCAATATC
CCAAAT-AAAAAAAGAGCTGGTCCAACTCTAAGTTGTACAATAGCCAAAACTTTCCTTTC
ACAAAGGCTAACAACTTTCTACAGTTTTATTTGTTACAAAGATAAATAATATATATTGTA
CATGAGATTTTATATCATCAAAATTTGTGGATACTTATTGGTTTGTAATAGGAGTTATGT
TTATTATGTGTTTATTATTAAGACTATGTTTATTGCTATATTTCGGTTGTTTAAATTTTG
TTAGTTTTGATTTATGTAAGGTTGTAGGATTTCAATGATATTGAGTATACTTTTTATTTG
GAGAAACTACAATATTCAGCAATTTAATACTTGAGAGTGATTATTTGGTAGGTGATATGC
GTCTATTACAGTGCAACCATGTACTCACATTATTAAGTTTAGTAATTTATAAATTGTGAG
TATCAGCTGTAGATGTTATCCATTCATTTACACTAGCTAGTTTAGGTATTAAGGTAGAGA
ACCGGGGAGGTAATTTTAACAACAGATTTATATTTGCAATATTTTAC-TTAGTAATTTTT
AGCTCAATAAGTTCAATAGCATGTATAGTAATATGTATGATAGTAATATCACATTTCAAT
ATATT-AAATTTACAAATTTTTTTAGATATTTGTTTTTTCGACAGTATGTATTTAGCTAT
TTTTATATGAATCTTTTTATTCGTAATGTTTTCTATAAAATACCCAATATGACCATTTCA
TGTGTGATTAGTACATACTGTTGCTGATAGATCTTGTATTTTG-TTTTATACTATTTTAC
GCATTTTATTATATGTATTTTGATATATTTTTAGGGCGATTTCTTAATATTTTTTGAATG
TTCATTTTATGTATGAACTTTTTTATATTATCATATGATTTTATAACAGCATATTGTGGT
TGAGAATTATTAGGGTTATATTC-TTTTTTATTAATATCTTATTTTTGATACCGTTTCAT
CTCCATAAAATTCGGTTTTAAAGCATTTTTTATAGGTAAAATAGGAGATATATTGCTCAT
ATTTGCATTTTCAATATTATTTTCAATGAATGGTTATTACATAGCAACGTTTCATATTAT
AAATTTTATGTGTGTTGATTACTATTACATAGTATTTATAACTTTAATATTATTATGTTG
TGCTTTTACGAAAATGATTACCAGATGCAATGGAAGGACCAATACCTGTATCTGCATTAA
TACATGCTGCAACGTTAGTTGTATGTGGAATAATATTAGGTAGTTTCATATTTTGGTGTT
TCGAATTTTGATTTAGCTATTTTTATAGTATAATTTGCTGAACAACCGCAATAATAGTAT
TAATGAGTCTGTGTGTCTTTTATAATTTTGACGCAAAACGTTATATAGCATTTAGTACAA
TCTGTCAAATAAGTTTTTCGTTTTTTTGTTGTATTTGTTTAGATCTTTATGTAGGTTGCT
TATTTTTTTGTTATCACATGTTTTATAAGGCATCTTTGTTTATAGTAATAGGTATATGAA
TACATATATTCTTTGGTCTAC
>JX123193_1
GTCTAAGAAATATATTTAAGATTATTCTTGTATATATATTTATAAATTAATAATTCT-AA
AAATAAAATAAAG-TTCCTCGAAAATAAAATTTTAGTAGCATAGTAATTTGTTAACTAAT
TATTAAAGTGTTCCACAGAAATTTTTTAAATTAAAACAAAAAAAATAATTTATGAATTAA
AATAAAAATTTTAATAAAAATTAAATAATTAAAATAGGGCAAGTCCTACTCTCCTTTACA
AAGAGAACGTTTCAATAATACGTATAAAATCGTTGTAAAGCAGATTTGTTTATATATTTA
ATTAATATAAGGAGTGCATAGTAATATTAGTACGCAAGGATCAATTATTTGTTATTTTAT
ATATACTACTTCAAGGTTTAATATTAAACTTAAGTCTATTGTTATTATTCATATTAATTT
TTTTAAAAGTTTTTAAGTTTTATGCTAGTTTATTTTAAAATAATTTTATTTGTCATATTT
TAGGAATAGATAATAATATTTGTTTTTAAGAGTT-AAATATTTAAAT-AATAATATATTT
ATTACATATAACATGTATTTTAATAAAAAGCGGAGAAAAGAGGAAGGGTCTTCTAATGTC
AGGTTGTTTATATAGGATATATGGAGTGGGGTTCAGTTTAGGTCTATTTATTATGTTACA
GATAATATGTGGTGTTTGCTTAGCATGAATGTTTTTTAGTTGTTTTATTTGTGCAAATTG
ATATTTTATTTTATTTTTGTGAGACTTTGATTTAGGTTTTGTGATTAGAAGTATTCATAT
CTGTTTTACTTCTTTGCTATATTTTCTATTATATGTGCATATATTTAAATGTATAATATT
GGTAATTTTATTTGACACACATTTATTAGTATGATTTATAGGATTTATATTATTTATGTT
TATAATAATTATTGCATTTATTGGGTACGTGTTACCATGTACAATGATGTCTTATTGAGG
ATTAACAGTTTTTAGTAATATTTTAGCTACTGTTCCTGTATTCGGCCAGTGATTATGTTA
TTGAATATGGGGTAGTGAATTTATAAATGATTTTACGCTTTTAAAACTTCATGTATTACA
TGTCTTGCTCCCTTTTGTTTTAATTATGGTATAACTAAGTATAAAATTATTAAAAAATGA
AAAAAAGATGAAATTCATAAGAAAGTAATTTTCGTTATATTTAATATCAAAAATATTGTA
AATCAAAAAAAAGTAATATAAAATTAACAAAATGCATAGACTTATGCTATAAATTAAATG
AAAATTGAGGTATAAATAAAAGATGTAATTTTTTGTGGAGATAAAAATTAGAAATAAAAA
GCAAAAATTATTTACACTAAGTACAAAGAGTAAACTTATAATTGCAAAGCTATTCAATCC
AATTATAACGCAAGTACAGGATTGTAATAAAACAAGTTTTATAAATATAATATAGAAATA
GACTAAGCATATTAGTAAAATAATTAAAATAAAACAAAACAAAACATAGAAGTCAAAAAT
TAAAAAACAAAAATCACATAGGAAGAAGCAAAAGTGCAGGAGTAAGAAGTAAAGCAATAA
AAATAATAGAATAAAATTAATTAAGTTAATCATATAATAATATCATAAAATTAATATTTT
ATATCCAAAGCGACTTGATAATAAAAGTAAGAAAAGTAGTAAACTAAAAAGTTCAAATAA
AATTGATATAAAAATTATATGTGTTACAAATAAAAATAATATAATAATAATGTATTGAAT
AATAATTATCATAAATAAAAATCTTGTGTCAAATGTAAGAAAACAAAACATAAAAAAGAA
ACAAAAAAGAAATAAAATTAAAAATATAAAGCATATATATGAATCTAAAAATAATACAAT
AATCGAAAAAAATAATGTACGCATAGTTGCTAAATAAACAAAACAACTAGAAAATAAAAA
GCATCCAACTAAAAAAACACTAAACA-CATTACACACTAAGTGTATACTTAATAAAAACA
AGATGGAAAAGCTTTTATCAAAAAGAATAATAAATCCTAAAGGTAGGAAGAATCATGGAA
AAAATATGCAGAATAACGTTATTAATAATCCGAAAAGAAAGTAAA-TACCATCAAAACCA
ATTATAAATAAAGTAAATTTAACAAAAAGTTTAATGCCATCTGTAATAGGTGTCAATATC
CCAAAT-AAAAAAAGAGCTGGTCCAACTCTAAGTTGTACAATAGCCAAAACTTTCCTTTC
ACAAAGGCTAACAACTTTCTACAGTTTTATTTGTTACAAAGATAAATAATATATATTGTA
CATGAGATTTTATATCATCAAAATTTGTGGATACTTATTGGTTTGTAATAGGAGTTATGT
TTATTATGTGTTTATTATTAAGACTATGTTTATTGCTATATTTCGGTTGTTTAAATTTTG
TTAGTTTTGATTTATGTAAGGTTGTAGGATTTCAATGATATTGAGTATACTTTTTATTTG
GAGAAACTACAATATTCAGCAATTTAATACTTGAGAGTGATTATTTGGTAGGTGATATGC
GTCTATTACAGTGCAACCATGTACTCACATTATTAAGTTTAGTAATTTATAAATTGTGAG
TATCAGCTGTAGATGTTATCCATTCATTTACACTAGCTAGTTTAGGTATTAAGGTAGAGA
ACCGGGGAGGTAATTTTAACAACAGATTTATATTTGCAATATTTTAC-TTAGTAATTTTT
AGCTCAATAAGTTCAATAGCATGTATAGTAATATGTATGATAGTAATATCACATTTCAAT
ATATTAAAATTTACAAATTTTTTTAGATATTTGTTTTTTCGACAGTATGTATTTAGCTAT
TTTTATATGAATCTTTTTATTCGTAATGTTTTCTATAAAATACCCAATATGACCATTTCA
TGTGTGATTAGTACATACTGTTGCTGATAGATCTTGTATTTTG-TTTTATACTATTTTAC
GCATTTTATTATATGTATTTTGATATATTTTTAGGGCGATTTCTTAATATTTTTTGAATG
TTCATTTTATGTATGAACTTTTTTATATTATCATATGATTTTATAACAGCATATTGTGGT
TGAGAATTATTAGGGTTATATTC-TTTTTTATTAATATCTTATTTTTGATACCGTTTCAT
CTCCATAAAATTCGGTTTTAAAGCATTTTTTATAGGTAAAATAGGAGATATATTGCTCAT
ATTTGCATTTTCAATATTATTTTCAATGAATGGTTATTACATAGCAACGTTTCATATTAT
AAATTTTATGTGTGTTGATTACTATTACATAGTATTTATAACTTTAATATTATTATGTTG
TGCTTTTACGAAAATGATTACCAGATGCAATGGAAGGACCAATACCTGTATCTGCATTAA
TACATGCTGCAACGTTAGTTGTATGTGGAATAATATTAGGTAGTTTCATATTTTGGTGTT
TCGAATTTTGATTTAGCTATTTTTATAGTATAATTTGCTGAACAACCGCAATAATAGTAT
TAATGAGTCTGTGTGTCTTTTATAATTTTGACGCAAAACGTTATATAGCATTTAGTACAA
TCTGTCAAATAAGTTTTTCGTTTTTTTGTTGTATTTGTTTAGATCTTTATGTAGGTTGCT
TATTTTTTTGTTATCACATGTTTTATAAGGCATCTTTGTTTATAGTAATAGGTATATGAA
TACATATATTCTTTGGTCTAC
>JX123177_1
GTCTAAGAAATATATTTAAGATTATTCTTGTATATATATTTATAAATTAATAATTCTAAA
AAATAAAATAAAG-TTCCTCGAAAATAAAATTTTAGTAGCATAGTAATTTGTTAACTAAT
TATTAAAGTGTTCCACAGAAATTTTTTAAATTAAAACAAAAAAAATAATTTATGAATTAA
AATAAAAATTTTAATAAAAATTAAATAATTAAAATAGGGCAAGTCCTACTCTCCTTTACA
AAGAGAACGTTTCAATAATACGTATAAAATCGTTGTAAAGCAGATTTGTTTATATATTTA
ATTAATATAAGGAGTGCATAGTAATATTAGTACGCAAGGATCAATTATTTGTTATTTTAT
ATATACTACTTCAAGGTTTAATATTAAACTTAAGTCTATTGTTATTATTCATATTAATTT
TTTTAAAAGTTTTTAAGTTTTATGCTAGTTTATTTTAAAATAATTTTATTTGTCATATTT
TAGGAATAGATAATAATATTTGTTTTTAAGAGTT-AAATATTTAAAT-AATAATATATTT
ATTACATATAACATGTATTTTAATAAAAAGCGGAGAAAAGAGGAAGGGTCTTCTAATGTC
AGGTTGTTTATATAGGATATATGGAGTGGGGTTCAGTTTAGGTCTATTTATTATGTTACA
GATAATATGTGGTGTTTGCTTAGCATGAATGTTTTTTAGTTGTTTTATTTGTGCAAATTG
ATATTTTATTTTATTTTTGTGAGACTTTGATTTAGGTTTTGTGATTAGAAGTATTCATAT
CTGTTTTACTTCTTTGCTATATTTTTTATTATATGTGCATATATTTAAATGTATAATATT
GGTAATTTTATTTGACACACATTTATTAGTATGATTTATAGGATTTATATTATTTATGTT
TATAATAATTATTGCATTTATTGGGTACGTGTTACCATGTACAATGATGTCTTATTGAGG
ATTAACAGTTTTTAGTAATATTTTAGCTACTGTTCCTGTATTCGGCCAGTGATTATGTTA
TTGAATATGGGGTAGTGAATTTATAAATGATTTTACGCTTTTAAAACTTCATGTATTACA
TGTCTTGCTCCCTTTTGTTTTAATTATGGTATAACTAAGTATAAAATTATTAAAAAATGA
AAAAAAGATGAAATTCATAAGAAAGTAATTTTCGTTATATTTAATATCAAAAATATTGTA
AATCAAAAAAAAGTAATATAAAATTAACAAAATGCATAGACTTATACTATAAATTAAATG
AAAATTGAGGTATAAATAAAAGATGTAATTTTTTGTGGAGATAAAAATTAGAAATAAAAA
GCAAAAATTATTTACACTAAGTACAAAGAGTAAACTTATAATTGCAAAGCTATTCAATCC
AATTATAACGCAAGTACAGGATTGTAATAAAACAAGTTTTATAAATATAATATAGAAATA
GACTAAGCATATTAGTAAAATAATTAAAATAAAACAAAACAAAACATAGAAGTCAAAAAT
TAAAAAACAAAAATCACATAGGAAGAAGCAAAAGTGCAGGAGTAAGAAGTAAAGCAATAA
AAATAATAGAATAAAATTAATTAAGTTAATCATATAATAATATCATAAAATTAATATTTT
ATATCCAAAGCGACTTGATAATAAAAGTAAGAAAAGTAGTAAACTAAAAAGTTCAAATAA
AATTGATATAAAAATTATATGTGTTACAAATAAAAATAATATAATAATAATGTATTGAAT
AATAATTATCATAAATAAAAATCTTGTGTCAAATGTAAGAAAACAAAACATAAAAAAGAA
ACAAAAAAGAAATAAAATTAAAAATATAAAGCATATATATGAATCTAAAAATAATACAAT
AATCGAAAAAAATAATGTACGCATAGTTGCTAAATAAACAAAACAACTAGAAAATAAAAA
GCATCCAACTAAAAAAACACTAAACA-CATTACACACTAAGTGTATACTTAATAAAAACA
AGATGGAAAAGCTTTTATCAAAAAGAATAATAAATCCTAAAGGTAGGAAGAATCATGGAA
AAAATATGCAGAATAACGTTATTAATAATCCGAAAAGAAAGTAAA-TACCATCAAAACCA
ATTATAAATAAAGTAAATTTAACAAAAAGTTTAATGCCATCTGTAATAGGTGTCAATATC
CCAAAT-AAAAAAAGAGCTGGCCCAACTCTAAGTTGTACAATAGCCAAAACTTTCCTTTC
ACAAAGGCTAACAACTTTCTACAGTTTTATTTGTTACAAAGATAAATAATATATATTGTA
CATGAGATTTTATATCATCAAAATTTGTGGATACTTATTGGTTTGTAATAGGAGTTATGT
TTATTATGTGTTTATTATTAAGACTATGTTTATTGCTATATTTCGGTTGTTTAAATTTTG
TTAGTTTTGATTTATGTAAGGTTGTAGGATTTCAATGATATTGAGTATACTTTTTATTTG
GAGAAACTACAATATTCAGCAATTTAATACTTGAGAGTGATTATTTGGTAGGTGATATGC
GTCTATTACAGTGCAACCATGTACTCACATTATTAAGTTTAGTAATTTATAAATTGTGAG
TATCAGCTGTAGATGTTATCCATTCATTTACACTAGCTAGTTTAGGTATTAAGGTAGAGA
ACCGGGGAGGTAATTTTAACAACAGATTTATATTTGCAATATTTTAC-TTAGTAATTTTT
AGCTCAATAAGTTCAATAGCATGTATAGTAATATGTATGATAGTAATATCACATTTCAAT
ATATT-AAATTTACAAATTTTTTTAGATATTTGTTTTTTCGACAGTATGTATTTAGCTAT
TTTTATATGAATCTTTTTATTCGTAATGTTTTCTATAAAATACCCAATATGACCATTTCA
TGTGTGATTAGTACATACTGTTGCTGATAGATCTTGTATTTTG-TTTTATACTATTTTAC
GCATTTTATTATATGTATTTTGATATATTTTTAGGGCGATTTCTTAATATTTTTTGAATG
TTCATTTTATGTATGAACTTTTTTATATTATCATATGATTTTATAACAGCATATTGTGGT
TGAGAATTATTAGGGTTATATTC-TTTTTTATTAATATCTTATTTTTGATACCGTTTCAT
CTCCATAAAATTCGGTTTTAAAGCATTTTTTATAGGTAAAATAGGAGATATATTGCTCAT
ATTTGCATTTTCAATATTATTTTCAATGAATGGTTATTACATAGCAACGTTTCATATTAT
AAATTTTATGTGTGTTGATTACTATTACATAGTATTTATAACTTTAATATTATTATGTTG
TGCTTTTACGAAAATGATTACCAGATGCAATGGAAGGACCAATACCTGTATCTGCATTAA
TACATGCTGCAACGTTAGTTGTATGTGGAATAATATTAGGTAGTTTCATATTTTGGTGTT
TCGAATTTTGATTTAGCTATTTTTATAGTATAATTTGCTGAACAACCGCAATAATAGTAT
TAATGAGTCTGTGTGTCTTTTATAATTTTGACGCAAAACGTTATATAGCATTTAGTACAA
TCTGTCAAATAAGTTTTTCGTTTTTTTGTTGTATTTGTTTAGATCTTTATGTAGGTTGCT
TATTTTTTTGTTATCACATGTTTTATAAGGCATCTTTGTTTATAGTAATAGGTATATGAA
TACATATATTCTTTGGTCTAC
>JX123183_1
GTCTAAGAAATATATTTAAGATTATTCTTGTATATATATTTATAAATTAATAATTCT-AA
AAATAAAATAAAG-TTCCTCGAAAATAAAATTTTAGTAGCATAGTAATTTGTTAACTAAT
TATTAAAGTGTTCCACAGAAATTTTTTAAATTAAAACAAAAAAAATAATTTATGAATTAA
AATAAAAATTTTAATAAAAATTAAATAATTAAAATAGGGCAAGTCCTACTCTCCTTTACA
AAGAGAACGTTTCAATAATACGTATAAAATCGTTGTAAAGCAGATTTGTTTATATATTTA
ATTAATATAAGGAGTGCATAGTAATATTAGTACGCAAGGATCAATTATTTGTTATTTTAT
ATATACTACTTCAAGGTTTAATATTAAACTTAAGTCTATTGTTATTATTCATATTAATTT
TTTTAAAAGTTTTTAAGTTTTATGCTAGTTTATTTTAAAATAATTTTATTTGTCATATTT
TAGGAATAGATAATAATATTTGTTTTTAAGAGTT-AAATATTTAAAT-AATAATATATTT
ATTACATATAACATGTATTTTAATAAAAAGCGGAGAAAAGAGGAAGGGTCTTCTAATGTC
AGGTTGTTTATATAGGATATATGGAGTGGGGTTCAGTTTAGGTCTATTTATTATGTTACA
GATAATATGTGGTGTTTGCTTAGCATGAATGTTTTTTAGTTGTTTTATTTGTGCAAATTG
ATATTTTATTTTATTTTTGTGAGACTTTGATTTAGGTTTTGTGATTAGAAGTATTCATAT
CTGTTTTACTTCTTTGCTATATTTTTTATTATATGTGCATATATTTAAATGTATAATATT
GGTAATTTTATTTGACACACATTTATTAGTATGATTTATAGGATTTATATTATTTATGTT
TATAATAATTATTGCATTTATTGGGTACGTGTTACCATGTACAATGATGTCTTATTGAGG
ATTAACAGTTTTTAGTAATATTTTAGCTACTGTTCCTGTATTCGGCCAGTGATTATGTTA
TTGAATATGGGGTAGTGAATTTATAAATGATTTTACGCTTTTAAAACTTCATGTATTACA
TGTCTTGCTCCCTTTTGTTTTAATTATGGTATAACTAAGTATAAAATTATTAAAAAATGA
AAAAAAGATGAAATTCATAAGAAAGTAATTTTCGTTATATTTAATATCAAAAATATTGTA
AATCAAAAAAAAGTAATATAAAATTAACAAAATGCATAGACTTATGCTATAAATTAAATG
AAAATTGAGGTATAAATAAAAGATGTAATTTTTTGTGGAGATAAAAATTAGAAATAAAAA
GCAAAAATTATTTACACTAAGTACAAAGAGTAAACTTATAATTGCAAAGCTATTCAATCC
AATTATAACGCAAGTACAGGATTGTAATAAAACAAGTTTTATAAATATAATATAGAAATA
GACTAAGCATATTAGTAAAATAATTAAAATAAAACAAAACAAAACATAGAAGTCAAAAAT
TAAAAAACAAAAATCACATAGGAAGAAGCAAAAGTGCAGGAGTAAGAAGTAAAGCAATAA
AAATAATAGAATAAAATTAATTAAGTTAATCATATAATAATATCATAAAATTAATATTTT
ATATCCAAAGCGACTTGATAATAAAAGTAAGAAAAGTAGTAAACTAAAAAGTTCAAATAA
AATTGATATAAAAATTATATGTGTTACAAATAAAAATAATATAATAATAATGTATTGAAT
AATAATTATCATAAATAAAAATCTTGTGTCAAATGTAAGAAAACAAAACATAAAAAAGAA
ACAAAAAAGAAATAAAATTAAAAATATAAAGCATATATATGAATCTAAAAATAATACAAT
AATCGAAAAAAATAATGTACGCATAGTTGCTAAATAAACAAAACAACTAGAAAATAAAAA
GCATCCAACTAAAAAAACACTAAACA-CATTACACATTAAGTGTATACTTAATAAAAACA
AGATGGAAAAGCTTTTATCAAAAAGAATAATAAATCCTAAAGGTAGGAAGAATCATGGAA
AAAATATGCAGAATAACGTTATTAATAATCCGAAAAGAAAGTAAA-TACCATCAAAACCA
ATTATAAATAAAGTAAATTTAACAAAAAGTTTAATGCCATCTGTAATAGGTGTCAATATC
CCAAAT-AAAAAAAGAGCTGGCCCAACTCTAAGTTGTACAATAGCCAAAACTTTCCTTTC
ACAAAGGCTAACAACTTTCTACAGTTTTATTTGTTACAAAGATAAATAATATATATTGTA
CATGAGATTTTATATCATCAAAATTTGTGGATACTTATTGGTTTGTAATAGGAGTTATGT
TTATTATGTGTTTATTATTAAGACTATGTTTATTGCTATATTTCGGTTGTTTAAATTTTG
TTAGTTTTGATTTATGTAAGGTTGTAGGATTTCAATGATATTGAGTATACTTTTTATTTG
GAGAAACTACAATATTCAGCAATTTAATACTTGAGAGTGATTATTTGGTAGGTGATATGC
GTCTATTACAGTGCAACCATGTACTCACATTATTAAGTTTAGTAATTTATAAATTGTGAG
TATCAGCTGTAGATGTTATCCATTCATTTACACTAGCTAGTTTAGGTATTAAGGTAGAGA
ACCGGGGAGGTAATTTTAACAACAGATTTATATTTGCAATATTTTAC-TTAGTAATTTTT
AGCTCAATAAGTTCAATAGCATGTATAGTAATATGTATGATAGTAATATCACATTTCAAT
ATATT-AAATTTACAAATTTTTTTAGATATTTGTTTTTTCGACAGTATGTATTTAGCTAT
TTTTATATGAATCTTTTTATTCGTAATGTTTTCTATAAAATACCCAATATGACCATTTCA
TGTGTGATTAGTACATACTGTTGCTGATAGATCTTGTATTTTG-TTTTATACTATTTTAC
GCATTTTATTATATGTATTTTGATATATTTTTAGGGCGATTTCTTAATATTTTTTGAATG
TTCATTTTATGTATGAACTTTTTTATATTATCATATGATTTTATAACAGCATATTGTGGT
TGAGAATTATTAGGGTTATATTC-TTTTTTATTAATATCTTATTTTTGATACCGTTTCAT
CTCCATAAAATTCGGTTTTAAAGCATTTTTTATAGGTAAAATAGGAGATATATTGCTCAT
ATTTGCATTTTCAATATTATTTTCAATGAATGGTTATTACATAGCAACGTTTCATATTAT
AAATTTTATGTGTGTTGATTACTATTACATAGTATTTATAACTTTAATATTATTATGTTG
TGCTTTTACGAAAATGATTACCAGATGCAATGGAAGGACCAATACCTGTATCTGCATTAA
TACATGCTGCAACGTTAGTTGTATGTGGAATAATATTAGGTAGTTTCATATTTTGGTGTT
TCGAATTTTGATTTAGCTATTTTTATAGTATAATTTGCTGAACAACCGCAATAATAGTAT
TAATGAGTCTGTGTGTCTTTTATAATTTTGACGCAAAACGTTATATAGCATTTAGTACAA
TCTGTCAAATAAGTTTTTCGTTTTTTTGTTGTATTTGTTTAGATCTTTATGTAGGTTGCT
TA-TTTTTTGTTATCACATGTTTTATAAGGCATCTTTGTTTATAGTAATAGGTATATGAA
TACATATATTCTTTGGTCTAC
>JX123182_1
GTCTAAGAAATATATTTAAGATTATTCTTGTATATATATTTATAAATTAATAATTCT-AA
AAATAAAATAAAG-TTCCTCGAAAATAAAATTTTAGTAGCATAGTAATTTGTTAACTAAT
TATTAAAGTGTTCCACAGAAATTTTTTAAATTAAAACAAAAAAAATAATTTATGAATTAA
AATAAAAATTTTAATAAAAATTAAATAATTAAAATAGGGCAAGTCCTACTCTCCTTTACA
AAGAGAACGTTTCAATAATACGTATAAAATCGTTGTAAAGCAGATTTGTTTATATATTTA
ATTAATATAAGGAGTGCATAGTAATATTAGTACGCAAGGATCAATTATTTGTTATTTTAT
ATATACTACTTCAAGGTTTAATATTAAACTTAAGTCTATTGTTATTATTCATATTAATTT
TTTTAAAAGTTTTTAAGTTTTATGCTAGTTTATTTTAAAATAATTTTATTTGTCATATTT
TAGGAATAGATAATAATATTTGTTTTTAAGAGTT-AAATATTTAAAT-AATAATATATTT
ATTACATATAACATGTATTTTAATAAAAAGCGGAGAAAAGAGGAAGGGTCTTCTAATGTC
AGGTTGTTTATATAGGATATATGGAGTGGGGTTCAGTTTAGGTCTATTTATTATGTTACA
GATAATATGTGGTGTTTGCTTAGCATGAATGTTTTTTAGTTGTTTTATTTGTGCAAATTG
ATATTTTATTTTATTTTTGTGAGACTTTGATTTAGGTTTTGTGATTAGAAGTATTCATAT
CTGTTTTACTTCTTTGCTATATTTTTTATTATATGTGCATATATTTAAATGTATAATATT
GGTAATTTTATTTGACACACATTTATTAGTATGATTTATAGGATTTATATTATTTATGTT
TATAATAATTATTGCATTTATTGGGTACGTGTTACCATGTACAATGATGTCTTATTGAGG
ATTAACAGTTTTTAGTAATATTTTAGCTACTGTTCCTGTATTCGGCCAGTGATTATGTTA
TTGAATATGGGGTAGTGAATTTATAAATGATTTTACGCTTTTAAAACTTCATGTATTACA
TGTCTTGCTCCCTTTTGTTTTAATTATGGTATAACTAAGTATAAAATTATTAAAAAATGA
AAAAAAGATGAAATTCATAAGAAAGTAATTTTCGTTATATTTAATATCAAAAATATTGTA
AATCAAAAAAAAGTAATATAAAATTAACAAAATGCATAGACTTATGCTATAAATTAAATG
AAAATTGAGGTATAAATAAAAGATGTAATTTTTTGTGGAGATAAAAATTAGAAATAAAAA
GCAAAAATTATTTACACTAAGTACAAAGAGTAAACTTATAATTGCAAAGCTATTCAATCC
AATTATAACGCAAGTACAGGATTGTAATAAAACAAGTTTTATAAATATAATATAGAAATA
GACTAAGCATATTAGTAAAATAATTAAAATAAAACAAAACAAAACATAGAAGTCAAAAAT
TAAAAAACAAAAATCACATAGGAAGAAGCAAAAGTGCAGGAGTAAGAAGTAAAGCAATAA
AAATAATAGAATAAAATTAATTAAGTTAATCATATAATAATATCATAAAATTAATATTTT
ATATCCAAAGCGACTTGATAATAAAAGTAAGAAAAGTAGTAAACTAAAAAGTTCAAATAA
AATTGATATAAAAATTATATGTGTTACAAATAAAAATAATATAATAATAATGTATTGAAT
AATAATTATCATAAATAAAAATCTTGTGTCAAATGTAAGAAAACAAAACATAAAAAAGAA
ACAAAAAAGAAATAAAATTAAAAATATAAAGCATATATATGAATCTAAAAATAATACAAT
AATCGAAAAAAATAATGTACGCATAGTTGCTAAATAAACAAAACAACTAGAAAATAAAAA
GCATCCAACTAAAAAAACACTAAACA-CATTACACACTAAGTGTATACTTAATAAAAACA
AGATGGAAAAGCTTTTATCAAAAAGAATAATAAATCCTAAAGGTAGGAAGAATCATGGAA
AAAATATGCAGAATAACGTTATTAATAATCCGAAAAGAAAGTAAA-TACCATCAAAACCA
ATTATAAATAAAGTAAATTTAACAAAAAGTTTAATGCCATCTGTAATAGGTGTCAATATC
CCAAAT-AAAAAAAGAGCTGGCCCAACTCTAAGTTGTACAATAGCCAAAACTTTCCTTTC
ACAAAGGCTAACAACTTTCTACAGTTTTATTTGTTACAAAGATAAATAATATATATTGTA
CATGAGATTTTATATCATCAAAATTTGTGGATACTTATTGGTTTGTAATAGGAGTTATGT
TTATTATGTGTTTATTATTAAGACTATGTTTATTGCTATATTTCGGTTGTTTAAATTTTG
TTAGTTTTGATTTATGTAAGGTTGTAGGATTTCAATGATATTGAGTATACTTTTTATTTG
GAGAAACTACAATATTCAGCAATTTAATACTTGAGAGTGATTATTTGGTAGGTGATATGC
GTCTATTACAGTGCAACCATGTACTCACATTATTAAGTTTAGTAATTTATAAATTGTGAG
TATCAGCTGTAGATGTTATCCATTCATTTACACTAGCTAGTTTAGGTATTAAGGTAGAGA
ACCGGGGAGGTAATTTTAACAACAGATTTATATTTGCAATATTTTAC-TTAGTAATTTTT
AGCTCAATAAGTTCAATAGCATGTATAGTAATATGTATGATAGTAATATCACATTTCAAT
ATATT-AAATTTACAAATTTTTTTAGATATTTGTTTTTTCGACAGTATGTATTTAGCTAT
TTTTATATGAATCTTTTTATTCGTAATGTTTTCTATAAAATACCCAATATGACCATTTCA
TGTGTGATTAGTACATACTGTTGCTGATAGATCTTGTATTTTG-TTTTATACTATTTTAC
GCATTTTATTATATGTATTTTGATATATTTTTAGGGCGATTTCTTAATATTTTTTGAATG
TTCATTTTATGTATGAACTTTTTTATATTATCATATGATTTTATAACAGCATATTGTGGT
TGAGAATTATTAGGGTTATATTC-TTTTTTATTAATATCTTATTTTTGATACCGTTTCAT
CTCCATAAAATTCGGTTTTAAAGCATTTTTTATAGGTAAAATAGGAGATATATTGCTCAT
ATTTGCATTTTCAATATTATTTTCAATGAATGGTTATTACATAGCAACGTTTCATATTAT
AAATTTTATGTGTGTTGATTACTATTACATAGTATTTATAACTTTAATATTATTATGTTG
TGCTTTTACGAAAATGATTACCAGATGCAATGGAAGGACCAATACCTGTATCTGCATTAA
TACATGCTGCAACGTTAGTTGTATGTGGAATAATATTAGGTAGTTTCATATTTTGGTGTT
TCGAATTTTGATTTAGCTATTTTTATAGTATAATTTGCTGAACAACCGCAATAATAGTAT
TAATGAGTCTGTGTGTCTTTTATAATTTTGACGCAAAACGTTATATAGCATTTAGTACAA
TCTGTCAAATAAGTTTTTCGTTTTTTTGTTGTATTTGTTTAGATCTTTATGTAGGTTGCT
TA-TTTTTTGTTATCACATGTTTTATAAGGCATCTTTGTTTATAGTAATAGGTATATGAA
TACATATATTCTTTGGTCTAC
>JX123179_1
GTCTAAGAAATATATTTAAGATTATTCTTGTATATATATTTATAAATTAATAATTCT-AA
AAATAAAATAAAG-TTCCTCGAAAATAAAATTTTAGTAGCATAGTAATTTGTTAACTAAT
TATTAAAGTGTTCCACAGAAATTTTTTAAATTAAAACAAAAAAAATAATTTATGAATTAA
AATAAAAATTTTAATAAAAATTAAATAATTAAAATAGGGCAAGTCCTACTCTCCTTTACA
AAGAGAACGTTTCAATAATACGTATAAAATCGTTGTAAAGCAGATTTGTTTATATATTTA
ATTAATATAAGGAGTGCATAGTAATATTAGTACGCAAGGATCAATTATTTGTTATTTTAT
ATATACTACTTCAAGGTTTAATATTAAACTTAAGTCTATTGTTATTATTCATATTAATTT
TTTTAAAAGTTTTTAAGTTTTATGCTAGTTTATTTTAAAATAATTTTATTTGTCATATTT
TAGGAATAGATAATAATATTTGTTTTTAAGAGTT-AAATATTTAAAT-AATAATATATTT
ATTACATATAACATGTATTTTAATAAAAAGCGGAGAAAAGAGGAAGGGTCTTCTAATGTC
AGGTTGTTTATATAGGATATATGGAGTGGGGTTCAGTTTAGGTCTATTTATTATGTTACA
GATAATATGTGGTGTTTGCTTAGCATGAATGTTTTTTAGTTGTTTTATTTGTGCAAATTG
ATATTTTATTTTATTTTTGTGAGACTTTGATTTAGGTTTTGTGATTAGAAGTATTCATAT
CTGTTTTACTTCTTTGCTATATTTTTTATTATATGTGCATATATTTAAATGTATAATATT
GGTAATTTTATTTGACACACATTTATTAGTATGATTTATAGGATTTATATTATTTATGTT
TATAATAATTATTGCATTTATTGGGTACGTGTTACCATGTACAATGATGTCTTATTGAGG
ATTAACAGTTTTTAGTAATATTTTAGCTACTGTTCCTGTATTCGGCCAGTGATTATGTTA
TTGAATATGGGGTAGTGAATTTATAAATGATTTTACGCTTTTAAAACTTCATGTATTACA
TGTCTTGCTCCCTTTTGTTTTAATTATGGTATAACTAAGTATAAAATTATTAAAAAATGA
AAAAAAGATGAAATTCATAAGAAAGTAATTTTCGTTATATTTAATATCAAAAATATTGTA
AATCAAAAAAAAGTAATATAAAATTAACAAAATGCATAGACTTATGCTATAAATTAAATG
AAAATTGAGGTATAAATAAAAGATGTAATTTTTTGTGGAGATAAAAATTAGAAATAAAAA
GCAAAAATTATTTACACTAAGTACAAAGAGTAAACTTATAATTGCAAAGCTATTCAATCC
AATTATAACGCAAGTACAGGATTGTAATAAAACAAGTTTTATAAATATAATATAGAAATA
GACTAAGCATATTAGTAAAATAATTAAAATAAAACAAAACAAAACATAGAAGTCAAAAAT
TAAAAAACAAAAATCACATAGGAAGAAGCAAAAGTGCAGGAGTAAGAAGTAAAGCAATAA
AAATAATAGAATAAAATTAATTAAGTTAATCATATAATAATATCATAAAATTAATATTTT
ATATCCAAAGCGACTTGATAATAAAAGTAAGAAAAGTAGTAAACTAAAAAGTTCAAATAA
AATTGATATAAAAATTATATGTGTTACAAATAAAAATAATATAATAATAATGTATTGAAT
AATAATTATCATAAATAAAAATCTTGTGTCAAATGTAAGAAAACAAAACATAAAAAAGAA
ACAAAAAAGAAATAAAATTAAAAATATAAAGCATATATATGAATCTAAAAATAATACAAT
AATCGAAAAAAATAATGTACGCATAGTTGCTAAATAAACAAAACAACTAGAAAATAAAAA
GCATCCAACTAAAAAAACACTAAACA-CATTACACACTAAGTGTATACTTAATAAAAACA
AGATGGAAAAGCTTTTATCAAAAAGAATAATAAATCCTAAAGGTAGGAAGAATCATGGAA
AAAATATGCAGAATAACGTTATTAATAATCCGAAAAGAAAGTAAA-TACCATCAAAACCA
ATTATAAATAAAGTAAATTTAACAAAAAGTTTAATGCCATCTGTAATAGGTGTCAATATC
CCAAAT-AAAAAAAGAGCTGGCCCAACTCTAAGTTGTACAATAGCCAAAACTTTCCTTTC
ACAAAGGCTAACAACTTTCTACAGTTTTATTTGTTACAAAGATAAATAATATATATTGTA
CATGAGATTTTATATCATCAAAATTTGTGGATACTTATTGGTTTGTAATAGGAGTTATGT
TTATTATGTGTTTATTATTAAGACTATGTTTATTGCTATATTTCGGTTGTTTAAATTTTG
TTAGTTTTGATTTATGTAAGGTTGTAGGATTTCAATGATATTGAGTATACTTTTTATTTG
GAGAAACTACAATATTCAGCAATTTAATACTTGAGAGTGATTATTTGGTAGGTGATATGC
GTCTATTACAGTGCAACCATGTACTCACATTATTAAGTTTAGTAATTTATAAATTGTGAG
TATCAGCTGTAGATGTTATCCATTCATTTACACTAGCTAGTTTAGGTATTAAGGTAGAGA
ACCGGGGAGGTAATTTTAACAACAGATTTATATTTGCAATATTTTAC-TTAGTAATTTTT
AGCTCAATAAGTTCAATAGCATGTATAGTAATATGTATGATAGTAATATCACATTTCAAT
ATATT-AAATTTACAAATTTTTTTAGATATTTGTTTTTTCGACAGTATGTATTTAGCTAT
TTTTATATGAATCTTTTTATTCGTAATGTTTTCTATAAAATACCCAATATGACCATTTCA
TGTGTGATTAGTACATACTGTTGCTGATAGATCTTGTATTTTG-TTTTATACTATTTTAC
GCATTTTATTATATGTATTTTGATATATTTTTAGGGCGATTTCTTAATATTTTTTGAATG
TTCATTTTATGTATGAACTTTTTTATATTATCATATGATTTTATAACAGCATATTGTGGT
TGAGAATTATTAGGGTTATATTCTTTTTTTATTAATATCTTATTTTTGATACCGTTTCAT
CTCCATAAAATTCGGTTTTAAAGCATTTTTTATAGGTAAAATAGGAGATATATTGCTCAT
ATTTGCATTTTCAATATTATTTTCAATGAATGGTTATTACATAGCAACGTTTCATATTAT
AAATTTTATGTGTGTTGATTACTATTACATAGTATTTATAACTTTAATATTATTATGTTG
TGCTTTTACGAAAATGATTACCAGATGCAATGGAAGGACCAATACCTGTATCTGCATTAA
TACATGCTGCAACGTTAGTTGTATGTGGAATAATATTAGGTAGTTTCATATTTTGGTGTT
TCGAATTTTGATTTAGCTATTTTTATAGTATAATTTGCTGAACAACCGCAATAATAGTAT
TAATGAGTCTGTGTGTCTTTTATAATTTTGACGCAAAACGTTATATAGCATTTAGTACAA
TCTGTCAAATAAGTTTTTCGTTTTTTTGTTGTATTTGTTTAGATCTTTATGTAGGTTGCT
TA-TTTTTTGTTATCACATGTTTTATAAGGCATCTTTGTTTATAGTAATAGGTATATGAA
TACATATATTCTTTGGTCTAC
>JX123143_1
GTCTAAGAAATATATTTAAGATTATTCTTGTATATATATTTATAAATTAATAATTCT-AA
AAATAAAATAAAG-TTCCTCGAAAATAAAATTTTAGTAGCATAGTAATTTGTTAACTAAT
TATTAAAGTGTTCCACAGAAATTTTTTAAATTAAAACAAAAAAAATAATTTATGAATTAA
AATAAAAATTTTAATAAAAATTAAATAATTAAAATAGGGCAAGTCCTACTCTCCTTTACA
AAGAGAACGTTTCGATAATACGTATAAAATCGTTGTAAAGCAGATTTGTTTATATATTTA
ATTAATATAAGGAGTGCATAGTAATATTAGTACGCAAGGATCAATTATTTGTTATTTTAT
ATATACTACTTCAAGGTTTAATATTAAACTTAAGTCTATTGTTATTATTCATATTAATTT
TTTTAAAAGTTTTTAAGTTTTATGCTAGTTTATTTTAAAATAATTTTATTTGTCATATTT
TAGGAATAGATAATAATATTTGTTTTTAAGAGTT-AAATATTTAAAT-AATAATATATTT
ATTACATATAACATGTATTTTAATAAAAAGCGGAGAAAAGAGGAAGGGTCTTCTAATGTC
AGGTTGTTTATATAGGATATATGGAGTGGGGTTCAGTTTAGGTCTATTTATTATGTTACA
GATAATATGTGGTGTTTGCTTAGCATGAATGTTTTTTAGTTGTTTTATTTGTGCAAATTG
ATATTTTATTTTATTTTTGTGAGACTTTGATTTAGGTTTTGTGATTAGAAGTATTCATAT
CTGTTTTACTTCTTTGCTATATTTTTTATTATATGTGCATATATTTAAATGTATAATATT
GGTAATTTTATTTGACACACATTTATTAGTATGATTTATAGGATTTATATTATTTATGTT
TATAATAATTATTGCATTTATTGGGTACGTGTTACCATGTACAATGATGTCTTATTGAGG
ATTAACAGTTTTTAGTAATATTTTAGCTACTGTTCCTGTATTCGGCCAGTGATTATGTTA
TTGAATATGGGGTAGTGAATTTATAAATGATTTTACGCTTTTAAAACTTCATGTATTACA
TGTCTTGCTCCCTTTTGTTTTAATTATGGTATAACTAAGTATAAAATTATTAAAAAATGA
AAAAAAGATGAAATTCATAAGAAAGTAATTTTCGTTATATTTAATATCAAAAATATTGTA
AATCAAAAAAAAGTAATATAAAATTAACAAAATGCATAGACTTATGCTATAAATTAAATG
AAAATTGAGGTATAAATAAAAGATGTAATTTTTTGTGGAGATAAAAATTAGAAATAAAAA
GCAAAAATTATTTACACTAAGTACAAAGAGTAAACTTATAATTGCAAAGCTATTCAATCC
AATTATAACGCAAGTACAGGATTGTAATAAAACAAGTTTTATAAATATAATATAGAAATA
GACTAAGCATATTAGTAAAATAATTAAAATAAAACAAAACAAAACATAGAAGTCAAAAAT
TAAAAAACAAAAATCACATAGGAAGAAGCAAAAGTGCAGGAGTAAGAAGTAAAGCAATAA
AAATAATAGAATAAAATTAATTAAGTTAATCATATAATAATATCATAAAATTAATATTTT
ATATCCAAAGCGACTTGATAATAAAAGTAAGAAAAGTAGTAAACTAAAAAGTTCAAATAA
AATTGATATAAAAATTATATGTGTTACAAATAAAAATAATATAATAATAATGTATTGAAT
AATAATTATCATAAATAAAAATCTTGTGTCAAATGTAAGAAAACAAAACATAAAAAAGAA
ACAAAAAAGAAATAAAATTAAAAATATAAAGCATATATATGAATCTAAAAATAATACAAT
AATCGAAAAAAATAATGTACGCATAGTTGCTAAATAAACAAAACAACTAGAAAATAAAAA
GCATCCAACTAAAAAAACACTAAACA-CATTACACACTAAGTGTATACTTAATAAAAACA
AGATGGAAAAGCTTTTATCAAAAAGAATAATAAATCCTAAAGGTAGGAAGAATCATGGAA
AAAATATGCAGAATAACGTTATTAATAATCCGAAAAGAAAGTAAA-TACCATCAAAACCA
ATTATAAATAAAGTAAATTTAACAAAAAGTTTAATGCCATCTGTAATAGGTGTCAATATC
CCAAAT-AAAAAAAGAGCTGGCCCAACTCTAAGTTGTGCAATAGCCAAAACTTTCCTTTC
ACAAAGGCTAACAACTTTCTACAGTTTTATTTGTTACAAAGATAAATAATATATATTGTA
CATGAGATTTTATATCATCAAAATTTGTGGATACTTATTGGTTTGTAATAGGAGTTATGT
TTATTATGTGTTTATTATTAAGACTATGTTTATTGCTATATTTCGGTTGTTTAAATTTTG
TTAGTTTTGATTTATGTAAGGTTGTAGGATTTCAATGATATTGAGTATACTTTTTATTTG
GAGAAACTACAATATTCAGCAATTTAATACTTGAGAGTGATTATTTGGTAGGTGATATGC
GTCTATTACAGTGCAACCATGTACTCACATTATTAAGTTTAGTAATTTATAAATTGTGAG
TATCAGCTGTAGATGTTATCCATTCATTTACACTAGCTAGTTTAGGTATTAAGGTAGAGA
ACCGGGGAGGTAATTTTAACAACAGATTTATATTTGCAATATTTTAC-TTAGTAATTTTT
AGCTCAATAAGTTCAATAGCATGTATAGTAATATGTATGATAGTAATATCACATTTCAAT
ATATT-AAATTTACAAATTTTTTTAGATATTTGTTTTTTCGACAGTATGTATTTAGCTAT
TTTTATATGAATCTTTTTATTCGTAATGTTTTCTATAAAATACCCAATATGACCATTTCA
TGTGTGATTAGTACATACTGTTGCTGATAGATCTTGTATTTTG-TTTTATACTATTTTAC
GCATTTTATTATATGTATTTTGATATATTTTTAGGGCGATTTCTTAATATTTTTTGAATG
TTCATTTTATGTATGAACTTTTTTATATTATCATATGATTTTATAACAGCATATTGTGGT
TGAGAATTATTAGGATTATATTC-TTTTTTATTAATATCTTATTTTTGATACCGTTTCAT
CTCCATAAAATTCGGTTTTAAAGCATTTTTTATAGGTAAAATAGGAGATATATTGCTCAT
ATTTGCATTTTCAATATTATTTTCAATGAATGGTTATTACATAGCAACGTTTCATATTAT
AAATTTTATGTGTGTTGATTACTATTACATAGTATTTATAACTTTAATATTATTATGTTG
TGCTTTTACGAAAATGATTACCAGATGCAATGGAAGGACCAATACCTGTATCTGCATTAA
TACATGCCGCAACGTTAGTTGTATGTGGAATAATATTAGGTAGTTTCATATTTTGGTGTT
TCGAATTTTGATTTAGCTATTTTTATAGTATAATTTGCTGAACAACCGCAATAATAGTAT
TAATGAGTCTGTGTGTCTTTTATAATTTTGACGCAAAACGTTATATAGCATTTAGTACAA
TCTGTCAAATAAGTTTTTCGTTTTTTTGTTGTATTTGTTTAGATCTTTATGTAGGTTGCT
TATTTTTTTGTTATCACATGTTTTATAAGGCATCTTTGTTTATAGTAATAGGTATATGAA
TACATATATTCTTTGGTCTGC
>JX123164_1
GTCTAAGAAATATATTTAAGATTATTCTTGTATATATATTTATAAATTAATAATTCT-AA
AAATAAAATAAAG-TTCCTCGAAAATAAAATTTTAGTAGCATAGTAATTTGTTAACTAAT
TATTAAAGTGTTCCACAGAAATTTTTTAAATTAAAACAAAAAAAATAATTTATGAATTAA
AATAAAAATTTTAATAAAAATTAAATAATTAAAATAGGGCAAGTCCTACTCTCCTTTACA
AAGAGAACGTTTCGATAATACGTATAAAATCGTTGTAAAGCAGATTTGTTTATATATTTA
ATTAATATAAGGAGTGCATAGTAATATTAGTACGCAAGGATCAATTATTTGTTATTTTAT
ATATACTACTTCAAGGTTTAATATTAAACTTAAGTCTATTGTTATTATTCATATTAATTT
TTTTAAAAGTTTTTAAGTTTTATGCTAGTTTATTTTAAAATAATTTTATTTGTCATATTT
TAGGAATAGATAATAATATTTGTTTTTAAGAGTT-AAATATTTAAAT-AATAATATATTT
ATTACATATAACATGTATTTTAATAAAAAGCGGAGAAAAGAGGAAGGGTCTTCTAATGTC
AGGTTGTTTATATAGGATATATGGAGTGGGGTTCAGTTTAGGTCTATTTATTATGTTACA
GATAATATGTGGTGTTTGCTTAGCATGAATGTTTTTTAGTTGTTTTATTTGTGCAAATTG
ATATTTTATTTTATTTTTGTGAGACTTTGATTTAGGTTTTGTGATTAGAAGTATTCATAT
CTGTTTTACTTCTTTGCTATATTTTTTATTATATGTGCATATATTTAAATGTATAATATT
GGTAATTTTATTTGACACACATTTATTAGTATGATTTATAGGATTTATATTATTTATGTT
TATAATAATTATTGCATTTATTGGGTACGTGTTACCATGTACAATGATGTCTTATTGAGG
ATTAACAGTTTTTAGTAATATTTTAGCTACTGTTCCTGTATTCGGCCAGTGATTATGTTA
TTGAATATGGGGTAGTGAATTTATAAATGATTTTACGCTTTTAAAACTTCATGTATTACA
TGTCTTGCTCCCTTTTGTTTTAATTATGGTATAACTAAGTATAAAATTATTAAAAAATGA
AAAAAAGATGAAATTCATAAGAAAGTAATTTTCGTTATATTTAATATCAAAAATATTGTA
AATCAAAAAAAAGTAATATAAAATTAACAAAATGCATAGACTTATGCTATAAATTAAATG
AAAATTGAGGTATAAATAAAAGATGTAATTTTTTGTGGAGATAAAAATTAGAAATAAAAA
GCAAAAATTATTTACACTAAGTACAAAGAGTAAACTTATAATTGCAAAGCTATTCAATCC
AATTATAACGCAAGTACAGGATTGTAATAAAACAAGTTTTATAAATATAATATAGAAATA
GACTAAGCATATTAGTAAAATAATTAAAATAAAACAAAACAAAACATAGAAGTCAAAAAT
TAAAAAACAAAAATCACATAGGAAGAAGCAAAAGTGCAGGAGTAAGAAGTAAAGCAATAA
AAATAATAGAATAAAATTAATTAAGTTAATCATATAATAATATCATAAAATTAATATTTT
ATATCCAAAGCGACTTGATAATAAAAGTAAGAAAAGTAGTAAACTAAAAAGTTCAAATAA
AATTGATATAAAAATTATATGTGTTACAAATAAAAATAATATAATAATAATGTATTGAAT
AATAATTATCATAAATAAAAATCTTGTGTCAAATGTAAGAAAACAAAACATAAAAAAGAA
ACAAAAAAGAAATAAAATTAAAAATATAAAGCATATATATGAATCTAAAAATAATACAAT
AATCGAAAAAAATAATGTACGCATAGTTGCTAAATAAACAAAACAACTAGAAAATAAAAA
GCATCCAACTAAAAAAACACTAAACA-CATTACACACTAAGTGTATACTTAATAAAAACA
AGATGGAAAAGCTTTTATCAAAAAGAATAATAAATCCTAAAGGTAGGAAGAATCATGGAA
AAAATATGCAGAATAACGTTATTAATAATCCGAAAAGAAAGTAAA-TACCATCAAAACCA
ATTATAAATAAAGTAAATTTAACAAAAAGTTTAATGCCATCTGTAATAGGTGTCAATATC
CCAAAT-AAAAAAAGAGCTGGCCCAACTCTAAGTTGTACAATAGCCAAAACTTTCCTTTC
ACAAAGGCTAACAACTTTCTACAGTTTTATTTGTTACAAAGATAAATAATATATATTGTA
CATGAGATTTTATATCATCAAAATTTGTGGATACTTATTGGTTTGTAATAGGAGTTATGT
TTATTATGTGTTTATTATTAAGACTATGTTTATTGCTATATTTCGGTTGTTTAAATTTTG
TTAGTTTTGATTTATGTAAGGTTGTAGGATTTCAATGATATTGAGTATACTTTTTATTTG
GAGAAACTACAATATTCAGCAATTTAATACTTGAGAGTGATTATTTGGTAGGTGATATGC
GTCTATTACAGTGCAACCATGTACTCACATTATTAAGTTTAGTAATTTATAAATTGTGAG
TATCAGCTGTAGATGTTATCCATTCATTTACACTAGCTAGTTTAGGTATTAAGGTAGAGA
ACCGGGGAGGTAATTTTAACAACAGATTTATATTTGCAATATTTTAC-TTAGTAATTTTT
AGCTCAATAAGTTCAATAGCATGTATAGTAATATGTATGATAGTAATATCACATTTCAAT
ATATT-AAATTTACAAATTTTTTTAGATATTTGTTTTTTCGACAGTATGTATTTAGCTAT
TTTTATATGAATCTTTTTATTCGTAATGTTTTCTATAAAATACCCAATATGACCATTTCA
TGTGTGATTAGTACATACTGTTGCTGATAGATCTTGTATTTTG-TTTTATACTATTTTAC
GCATTTTATTATATGTATTTTGATATATTTTTAGGGCGATTTCTTAATATTTTTTGAATG
TTCATTTTATGTATGAACTTTTTTATATTATCATATGATTTTATAACAGCATATTGTGGT
TGAGAATTATTAGGGTTATATTC-TTTTTTATTAATATCTTATTTTTGATACCGTTTCAT
CTCCATAAAATTCGGTTTTAAAGCATTTTTTATAGGTAAAATAGGAGATATATTGCTCAT
ATTTGCATTTTCAATATTATTTTCAATGAATGGTTATTACATAGCAACGTTTCATATTAT
AAATTTTATGTGTGTTGATTACTATTACATAGTATTTATAACTTTAATATTATTATGTTG
TGCTTTTACGAAAATGATTACCAGATGCAATGGAAGGACCAATACCTGTATCTGCATTAA
TACATGCTGCAACGTTAGTTGTATGTGGAATAATATTAGGTAGTTTCATATTTTGGTGTT
TCGAATTTTGATTTAGCTATTTTTATAGTATAATTTGCTGAACAACCGCAATAATAGTAT
TAATGAGTCTGTGTGTCTTTTATAATTTTGACGCAAAACGTTATATAGCATTTAGTACAA
TCTGTCAAATAAGTTTTTCATTTTTTTGTTGTATTTGTTTAGATCTTTATGTAGGTTGCT
TATTTTTTTGTTATCACATGTTTTATAAGGCATCTTTGTTTATAGTAATAGGTATATGAA
TACATATATTCTTTGGTCTGC
>JX123165_1
GTCTAAGAAATATATTTAAGATTATTCTTGTATATATATTTATAAATTAATAATTCT-AA
AAATAAAATAAAG-TTCCTCGAAAATAAAATTTTAGTAGCATAGTAATTTGTTAACTAAT
TATTAAAGTGTTCCACAGAAATTTTTTAAATTAAAACAAAAAAAATAATTTATGAATTAA
AATAAAAATTTTAATAAAAATTAAATAATTAAAATAGGGCAAGTCCTACTCTCCTTTACA
AAGAGAACGTTTCGATAATACGTATAAAATCGTTGTAAAGCAGATTTGTTTATATATTTA
ATTAATATAAGGAGTGCATAGTAATATTAGTACGCAAGGATCAATTATTTGTTATTTTAT
ATATACTACTTCAAGGTTTAATATTAAACTTAAGTCTATTGTTATTATTCATATTAATTT
TTTTAAAAGTTTTTAAGTTTTATGCTAGTTTATTTTAAAATAATTTTATTTGTCATATTT
TAGGAATAGATAATAATATTTGTTTTTAAGAGTT-AAATATTTAAAT-AATAATATATTT
ATTACATATAACATGTATTTTAATAAAAAGCGGAGAAAAGAGGAAGGGTCTTCTAATGTC
AGGTTGTTTATATAGGATATATGGAGTGGGGTTCAGTTTAGGTCTATTTATTATGTTACA
GATAATATGTGGTGTTTGCTTAGCATGAATGTTTTTTAGTTGTTTTATTTGTGCAAATTG
ATATTTTATTTTATTTTTGTGAGACTTTGATTTAGGTTTTGTGATTAGAAGTATTCATAT
CTGTTTTACTTCTTTGCTATATTTTTTATTATATGTGCATATATTTAAATGTATAATATT
GGTAATTTTATTTGACACACATTTATTAGTATGATTTATAGGATTTATATTATTTATGTT
TATAATAATTATTGCATTTATTGGGTACGTGTTACCATGTACAATGATGTCTTATTGAGG
ATTAACAGTTTTTAGTAATATTTTAGCTACTGTTCCTGTATTCGGCCAGTGATTATGTTA
TTGAATATGGGGTAGTGAATTTATAAATGATTTTACGCTTTTAAAACTTCATGTATTACA
TGTCTTGCTCCCTTTTGTTTTAATTATGGTATAACTAAGTATAAAATTATTAAAAAATGA
AAAAAAGATGAAATTCATAAGAAAGTAATTTTCGTTATATTTAATATCAAAAATATTGTA
AATCAAAAAAAAGTAATATAAAATTAACAAAATGCATAGACTTATGCTATAAATTAAATG
AAAATTGAGGTATAAATAAAAGATGTAATTTTTTGTGGAGATAAAAATTAGAAATAAAAA
GCAAAAATTATTTACACTAAGTACAAAGAGTAAACTTATAATTGCAAAGCTATTCAATCC
AATTATAACGCAAGTACAGGATTGTAATAAAACAAGTTTTATAAATATAATATAGAAATA
GACTAAGCATATTAGTAAAATAATTAAAATAAAACAAAACAAAACATAGAAGTCAAAAAT
TAAAAAACAAAAATCACATAGGAAGAAGCAAAAGTGCAGGAGTAAGAAGTAAAGCAATAA
AAATAATAGAATAAAATTAATTAAGTTAATCATATAATAATATCATAAAATTAATATTTT
ATATCCAAAGCGACTTGATAATAAAAGTAAGAAAAGTAGTAAACTAAAAAGTTCAAATAA
AATTGATATAAAAATTATATGTGTTACAAATAAAAATAATATAATAATAATGTATTGAAT
AATAATTATCATAAATAAAAATCTTGTGTCAAATGTAAGAAAACAAAACATAAAAAAGAA
ACAAAAAAGAAATAAAATTAAAAATATAAAGCATATATATGAATCTAAAAATAATACAAT
AATCGAAAAAAATAATGTACGCATAGTTGCTAAATAAACAAAACAACTAGAAAATAAAAA
GCATCCAACTAAAAAAACACTAAACA-CATTACACACTAAGTGTATACTTAATAAAAACA
AGATGGAAAAGCTTTTATCAAAAAGAATAATAAATCCTAAAGGTAGGAAGAATCATGGAA
AAAATATGCAGAATAACGTTATTAATAATCCGAAAAGAAAGTAAA-TACCATCAAAACCA
ATTATAAATAAAGTAAATTTAACAAAAAGTTTAATGCCATCTGTAATAGGTGTCAATATC
CCAAAT-AAAAAAAGAGCTGGCCCAACTCTAAGTTGTACAATAGCCAAAACTTTCCTTTC
ACAAAGGCTAACAACTTTCTACAGTTTTATTTGTTACAAAGATAAATAATATATATTGTA
CATGAGATTTTATATCATCAAAATTTGTGGATACTTATTGGTTTGTAATAGGAGTTATGT
TTATTATGTGTTTATTATTAAGACTATGTTTATTGCTATATTTCGGTTGTTTAAATTTTG
TTAGTTTTGATTTATGTAAGGTTGTAGGATTTCAATGATATTGAGTATACTTTTTATTTG
GAGAAACTACAATATTCAGCAATTTAATACTTGAGAGTGATTATTTGGTAGGTGATATGC
GTCTATTACAGTGCAACCATGTACTCACATTATTAAGTTTAGTAATTTATAAATTGTGAG
TATCAGCTGTAGATGTTATCCATTCATTTACACTAGCTAGTTTAGGTATTAAGGTAGAGA
ACCGGGGAGGTAATTTTAACAACAGATTTATATTTGCAATATTTTAC-TTAGTAATTTTT
AGCTCAATAAGTTCAATAGCATGTATAGTAATATGTATGATAGTAATATCACATTTCAAT
ATATT-AAATTTACAAATTTTTTTAGATATTTGTTTTTTCGACAGTATGTATTTAGCTAT
TTTTATATGAATCTTTTTATTCGTAATGTTTTCTATAAAATACCCAATATGACCATTTCA
TGTGTGATTAGTACATACTGTTGCTGATAGATCTTGTATTTTG-TTTTATACTATTTTAC
GCATTTTATTATATGTATTTTGATATATTTTTAGGGCGATTTCTTAATATTTTTTGAATG
TTCATTTTATGTATGAACTTTTTTATATTATCATATGATTTTATAACAGCATATTGTGGT
TGAGAATTATTAGGGTTATATTC-TTTTTTATTAATATCTTATTTTTGATACCGTTTCAT
CTCCATAAAATTCGGTTTTAAAGCATTTTTTATAGGTAAAATAGGAGATATATTGCTCAT
ATTTGCATTTTCAATATTATTTTCAATGAATGGTTATTACATAGCAACGTTTCATATTAT
AAATTTTATGTGTGTTGATTACTATTACATAGTATTTATAACTTTAATATTATTATGTTG
TGCTTTTACGAAAATGATTACCAGATGCAATGGAAGGACCAATACCTGTATCTGCATTAA
TACATGCTGCAACGTTAGTTGTATGTGGAATAATATTAGGTAGTTTCATATTTTGGTGTT
TCGAATTTTGATTTAGCTATTTTTATAGTATAATTTGCTGAACAACCGCAATAATAGTAT
TAATGAGTCTGTGTGTCTTTTATAATTTTGACGCAAAACGTTATATAGCATTTAGTACAA
TCTGTCAAATAAGTTTTTCGTTTTTTTGTTGTATTTGTTTAGATCTTTATGTAGGTTGCT
TATTTTTTTGTTATCACATGTTTTATAAGGCATCTTTGTTTATAGTAATAGGTATATGAA
TACATATATTCTTTGGTCTGC
>JX123166_1
GTCTAAGAAATATATTTAAGATTATTCTTGTATATATATTTATAAATTAATAATTCT-AA
AAATAAAATAAAG-TTCCTCGAAAATAAAATTTTAGTAGCATAGTAATTTGTTAACTAAT
TATTAAAGTGTTCCACAGAAATTTTTTAAATTAAAACAAAAAAAATAATTTATGAATTAA
AATAAAAATTTTAATAAAAATTAAATAATTAAAATAGGGCAAGTCCTACTCTCCTTTACA
AAGAGAACGTTTCGATAATACGTATAAAATCGTTGTAAAGCAGATTTGTTTATATATTTA
ATTAATATAAGGAGTGCATAGTAATATTAGTACGCAAGGATCAATTATTTGTTATTTTAT
ATATACTACTTCAAGGTTTAATATTAAACTTAAGTCTATTGTTATTATTCATATTAATTT
TTTTAAAAGTTTTTAAGTTTTATGCTAGTTTATTTTAAAATAATTTTATTTGTCATATTT
TAGGAATAGATAATAATATTTGTTTTTAAGAGTT-AAATATTTAAAT-AATAATATATTT
ATTACATATAACATGTATTTTAATAAAAAGCGGAGAAAAGAGGAAGGGTCTTCTAATGTC
AGGTTGTTTATATAGGATATATGGAGTGGGGTTCAGTTTAGGTCTATTTATTATGTTACA
GATAATATGTGGTGTTTGCTTAGCATGAATGTTTTTTAGTTGTTTTATTTGTGCAAATTG
ATATTTTATTTTATTTTTGTGAGACTTTGATTTAGGTTTTGTGATTAGAAGTATTCATAT
CTGTTTTACTTCTTTGCTATATTTTCTATTATATGTGCATATATTTAAATGTATAATATT
GGTAATTTTATTTGACACACATTTATTAGTATGATTTATAGGATTTATATTATTTATGTT
TATAATAATTATTGCATTTATTGGGTACGTGTTACCATGTACAATGATGTCTTATTGAGG
ATTAACAGTTTTTAGTAATATTTTAGCTACTGTTCCTGTATTCGGCCAGTGATTATGTTA
TTGAATATGGGGTAGTGAATTTATAAATGATTTTACGCTTTTAAAACTTCATGTATTACA
TGTCTTGCTCCCTTTTGTTTTAATTATGGTATAACTAAGTATAAAATTATTAAAAAATGA
AAAAAAGATGAAATTCATAAGAAAGTAATTTTCGTTATATTTAATATCAAAAATATTGTA
AATCAAAAAAAAGTAATATAAAATTAACAAAATGCATAGACTTATGCTATAAATTAAATG
AAAATTGAGGTATAAATAAAAGATGTAATTTTTTGTGGAGATAAAAATTAGAAATAAAAA
GCAAAAATTATTTACACTAAGTACAAAGAGTAAACTTATAATTGCAAAGCTATTCAATCC
AATTATAACGCAAGTACAGGATTGTAATAAAACAAGTTTTATAAATATAATATAGAAATA
GACTAAGCATATTAGTAAAATAATTAAAATAAAACAAAACAAAACATAGAAGTCAAAAAT
TAAAAAACAAAAATCACATAGGAAGAAGCAAAAGTGCAGGAGTAAGAAGTAAAGCAATAA
AAATAATAGAATAAAATTAATTAAGTTAATCATATAATAATATCATAAAATTAATATTTT
ATATCCAAAGCGACTTGATAATAAAAGTAAGAAAAGTAGTAAACTAAAAAGTTCAAATAA
AATTGATATAAAAATTATATGTGTTACAAATAAAAATAATATAATAATAATGTATTGAAT
AATAATTATCATAAATAAAAATCTTGTGTCAAATGTAAGAAAACAAAACATAAAAAAGAA
ACAAAAAAGAAATAAAATTAAAAATATAAAGCATATATATGAATCTAAAAATAATACAAT
AATCGAAAAAAATAATGTACGCATAGTTGCTAAATAAACAAAACAACTAGAAAATAAAAA
GCATCCAACTAAAAAAACACTAAACA-CATTACACACTAAGTGTATACTTAATAAAAACA
AGATGGAAAAGCTTTTATCAAAAAGAATAATAAATCCTAAAGGTAGGAAGAATCATGGAA
AAAATATGCAGAATAACGTTATTAATAATCCGAAAAGAAAGTAAA-TACCATCAAAACCA
ATTATAAATAAAGTAAATTTAACAAAAAGTTTAATGCCATCTGTAATAGGTGTCAATATC
CCAAAT-AAAAAAAGAGCTGGCCCAACTCTAAGTTGTACAATAGCCAAAACTTTCCTTTC
ACAAAGGCTAACAACTTTCTACAGTTTTATTTGTTACAAAGATAAATAATATATATTGTA
CATGAGATTTTATATCATCAAAATTTGTGGATACTTATTGGTTTGTAATAGGAGTTATGT
TTATTATGTGTTTATTATTAAGACTATGTTTATTGCTATATTTCGGTTGTTTAAATTTTG
TTAGTTTTGATTTATGTAAGGTTGTAGGATTTCAATGATATTGAGTATACTTTTTATTTG
GAGAAACTACAATATTCAGCAATTTAATACTTGAGAGTGATTATTTGGTAGGTGATATGC
GTCTATTACAGTGCAACCATGTACTCACATTATTAAGTTTAGTAATTTATAAATTGTGAG
TATCAGCTGTAGATGTTATCCATTCATTTACACTAGCTAGTTTAGGTATTAAGGTAGAGA
ACCGGGGAGGTAATTTTAACAACAGATTTATATTTGCAATATTTTAC-TTAGTAATTTTT
AGCTCAATAAGTTCAATAGCATGTATAGTAATATGTATGATAGTAATATCACATTTCAAT
ATATT-AAATTTACAAATTTTTTTAGATATTTGTTTTTTCGACAGTATGTATTTAGCTAT
TTTTATATGAATCTTTTTATTCGTAATGTTTTCTATAAAATACCCAATATGACCATTTCA
TGTGTGATTAGTACATACTGTTGCTGATAGATCTTGTATTTTG-TTTTATACTATTTTAC
GCATTTTATTATATGTATTTTGATATATTTTTAGGGCGATTTCTTAATATTTTTTGAATG
TTCATTTTATGTATGAACTTTTTTATATTATCATATGATTTTATAACAGCATATTGTGGT
TGAGAATTATTAGGGTTATATTC-TTTTTTATTAATATCTTATTTTTGATACCGTTTCAT
CTCCATAAAATTCGGTTTTAAAGCATTTTTTATAGGTAAAATAGGAGATATATTGCTCAT
ATTTGCATTTTCAATATTATTTTCAATGAATGGTTATTACATAGCAACGTTTCATATTAT
AAATTTTATGTGTGTTGATTACTATTACATAGTATTTATAACTTTAATATTATTATGTTG
TGCTTTTACGAAAATGATTACCAGATGCAATGGAAGGACCAATACCTGTATCTGCATTAA
TACATGCCGCAACGTTAGTTGTATGTGGAATAATATTAGGTAGTTTCATATTTTGGTGTT
TCGAATTTTGATTTAGCTATTTTTATAGTATAATTTGCTGAACAACCGCAATAATAGTAT
TAATGAGTCTGTGTGTCTTTTATAATTTTGACGCAAAACGTTATATAGCATTTAGTACAA
TCTGTCAAATAAGTTTTTCGTTTTTTTGTTGTATTTGTTTAGATCTTTATGTAGGTTGCT
TATTTTTTTGTTATCACATGTTTTATAAGGCATCTTTGTTTATAGTAATAGGTATATGAA
TACATATATTCTTTGGTCTGC
>JX123152_1
GTCTAAGAAATATATTTAAGATTATTCTTGTATATATATTTATAAATTAATAATTCT-AA
AAATAAAATAAAG-TTCCTCGAAAATAAAATTTTAGTAGCATAGTAATTTGTTAACTAAT
TATTAAAGTGTTCCACAGAAATTTTTTAAATTAAAACAAAAAAAATAATTTATGAATTAA
AATAAAAATTTTAATAAAAATTAAATAATTAAAATAGGGCAAGTCCTACTCTCCTTTACA
AAGAGAACGTTTCGATAATACGTATAAAATCGTTGTAAAGCAGATTTGTTTATATATTTA
ATTAATATAAGGAGTGCATAGTAATATTAGTACGCAAGGATCAATTATTTGTTATTTTAT
ATATACTACTTCAAGGTTTAATATTAAACTTAACTCTATTGTTATTATTCATATTAATTT
TTTTAAAAGTTTTTAAGTTTTATGCTAGTTTATTTTAAAATAATTTTATTTGTCATATTT
TAGGAATAGATAATAATATTTGTTTTTAAGAGTT-AAATATTTAAAT-AATAATATATTT
ATTACATATAACATGTATTTTAATAAAAAGCGGAGAAAAGAGGAAGGGTCTTCTAATGTC
AGGTTGTTTATATAGGATATATGGAGTGGGGTTCAGTTTAGGTCTATTTATTATGTTACA
GATAATATGTGGTGTTTGCTTAGCATGAATGTTTTTTAGTTGTTTTATTTGTGCAAATTG
ATATTTTATTTTATTTTTGTGAGACTTTGATTTAGGTTTTGTGATTAGAAGTATTCATAT
CTGTTTTACTTCTTTGCTATATTTTTTATTATATGTGCATATATTTAAATGTATAATATT
GGTAATTTTATTTGACACACATTTATTAGTATGATTTATAGGATTTATATTATTTATGTT
TATAATAATTATTGCATTTATTGGGTACGTGTTACCATGTACAATGATGTCTTATTGAGG
ATTAACAGTTTTTAGTAATATTTTAGCTACTGTTCCTGTATTCGGCCAGTGATTATGTTA
TTGAATATGGGGTAGTGAATTTATAAATGATTTTACGCTTTTAAAACTTCATGTATTACA
TGTCTTGCTCCCTTTTGTTTTAATTATGGTATAACTAAGTATAAAATTATTAAAAAATGA
AAAAAAGATGAAATTCATAAGAAAGTAATTTTCGTTATATTTAATATCAAAAATATTGTA
AATCAAAAAAAAGTAATATAAAATTAACAAAATGCATAGACTTATGCTATAAATTAAATG
AAAATTGAGGTATAAATAAAAGATGTAATTTTTTGTGGAGATAAAAATTAGAAATAAAAA
GCAAAAATTATTTACACTAAGTACAAAGAGTAAACTTATAATTGCAAAGCTATTCAATCC
AATTATAACGCAAGTACAGGATTGTAATAAAACAAGTTTTATAAATATAATATAGAAATA
GACTAAGCATATTAGTAAAATAATTAAAATAAAACAAAACAAAACATAGAAGTCAAAAAT
TAAAAAACAAAAATCACATAGGAAGAAGCAAAAGTGCAGGAGTAAGAAGTAAAGCAATAA
AAATAATAGAATAAAATTAATTAAGTTAATCATATAATAATATCATAAAATTAATATTTT
ATATCCAAAGCGACTTGATAATAAAAGTAAGAAAAGTAGTAAACTAAAAAGTTCAAATAA
AATTGATATAAAAATTATATGTGTTACAAATAAAAATAATATAATAATAATGTATTGAAT
AATAATTATCATAAATAAAAATCTTGTGTCAAATGTAAGAAAACAAAACATAAAAAAGAA
ACAAAAAAGAAATAAAATTAAAAATATAAAGCATATATATGAATCTAAAAATAATACAAT
AATCGAAAAAAATAATGTACGCATAGTTGCTAAATAAACAAAACAACTAGAAAATAAAAA
GCATCCAACTAAAAAAACACTAAACA-CATTACACACTAAGTGTATACTTAATAAAAACA
AGATGGAAAAGCTTTTATCAAAAAGAATAATAAATCCTAAAGGTAGGAAGAATCATGGAA
AAAATATGCAGAATAACGTTATTAATAATCCGAAAAGAAAGTAAA-TACCATCAAAACCA
ATTATAAATAAAGTAAATTTAACAAAAAGTTTAATGCCATCTGTAATAGGTGTCAATATC
CCAAAT-AAAAAAAGAGCTGGCCCAACTCTAAGTTGTACAATAGCCAAAACTTTCCTTTC
ACAAAGGCTAACAACTTTCTACAGTTTTATTTGTTACAAAGATAAATAATATATATTGTA
CATGAGATTTTATATCATCAAAATTTGTGGATACTTATTGGTTTGTAATAGGAGTTATGT
TTATTATGTGTTTATTATTAAGACTATGTTTATTGCTATATTTCGGTTGTTTAAATTTTG
TTAGTTTTGATTTATGTAAGGTTGTAGGATTTCAATGATATTGAGTATACTTTTTATTTG
GAGAAACTACAATATTCAGCAATTTAATACTTGAGAGTGATTATTTGGTAGGTGATATGC
GTCTATTACAGTGCAACCATGTACTCACATTATTAAGTTTAGTAATTTATAAATTGTGAG
TATCAGCTGTAGATGTTATCCATTCATTTACACTAGCTAGTTTAGGTATTAAGGTAGAGA
ACCGGGGAGGTAATTTTAACAACAGATTTATATTTGCAATATTTTAC-TTAGTAATTTTT
AGCTCAATAAGTTCAATAGCATGTATAGTAATATGTATGATAGTAATATCACATTTCAAT
ATATT-AAATTTACAAATTTTTTTAGATATTTGTTTTTTCGACAGTATGTATTTAGCTAT
TTTTATATGAATCTTTTTATTCGTAATGTTTTCTATAAAATACCCAATATGACCATTTCA
TGTGTGATTAGTACATACTGTTGCTGATAGATCTTGTATTTTG-TTTTATACTATTTTAC
GCATTTTATTATATGTATTTTGATATATTTTTAGGGCGATTTCTTAATATTTTTTGAATG
TTCATTTTATGTATGAACTTTTTTATATTATCATATGATTTTATAACAGCATATTGTGGT
TGAGAATTATTAGGGTTATATTC-TTTTTTATTAATATCTTATTTTTGATACCGTTTCAT
CTCCATAAAATTCGGTTTTAAAGCATTTTTTATAGGTAAAATAGGAGATATATTGCTCAT
ATTTGCATTTTCAATATTATTTTCAATGAATGGTTATTACATAGCAACGTTTCATATTAT
AAATTTTATGTGTGTTGATTACTATTACATAGTATTTATAACTTTAATATTATTATGTTG
TGCTTTTACGAAAATGATTACCAGATGCAATGGAAGGACCAATACCTGTATCTGCATTAA
TACATGCCGCAACGTTAGTTGTATGTGGAATAATATTAGGTAGTTTCATATTTTGGTGTT
TCGAATTTTGATTTAGCTATTTTTATAGTATAATTTGCTGAACAACCGCAATAATAGTAT
TAATGAGTCTGTGTGTCTTTTATAATTTTGACGCAAAACGTTATATAGCATTTAGTACAA
TCTGTCAAATAAGTTTTTCGTTTTTTTGTTGTATTTGTTTAGATCTTTATGTAGGTTGCT
TATTTTTTTGTTATCACATGTTTTATAAGGCATCTTTGTTTATAGTAATAGGTATATGAA
TACATATATTCTTTGGTCTGC
>JX123161_1
GTCTAAGAAATATATTTAAGATTATTCTTGTATATATATTTATAAATTAATAATTCT-AA
AAATAAAATAAAG-TTCCTCGAAAATAAAATTTTAGTAGCATAGTAATTTGTTAACTAAT
TATTAAAGTGTTCCACAGAAATTTTTTAAATTAAAACAAAAAAAATAATTTATGAATTAA
AATAAAAATTTTAATAAAAATTAAATAATTAAAATAGGGCAAGTCCTACTCTCCTTTACA
AAGAGAACGTTTCGATAATACGTATAAAATCGTTGTAAAGCAGATTTGTTTATATATTTA
ATTAATATAAGGAGTGCATAGTAATATTAGTACGCAAGGATCAATTATTTGTTATTTTAT
ATATACTACTTCAAGGTTTAATATTAAACTTAAGTCTATTGTTATTATTCATATTAATTT
TTTTAAAAGTTTTTAAGTTTTATGCTAGTTTATTTTAAAATAATTTTATTTGTCATATTT
TAGGAATAGATAATAATATTTGTTTTTAAGAGTT-AAATATTTAAAT-AATAATATATTT
ATTACATATAACATGTATTTTAATAAAAAGCGGAGAAAAGAGGAAGGGTCTTCTAATGTC
AGGTTGTTTATATAGGATATATGGAGTGGGGTTCAGTTTAGGTCTATTTATTATGTTACA
GATAATATGTGGTGTTTGCTTAGCATGAATGTTTTTTAGTTGTTTTATTTGTGCAAATTG
ATATTTTATTTTATTTTTGTGAGACTTTGATTTAGGTTTTGTGATTAGAAGTATTCATAT
CTGTTTTACTTCTTTGCTATATTTTTTATTATATGTGCATATATTTAAATGTATAATATT
GGTAATTTTATTTGACACACATTTATTAGTATGATTTATAGGATTTATATTATTTATGTT
TATAATAATTATTGCATTTATTGGGTACGTGTTACCATGTACAATGATGTCTTATTGAGG
ATTAACAGTTTTTAGTAATATTTTAGCTACTGTTCCTGTATTCGGCCAGTGATTATGTTA
TTGAATATGGGGTAGTGAATTTATAAATGATTTTACGCTTTTAAAACTTCATGTATTACA
TGTCTTGCTCCCTTTTGTTTTAATTATGGTATAACTAAGTATAAAATTATTAAAAAATGA
AAAAAAGATGAAATTCATAAGAAAGTAATTTTCGTTATATTTAATATCAAAAATATTGTA
AATCAAAAAAAAGTAATATAAAATTAACAAAATGCATAGACTTATGCTATAAATTAAATG
AAAATTGAGGTATAAATAAAAGATGTAATTTTTTGTGGAGATAAAAATTAGAAATAAAAA
GCAAAAATTATTTACACTAAGTACAAAGAGTAAACTTATAATTGCAAAGCTATTCAATCC
AATTATAACGCAAGTACAGGATTGTAATAAAACAAGTTTTATAAATATAATATAGAAATA
GACTAAGCATATTAGTAAAATAATTAAAATAAAACAAAACAAAACATAGAAGTCAAAAAT
TAAAAAACAAAAATCACATAGGAAGAAGCAAAAGTGCAGGAGTAAGAAGTAAAGCAATAA
AAATAATAGAATAAAATTAATTAAGTTAATCATATAATAATATCATAAAATTAATATTTT
ATATCCAAAGCGACTTGATAATAAAAGTAAGAAAAGTAGTAAACTAAAAAGTTCAAATAA
AATTGATATAAAAATTATATGTGTTACAAATAAAAATAATATAATAATAATGTATTGAAT
AATAATTATCATAAATAAAAATCTTGTGTCAAATGTAAGAAAACAAAACATAAAAAAGAA
ACAAAAAAGAAATAAAATTAAAAATATAAAGCATATATATGAATCTAAAAATAATACAAT
AATCGAAAAAAATAATGTACGCATAGTTGCTAAATAAACAAAACAACTAGAAAATAAAAA
GCATCCAACTAAAAAAACACTAAACA-CATTACACACTAAGTGTATACTTAATAAAAACA
AGATGGAAAAGCTTTTATCAAAAAGAATAATAAATCCTAAAGGTAGGAAGAATCATGGAA
AAAATATGCAGAATAACGTTATTAATAATCCGAAAAGAAAGTAAA-TACCATCAAAACCA
ATTATAAATAAAGTAAATTTAACAAAAAGTTTAATGCCATCTGTAAT---TGTCAATATC
CCAAAT-AAAAAAAGAGCTGGCCCAACTCTAAGTTGTACAATAGCCAAAACTTTCCTTTC
ACAAAGGCTAACAACTTTCTACAGTTTTATTTGTTACAAAGATAAATAATATATATTGTA
CATGAGATTTTATATCATCAAAATTTGTGGATACTTATTGGTTTGTAATAGGAGTTATGT
TTATTATGTGTTTATTATTAAGACTATGTTTATTGCTATATTTCGGTTGTTTAAATTTTG
TTAGTTTTGATTTATGTAAGGTTGTAGGATTTCAATGATATTGAGTATACTTTTTATTTG
GAGAAACTACAATATTCAGCAATTTAATACTTGAGAGTGATTATTTGGTAGGTGATATGC
GTCTATTACAGTGCAACCATGTACTCACATTATTAAGTTTAGTAATTTATAAATTGTGAG
TATCAGCTGTAGATGTTATCCATTCATTTACACTAGCTAGTTTAGGTATTAAGGTAGAGA
ACCGGGGAGGTAATTTTAACAACAGATTTATATTTGCAATATTTTAC-TTAGTAATTTTT
AGCTCAATAAGTTCAATAGCATGTATAGTAATATGTATGATAGTAATATCACATTTCAAT
ATATT-AAATTTACAAATTTTTTTAGATATTTGTTTTTTCGACAGTATATATTTAGCTAT
TTTTATATGAATCTTTTTATTCGTAATGTTTTCTATAAAATACCCAATATGACCATTTCA
TGTGTGATTAGTACATACTGTTGCTGATAGATCTTGTATTTTG-TTTTATACTATTTTAC
GCATTTTATTATATGTATTTTGATATATTTTTAGGGCGATTTCTTAATATTTTTTGAATG
TTCATTTTATGTATGAACTTTTTTATATTATCATATGATTTTATAACAGCATATTGTGGT
TGAGAATTATTAGGGTTATATTC-TTTTTTATTAATATCTTATTTTTGATACCGTTTCAT
CTCCATAAAATTCGGTTTTAAAGCATTTTTTATAGGTAAAATAGGAGATATATTGCTCAT
ATTTGCATTTTCAATATTATTTTCAATGAATGGTTATTACATAGCAACGTTTCATATTAT
AAATTTTATGTGTGTTGATTACTATTACATAGTATTTATAACTTTAATATTATTATGTTG
TGCTTTTACGAAAATGATTACCAGATGCAATGGAAGGACCAATACCTGTATCTGCATTAA
TACATGCTGCAACGTTAGTTGTATGTGGAATAATATTAGGTAGTTTCATATTTTGGTGTT
TCGAATTTTGATTTAGCTATTTTTATAGTATAATTTGCTGAACAACCGCAATAATAGTAT
TAATGAGTCTGTGTGTCTTTTATAATTTTGACGCAAAACGTTATATAGCATTTAGTACAA
TCTGTCAAATAAGTTTTTCGTTTTTTTGTTGTATTTGTTTAGATCTTTATGTAGGTTGCT
TATTTTTTTGTTATCACATGTTTTATAAGGCATCTTTGTTTATAGTAATAGGTATATGAA
TACATATATTCTTTGGTCTGC
>JX123163_1
GTCTAAGAAATATATTTAAGATTATTCTTGTATATATATTTATAAATTAATAATTCT-AA
AAATAAAATAAAG-TTCCTCGAAAATAAAATTTTAGTAGCATAGTAATTTGTTAACTAAT
TATTAAAGTGTTCCACAGAAATTTTTTAAATTAAAACAAAAAAAATAATTTATGAATTAA
AATAAAAATTTTAATAAAAATTAAATAATTAAAATAGGGCAAGTCCTACTCTCCTTTACA
AAGAGAACGTTTCGATAATACGTATAAAATCGTTGTAAAGCAGATTTGTTTATATATTTA
ATTAATATAAGGAGTGCATAGTAATATTAGTACGCAAGGATCAATTATTTGTTATTTTAT
ATATACTACTTCAAGGTTTAATATTAAACTTAAGTCTATTGTTATTATTCATATTAATTT
TTTTAAAAGTTTTTAAGTTTTATGCTAGTTTATTTTAAAATAATTTTATTTGTCATATTT
TAGGAATAGATAATAATATTTGTTTTTAAGAGTT-AAATATTTAAAT-AATAATATATTT
ATTACATATAACATGTATTTTAATAAAAAGCGGAGAAAAGAGGAAGGGTCTTCTAATGTC
AGGTTGTTTATATAGGATATATGGAGTGGGGTTCAGTTTAGGTCTATTTATTATGTTACA
GATAATATGTGGTGTTTGCTTAGCATGAATGTTTTTTAGTTGTTTTATTTGTGCAAATTG
ATATTTTATTTTATTTTTGTGAGACTTTGATTTAGGTTTTGTGATTAGAAGTATTCATAT
CTGTTTTACTTCTTTGCTATATTTTTTATTATATGTGCATATATTTAAATGTATAATATT
GGTAATTTTATTTGACACACATTTATTAGTATGATTTATAGGATTTATATTATTTATGTT
TATAATAATTATTGCATTTATTGGGTACGTGTTACCATGTACAATGATGTCTTATTGAGG
ATTAACAGTTTTTAGTAATATTTTAGCTACTGTTCCTGTATTCGGCCAGTGATTATGTTA
TTGAATATGGGGTAGTGAATTTATAAATGATTTTACGCTTTTAAAACTTCATGTATTACA
TGTCTTGCTCCCTTTTGTTTTAATTATGGTATAACTAAGTATAAAATTATTAAAAAATGA
AAAAAAGATGAAATTCATAAGAAAGTAATTTTCGTTATATTTAATATCAAAAATATTGTA
AATCAAAAAAAAGTAATATAAAATTAACAAAATGCATAGACTTATGCTATAAATTAAATG
AAAATTGAGGTATAAATAAAAGATGTAATTTTTTGTGGAGATAAAAATTAGAAATAAAAA
GCAAAAATTATTTACACTAAGTACAAAGAGTAAACTTATAATTGCAAAGCTATTCAATCC
AATTATAACGCAAGTACAGGATTGTAATAAAACAAGTTTTATAAATATAATATAGAAATA
GACTAAGCATATTAGTAAAATAATTAAAATAAAACAAAACAAAACATAGAAGTCAAAAAT
TAAAAAACAAAAATCACATAGGAAGAAGCAAAAGTGCAGGAGTAAGAAGTAAAGCAATAA
AAATAATAGAATAAAATTAATTAAGTTAATCATATAATAATATCATAAAATTAATATTTT
ATATCCAAAGCGACTTGATAATAAAAGTAAGAAAAGTAGTAAACTAAAAAGTTCAAATAA
AATTGATATAAAAATTATATGTGTTACAAATAAAAATAATATAATAATAATGTATTGAAT
AATAATTATCATAAATAAAAATCTTGTGTCAAATGTAAGAAAACAAAACATAAAAAAGAA
ACAAAAAAGAAATAAAATTAAAAATATAAAGCATATATATGAATCTAAAAATAATACAAT
AATCGAAAAAAATAATGTACGCATAGTTGCTAAATAAACAAAACAACTAGAAAATAAAAA
GCATCCAACTAAAAAAACACTAAACA-CATTACACACTAAGTGTATACTTAATAAAAACA
AGATGGAAAAGCTTTTATCAAAAAGAATAATAAATCCTAAAGGTAGGAAGAATCATGGAA
AAAATATGCAGAATAACGTTATTAATAATCCGAAAAGAAAGTAAA-TACCATCAAAACCA
ATTATAAATAAAGTAAATTTAACAAAAAGTTTAATGCCATCTGTAATAGGTGTCAATATC
CCAAAT-AAAAAAAGAGCTGGCCCAACTCTAAGTTGTACAATAGCCAAAACTTTCCTTTC
ACAAAGGCTAACAACTTTCTACAGTTTTATTTGTTACAAAGATAAATAATATATATTGTA
CATGAGATTTTATATCATCAAAATTTGTGGATACTTATTGGTTTGTAATAGGAGTTATGT
TTATTATGTGTTTATTATTAAGACTATGTTTATTGCTATATTTCGGTTGTTTAAATTTTG
TTAGTTTTGATTTATGTAAGGTTGTAGGATTTCAATGATATTGAGTATACTTTTTATTTG
GAGAAACTACAATATTCAGCAATTTAATACTTGAGAGTGATTATTTGGTAGGTGATATGC
GTCTATTACAGTGCAACCATGTACTCACATTATTAAGTTTAGTAATTTATAAATTGTGAG
TATCAGCTGTAGATGTTATCCATTCATTTACACTAGCTAGTTTAGGTATTAAGGTAGAGA
ACCGGGGAGGTAATTTTAACAACAGATTTATATTTGCAATATTTTAC-TTAGTAATTTTT
AGCTCAATAAGTTCAATAGCATGTATAGTAATATGTATGATAGTAATATCACATTTCAAT
ATATT-AAATTTACAAATTTTTTTAGATATTTGTTTTTTCGACAGTATATATTTAGCTAT
TTTTATATGAATCTTTTTATTCGTAATGTTTTCTATAAAATACCCAATATGACCATTTCA
TGTGTGATTAGTACATACTGTTGCTGATAGATCTTGTATTTTG-TTTTATACTATTTTAC
GCATTTTATTATATGTATTTTGATATATTTTTAGGGCGATTTCTTAATATTTTTTGAATG
TTCATTTTATGTATGAACTTTTTTATATTATCATATGATTTTATAACAGCATATTGTGGT
TGAGAATTATTAGGGTTATATTC-TTTTTTATTAATATCTTATTTTTGATACCGTTTCAT
CTCCATAAAATTCGGTTTTAAAGCATTTTTTATAGGTAAAATAGGAGATATATTGCTCAT
ATTTGCATTTTCAATATTATTTTCAATGAATGGTTATTACATAGCAACGTTTCATATTAT
AAATTTTATGTGTGTTGATTACTATTACATAGTATTTATAACTTTAATATTATTATGTTG
TGCTTTTACGAAAATGATTACCAGATGCAATGGAAGGACCAATACCTGTATCTGCATTAA
TACATGCTGCAACGTTAGTTGTATGTGGAATAATATTAGGTAGTTTCATATTTTGGTGTT
TCGAATTTTGATTTAGCTATTTTTATAGTATAATTTGCTGAACAACCGCAATAATAGTAT
TAATGAGTCTGTGTGTCTTTTATAATTTTGACGCAAAACGTTATATAGCATTTAGTACAA
TCTGTCAAATAAGTTTTTCGTTTTTTTGTTGTATTTGTTTAGATCTTTATGTAGGTTGCT
TATTTTTTTGTTATCACATGTTTTATAAGGCATCTTTGTTTATAGTAATAGGTATATGAA
TACATATATTCTTTGGTCTGC
>JX123162_1
GTCTAAGAAATATATTTAAGATTATTCTTGTATATATATTTATAAATTAATAATTCT-AA
AAATAAAATAAAG-TTCCTCGAAAATAAAATTTTAGTAGCATAGTAATTTGTTAACTAAT
TATTAAAGTGTTCCACAGAAATTTTTTAAATTAAAACAAAAAAAATAATTTATGAATTAA
AATAAAAATTTTAATAAAAATTAAATAATTAAAATAGGGCAAGTCCTACTCTCCTTTACA
AAGAGAACGTTTCGATAATACGTATAAAATCGTTGTAAAGCAGATTTGTTTATATATTTA
ATTAATATAAGGAGTGCATAGTAATATTAGTACGCAAGGATCAATTATTTGTTATTTTAT
ATATACTACTTCAAGGTTTAATATTAAACTTAAGTCTATTGTTATTATTCATATTAATTT
TTTTAAAAGTTTTTAAGTTTTATGCTAGTTTATTTTAAAATAATTTTATTTGTCATATTT
TAGGAATAGATAATAATATTTGTTTTTAAGAGTT-AAATATTTAAAT-AATAATATATTT
ATTACATATAACATGTATTTTAATAAAAAGCGGAGAAAAGAGGAAGGGTCTTCTAATGTC
AGGTTGTTTATATAGGATATATGGAGTGGGGTTCAGTTTAGGTCTATTTATTATGTTACA
GATAATATGTGGTGTTTGCTTAGCATGAATGTTTTTTAGTTGTTTTATTTGTGCAAATTG
ATATTTTATTTTATTTTTGTGAGACTTTGATTTAGGTTTTGTGATTAGAAGTATTCATAT
CTGTTTTACTTCTTTGCTATATTTTTTATTATATGTGCATATATTTAAATGTATAATATT
GGTAATTTTATTTGACACACATTTATTAGTATGATTTATAGGATTTATATTATTTATGTT
TATAATAATTATTGCATTTATTGGGTACGTGTTACCATGTACAATGATGTCTTATTGAGG
ATTAACAGTTTTTAGTAATATTTTAGCTACTGTTCCTGTATTCGGCCAGTGATTATGTTA
TTGAATATGGGGTAGTGAATTTATAAATGATTTTACGCTTTTAAAACTTCATGTATTACA
TGTCTTGCTCCCTTTTGTTTTAATTATGGTATAACTAAGTATAAAATTATTAAAAAATGA
AAAAAAGATGAAATTCATAAGAAAGTAATTTTCGTTATATTTAATATCAAAAATATTGTA
AATCAAAAAAAAGTAATATAAAATTAACAAAATGCATAGACTTATGCTATAAATTAAATG
AAAATTGAGGTATAAATAAAAGATGTAATTTTTTGTGGAGATAAAAATTAGAAATAAAAA
GCAAAAATTATTTACACTAAGTACAAAGAGTAAACTTATAATTGCAAAGCTATTCAATCC
AATTATAACGCAAGTACAGGATTGTAATAAAACAAGTTTTATAAATATAATATAGAAATA
GACTAAGCATATTAGTAAAATAATTAAAATAAAACAAAACAAAACATAGAAGTCAAAAAT
TAAAAAACAAAAATCACATAGGAAGAAGCAAAAGTGCAGGAGTAAGAAGTAAAGCAATAA
AAATAATAGAATAAAATTAATTAAGTTAATCATATAATAATATCATAAAATTAATATTTT
ATATCCAAAGCGACTTGATAATAAAAGTAAGAAAAGTAGTAAACTAAAAAGTTCAAATAA
AATTGATATAAAAATTATATGTGTTACAAATAAAAATAATATAATAATAATGTATTGAAT
AATAATTATCATAAATAAAAATCTTGTGTCAAATGTAAGAAAACAAAACATAAAAAAGAA
ACAAAAAAGAAATAAAATTAAAAATATAAAGCATATATATGAATCTAAAAATAATACAAT
AATCGAAAAAAATAATGTACGCATAGTTGCTAAATAAACAAAACAACTAGAAAATAAAAA
GCATCCAACTAAAAAAACACTAAACA-CATTACACACTAAGTGTATACTTAATAAAAACA
AGATGGAAAAGCTTTTATCAAAAAGAATAATAAATCCTAAAGGTAGGAAGAATCATGGAA
AAAATATGCAGAATAACGTTATTAATAATCCGAAAAGAAAGTAAA-TACCATCAAAACCA
ATTATAAATAAAGTAAATTTAACAAAAAGTTTAATGCCATCTGTAATAGGTGTCAATATC
CCAAAT-AAAAAAAGAGCTGGCCCAACTCTAAGTTGTACAATAGCCAAAACTTTCCTTTC
ACAAAGGCTAACAACTTTCTACAGTTTTATTTGTTACAAAGATAAATAATATATATTGTA
CATGAGATTTTATATCATCAAAATTTGTGGATACTTATTGGTTTGTAATAGGAGTTATGT
TTATTATGTGTTTATTATTAAGACTATGTTTATTGCTATATTTCGGTTGTTTAAATTTTG
TTAGTTTTGATTTATGTAAGGTTGTAGGATTTCAATGATATTGAGTATACTTTTTATTTG
GAGAAACTACAATATTCAGCAATTTAATACTTGAGAGTGATTATTTGGTAGGTGATATGC
GTCTATTACAGTGCAACCATGTACTCACATTATTAAGTTTAGTAATTTATAAATTGTGAG
TATCAGCTGTAGATGTTATCCATTCATTTACACTAGCTAGTTTAGGTATTAAGGTAGAGA
ACCGGGGAGGTAATTTTAACAACAGATTTATATTTGCAATATTTTACTTTAGTAATTTTT
AGCTCAATAAGTTCAATAGCATGTATAGTAATATGTATGATAGTAATATCACATTTCAAT
ATATT-AAATTTACAAATTTTTTTAGATATTTGTTTTTTCGACAGTATATATTTAGCTAT
TTTTATATGAATCTTTTTATTCGTAATGTTTTCTATAAAATACCCAATATGACCATTTCA
TGTGTGATTAGTACATACTGTTGCTGATAGATCTTGTATTTTG-TTTTATACTATTTTAC
GCATTTTATTATATGTATTTTGATATATTTTTAGGGCGATTTCTTAATATTTTTTGAATG
TTCATTTTATGTATGAACTTTTTTATATTATCATATGATTTTATAACAGCATATTGTGGT
TGAGAATTATTAGGGTTATATTC-TTTTTTATTAATATCTTATTTTTGATACCGTTTCAT
CTCCATAAAATTCGGTTTTAAAGCATTTTTTATAGGTAAAATAGGAGATATATTGCTCAT
ATTTGCATTTTCAATATTATTTTCAATGAATGGTTATTACATAGCAACGTTTCATATTAT
AAATTTTATGTGTGTTGATTACTATTACATAGTATTTATAACTTTAATATTATTATGTTG
TGCTTTTACGAAAATGATTACCAGATGCAATGGAAGGACCAATACCTGTATCTGCATTAA
TACATGCTGCAACGTTAGTTGTATGTGGAATAATATTAGGTAGTTTCATATTTTGGTGTT
TCGAATTTTGATTTAGCTATTTTTATAGTATAATTTGCTGAACAACCGCAATAATAGTAT
TAATGAGTCTGTGTGTCTTTTATAATTTTGACGCAAAACGTTATATAGCATTTAGTACAA
TCTGTCAAATAAGTTTTTCGTTTTTTTGTTGTATTTGTTTAGATCTTTATGTAGGTTGCT
TATTTTTTTGTTATCACATGTTTTATAAGGCATCTTTGTTTATAGTAATAGGTATATGAA
TACATATATTCTTTGGTCTGC
>JX123146_1
GTCTAAGAAATATATTTAAGATTATTCTTGTATATATATTTATAAATTAATAATTCT-AA
AAATAAAATAAAG-TTCCTCGAAAATAAAATTTTAGTAGCATAGTAATTTGTTAACTAAT
TATTAAAGTGTTCCACAGAAATTTTTTAAATTAAAACAAAAAAAATAATTTATGAATTAA
AATAAAAATTTTAATAAAAATTAAATAATTAAAATAGGGCAAGTCCTACTCTCCTTTACA
AAGAGAACGTTTCGATAATACGTATAAAATCGTTGTAAAGCAGATTTGTTTATATATTTA
ATTAATATAAGGAGTGCATAGTAATATTAGTACGCAAGGATCAATTATTTGTTATTTTAT
ATATACTACTTCAAGGTTTAATATTAAACTTAAGTCTATTGTTATTATTCATATTAATTT
TTTTAAAAGTTTTTAAGTTTTATGCTAGTTTATTTTAAAATAATTTTATTTGTCATATTT
TAGGAATAGATAATAATATTTGTTTTTAAGAGTT-AAATATTTAAAT-AATAATATATTT
ATTACATATAACATGTATTTTAATAAAAAGCGGAGAAAAGAGGAAGGGTCTTCTAATGTC
AGGTTGTTTATATAGGATATATGGAGTGGGGTTCAGTTTAGGTCTATTTATTATGTTACA
GATAATATGTGGTGTTTGCTTAGCATGAATGTTTTTTAGTTGTTTTATTTGTGCAAATTG
ATATTTTATTTTATTTTTGTGAGACTTTGATTTAGGTTTTGTGATTAGAAGTATTCATAT
CTGTTTTACTTCTTTGCTATATTTTTTATTATATGTGCATATATTTAAATGTATAATATT
GGTAATTTTATTTGACACACATTTATTAGTATGATTTATAGGATTTATATTATTTATGTT
TATAATAATTATTGCATTTATTGGGTACGTGTTACCATGTACAATGATGTCTTATTGAGG
ATTAACAGTTTTTAGTAATATTTTAGCTACTGTTCCTGTATTCGGCCAGTGATTATGTTA
TTGAATATGGGGTAGTGAATTTATAAATGATTTTACGCTTTTAAAACTTCATGTATTACA
TGTCTTGCTCCCTTTTGTTTTAATTATGGTATAACTAAGTATAAAATTATTAAAAAATGA
AAAAAAGATGAAATTCATAAGAAAGTAATTTTCGTTATATTTAATATCAAAAATATTGTA
AATCAAAAAAAAGTAATATAAAATTAACAAAATGCATAGACTTATGCTATAAATTAAATG
AAAATTGAGGTATAAATAAAAGATGTAATTTTTTGTGGAGATAAAAATTAGAAATAAAAA
GCAAAAATTATTTACACTAAGTACAAAGAGTAAACTTATAATTGCAAAGCTATTCAATCC
AATTATAACGCAAGTACAGGATTGTAATAAAACAAGTTTTATAAATATAATATAGAAATA
GACTAAGCATATTAGTAAAATAATTAAAATAAAACAAAACAAAACATAGAAGTCAAAAAT
TAAAAAACAAAAATCACATAGGAAGAAGCAAAAGTGCAGGAGTAAGAAGTAAAGCAATAA
AAATAATAGAATAAAATTAATTAAGTTAATCATATAATAATATCATAAAATTAATATTTT
ATATCCAAAGCGACTTGATAATAAAAGTAAGAAAAGTAGTAAACTAAAAAGTTCAAATAA
AATTGATATAAAAATTATATGTGTTACAAATAAAAATAATATAATAATAATGTATTGAAT
AATAATTATCATAAATAAAAATCTTGTGTCAAATGTAAGAAAACAAAACATAAAAAAGAA
ACAAAAAAGAAATAAAATTAAAAATATAAAGCATATATATGAATCTAAAAATAATACAAT
AATCGAAAAAAATAATGTACGCATAGTTGCTAAATAAACAAAACAACTAGAAAATAAAAA
GCATCCAACTAAAAAAACACTAAACA-CATTACACACTAAGTGTATACTTAATAAAAACA
AGATGGAAAAGCTTTTATCAAAAAGAATAATAAATCCTAAAGGTAGGAAGAATCATGGAA
AAAATATGCAGAATAACGTTATTAATAATCCGAAAAGAAAGTAAA-TACCATCAAAACCA
ATTATAAATAAAGTAAATTTAACAAAAAGTTTAATGCCATCTGTAATAGGTGTCAATATC
CCAAAT-AAAAAAAGAGCTGGCCCAACTCTAAGTTGTACAATAGCCAAAACTTTCCTTTC
ACAAAGGCTAACAACTTTCTACAGTTTTATTTGTTACAAAGATAAATAATATATATTGTA
CATGAGATTTTATATCATCAAAATTTGTGGATACTTATTGGTTTGTAATAGGAGTTATGT
TTATTATGTGTTTATTATTAAGACTATGTTTATTGCTATATTTCGGTTGTTTAAATTTTG
TTAGTTTTGATTTATGTAAGGTTGTAGGATTTCAATGATATTGAGTATACTTTTTATTTG
GAGAAACTACAATATTCAGCAATTTAATACTTGAGAGTGATTATTTGGTAGGTGATATGC
GTCTATTACAGTGCAACCATGTACTCACATTATTAAGTTTAGTAATTTATAAATTGTGAG
TATCAGCTGTAGATGTTATCCATTCATTTACACTAGCTAGTTTAGGTATTAAGGTAGAGA
ACCGGGGAGGTAATTTTAACAACAGATTTATATTTGCAATATTTTACTTTAGTAATTTTT
AGCTCAATAAGTTCAATAGCATGTATAGTAATATGTATGATAGTAATATCACATTTCAAT
ATATT-AAATTTACAAATTTTTTTAGATATTTGTTTTTTCGACAGTATATATTTAGCTAT
TTTTATATGAATCTTTTTATTCGTAATGTTTTCTATAAAATACCCAATATGACCATTTCA
TGTGTGATTAGTACATACTGTTGCTGATAGATCTTGTATTTTG-TTTTATACTATTTTAC
GCATTTTATTATATGTATTTTGATATATTTTTAGGGCGATTTCTTAATATTTTTTGAATG
TTCATTTTATGTATGAACTTTTTTATATTATCATATGATTTTATAACAGCATATTGTGGT
TGAGAATTATTAGGGTTATATTC-TTTTTTATTAATATCTTATTTTTGATACCGTTTCAT
CTCCATAAAATTCGGTTTTAAAGCATTTTTTATAGGTAAAATAGGAGATATATTGCTCAT
ATTTGCATTTTCAATATTATTTTCAATGAATGGTTATTACATAGCAACGTTTCATATTAT
AAATTTTATGTGTGTTGATTACTATTACATAGTATTTATAACTTTAATATTATTATGTTG
TGCTTTTACGAAAATGATTACCAGATGCAATGGAAGGACCAATACCTGTATCTGCATTAA
TACATGCCGCAACGTTAGTTGTATGTGGAATAATATTAGGTAGTTTCATATTTTGGTGTT
TCGAATTTTGATTTAGCTATTTTTATAGTATAATTTGCTGAACAACCGCAATAATAGTAT
TAATGAGTCTGTGTGTCTTTTATAATTTTGACGCAAAACGTTATATAGCATTTAGTACAA
TCTGTCAAATAAGTTTTTCGTTTTTTTGTTGTATTTGTTTAGATCTTTATGTAGGTTGCT
TATTTTTTTGTTATCACATGTTTTATAAGGCATCTTTGTTTATAGTAATAGGTATATGAA
TACATATATTCTTTGGTCTGC
>JX123147_1
GTCTAAGAAATATATTTAAGATTATTCTTGTATATATATTTATAAATTAATAATTCT-AA
AAATAAAATAAAG-TTCCTCGAAAATAAAATTTTAGTAGCATAGTAATTTGTTAACTAAT
TATTAAAGTGTTCCACAGAAATTTTTTAAATTAAAACAAAAAAAATAATTTATGAATTAA
AATAAAAATTTTAATAAAAATTAAATAATTAAAATAGGGCAAGTCCTACTCTCCTTTACA
AAGAGAACGTTTCGATAATACGTATAAAATCGTTGTAAAGCAGATTTGTTTATATATTTA
ATTAATATAAGGAGTGCATAGTAATATTAGTACGCAAGGATCAATTATTTGTTATTTTAT
ATATACTACTTCAAGGTTTAATATTAAACTTAAGTCTATTGTTATTATTCATATTAATTT
TTTTAAAAGTTTTTAAGTTTTATGCTAGTTTATTTTAAAATAATTTTATTTGTCATATTT
TAGGAATAGATAATAATATTTGTTTTTAAGAGTT-AAATATTTAAAT-AATAATATATTT
ATTACATATAACATGTATTTTAATAAAAAGCGGAGAAAAGAGGAAGGGTCTTCTAATGTC
AGGTTGTTTATATAGGATATATGGAGTGGGGTTCAGTTTAGGTCTATTTATTATGTTACA
GATAATATGTGGTGTTTGCTTAGCATGAATGTTTTTTAGTTGTTTTATTTGTGCAAATTG
ATATTTTATTTTATTTTTGTGAGACTTTGATTTAGGTTTTGTGATTAGAAGTATTCATAT
CTGTTTTACTTCTTTGCTATATTTTTTATTATATGTGCATATATTTAAATGTATAATATT
GGTAATTTTATTTGACACACATTTATTAGTATGATTTATAGGATTTATATTATTTATGTT
TATAATAATTATTGCATTTATTGGGTACGTGTTACCATGTACAATGATGTCTTATTGAGG
ATTAACAGTTTTTAGTAATATTTTAGCTACTGTTCCTGTATTCGGCCAGTGATTATGTTA
TTGAATATGGGGTAGTGAATTTATAAATGATTTTACGCTTTTAAAACTTCATGTATTACA
TGTCTTGCTCCCTTTTGTTTTAATTATGGTATAACTAAGTATAAAATTATTAAAAAATGA
AAAAAAGATGAAATTCATAAGAAAGTAATTTTCGTTATATTTAATATCAAAAATATTGTA
AATCAAAAAAAAGTAATATAAAATTAACAAAATGCATAGACTTATGCTATAAATTAAATG
AAAATTGAGGTATAAATAAAAGATGTAATTTTTTGTGGAGATAAAAATTAGAAATAAAAA
GCAAAAATTATTTACACTAAGTACAAAGAGTAAACTTATAATTGCAAAGCTATTCAATCC
AATTATAACGCAAGTACAGGATTGTAATAAAACAAGTTTTATAAATATAATATAGAAATA
GACTAAGCATATTAGTAAAATAATTAAAATAAAACAAAACAAAACATAGAAGTCAAAAAT
TAAAAAACAAAAATCACATAGGAAGAAGCAAAAGTGCAGGAGTAAGAAGTAAAGCAATAA
AAATAATAGAATAAAATTAATTAAGTTAATCATATAATAATATCATAAAATTAATATTTT
ATATCCAAAGCGACTTGATAATAAAAGTAAGAAAAGTAGTAAACTAAAAAGTTCAAATAA
AATTGATATAAAAATTATATGTGTTACAAATAAAAATAATATAATAATAATGTATTGAAT
AATAATTATCATAAATAAAAATCTTGTGTCAAATGTAAGAAAACAAAACATAAAAAAGAA
ACAAAAAAGAAATAAAATTAAAAATATAAAGCATATATATGAATCTAAAAATAATACAAT
AATCGAAAAAAATAATGTACGCATAGTTGCTAAATAAACAAAACAACTAGAAAATAAAAA
GCATCCAACTAAAAAAACACTAAACA-CATTACACACTAAGTGTATACTTAATAAAAACA
AGATGGAAAAGCTTTTATCAAAAAGAATAATAAATCCTAAAGGTAGGAAGAATCATGGAA
AAAATATGCAGAATAACGTTATTAATAATCCGAAAAGAAAGTAAA-TACCATCAAAACCA
ATTATAAATAAAGTAAATTTAACAAAAAGTTTAATGCCATCTGTAATAGGTGTCAATATC
CCAAAT-AAAAAAAGAGCTGGCCCAACTCTAAGTTGTACAATAGCCAAAACTTTCCTTTC
ACAAAGGCTAACAACTTTCTACAGTTTTATTTGTTACAAAGATAAATAATATATATTGTA
CATGAGATTTTATATCATCAAAATTTGTGGATACTTATTGGTTTGTAATAGGAGTTATGT
TTATTATGTGTTTATTATTAAGACTATGTTTATTGCTATATTTCGGTTGTTTAAATTTTG
TTAGTTTTGATTTATGTAAGGTTGTAGGATTTCAATGATATTGAGTATACTTTTTATTTG
GAGAAACTACAATATTCAGCAATTTAATACTTGAGAGTGATTATTTGGTAGGTGATATGC
GTCTATTACAGTGCAACCATGTACTCACATTATTAAGTTTAGTAATTTATAAATTGTGAG
TATCAGCTGTAGATGTTATCCATTCATTTACACTAGCTAGTTTAGGTATTAAGGTAGAGA
ACCGGGGAGGTAATTTTAACAACAGATTTATATTTGCAATATTTTACTTTAGTAATTTTT
AGCTCAATAAGTTCAATAGCATGTATAGTAATATGTATGATAGTAATATCACATTTCAAT
ATATT-AAATTTACAAATTTTTTTAGATATTTGTTTTTTCGACAGTATGTATTTAGCTAT
TTTTATATGAATCTTTTTATTCGTAATGTTTTCTATAAAATACCCAATATGACCATTTCA
TGTGTGATTAGTACATACTGTTGCTGATAGATCTTGTATTTTG-TTTTATACTATTTTAC
GCATTTTATTATATGTATTTTGATATATTTTTAGGGCGATTTCTTAATATTTTTTGAATG
TTCATTTTATGTATGAACTTTTTTATATTATCATATGATTTTATAACAGCATATTGTGGT
TGAGAATTATTAGGGTTATATTC-TTTTTTATTAATATCTTATTTTTGATACCGTTTCAT
CTCCATAAAATTCGGTTTTAAAGCATTTTTTATAGGTAAAATAGGAGATATATTGCTCAT
ATTTGCATTTTCAATATTATTTTCAATGAATGGTTATTACATAGCAACGTTTCATATTAT
AAATTTTATGTGTGTTGATTACTATTACATAGTATTTATAACTTTAATATTATTATGTTG
TGCTTTTACGAAAATGATTACCAGATGCAATGGAAGGACCAATACCTGTATCTGCATTAA
TACATGCCGCAACGTTAGTTGTATGTGGAATAATATTAGGTAGTTTCATATTTTGGTGTT
TCGAATTTTGATTTAGCTATTTTTATAGTATAATTTGCTGAACAACCGCAATAATAGTAT
TAATGAGTCTGTGTGTCTTTTATAATTTTGACGCAAAACGTTATATAGCATTTAGTACAA
TCTGTCAAATAAGTTTTTCGTTTTTTTGTTGTATTTGTTTAGATCTTTATGTAGGTTGCT
TATTTTTTTGTTATCACATGTTTTATAAGGCATCTTTGTTTATAGTAATAGGTATATGAA
TACATATATTCTTTGGTCTGC
>JX123153_1
GTCTAAGAAATATATTTAAGATTATTCTTGTATATATATTTATAAATTAATAATTCT-AA
AAATAAAATAAAG-TTCCTCGAAAATAAAATTTTAGTAGCATAGTAATTTGTTAACTAAT
TATTAAAGTGTTCCACAGAAATTTTTTAAATTAAAACAAAAAAAATAATTTATGAATTAA
AATAAAAATTTTAATAAAAATTAAATAATTAAAATAGGGCAAGTCCTACTCTCCTTTACA
AAGAGAACGTTTCGATAATACGTATAAAATCGTTGTAAAGCAGATTTGTTTATATATTTA
ATTAATATAAGGAGTGCATAGTAATATTAGTACGCAAGGATCAATTATTTGTTATTTTAT
ATATACTACTTCAAGGTTTAATATTAAACTTAAGTCTATTGTTATTATTCATATTAATTT
TTTTAAAAGTTTTTAAGTTTTATGCTAGTTTATTTTAAAATAATTTTATTTGTCATATTT
TAGGAATAGATAATAATATTTGTTTTTAAGAGTT-AAATATTTAAAT-AATAATATATTT
ATTACATATAACATGTATTTTAATAAAAAGCGGAGAAAAGAGGAAGGGTCTTCTAATGTC
AGGTTGTTTATATAGGATATATGGAGTGGGGTTCAGTTTAGGTCTATTTATTATGTTACA
GATAATATGTGGTGTTTGCTTAGCATGAATGTTTTTTAGTTGTTTTATTTGTGCAAATTG
ATATTTTATTTTATTTTTGTGAGACTTTGATTTAGGTTTTGTGATTAGAAGTATTCATAT
CTGTTTTACTTCTTTGCTATATTTTTTATTATATGTGCATATATTTAAATGTATAATATT
GGTAATTTTATTTGACACACATTTATTAGTATGATTTATAGGATTTATATTATTTATGTT
TATAATAATTATTGCATTTATTGGGTACGTGTTACCATGTACAATGATGTCTTATTGAGG
ATTAACAGTTTTTAGTAATATTTTAGCTACTGTTCCTGTATTCGGCCAGTGATTATGTTA
TTGAATATGGGGTAGTGAATTTATAAATGATTTTACGCTTTTAAAACTTCATGTATTACA
TGTCTTGCTCCCTTTTGTTTTAATTATGGTATAACTAAGTATAAAATTATTAAAAAATGA
AAAAAAGATGAAATTCATAAGAAAGTAATTTTCGTTATATTTAATATCAAAAATATTGTA
AATCAAAAAAAAGTAATATAAAATTAACAAAATGCATAGACTTATGCTATAAATTAAATG
AAAATTGAGGTATAAATAAAAGATGTAATTTTTTGTGGAGATAAAAATTAGAAATAAAAA
GCAAAAATTATTTACACTAAGTACAAAGAGTAAACTTATAATTGCAAAGCTATTCAATCC
AATTATAACGCAAGTACAGGATTGTAATAAAACAAGTTTTATAAATATAATATAGAAATA
GACTAAGCATATTAGTAAAATAATTAAAATAAAACAAAACAAAACATAGAAGTCAAAAAT
TAAAAAACAAAAATCACATAGGAAGAAGCAAAAGTGCAGGAGTAAGAAGTAAAGCAATAA
AAATAATAGAATAAAATTAATTAAGTTAATCATATAATAATATCATAAAATTAATATTTT
ATATCCAAAGCGACTTGATAATAAAAGTAAGAAAAGTAGTAAACTAAAAAGTTCAAATAA
AATTGATATAAAAATTATATGTGTTACAAATAAAAATAATATAATAATAATGTATTGAAT
AATAATTATCATAAATAAAAATCTTGTGTCAAATGTAAGAAAACAAAACATAAAAAAGAA
ACAAAAAAGAAATAAAATTAAAAATATAAAGCATATATATGAATCTAAAAATAATACAAT
AATCGAAAAAAATAATGTACGCATAGTTGCTAAATAAACAAAACAACTAGAAAATAAAAA
GCATCCAACTAAAAAAACACTAAACA-CATTACACACTAAGTGTATACTTAATAAAAACA
AGATGGAAAAGCTTTTATCAAAAAGAATAATAAATCCTAAAGGTAGGAAGAATCATGGAA
AAAATATGCAGAATAACGTTATTAATAATCCGAAAAGAAAGTAAA-TACCATCAAAACCA
ATTATAAATAAAGTAAATTTAACAAAAAGTTTAATGCCATCTGTAATAGGTGTCAATATC
CCAAAT-AAAAAAAGAGCTGGCCCAACTCTAAGTTGTACAATAGCCAAAACTTTCCTTTC
ACAAAGGCTAACAACTTTCTACAGTTTTATTTGTTACAAAGATAAATAATATATATTGTA
CATGAGATTTTATATCATCAAAATTTGTGGATACTTATTGGTTTGTAATAGGAGTTATGT
TTATTATGTGTTTATTATTAAGACTATGTTTATTGCTATATTTCGGTTGTTTAAATTTTG
TTAGTTTTGATTTATGTAAGGTTGTAGGATTTCAATGATATTGAGTATACTTTTTATTTG
GAGAAACTACAATATTCAGCAATTTAATACTTGAGAGTGATTATTTGGTAGGTGATATGC
GTCTATTACAGTGCAACCATGTACTCACATTATTAAGTTTAGTAATTTATAAATTGTGAG
TATCAGCTGTAGATGTTATCCATTCATTTACACTAGCTAGTTTAGGTATTAAGGTAGAGA
ACCGGGGAGGTAATTTTAACAACAGATTTATATTTGCAATATTTTAC-TTAGTAATTTTT
AGCTCAATAAGTTCAATAGCATGTATAGTAATATGTATGATAGTAATATCACATTTCAAT
ATATT-AAATTTACAAATTTTTTTAGATATTTGTTTTTTCGACAGTATGTATTTAGCTAT
TTTTATATGAATCTTTTTATTCGTAATGTTTTCTATAAAATACCCAATATGACCATTTCA
TGTGTGATTAGTACATACTGTTGCTGATAGATCTTGTATTTTG-TTTTATACTATTTTAC
GCATTTTATTATATGTATTTTGATATATTTTTAGGGCGATTTCTTAATATTTTTTGAATG
TTCATTTTATGTATGAACTTTTTTATATTATCATATGATTTTATAACAGCATATTGTGGT
TGAGAATTATTAGGGTTATATTCTTTTTTTATTAATATCTTATTTTTGATACCGTTTCAT
CTCCATAAAATTCGGTTTTAAAGCATTTTTTATAGGTAAAATAGGAGATATATTGCTCAT
ATTTGCATTTTCAATATTATTTTCAATGAATGGTTATTACATAGCAACGTTTCATATTAT
AAATTTTATGTGTGTTGATTACTATTACATAGTATTTATAACTTTAATATTATTATGTTG
TGCTTTTACGAAAATGATTACCAGATGCAATGGAAGGACCAATACCTGTATCTGCATTAA
TACATGCCGCAACGTTAGTTGTATGTGGAATAATATTAGGTAGTTTCATATTTTGGTGTT
TCGAATTTTGATTTAGCTATTTTTATAGTATAATTTGCTGAACAACCGCAATAATAGTAT
TAATGAGTCTGTGTGTCTTTTATAATTTTGACGCAAAACGTTATATAGCATTTAGTACAA
TCTGTCAAATAAGTTTTTCGTTTTTTTGTTGTATTTGTTTAGATCTTTATGTAGGTTGCT
TATTTTTTTGTTATCACATGTTTTATAAGGCATCTTTGTTTATAGTAATAGGTATATGAA
TACATATATTCTTTGGTCTGC
>JX123148_1
GTCTAAGAAATATATTTAAGATTATTCTTGTATATATATTTATAAATTAATAATTCT-AA
AAATAAAATAAAG-TTCCTCGAAAATAAAATTTTAGTAGCATAGTAATTTGTTAACTAAT
TATTAAAGTGTTCCACAGAAATTTTTTAAATTAAAACAAAAAAAATAATTTATGAATTAA
AATAAAAATTTTAATAAAAATTAAATAATTAAAATAGGGCAAGTCCTACTCTCCTTTACA
AAGAGAACGTTTCGATAATACGTATAAAATCGTTGTAAAGCAGATTTGTTTATATATTTA
ATTAATATAAGGAGTGCATAGTAATATTAGTACGCAAGGATCAATTATTTGTTATTTTAT
ATATACTACTTCAAGGTTTAATATTAAACTTAAGTCTATTGTTATTATTCATATTAATTT
TTTTAAAAGTTTTTAAGTTTTATGCTAGTTTATTTTAAAATAATTTTATTTGTCATATTT
TAGGAATAGATAATAATATTTGTTTTTAAGAGTT-AAATATTTAAAT-AATAATATATTT
ATTACATATAACATGTATTTTAATAAAAAGCGGAGAAAAGAGGAAGGGTCTTCTAATGTC
AGGTTGTTTATATAGGATATATGGAGTGGGGTTCAGTTTAGGTCTATTTATTATGTTACA
GATAATATGTGGTGTTTGCTTAGCATGAATGTTTTTTAGTTGTTTTATTTGTGCAAATTG
ATATTTTATTTTATTTTTGTGAGACTTTGATTTAGGTTTTGTGATTAGAAGTATTCATAT
CTGTTTTACTTCTTTGCTATATTTTTTATTATATGTGCATATATTTAAATGTATAATATT
GGTAATTTTATTTGACACACATTTATTAGTATGATTTATAGGATTTATATTATTTATGTT
TATAATAATTATTGCATTTATTGGGTACGTGTTACCATGTACAATGATGTCTTATTGAGG
ATTAACAGTTTTTAGTAATATTTTAGCTACTGTTCCTGTATTCGGCCAGTGATTATGTTA
TTGAATATGGGGTAGTGAATTTATAAATGATTTTACGCTTTTAAAACTTCATGTATTACA
TGTCTTGCTCCCTTTTGTTTTAATTATGGTATAACTAAGTATAAAATTATTAAAAAATGA
AAAAAAGATGAAATTCATAAGAAAGTAATTTTCGTTATATTTAATATCAAAAATATTGTA
AATCAAAAAAAAGTAATATAAAATTAACAAAATGCATAGACTTATGCTATAAATTAAATG
AAAATTGAGGTATAAATAAAAGATGTAATTTTTTGTGGAGATAAAAATTAGAAATAAAAA
GCAAAAATTATTTACACTAAGTACAAAGAGTAAACTTATAATTGCAAAGCTATTCAATCC
AATTATAACGCAAGTACAGGATTGTAATAAAACAAGTTTTATAAATATAATATAGAAATA
GACTAAGCATATTAGTAAAATAATTAAAATAAAACAAAACAAAACATAGAAGTCAAAAAT
TAAAAAACAAAAATCACATAGGAAGAAGCAAAAGTGCAGGAGTAAGAAGTAAAGCAATAA
AAATAATAGAATAAAATTAATTAAGTTAATCATATAATAATATCATAAAATTAATATTTT
ATATCCAAAGCGACTTGATAATAAAAGTAAGAAAAGTAGTAAACTAAAAAGTTCAAATAA
AATTGATATAAAAATTATATGTGTTACAAATAAAAATAATATAATAATAATGTATTGAAT
AATAATTATCATAAATAAAAATCTTGTGTCAAATGTAAGAAAACAAAACATAAAAAAGAA
ACAAAAAAGAAATAAAATTAAAAATATAAAGCATATATATGAATCTAAAAATAATACAAT
AATCGAAAAAAATAATGTACGCATAGTTGCTAAATAAACAAAACAACTAGAAAATAAAAA
GCATCCAACTAAAAAAACACTAAACA-CATTACACACTAAGTGTATACTTAATAAAAACA
AGATGGAAAAGCTTTTATCAAAAAGAATAATAAATCCTAAAGGTAGGAAGAATCATGGAA
AAAATATGCAGAATAACGTTATTAATAATCCGAAAAGAAAGTAAA-TACCATCAAAACCA
ATTATAAATAAAGTAAATTTAACAAAAAGTTTAATGCCATCTGTAATAGGTGTCAATATC
CCAAAT-AAAAAAAGAGCTGGCCCAACTCTAAGTTGTACAATAGCCAAAACTTTCCTTTC
ACAAAGGCTAACAACTTTCTACAGTTTTATTTGTTACAAAGATAAATAATATATATTGTA
CATGAGATTTTATATCATCAAAATTTGTGGATACTTATTGGTTTGTAATAGGAGTTATGT
TTATTATGTGTTTATTATTAAGACTATGTTTATTGCTATATTTCGGTTGTTTAAATTTTG
TTAGTTTTGATTTATGTAAGGTTGTAGGATTTCAATGATATTGAGTATACTTTTTATTTG
GAGAAACTACAATATTCAGCAATTTAATACTTGAGAGTGATTATTTGGTAGGTGATATGC
GTCTATTACAGTGCAACCATGTACTCACATTATTAAGTTTAGTAATTTATAAATTGTGAG
TATCAGCTGTAGATGTTATCCATTCATTTACACTAGCTAGTTTAGGTATTAAGGTAGAGA
ACCGGGGAGGTAATTTTAACAACAGATTTATATTTGCAATATTTTAC-TTAGTAATTTTT
AGCTCAATAAGTTCAATAGCATGTATAGTAATATGTATGATAGTAATATCACATTTCAAT
ATATT-AAATTTACAAATTTTTTTAGATATTTGTTTTTTCGACAGTATGTATTTAGCTAT
TTTTATATGAATCTTTTTATTCGTAATGTTTTCTATAAAATACCCAATATGACCATTTCA
TGTGTGATTAGTACATACTGTTGCTGATAGATCTTGTATTTTG-TTTTATACTATTTTAC
GCATTTTATTATATGTATTTTGATATATTTTTAGGGCGATTTCTTAATATTTTTTGAATG
TTCATTTTATGTATGAACTTTTTTATATTATCATATGATTTTATAACAGCATATTGTGGT
TGAGAATTATTAGGGTTATATTC-TTTTTTATTAATATCTTATTTTTGATACCGTTTCAT
CTCCATAAAATTCGGTTTTAAAGCATTTTTTATAGGTAAAATAGGAGATATATTGCTCAT
ATTTGCATTTTCAATATTATTTTCAATGAATGGTTATTACATAGCAACGTTTCATATTAT
AAATTTTATGTGTGTTGATTACTATTACATAGTATTTATAACTTTAATATTATTATGTTG
TGCTTTTACGAAAATGATTACCAGATGCAATGGAAGGACCAATACCTGTATCTGCATTAA
TACATGCCGCAACGTTAGTTGTATGTGGAATAATATTAGGTAGTTTCATATTTTGGTGTT
TCGAATTTTGATTTAGCTATTTTTATAGTATAATTTGCTGAACAACCGCAATAATAGTAT
TAATGAGTCTGTGTGTCTTTTATAATTTTGACGCAAAACGTTATATAGCATTTAGTACAA
TCTGTCAAATAAGTTTTTCGTTTTTTTGTTGTATTTGTTTAGATCTTTATGTAGGTTGCT
TATTTTTTTGTTATCACATGTTTTATAAGGCATCTTTGTTTATAGTAATAGGTATATGAA
TACATATATTCTTTGGTCTGC
>JX123168_1
GTCTAAGAAATATATTTAAGATTATTCTTGTATATATATTTATAAATTAATAATTCT-AA
AAATAAAATAAAG-TTCCTCGAAAATAAAATTTTAGTAGCATAGTAATTTGTTAACTAAT
TATTAAAGTGTTCCACAGAAATTTTTTAAATTAAAACAAAAAAAATAATTTATGAATTAA
AATAAAAATTTTAATAAAAATTAAATAATTAAAATAGGGCAAGTCCTACTCTCCTTTACA
AAGAGAACGTTTCGATAATACGTATAAAATCGTTGTAAAGCAGATTTGTTTATATATTTA
ATTAATATAAGGAGTGCATAGTAATATTAGTACGCAAGGATCAATTATTTGTTATTTTAT
ATATACTACTTCAAGGTTTAATATTAAACTTAAGTCTATTGTTATTATTCATATTAATTT
TTTTAAAAGTTTTTAAGTTTTATGCTAGTTTATTTTAAAATAATTTTATTTGTCATATTT
TAGGAATAGATAATAATATTTGTTTTTAAGAGTT-AAATATTTAAAT-AATAATATATTT
ATTACATATAACATGTATTTTAATAAAAAGCGGAGAAAAGAGGAAGGGTCTTCTAATGTC
AGGTTGTTTATATAGGATATATGGAGTGGGGTTCAGTTTAGGTCTATTTATTATGTTACA
GATAATATGTGGTGTTTGCTTAGCATGAATGTTTTTTAGTTGTTTTATTTGTGCAAATTG
ATATTTTATTTTATTTTTGTGAGACTTTGATTTAGGTTTTGTGATTAGAAGTATTCATAT
CTGTTTTACTTCTTTGCTATATTTTTTATTATATGTGCATATATTTAAATGTATAATATT
GGTAATTTTATTTGACACACATTTATTAGTATGATTTATAGGATTTATATTATTTATGTT
TATAATAATTATTGCATTTATTGGGTACGTGTTACCATGTACAATGATGTCTTATTGAGG
ATTAACAGTTTTTAGTAATATTTTAGCTACTGTTCCTGTATTCGGCCAGTGATTATGTTA
TTGAATATGGGGTAGTGAATTTATAAATGATTTTACGCTTTTAAAACTTCATGTATTACA
TGTCTTGCTCCCTTTTGTTTTAATTATGGTATAACTAAGTATAAAATTATTAAAAAATGA
AAAAAAGATGAAATTCATAAGAAAGTAATTTTCGTTATATTTAATATCAAAAATATTGTA
AATCAAAAAAAAGTAATATAAAATTAACAAAATGCATAGACTTATGCTATAAATTAAATG
AAAATTGAGGTATAAATAAAAGATGTAATTTTTTGTGGAGATAAAAATTAGAAATAAAAA
GCAAAAATTATTTACACTAAGTACAAAGAGTAAACTTATAATTGCAAAGCTATTCAATCC
AATTATAACGCAAGTACAGGATTGTAATAAAACAAGTTTTATAAATATAATATAGAAATA
GACTAAGCATATTAGTAAAATAATTAAAATAAAACAAAACAAAACATAGAAGTCAAAAAT
TAAAAAACAAAAATCACATAGGAAGAAGCAAAAGTGCAGGAGTAAGAAGTAAAGCAATAA
AAATAATAGAATAAAATTAATTAAGTTAATCATATAATAATATCATAAAATTAATATTTT
ATATCCAAAGCGACTTGATAATAAAAGTAAGAAAAGTAGTAAACTAAAAAGTTCAAATAA
AATTGATATAAAAATTATATGTGTTACAAATAAAAATAATATAATAATAATGTATTGAAT
AATAATTATCATAAATAAAAATCTTGTGTCAAATGTAAGAAAACAAAACATAAAAAAGAA
ACAAAAAAGAAATAAAATTAAAAATATAAAGCATATATATGAATCTAAAAATAATACAAT
AATCGAAAAAAATAATGTACGCATAGTTGCTAAATAAACAAAACAACTAGAAAATAAAAA
GCATCCAACTAAAAAAACACTAAACA-CATTACACACTAAGTGTATACTTAATAAAAACA
AGATGGAAAAGCTTTTATCAAAAAGAATAATAAATCCTAAAGGTAGGAAGAATCATGGAA
AAAATATGCAGAATAACGTTATTAATAATCCGAAAAGAAAGTAAA-TACCATCAAAACCA
ATTATAAATAAAGTAAATTTAACAAAAAGTTTAATGCCATCTGTAATAGGTGTCAATATC
CCAAAT-AAAAAAAGAGCTGGCCCAACTCTAAGTTGTACAATAGCCAAAACTTTCCTTTC
ACAAAGGCTAACAACTTTTCACAGTTTTATTTGTTACAAAGATAAATAATATATATTGTA
CATGAGATTTTATATCATCAAAATTTGTGGATACTTATTGGTTTGTAATAGGAGTTATGT
TTATTATGTGTTTATTATTAAGACTATGTTTATTGCTATATTTCGGTTGTTTAAATTTTG
TTAGTTTTGATTTATGTAAGGTTGTAGGATTTCAATGATATTGAGTATACTTTTTATTTG
GAGAAACTACAATATTCAGCAATTTAATACTTGAGAGTGATTATTTGGTAGGTGATATGC
GTCTATTACAGTGCAACCATGTACTCACATTATTAAGTTTAGTAATTTATAAATTGTGAG
TATCAGCTGTAGATGTTATCCATTCATTTACACTAGCTAGTTTAGGTATTAAGGTAGAGA
ACCGGGGAGGTAATTTTAACAACAGATTTATATTTGCAATATTTTAC-TTAGTAATTTTT
AGCTCAATAAGTTCAATAGCATGTATAGTAATATGTATGATAGTAATATCACATTTCAAT
ATATT-AAATTTACAAATTTTTTTAGATATTTGTTTTTTCGACAGTATGTATTTAGCTAT
TTTTATATGAATCTTTTTATTCGTAATGTTTTCTATAAAATACCCAATATGACCATTTCA
TGTGTGATTAGTACATACTGTTGCTGATAGATCTTGTATTTTG-TTTTATACTATTTTAC
GCATTTTATTATATGTATTTTGATATATTTTTAGGGCGATTTCTTAATATTTTTTGAATG
TTCATTTTATGTATGAACTTTTTTATATTATCATATGATTTTATAACAGCATATTGTGGT
TGAGAATTATTAGGGTTATATTC-TTTTTTATTAATATCTTATTTTTGATACCGTTTCAT
CTCCATAAAATTCGGTTTTAAAGCATTTTTTATAGGTAAAATAGGAGATATATTGCTCAT
ATTTGCATTTTCAATATTATTTTCAATGAATGGTTATTACATAGCAACGTTTCATATTAT
AAATTTTATGTGTGTTGATTACTATTACATAGTATTTATAACTTTAATATTATTATGTTG
TGCTTTTACGAAAATGATTACCAGATGCAATGGAAGGACCAATACCTGTATCTGCATTAA
TACATGCTGCAACGTTAGTTGTATGTGGAATAATATTAGGTAGTTTCATATTTTGGTGTT
TCGAATTTTGATTTAGCTATTTTTATAGTATAATTTGCTGAACAACCGCAATAATAGTAT
TAATGAGTCTGTGTGTCTTTTATAATTTTGACGCAAAACGTTATATAGCATTTAGTACAA
TCTGTCAAATAAGTTTTTCGTTTTTTTGTTGTATTTGTTTAGATCTTTATGTAGGTTGGT
TATTTTTTTGTTATCACATGTTTTATAAGGCATCTTTGTTTATAGTAATAGGTATATGAA
TACATATATTCTTTGGTCTAC
>JX123169_1
GTCTAAGAAATATATTTAAGATTATTCTTGTATATATATTTATAAATTAATAATTCT-AA
AAATAAAATAAAG-TTCCTCGAAAATAAAATTTTAGTAGCATAGTAATTTGTTAACTAAT
TATTAAAGTGTTCCACAGAAATTTTTTAAATTAAAACAAAAAAAATAATTTATGAATTAA
AATAAAAATTTTAATAAAAATTAAATAATTAAAATAGGGCAAGTCCTACTCTCCTTTACA
AAGAGAACGTTTCGATAATACGTATAAAATCGTTGTAAAGCAGATTTGTTTATATATTTA
ATTAATATAAGGAGTGCATAGTAATATTAGTACGCAAGGATCAATTATTTGTTATTTTAT
ATATACTACTTCAAGGTTTAATATTAAACTTAAGTCTATTGTTATTATTCATATTAATTT
TTTTAAAAGTTTTTAAGTTTTATGCTAGTTTATTTTAAAATAATTTTATTTGTCATATTT
TAGGAATAGATAATAATATTTGTTTTTAAGAGTT-AAATATTTAAAT-AATAATATATTT
ATTACATATAACATGTATTTTAATAAAAAGCGGAGAAAAGAGGAAGGGTCTTCTAATGTC
AGGTTGTTTATATAGGATATATGGAGTGGGGTTCAGTTTAGGTCTATTTATTATGTTACA
GATAATATGTGGTGTTTGCTTAGCATGAATGTTTTTTAGTTGTTTTATTTGTGCAAATTG
ATATTTTATTTTATTTTTGTGAGACTTTGATTTAGGTTTTGTGATTAGAAGTATTCATAT
CTGTTTTACTTCTTTGCTATATTTTTTATTATATGTGCATATATTTAAATGTATAATATT
GGTAATTTTATTTGACACACATTTATTAGTATGATTTATAGGATTTATATTATTTATGTT
TATAATAATTATTGCATTTATTGGGTACGTGTTACCATGTACAATGATGTCTTATTGAGG
ATTAACAGTTTTTAGTAATATTTTAGCTACTGTTCCTGTATTCGGCCAGTGATTATGTTA
TTGAATATGGGGTAGTGAATTTATAAATGATTTTACGCTTTTAAAACTTCATGTATTACA
TGTCTTGCTCCCTTTTGTTTTAATTATGGTATAACTAAGTATAAAATTATTAAAAAATGA
AAAAAAGATGAAATTCATAAGAAAGTAATTTTCGTTATATTTAATATCAAAAATATTGTA
AATCAAAAAAAAGTAATATAAAATTAACAAAATGCATAGACTTATGCTATAAATTAAATG
AAAATTGAGGTATAAATAAAAGATGTAATTTTTTGTGGAGATAAAAATTAGAAATAAAAA
GCAAAAATTATTTACACTAAGTACAAAGAGTAAACTTATAATTGCAAAGCTATTCAATCC
AATTATAACGCAAGTACAGGATTGTAATAAAACAAGTTTTATAAATATAATATAGAAATA
GACTAAGCATATTAGTAAAATAATTAAAATAAAACAAAACAAAACATAGAAGTCAAAAAT
TAAAAAACAAAAATCACATAGGAAGAAGCAAAAGTGCAGGAGTAAGAAGTAAAGCAATAA
AAATAATAGAATAAAATTAATTAAGTTAATCATATAATAATATCATAAAATTAATATTTT
ATATCCAAAGCGACTTGATAATAAAAGTAAGAAAAGTAGTAAACTAAAAAGTTCAAATAA
AATTGATATAAAAATTATATGTGTTACAAATAAAAATAATATAATAATAATGTATTGAAT
AATAATTATCATAAATAAAAATCTTGTGTCAAATGTAAGAAAACAAAACATAAAAAAGAA
ACAAAAAAGAAATAAAATTAAAAATATAAAGCATATATATGAATCTAAAAATAATACAAT
AATCGAAAAAAATAATGTACGCATAGTTGCTAAATAAACAAAACAACTAGAAAATAAAAA
GCATCCAACTAAAAAAACACTAAACA-CATTACACACTAAGTGTATACTTAATAAAAACA
AGATGGAAAAGCTTTTATCAAAAAGAATAATAAATCCTAAAGGTAGGAAGAATCATGGAA
AAAATATGCAGAATAACGTTATTAATAATCCGAAAAGAAAGTAAA-TACCATCAAAACCA
ATTATAAATAAAGTAAATTTAACAAAAAGTTTAATGCCATCTGTAATAGGTGTCAATATC
CCAAAT-AAAAAAAGAGCTGGCCCAACTCTAAGTTGTACAATAGCCAAAACTTTCCTTTC
ACAAAGGCTAACAACTTTCTACAGTTTTATTTGTTACAAAGATAAATAATATATATTGTA
CATGAGATTTTATATCATCAAAATTTGTGGATACTTATTGGTTTGTAATAGGAGTTATGT
TTATTATGTGTTTATTATTAAGACTATGTTTATTGCTATATTTCGGTTGTTTAAATTTTG
TTAGTTTTGATTTATGTAAGGTTGTAGGATTTCAATGATATTGAGTATACTTTTTATTTG
GAGAAACTACAATATTCAGCAATTTAATACTTGAGAGTGATTATTTGGTAGGTGATATGC
GTCTATTACAGTGCAACCATGTACTCACATTATTAAGTTTAGTAATTTATAAATTGTGAG
TATCAGCTGTAGATGTTATCCATTCATTTACACTAGCTAGTTTAGGTATTAAGGTAGAGA
ACCGGGGAGGTAATTTTAACAACAGATTTATATTTGCAATATTTTAC-TTAGTAATTTTT
AGCTCAATAAGTTCAATAGCATGTATAGTAATATGTATGATAGTAATATCACATTTCAAT
ATATT-AAATTTACAAATTTTTTTAGATATTTGTTTTTTCGACAGTATGTATTTAGCTAT
TTTTATATGAATCTTTTTATTCGTAATGTTTTCTATAAAATACCCAATATGACCATTTCA
TGTGTGATTAGTACATACTGTTGCTGATAGATCTTGTATTTTG-TTTTATACTATTTTAC
GCATTTTATTATATGTATTTTGATATATTTTTAGGGCGATTTCTTAATATTTTTTGAATG
TTCATTTTATGTATGAACTTTTTTATATTATCATATGATTTTATAACAGCATATTGTGGT
TGAGAATTATTAGGGTTATATTC-TTTTTTATTAATATCTTATTTTTGATACCGTTTCAT
CTCCATAAAATTCGGTTTTAAAGCATTTTTTATAGGTAAAATAGGAGATATATTGCTCAT
ATTTGCATTTTCAATATTATTTTCAATGAATGGTTATTACATAGCAACGTTTCATATTAT
AAATTTTATGTGTGTTGATTACTATTACATAGTATTTATAACTTTAATATTATTATGTTG
TGCTTTTACGAAAATGATTACCAGATGCAATGGAAGGACCAATACCTGTATCTGCATTAA
TACATGCTGCAACGTTAGTTGTATGTGGAATAATATTAGGTAGTTTCATATTTTGGTGTT
TCGAATTTTGATTTAGCTATTTTTATAGTATAATTTGCTGAACAACCGCAATAATAGTAT
TAATGAGTCTGTGTGTCTTTTATAATTTTGACGCAAAACGTTATATAGCATTTAGTACAA
TCTGTCAAATAAGTTTTTCGTTTTTTTGTTGTATTTGTTTAGATCTTTATGTAGGTTGGT
TATTTTTTTGTTATCACATGTTTTATAAGGCATCTTTGTTTATAGTAATAGGTATATGAA
TACATATATTCTTTGGTCTAC
>JX123138_1
GTCTAAGAAATATATTTAAGAGTATTCTTGTATATATATTTATAAATTAATAATTCT-AA
AAATAAAATAAAGCTTCCTCGAAAATAAAATTTTAGTAGCATAGTAATTTATTAACTAAT
TATTAAAGTGTTCCACAGAAATTTTTTAAATTAAAACAAAAAAAATAATTTATGAATTAA
AATAAAAATTTTAATAAAAATTAAATAATTAAAATAGGGCAAGTCCTACTCTCCTTTACA
AAGAGAACGTTTCAATAATACGTATAAAATCGTTGTAAAGCAGATTTGTTTATATATTTA
ATTAATATAAGGAGTGCATAGTAATATTAGTACGCAAGGATCAATTATTTGTTATTTTAT
ATATACTACTTCAAGGTTTAATATTAAACCTAAGTCTATTGTTATTATTCATATTAATTT
TTTTAAAAGTTTTTAAGTTTTATGCTAGTTTATTTTAAAATAATTTTATTTGTCATATTT
TAGGAATAGATAATAATATTTGTTTTTAAGAGTT-AAATATTTAAAT-AATAATATATTT
ATTACATATAACATGTATTTTAATAAAAAGCGGAGAAAAGAGGAAGGGTCTTCTAATGTC
AGGTTGTTTATATAGGATATATGGAGTGGGGTTCAGTTTAGGTCTATTTATTATGTTACA
GATAATATGTGGTGTTTGCTTAGCATGAATGTTTTTTAGTTGTTTTATTTGTGCAAATTG
ATATTTTATTTTATTTTTGTGAGACTTTGATTTAGGTTTTGTGATTAGAAGTATTCATAT
CTGTTTTACTTCTTTGCTATATTTTCTATTATATGTGCATATATTTAAATGTATAATATT
GGTAATTTTATTTGACACACATTTATTAGTATGATTTATAGGATTTATATTATTTATGTT
TATAATAATTATTGCATTTATTGGGTACGTGTTACCATGTACAATGATGTCTTATTGAGG
ATTAACAGTTTTTAGTAATATTTTAGCTACTGTTCCTGTATTCGGCCAGTGATTATGTTA
TTGAATATGGGGTAGTGAATTTATAAATGATTTTACGCTTTTAAAACTTCATGTATTACA
TGTCCTGCTCCCTTTTGTTTTAATCATGGTATAACTAAGTATAAAATTATTAAAAAATGA
AAAAAAGATGAAATTCATAAGAAAGTAATTTTCGTTATATTTAATATCAAAAATATTGTA
AATCAAAAAAAAGTAATATAAAATTAACAAAATACATAGACTTATGCTATAAATTAAATG
AAAATTGAGGTATAAATAAAAGATGTAATTTTTTGTGGAGATAAAAATTAGAAATAAAAA
GCAAAAATTATTTACACTAAGTACAAAGAGTAAACTTATAATTGCAAAGCTATTTAATCC
AATTATAACGCAAGTACAGGATTGTAATAAAACAAGTTTTATAAATATAATATAGAAATA
GACCAAGCATATTAGTAAAATAATTAAAATAAAACAAAACAAAACATAGAAGTCAAAAAT
TAAAAAACAAAAATCACATAGGAAGAAGCAAAAGTGCAGGAGTAAGAAGTAAAGCAATAA
AAATAATAGAATAAAATTAATTAAGTTAATCATATAATAATATCATAAAATTAATATTTT
ATATCCAAAGCGACTTGATAATAAAAGTAAGAAAAGTAGTAAACTAAAAAGTTCAAATAA
AATTGATATAAAAATTATATGTGTTACAAATAAAAATAATATAATAATAATGTATTGAAT
AATAATTATCATAAATAAAAATCTTGTGTCAAATGTAAGAAAACAAAACATAAAAAAGAA
ACAAAAAAGGAATAAAATTAAAAATATAAAGCATACATATGAATCTAAAAATAATACAAT
AATCGAAAAAAATAATGTACGCATAGTTGCTAAATAAACAAAACAACTAGAAAATAAAAA
GCATCCAACTAAAAAAACACTAAACA-CATTACACACTAAGTGTATACTTAATAAAAACA
AGATGGAAAAGCTTTTATCAAAAAGAATAATAAATCCTAAAGGTAGGAAGAATCATGGAA
AAAATATGCAGAATAATGTTATTGATAATCCGAAAAGAAAGTAAA-TACCATCAAAACCA
ATTATAAATAAAGTAAATTTAACAAAAAGTTTAATGCCATCTGTAATAGGTGTCAATATC
CCAAAC-AAAAAAAGAGCTGGCCCGACTCTAAGTTGTACAATAGCTAAAACTTTCCTTTC
GCACTTTCTGAAATCTTTCTACAGTTTTATTTGTTACAAAGATAAATAATATATATTGTA
CATGAGATTTTATATCATCAAAATTTGTGGATACTTATTGGTTTGTAATAGGAGTCATGT
TTATTATGTGTTTATTATTAAGACTATGTTTATTGTTATATTTCGGTTGTTTAAATTTTG
TTAGTTTTGATTTATGTAAGGTTGTAGGATTTCAATGATATTGAGTATACTTTTTATTTG
GAGAAACTACAATATTCAGCAATTTAATACTTGAGAGTGATTATTTGGTAGGTGATATGC
GTCTATTACAGTGCAACCATGTACTCACATTATTAAGTTTAGTAATTTATAAATTGTGAG
TATCAGCTGTAGATGTTATCCATTCGTTTACACTAGCTAGTTTAGGTATTAAGGTAGAGA
ACCGGGGAGGTAATTTTAACAACAGATTTATATTTGCAATATTTTAC-TTAGTAATTTTT
AGCTCAATAAGTTCAATAGCATGTATAGTAATATGTATGATAGTAATATCACATTTCAAT
ATATT-AAATTTACAAATTTTTTTAGATATTTGTTTTTTCGACAGTATGTATTTAGCTAT
TTTTATATGAATCTTTTTATTCGTAATGTTTTCTATAAAATACCCAATATGACCATTTCA
TGTGTGATTAGTACATACTGTTGCTGATAGATCTTGTATTTTG-TTTTATACTATTTTAC
GCATTTTATTATATGTATTTTGATATATTTTTAGGACGATTTCTTAATATTTTTTGAATG
TTCATTTTATGTATGAACTTTTTTATATTATCATATGATTTTATAACAGCATATTGTGGT
TGAGAATTATTAGGATTATATTC-TTTTTTATTAATATCTTATTTTTGATACCGTTTCAT
CTCCATAAAATTTGGTTTTAAAGCATTTTTTATAGGTAAAATAGGAGATATATTGCTCAT
ATTTGCATTTTCAATACTATTTTCAATGAATGGTTATTACATAGCAACGTTTCATATTAT
AAATTTTATGTGTGTTGATTACTATTACATAGTATTTATAACTTTAATATTATTATGTTG
TGCTTTTACGAAAATGATTACCAGATGCAATGGAAGGACCAATACCTGTATCTGCATTAA
TACATGCTGCAACGTTAGTTGTATGTGGCATAATATTAGGTAGTTTCATATTTTGGTGTT
TCGAATTTTGATTTAGCTATTTTTATAGTATAATTTGCTGAGCAACCGCAATAATAGTAT
TAATGAGTCTGTGTGTCTTTTATAATTTTGACGCAAAACGTTATATAGCATTTAGTACAA
TCTGTCAAATAAGTTTTTCGTTTTTTTGTTGTATTTGTTTAGACCTTTATGTAGGTTGTT
TATTTTTTTGTTATCACATGTTTTATAAGGCATCTTTGTTTATAGTAATAGGTATATGAA
TACATATATTCTTTGGTCTAC
>JX123136_1
GTCTAAGAAATATATTTAAGAGTATTCTTGTATATATATTTATAAATTAATAATTCT-AA
AAATAAAATAAAGCTTCCTCGAAAATAAAATTTTAGTAGCATAGTAATTTATTAACTAAT
TATTAAAGTGTTCCACAGAAATTTTTTAAATTAAAACAAAAAAAATAATTTATGAATTAA
AATAAAAATTTTAATAAAAATTAAATAATTAAAATAGGGCAAGTCCTACTCTCCTTTACA
AAGAGAACGTTTCAATAATACGTATAAAATCGTTGTAAAGCAGATTTGTTTATATATTTA
ATTAATATAAGGAGTGCATAGTAATATTAGTACGCAAGGATCAATTATTTGTTATTTTAT
ATATACTACTTCAAGGTTTAATATTAAACCTAAGTCTATTGTTATTATTCATATTAATTT
TTTTAAAAGTTTTTAAGTTTTATGCTAGTTTATTTTAAAATAATTTTATTTGTCATATTT
TAGGAATAGATAATAATATTTGTTTTTAAGAGTT-AAATATTTAAAT-AATAATATATTT
ATTACATATAACATGTATTTTAATAAAAAGCGGAGAAAAGAGGAAGGGTCTTCTAATGTC
AGGTTGTTTATATAGGATATATGGAGTGGGGTTCAGTTTAGGTCTATTTATTATGTTACA
GATAATATGTGGTGTTTGCTTAGCATGAATGTTTTTTAGTTGTTTTATTTGTGCAAATTG
ATATTTTATTTTATTTTTGTGAGACTTTGATTTAGGTTTTGTGATTAGAAGTATTCATAT
CTGTTTTACTTCTTTGCTATATTTTCTATTATATGTGCATATATTTAAATGTATAATATT
GGTAATTTTATTTGACACACATTTATTAGTATGATTTATAGGATTTATATTATTTATGTT
TATAATAATTATTGCATTTATTGGGTACGTGTTACCATGTACAATGATGTCTTATTGAGG
ATTAACAGTTTTTAGTAATATTTTAGCTACTGTTCCTGTATTCGGCCAGTGATTATGTTA
TTGAATATGGGGTAGTGAATTTATAAATGATTTTACGCTTTTAAAACTTCATGTATTACA
TGTCCTGCTCCCTTTTGTTTTAATCATGGTATAACTCTAAGTAAAAT--ATAAAAAATGA
AAAAAAGATGAAATTTATAAGAAAGTAATTTTCGTTATATTTAATATCAAAAATATTGTA
AATCAAAAAAAAGTAATATAAAATTAACAAAATACATAGACTTATGCTATAAATTAAATG
AAAATTGAGGTATAAATAAAAGATGTAATTTTTTGTGGAGATAAAAATTAGAAATAAAAA
GCAAAAATTATTTACACTAAGTACAAAGAGTAAACTTATAATTGCAAAGCTATTTAATCC
AATTATAACGCAAGTACAGGATTGTAATAAAACAAGTTTTATAAATATAATATAGAAATA
GACCAAGCATATTAGTAAAATAATTAAAATAAAACAAAACAAAACATAGAAGTCAAAAAT
TAAAAAACAAAAATCACATAGGAAGAAGCAAAAGTGCAGGAGTAAGAAGTAAAGCAATAA
AAATAATAGAATAAAATTAATTAAGTTAATCATATAATAATATCATAAAATTAATATTTT
ATATCCAAAGCGACTTGATAATAAAAGTAAGAAAAGTAGTAAACTAAAAAGTTCAAATAA
AATTGATATAAAAATTATATGTGTTACAAATAAAAATAATATAATAATAATGTATTGAAT
AATAATTATCATAAATAAAAATCTTGTGTCAAATGTAAGAAAACAAAACATAAAAAAGAA
ACAAAAAAGGAATAAAATTAAAAATATAAAGCATACATATGAATCTAAAAATAATACAAT
AATCGAAAAAAATAATGTACGCATAGTTGCTAAATAAACAAAACAACTAGAAAATAAAAA
GCATCCAACTAAAAAAACACTAAACA-CATTACACACTAAGTGTATACTTAATAAAAACA
AGATGGAAAAGCTTTTATCAAAAAGAATAATAAATCCTAAAGGTAGGAAGAATCATGGAA
AAAATATGCAGAATAATGTTATTGATAATCCGAAAAGAAAGTAAATTACCATCAAAACCA
ATTATAAATAAAGTAAATTTAACAAAAAGTTTAATGCCATCTGTAATAGGTGTCAATATC
CCAAAC-AAAAAAAGAGCTGGCCCGACTCTAAGTTGTACAATAGCTAAAACTTTCCTTTC
ACAAAGGCTAACAACTTTCTACAGTTTTATTTGTTACAAAGATAAATAATATATATTGTA
CATGAGATTTTATATCATCAAAATTTGTGGATACTTATTGGTTTGTAATAGGAGTCATGT
TTATTATGTGTTTATTATTAAGACTATGTTTATTGTTATATTTCGGTTGTTTAAATTTTG
TTAGTTTTGATTTATGTAAGGTTGTAGGATTTCAATGATATTGAGTATACTTTTTATTTG
GAGAAACTACAATATTCAGCAATTTAATACTTGAGAGTGATTATTTGGTAGGTGATATGC
GTCTATTACAGTGCAACCATGTACTCACATTATTAAGTTTAGTAATTTATAAATTGTGAG
TATCAGCTGTAGATGTTATCCATTCGTTTACACTAGCTAGTTTAGGTATTAAGGTAGAGA
ACCGGGGAGGTAATTTTAACAACAGATTTATATTTGCAATATTTTAC-TTAGTAATTTTT
AGCTCAATAAGTTCAATAGCATGTATAGTAATATGTATGATAGTAATATCACATTTCAAT
ATATT-AAATTTACAAATTTTTTTAGATATTTGTTTTTTCGACAGTATGTATTTAGCTAT
TTTTATATGAATCTTTTTATTCGTAATGTTTTCTATAAAATACCCAATATGACCATTTCA
TGTGTGATTAGTACATACTGTTGCTGATAGATCTTGTATTTTG-TTTTATACTATTTTAC
GCATTTTATTATATGTATTTTGATATATTTTTAGGACGATTTCTTAATATTTTTTGAATG
TTCATTTTATGTATGAACTTTTTTATATTATCATATGATTTTATAACAGCATATTGTGGT
TGAGAATTATTAGGATTATATTC-TTTTTTATTAATATCTTATTTTTGATACCGTTTCAT
CTCCATAAAATTTGGTTTTAAAGCATTTTTTATAGGTAAAATAGGAGATATATTGCTCAT
ATTTGCATTTTCAATACTATTTTCAATGAATGGTTATTACATAGCAACGTTTCATATTAT
AAATTTTATGTGTGTTGATTACTATTACATAGTATTTATAACTTTAATATTATTATGTTG
TGCTTTTACGAAAATGATTACCAGATGCAATGGAAGGACCAATACCTGTATCTGCATTAA
TACATGCTGCAACGTTAGTTGTATGTGGCATAATATTAGGTAGTTTCATATTTTGGTGTT
TCGAATTTTGATTTAGCTATTTTTATAGTATAATTTGCTGAGCAACCGCAATAATAGTAT
TAATGAGTCTGTGTGTCTTTTATAATTTTGACGCAAAACGTTATATAGCATTTAGTACAA
TCTGTCAAATAAGTTTTTCGTTTTTTTGTTGTATTTGTTTAGACCTTTATGTAGGTTGTT
TATTTTTTTGTTATCACATGTTTTATAAGGCATCTTTGTTTATAGTAATAGGTATATGAA
TACATATATTCTTTGGTCTAC
>JX123137_1
GTCTAAGAAATATATTTAAGAGTATTCTTGTATATATATTTATAAATTAATAATTCT-AA
AAATAAAATAAAGCTTCCTCGAAAATAAAATTTTAGTAGCATAGTAATTTATTAACTAAT
TATTAAAGTGTTCCACAGAAATTTTTTAAATTAAAACAAAAAAAATAATTTATGAATTAA
AATAAAAATTTTAATAAAAATTAAATAATTAAAATAGGGCAAGTCCTACTCTCCTTTACA
AAGAGAACGTTTCAATAATACGTATAAAATCGTTGTAAAGCAGATTTGTTTATATATTTA
ATTAATATAAGGAGTGCATAGTAATATTAGTACGCAAGGATCAATTATTTGTTATTTTAT
ATATACTACTTCAAGGTTTAATATTAAACCTAAGTCTATTGTTATTATTCATATTAATTT
TTTTAAAAGTTTTTAAGTTTTATGCTAGTTTATTTTAAAATAATTTTATTTGTCATATTT
TAGGAATAGATAATAATATTTGTTTTTAAGAGTT-AAATATTTAAAT-AATAATATATTT
ATTACATATAACATGTATTTTAATAAAAAGCGGAGAAAAGAGGAAGGGTCTTCTAATGTC
AGGTTGTTTATATAGGATATATGGAGTGGGGTTCAGTTTAGGTCTATTTATTATGTTACA
GATAATATGTGGTGTTTGCTTAGCATGAATGTTTTTTAGTTGTTTTATTTGTGCAAATTG
ATATTTTATTTTATTTTTGTGAGACTTTGATTTAGGTTTTGTGATTAGAAGTATTCATAT
CTGTTTTACTTCTTTGCTATATTTTCTATTATATGTGCATATATTTAAATGTATAATATT
GGTAATTTTATTTGACACACATTTATTAGTATGATTTATAGGATTTATATTATTTATGTT
TATAATAATTATTGCATTTATTGGGTACGTGTTACCATGTACAATGATGTCTTATTGAGG
ATTAACAGTTTTTAGTAATATTTTAGCTACTGTTCCTGTATTCGGCCAGTGATTATGTTA
TTGAATATGGGGTAGTGAATTTATAAATGATTTTACGCTTTTAAAACTTCATGTATTACA
TGTCCTGCTCCCTTTTGTTTTAATCATGGTATAACTAAGTATAAAATTATTAAAAAATGA
AAAAAAGATGAAATTTATAAGAAAGTAATTTTCGTTATATTTAATATCAAAAATATTGTA
AATCAAAAAAAAGTAATATAAAATTAACAAAATACATAGACTTATGCTATAAATTAAATG
AAAATTGAGGTATAAATAAAAGATGTAATTTTTTGTGGAGATAAAAATTAGAAATAAAAA
GCAAAAATTATTTACACTAAGTACAAAGAGTAAACTTATAATTGCAAAGCTATTTAATCC
AATTATAACGCAAGTACAGGATTGTAATAAAACAAGTTTTATAAATATAATATAGAAATA
GACCAAGCATATTAGTAAAATAATTAAAATAAAACAAAACAAAACATAGAAGTCAAAAAT
TAAAAAACAAAAATCACATAGGAAGAAGCAAAAGTGCAGGAGTAAGAAGTAAAGCAATAA
AAATAATAGAATAAAATTAATTAAGTTAATCATATAATAATATCATAAAATTAATATTTT
ATATCCAAAGCGACTTGATAATAAAAGTAAGAAAAGTAGTAAACTAAAAAGTTCAAATAA
AATTGATATAAAAATTATATGTGTTACAAATAAAAATAATATAATAATAATGTATTGAAT
AATAATTATCATAAATAAAAATCTTGTGTCAAATGTAAGAAAACAAAACATAAAAAAGAA
ACAAAAAAGGAATAAAATTAAAAATATAAAGCATACATATGAATCTAAAAATAATACAAT
AATCGAAAAAAATAATGTACGCATAGTTGCTAAATAAACAAAACAACTAGAAAATAAAAA
GCATCCAACTAAAAAAACACTAAACA-CATTACACACTAAGTGTATACTTAATAAAAACA
AGATGGAAAAGCTTTTATCAAAAAGAATAATAAATCCTAAAGGTAGGAAGAATCATGGAA
AAAATATGCAGAATAATGTTATTGATAATCCGAAAAGAAAGTAAA-T-CCATCAAAACCA
ATTATAAATAAAGTAAATTTAACAAAAAGTTTAATGCCATCTGTAATAGGTGTCAATATC
CCAAAC-AAAAAAAGAGCTGGCCCGACTCTAAGTTGTACAATAGCTAAAACTTTCCTTTC
ACAAAGGCTAACAACTTTCTACAGTTTTATTTGTTACAAAGATAAATAATATATATTGTA
CATGAGATTTTATATCATCAAAATTTGTGGATACTTATTGGTTTGTAATAGGAGTCATGT
TTATTATGTGTTTATTATTAAGACTATGTTTATTGTTATATTTCGGTTGTTTAAATTTTG
TTAGTTTTGATTTATGTAAGGTTGTAGGATTTCAATGATATTGAGTATACTTTTTATTTG
GAGAAACTACAATATTCAGCAATTTAATACTTGAGAGTGATTATTTGGTAGGTGATATGC
GTCTATTACAGTGCAACCATGTACTCACATTATTAAGTTTAGTAATTTATAAATTGTGAG
TATCAGCTGTAGATGTTATCCATTCGTTTACACTAGCTAGTTTAGGTATTAAGGTAGAGA
ACCGGGGAGGTAATTTTAACAACAGATTTATATTTGCAATATTTTACTTTAGTAATTTTT
AGCTCAATAAGTTCAATAGCATGTATAGTAATATGTATGATAGTAATATCACATTTCAAT
ATATT-AAATTTACAAATTTTTTTAGATATTTGTTTTTTCGACAGTATATATTTAGCTAT
TTTTATATGAATCTTTTTATTCGTAATGTTTTCTATAAAATACCCAATATGACCATTTCA
TGTGTGATTAGTACATACTGTTGCTGATAGATCTTGTATTTTG-TTTTATACTATTTTAC
GCATTTTATTATATGTATTTTGATATATTTTTAGGACGATTTCTTAATATTTTTTGAATG
TTCATTTTATGTATGAACTTTTTTATATTATCATATGATTTTATAACAGCATATTGTGGT
TGAGAATTATTAGGATTATATTC-TTTTTTATTAATATCTTATTTTTGATACCGTTTCAT
CTCCATAAAATTTGGTTTTAAAGCATTTTTTATAGGTAAAATAGGAGATATATTGCTCAT
ATTTGCATTTTCAATACTATTTTCAATGAATGGTTATTACATAGCAACGTTTCATATTAT
AAATTTTATGTGTGTTGATTACTATTACATAGTATTTATAACTTTAATATTATTATGTTG
TGCTTTTACGAAAATGATTACCAGATGCAATGGAAGGACCAATACCTGTATCTGCATTAA
TACATGCTGCAACGTTAGTTGTATGTGGCATAATATTAGGTAGTTTCATATTTTGGTGTT
TCGAATTTTGATTTAGCTATTTTTATAGTATAATTTGCTGAGCAACCGCAATAATAGTAT
TAATGAGTCTGTGTGTCTTTTATAATTTTGACGCAAAACGTTATATAGCATTTAGTACAA
TCTGTCAAATAAGTTTTTCGTTTTTTTGTTGTATTTGTTTAGACCTTTATGTAGGTTGTT
TATTTTTTTGTTATCACATGTTTTATAAGGCATCTTTGTTTATAGTAATAGGTATATGAA
TACATATATTCTTTGGTCTAC
>JX123135_1
GTCTAAGAAATATATTTAAGAGTATTCTTGTATATATATTTATAAATTAATAATTCT-AA
AAATAAAATAAAGCTTCCTCGAAAATAAAATTTTAGTAGCATAGTAATTTATTAACTAAT
TATTAAAGTGTTCCACAGAAATTTTTTAAATTAAAACAAAAAAAATAATTTATGAATTAA
AATAAAAATTTTAATAAAAATTAAATAATTAAAATAGGGCAAGTCCTACTCTCCTTTACA
AAGAGAACGTTTCAATAATACGTATAAAATCGTTGTAAAGCAGATTTGTTTATATATTTA
ATTAATATAAGGAGTGCATAGTAATATTAGTACGCAAGGATCAATTATTTGTTATTTTAT
ATATACTACTTCAAGGTTTAATATTAAACCTAAGTCTATTGTTATTATTCATATTAATTT
TTTTAAAAGTTTTTAAGTTTTATGCTAGTTTATTTTAAAATAATTTTATTTGTCATATTT
TAGGAATAGATAATAATATTTGTTTTTAAGAGTT-AAATATTTAAAT-AATAATATATTT
ATTACATATAACATGTATTTTAATAAAAAGCGGAGAAAAGAGGAAGGGTCTTCTAATGTC
AGGTTGTTTATATAGGATATATGGAGTGGGGTTCAGTTTAGGTCTATTTATTATGTTACA
GATAATATGTGGTGTTTGCTTAGCATGAATGTTTTTTAGTTGTTTTATTTGTGCAAATTG
ATATTTTATTTTATTTTTGTGAGACTTTGATTTAGGTTTTGTGATTAGAAGTATTCATAT
CTGTTTTACTTCTTTGCTATATTTTCTATTATATGTGCATATATTTAAATGTATAATATT
GGTAATTTTATTTGACACACATTTATTAGTATGATTTATAGGATTTATATTATTTATGTT
TATAATAATTATTGCATTTATTGGGTACGTGTTACCATGTACAATGATGTCTTATTGAGG
ATTAACAGTTTTTAGTAATATTTTAGCTACTGTTCCTGTATTCGGCCAGTGATTATGTTA
TTGAATATGGGGTAGTGAATTTATAAATGATTTTACGCTTTTAAAACTTCATGTATTACA
TGTCCTGCTCCCTTTTGTTTTAATCATGGTATAACTAAGTATAAAATTATTAAAAAATGA
AAAAAAGATGAAATTTATAAGAAAGTAATTTTCGTTATATTTAATATCAAAAATATTGTA
AATCAAAAAAAAGTAATATAAAATTAACAAAATACATAGACTTATGCTATAAATTAAATG
AAAATTGAGGTATAAATAAAAGATGTAATTTTTTGTGGAGATAAAAATTAGAAATAAAAA
GCAAAAATTATTTACACTAAGTACAAAGAGTAAACTTATAATTGCAAAGCTATTTAATCC
AATTATAACGCAAGTACAGGATTGTAATAAAACAAGTTTTATAAATATAATATAGAAATA
GACCAAGCATATTAGTAAAATAATTAAAATAAAACAAAACAAAACATAGAAGTCAAAAAT
TAAAAAACAAAAATCACATAGGAAGAAGCAAAAGTGCAGGAGTAAGAAGTAAAGCAATAA
AAATAATAGAATAAAATTAATTAAGTTAATCATATAATAATATCATAAAATTAATATTTT
ATATCCAAAGCGACTTGATAATAAAAGTAAGAAAAGTAGTAAACTAAAAAGTTCAAATAA
AATTGATATAAAAATTATATGTGTTACAAATAAAAATAATATAATAATAATGTATTGAAT
AATAATTATCATAAATAAAAATCTTGTGTCAAATGTAAGAAAACAAAACATAAAAAAGAA
ACAAAAAAGGAATAAAATTAAAAATATAAAGCATACATATGAATCTAAAAATAATACAAT
AATCGAAAAAAATAATGTACGCATAGTTGCTAAATAAACAAAACAACTAGAAAATAAAAA
GCATCCAACTAAAAAAACACTAAACA-CATTACACACTAAGTGTATACTTAATAAAAACA
AGATGGAAAAGCTTTTATCAAAAAGAATAATAAATCCTAAAGGTAGGAAGAATCATGGAA
AAAATATGCAGAATAATGTTATTGATAATCCGAAAAGAAAGTAAA-TACCATCAAAACCA
ATTATAAATAAAGTAAATTTAACAAAAAGTTTAATGCCATCTGTAATAGGTGTCAATATC
CCAAAC-AAAAAAAGAGCTGGCCCGACTCTAAGTTGTACAATAGCTAAAACTTTCCTTTC
ACAAAGGCTAACAACTTTCTACAGTTTTATTTGTTACAAAGATAAATAATATATATTGTA
CATGAGATTTTATATCATCAAAATTTGTGGATACTTATTGGTTTGTAATAGGAGTCATGT
TTATTATGTGTTTATTATTAAGACTATGTTTATTGTTATATTTCGGTTGTTTAAATTTTG
TTAGTTTTGATTTATGTAAGGTTGTAGGATTTCAATGATATTGAGTATACTTTTTATTTG
GAGAAACTACAATATTCAGCAATTTAATACTTGAGAGTGATTATTTGGTAGGTGATATGC
GTCTATTACAGTGCAACCATGTACTCACATTATTAAGTTTAGTAATTTATAAATTGTGAG
TATCAGCTGTAGATGTTATCCATTCGTTTACACTAGCTAGTTTAGGTATTAAGGTAGAGA
ACCGGGGAGGTAATTTTAACAACAGATTTATATTTGCAATATTTTAC-TTAGTAATTTTT
AGCTCAATAAGTTCAATAGCATGTATAGTAATATGTATGATAGTAATATCACATTTCAAT
ATATT-AAATTTACAAATTTTTTTAGATATTTGTTTTTTCGACAGTATGTATTTAGCTAT
TTTTATATGAATCTTTTTATTCGTAATGTTTTCTATAAAATACCCAATATGACCATTTCA
TGTGTGATTAGTACATACTGTTGCTGATAGATCTTGTATTTTG-TTTTATACTATTTTAC
GCATTTTATTATATGTATTTTGATATATTTTTAGGACGATTTCTTAATATTTTTTGAATG
TTCATTTTATGTATGAACTTTTTTATATTATCATATGATTTTATAACAGCATATTGTGGT
TGAGAATTATTAGGATTATATTC-TTTTTTATTAATATCTTATTTTTGATACCGTTTCAT
CTCCATAAAATTTGGTTTTAAAGCATTTTTTATAGGTAAAATAGGAGATATATTGCTCAT
ATTTGCATTTTCAATACTATTTTCAATGAATGGTTATTACATAGCAACGTTTCATATTAT
AAATTTTATGTGTGTTGATTACTATTACATAGTATTTATAACTTTAATATTATTATGTTG
TGCTTTTACGAAAATGATTACCAGATGCAATGGAAGGACCAATACCTGTATCTGCATTAA
TACATGCTGCAACGTTAGTTGTATGTGGCATAATATTAGGTAGTTTCATATTTTGGTGTT
TCGAATTTTGATTTAGCTATTTTTATAGTATAATTTGCTGAGCAACCGCAATAATAGTAT
TAATGAGTCTGTGTGTCTTTTATAATTTTGACGCAAAACGTTATATAGCATTTAGTACAA
TCTGTCAAATAAGTTTTTCGTTTTTTTGTTGTATTTGTTTAGACCTTTATGTAGGTTGTT
TATTTTTTTGTTATCACATGTTTTATAAGGCATCTTTGTTTATAGTAATAGGTATATGAA
TACATATATTCTTTGGTCTAC
>JX123216_1
GTCTAAGAAATATATTTAAGATTATTCTTGTATATATATTTATAAATTAATAATTCT-AA
AAATAAAATAAAG-TTCCTCGAAAATAAAATTTTAGTAGCATAGTAATTTGTTAACTAAT
TATTAAAGTGTTCCACAGAAATTTTTTAAATTAAAACAAAAAAAATAATTTATGAATTAA
AATAAAAATTTTAATAAAAATTAAATAATTAAAATAGGGCAAGTCCTACTCTCCTTTACA
AAGAGAACGTTTCAATAATACGTATAAAATCGTTGTAAAGCAGATTTGTTTATATATTTA
ATTAATATAAGGAGTGCATAGTAATATTAGTACGCAAGGATCAATTATTTGTTATTTTAT
ATATACTACTTCAAGGTTTAATATTAAACTTAAGTCTATTGTTATTATTCATATTAATTT
TTTTAAAAGTTTTTAAGTTTTATGCTAGTTTATTTTAAAATAATTTTATTTGTCATATTT
TAGGAATAGATAATAATATTTGTTTTTAAGAGTTAAAATATTTAAATAAATAATATATTT
ATTACATATAACATGTATTTTAATAAAAAGCGGAGAAAAGAGGAAGGGTCTTCTAATGTC
AGGTTGTTTATATAGGATATATGGAGTGGGGTTCAGTTTAGGTCTATTTATTATGTTACA
GATAATATGTGGTGTTTGCTTAGCATGAATGTTTTTTAGTTGTTTTATTTGTGCAAATTG
ATATTTTATTTTATTTTTGTGAGACTTTGATTTAGGTTTTGTGATTAGAAGTATTCATAT
CTGTTTTACTTCTTTGCTATATTTTCTATTATATGTGCATATATTTAAATGTATAATATT
GGTAATTTTATTTGACACACATTTATTAGTATGATTTATAGGATTTATATTATTTATGTT
TATAATAATTATTGCATTTATTGGGTACGTGTTACCATGTACAATGATGTCTTATTGAGG
ATTAACAGTTTTTAGTAATATTTTAGCTACTGTTCCTGTATTCGGCCAGTGATTATGTTA
TTGAATATGGGGTAGTGAATTTATAAATGATTTTACGCTTTTAAAACTTCATGTATTACA
TGTCTTGCTCCCTTTTGTTTTAATTATGGTATAACTAAGTATAAAATTATTAAAAAATGA
AAAAAAGATGAAATTCATAAGAAAGTAATTTTCGTTATATTTAATATCAAAAATATTGTA
AATCAAAAAAAAGTAATATAAAATTAACAAAATGCATAGACTTATGCTATAAATTAAATG
AAAATTGAGGTATAAATAAAAGATGTAATTTTTTGTGGAGATAAAAATTAGAAATAAAAA
GCAAAAATTATTTACACTAAGTACAAAGAGTAAACTTATAATTGCAAAGCTATTCAATCC
AATTATAACGCAAGTACAGGATTGTAATAAAACAAGTTTTATAAATATAATATAGAAATA
GACTAAGCATATTAGTAAAATAATTAAAATAAAACAAAACAAAACATAGAAGTCAAAAAT
TAAAAAACAAAAATCACATAGGAAGAAGCAAAAGTGCAGGAGTAAGAAGTAAAGCAATAA
AAATAATAGAATAAAATTAATTAAGTTAATCATATAATAATATCATAAAATTAATATTTT
ATATCCAAAGCGACTTGATAATAAAAGTAAGAAAAGTAGTAAACTAAAAAGTTCAAATAA
AATTGATATAAAAATTATATGTGTTACAAATAAAAATAATATAATAATAATGTATTGAAT
AATAATTATCATAAATAAAAATCTTGTGTCAAATGTAAGAAAACAAAACATAAAAAAGAA
ACAAAAAAGAAATAAAATTAAAAATATAAAGCATATATATGAATCTAAAAATAATACAAT
AATCGAAAAAAATAATGTACGCATAGTTGCTAAATAAACAAAACAACTAGAAAATAAAAA
GCATCCATCTAAAAAAACACTAAACA-CATTACACACTAAGTGTATCCTTAATCAAAACA
AGATGGAAAAGCTTTTATCAAAAAGAATAATAAATCCTAAAGGTAGGAAGAATCATGGAA
AAAATATGCAGAATAACGTTATTAATAATCCGAAAAGAAA-TAAA-TACCATCAAAACCA
ATTTAAATCAAAGTAAATTTAAAAAAAAGTTTAATGCCATCTGTA----GTGTCAATATC
CCAAAT-AAAAAAAGAGCTGGGCCAACTCTAAGTTGTACAATAGCCAAAACTTTCCTTTA
ACAAAGGCTAACAACTTTCTACAGTTTTATTTGTTACAAAGATAAATAATATATATTGTA
CATGAGATTTTATATCATCAAAATTTGTGGATACTTATTGGTTTGTAATAGGAGTTATGT
TTATTATGTGTTTATTATTAAGACTATGTTTATTGCTATATTTCGGTTGTTTAAATTTTG
TTAGTTTTGATTTATGTAAGGTTGTAGGATTTCAATGATATTGAGTATACTTTTTATTTG
GAGAAACTACAATATTCAGCAATTTAATACTTGAGAGTGATTATTTGGTAGGTGATATGC
GTCTATTACAGTGCAACCATGTACTCACATTATTAAGTTTAGTAATTTATAAATTGTGAG
TATCAGCTGTAGATGTTATCCATTCATTTACACTAGCTAGTTTAGGTATTAAGGTAGAGA
ACCGGGGAGGTAATTTTAACAACAGATTTATATTTGC-ATATTTTAC-TTAGTAATTTTT
AGCTCAATAAGTTCAATAGCATGTATAGTAATATGTATGATAGTAATATCACATTTCAAT
ATATT-AAATTTACAAATTTTTTTAGATATTTGTTTTTTCGACAGTATGTATTTAGCTAT
TTTTATATGAATCTTTTTATTCGTAATGTTTTCTATAAAATACCCAATATGACCATTTCA
TGTGTGATTAGTACATACTGTTGCTGATAGATCTTGTATTTTG-TTTTATACTATTTTAC
GCATTTTATTATATGTATTTTGATATATTTTTAGGGCGATTTCTTAATATTTTTTGAATG
TTCATTTTATGTATGAACTTTTTTATATTATCATATGATTTTATAACAGCATATTGTGGT
TGAGAATTATTAGGGTTATATTC-TTTTTTATTAATATCTTATTTTTGATACCGTTTCAT
CTCCATAAAATTCGGTTTTAAAGCATTTTTTATAGGTAAAATAGGAGATATATTGCTCAT
ATTTGCATTTTCAATATTATTTTCAATGAATGGTTATTACATAGCAACGTTTCATATTAT
AAATTTTATGTGTGTTGATTACTATTACATAGTATTTATAACTTTAATATTATTATGTTG
TGCTTTTACGAAAATGATTACCAGATGCAATGGAAGGACCAATACCTGTATCTGCATTAA
TACATGCTGCAACGTTAGTTGTATGTGGAATAATATTAGGTAGTTTCATATTTTGGTGTT
TCGAATTTTGATTTAGCTATTTTTATAGTATAATTTGCTGAACAACCGCAATAATAGTAT
TAATGAGTCTGTGTGTCTTTTATAATTTTGACGCAAAACGTTATATAGCATTTAGTACAA
TCTGTCAAATAAGTTTTTCGTTTTTTTGTTGTATTTGTTTAGATCTTTATGTAGGTTGCT
TATTTTTTTGTTATCACATGTTTTATAAGGCATCTTTGTTTATAGTAATAGGTATATGAA
TACATATATTCTTTGGTCTAC
>KF220733_1
GTCTAAGAAATATATTTAAGAGTATTCTTGTATATATATTTATAAATTAATAATTCT-AA
AAATAAAATAAAGCTTCCTCGAAAATAAAATTTTAGTAGCATAGTAATTTATTAACTAAT
TATTAAAGTGTTCCACAGAAATTTTTTAAATTAAAACAAAAAAAATAATTTATGAATTAA
AATAAAAATTTTAATAAAAATTAAATAATTAAAATAGGGCAAGTCCTACTCTCCTTTACA
AAGAGAACGTTTCAATAATACGTATAAAATCGTTGTAAAGCAGATTTGTTTATATATTTA
ATTAATATAAGGAGTGCATAGTAATATTAGTACGCAAGGATCAATTATTTGTTATTTTAT
ATATACTACTTCAAGGTTTAATATTAAACCTAAGTCTATTGTTATTATTCATATTAATTT
TTTTAAAAGTTTTTAAGTTTTATGCTAGTTTATTTTAAAATAATTTTATTTGTCATATTT
TAGGAATAGATAATAATATTTGTTTTTAAGAGTT-AAATATTTAAAT-AATAATATATTT
ATTACATATAACATGTATTTTAATAAAAAGCGGAGAAAAGAGGAAGGGTCTTCTAATGTC
AGGTTGTTTATATAGGATATATGGAGTGGGGTTCAGTTTAGGTCTATTTATTATGTTACA
GATAATATGTGGTGTTTGCTTAGCATGAATGTTTTTTAGTTGTTTTATTTGTGCAAATTG
ATATTTTATTTTATTTTTGTGAGACTTTGATTTAGGTTTTGTGATTAGAAGTATTCATAT
CTGTTTTACTTCTTTGCTATATTTTCTATTATATGTGCATATATTTAAATGTATAATATT
GGTAATTTTATTTGACACACATTTATTAGTATGATTTATAGGATTTATATTATTTATGTT
TATAATAATTATTGCATTTATTGGGTACGTGTTACCATGTACAATGATGTCTTATTGAGG
ATTAACAGTTTTTAGTAATATTTTAGCTACTGTTCCTGTATTCGGCCAGTGATTATGTTA
TTGAATATGGGGTAGTGAATTTATAAATGATTTTACGCTTTTAAAACTTCATGTATTACA
TGTCCTGCTCCCTTTTGTTTTAATCATGGTATAACTAAGTATAAAATTATTAAAAAATGA
AAAAAAGATGAAATTTATAAGAAAGTAATTTTCGTTATATTTAATATCAAAAATATTGTA
AATCAAAAAAAAGTAATATAAAATTAACAAAATACATAGACTTATGCTATAAATTAAATG
AAAATTGAGGTATAAATAAAAGATGTAATTTTTTGTGGAGATAAAAATTAGAAATAAAAA
GCAAAAATTATTTACACTAAGTACAAAGAGTAAACTTATAATTGCAAAGCTATTTAATCC
AATTATAACGCAAGTACAGGATTGTAATAAAACAAGTTTTATAAATATAATATAGAAATA
GACCAAGCATATTAGTAAAATAATTAAAATAAAACAAAACAAAACATAGAAGTCAAAAAT
TAAAAAACAAAAATCACATAGGAAGAAGCAAAAGTGCAGGAGTAAGAAGTAAAGCAATAA
AAATAATAGAATAAAATTAATTAAGTTAATCATATAATAATATCATAAAATTAATATTTT
ATATCCAAAGCGACTTGATAATAAAAGTAAGAAAAGTAGTAAACTAAAAAGTTCAAATAA
AATTGATATAAAAATTATATGTGTTACAAATAAAAATAATATAATAATAATGTATTGAAT
AATAATTATCATAAATAAAAATCTTGTGTCAAATGTAAGAAAACAAAACATAAAAAAGAA
ACAAAAAAGGAATAAAATTAAAAATATAAAGCATACATATGAATCTAAAAATAATACAAT
AATCGAAAAAAATAATGTACGCATAGTTGCTAAATAAACAAAACAACTAGAAAATAAAAA
GCATCCAACTAAAAAAACACTAAACA-CATTACACACTAAGTGTATACTTAATAAAAACA
AGATGGAAAAGCTTTTATCAAAAAGAATAATAAATCCTAAAGGTAGGAAGAATCATGGAA
AAAATATGCAGAATAATGTTATTGATAATCCGAAAAGAAAGTAAA-TACCATCAAAACCA
ATTATAAATAAAGTAAATTTAACAAAAAGTTTAATGCCATCTGTAATAGGTGTCAATATC
CCAAAC-AAAAAAAGAGCTGGCCCGACTCTAAGTTGTACAATAGCTAAAACTTTCCTTTC
ACAAAGGCTAACAACTTTCTACAGTTTTATTTGTTACAAAGATAAATAATATATATTGTA
CATGAGATTTTATATCATCAAAATTTGTGGATACTTATTGGTTTGTAATAGGAGTTATGT
TTATTATGTGTTTATTATTAAGACTATGTTTATTGCTATATTTCGGTTGTTTAAATTTTG
TTAGTTTTGATTTATGTAAGGTTGTAGGATTTCAATGATATTGAGTATACTTTTTATTTG
GAGAAACTACAATATTCAGCAATTTAATACTTGAGAGTGATTATTTGGTAGGTGATATGC
GTCTATTACAGTGCAACCATGTACTCACATTATTAAGTTTAGTAATTTATAAATTGTGAG
TATCAGCTGTAGATGTTATCCATTCATTTACACTAGCTAGTTTAGGTATTAAGGTAGAGA
ACCGGGGAGGTAATTTTAACAACAGATTTATATTTGCAATATTTTAC-TTAGTAATTTTT
AGCTCAATAAGTTCAATAGCATGTATAGTAATATGTATGATAGTAATATCACATTTCAAT
ATATT-AAATTTACAAATTTTTTTAGATATTTGTTTTTTCGACAGTATGTATTTAGCTAT
TTTTATATGAATCTTTTTATTCGTAATGTTTTCTATAAAATACCCAATATGACCATTTCA
TGTGTGATTAGTACATACTGTTGCTGATAGATCTTGTATTTTG-TTTTATACTATTTTAC
GCATTTTATTATATGTATTTTGATATATTTTTAGGGCGATTTCTTAATATTTTTTGAATG
TTCATTTTATGTATGAACTTTTTTATATTATCATATGATTTTATAACAGCATATTGTGGT
TGAGAATTATTAGGGTTATATTC-TTTTTTATTAATATCTTATTTTTGATACCGTTTCAT
CTCCATAAAATTCGGTTTTAAAGCATTTTTTATAGGTAAAATAGGAGATATATTGCTCAT
ATTTGCATTTTCAATATTATTTTCAATGAATGGTTATTACATAGCAACGTTTCATATTAT
AAATTTTATGTGTGTTGATTACTATTACATAGTATTTATAACTTTAATATTATTATGTTG
TGCTTTTACGAAAATGATTACCAGATGCAATGGAAGGACCAATACCTGTATCTGCATTAA
TACATGCCGCAACGTTAGTTGTATGTGGAATAATATTAGGTAGTTTCATATTTTGGTGTT
TCGAATTTTGATTTAGCTATTTTTATAGTATAATTTGCTGAACAACCGCAATAATAGTAT
TAATGAGTCTGTGTGTCTTTTATAATTTTGACGCAAAACGTTATATAGCATTTAGTACAA
TCTGTCAAATAAGTTTTTCGTTTTTTTGTTGTATTTGTTTAGATCTTTATGTAGGTTGCT
TATTTTTTTGTTATCACATGTTTTATAAGGCATCTTTGTTTATAGTAATAGGTATATGAA
TACATATATTCTTTGGTCTGC
>KF220732_1
GTCTAAGAAATATATTTAAGAGTATTCTTGTATATATATTTATAAATTAATAATTCT-AA
AAATAAAATAAAGCTTCCTCGAAAATAAAATTTTAGTAGCATAGTAATTTATTAACTAAT
TATTAAAGTGTTCCACAGAAATTTTTTAAATTAAAACAAAAAAAATAATTTATGAATTAA
AATAAAAATTTTAATAAAAATTAAATAATTAAAATAGGGCAAGTCCTACTCTCCTTTACA
AAGAGAACGTTTCAATAATACGTATAAAATCGTTGTAAAGCAGATTTGTTTATATATTTA
ATTAATATAAGGAGTGCATAGTAATATTAGTACGCAAGGATCAATTATTTGTTATTTTAT
ATATACTACTTCAAGGTTTAATATTAAACCTAAGTCTATTGTTATTATTCATATTAATTT
TTTTAAAAGTTTTTAAGTTTTATGCTAGTTTATTTTAAAATAATTTTATTTGTCATATTT
TAGGAATAGATAATAATATTTGTTTTTAAGAGTT-AAATATTTAAAT-AATAATATATTT
ATTACATATAACATGTATTTTAATAAAAAGCGGAGAAAAGAGGAAGGGTCTTCTAATGTC
AGGTTGTTTATATAGGATATATGGAGTGGGGTTCAGTTTAGGTCTATTTATTATGTTACA
GATAATATGTGGTGTTTGCTTAGCATGAATGTTTTTTAGTTGTTTTATTTGTGCAAATTG
ATATTTTATTTTATTTTTGTGAGACTTTGATTTAGGTTTTGTGATTAGAAGTATTCATAT
CTGTTTTACTTCTTTGCTATATTTTCTATTATATGTGCATATATTTAAATGTATAATATT
GGTAATTTTATTTGACACACATTTATTAGTATGATTTATAGGATTTATATTATTTATGTT
TATAATAATTATTGCATTTATTGGGTACGTGTTACCATGTACAATGATGTCTTATTGAGG
ATTAACAGTTTTTAGTAATATTTTAGCTACTGTTCCTGTATTCGGCCAGTGATTATGTTA
TTGAATATGGGGTAGTGAATTTATAAATGATTTTACGCTTTTAAAACTTCATGTATTACA
TGTCCTGCTCCCTTTTGTTTTAATCATGGTATAACTAAGTATAAAATTATTAAAAAATGA
AAAAAAGATGAAATTTATAAGAAAGTAATTTTCGTTATATTTAATATCAAAAATATTGTA
AATCAAAAAAAAGTAATATAAAATTAACAAAATACATAGACTTATGCTATAAATTAAATG
AAAATTGAGGTATAAATAAAAGATGTAATTTTTTGTGGAGATAAAAATTAGAAATAAAAA
GCAAAAATTATTTACACTAAGTACAAAGAGTAAACTTATAATTGCAAAGCTATTTAATCC
AATTATAACGCAAGTACAGGATTGTAATAAAACAAGTTTTATAAATATAATATAGAAATA
GACCAAGCATATTAGTAAAATAATTAAAATAAAACAAAACAAAACATAGAAGTCAAAAAT
TAAAAAACAAAAATCACATAGGAAGAAGCAAAAGTGCAGGAGTAAGAAGTAAAGCAATAA
AAATAATAGAATAAAATTAATTAAGTTAATCATATAATAATATCATAAAATTAATATTTT
ATATCCAAAGCGACTTGATAATAAAAGTAAGAAAAGTAGTAAACTAAAAAGTTCAAATAA
AATTGATATAAAAATTATATGTGTTACAAATAAAAATAATATAATAATAATGTATTGAAT
AATAATTATCATAAATAAAAATCTTGTGTCAAATGTAAGAAAACAAAACATAAAAAAGAA
ACAAAAAAGGAATAAAATTAAAAATATAAAGCATACATATGAATCTAAAAATAATACAAT
AATCGAAAAAAATAATGTACGCATAGTTGCTAAATAAACAAAACAACTAGAAAATAAAAA
GCATCCAACTAAAAAAACACTAAACA-CATTACACACTAAGTGTATACTTAATAAAAACA
AGATGGAAAAGCTTTTATCAAAAAGAATAATAAATCCTAAAGGTAGGAAGAATCATGGAA
AAAATATGCAGAATAATGTTATTGATAATCCGAAAAGAAAGTAAA-TACCATCAAAACCA
ATTATAAATAAAGTAAATTTAACAAAAAGTTTAATGCCATCTGTAATAGGTGTCAATATC
CCAAAC-AAAAAAAGAGCTGGCCCGACTCTAAGTTGTACAATAGCTAAAACTTTCCTTTC
ACAAAGGCTAACAACTTTCTACAGTTTTATTTGTTACAAAGATAAATAATATATATTGTA
CATGAGATTTTATATCATCAAAATTTGTGGATACTTATTGGTTTGTAATAGGAGTCATGT
TTATTATGTGTTTATTATTAAGACTATGTTTATTGTTATATTTCGGTTGTTTAAATTTTG
TTAGTTTTGATTTATGTAAGGTTGTAGGATTTCAATGATATTGAGTATACTTTTTATTTG
GAGAAACTACAATATTCAGCAATTTAATACTTGAGAGTGATTATTTGGTAGGTGATATGC
GTCTATTACAGTGCAACCATGTACTCACATTATTAAGTTTAGTAATTTATAAATTGTGAG
TATCAGCTGTAGATGTTATCCATTCGTTTACACTAGCTAGTTTAGGTATTAAGGTAGAGA
ACCGGGGAGGTAATTTTAACAACAGATTTATATTTGCAATATTTTAC-TTAGTAATTTTT
AGCTCAATAAGTTCAATAGCATGTATAGTAATATGTATGATAGTAATATCACATTTCAAT
ATATT-AAATTTACAAATTTTTTTAGATATTTGTTTTTTCGACAGTATGTATTTAGCTAT
TTTTATATGAATCTTTTTATTCGTAATGTTTTCTATAAAATACCCAATATGACCATTTCA
TGTGTGATTAGTACATACTGTTGCTGATAGATCTTGTATTTTG-TTTTATACTATTTTAC
GCATTTTATTATATGTATTTTGATATATTTTTAGGGCGATTTCTTAATATTTTTTGAATG
TTCATTTTATGTATGAACTTTTTTATATTATCATATGATTTTATAACAGCATATTGTGGT
TGAGAATTATTAGGGTTATATTC-TTTTTTATTAATATCTTATTTTTGATACCGTTTCAT
CTCCATAAAATTCGGTTTTAAAGCATTTTTTATAGGTAAAATAGGAGATATATTGCTCAT
ATTTGCATTTTCAATATTATTTTCAATGAATGGTTATTACATAGCAACGTTTCATATTAT
AAATTTTATGTGTGTTGATTACTATTACATAGTATTTATAACTTTAATATTATTATGTTG
TGCTTTTACGAAAATGATTACCAGATGCAATGGAAGGACCAATACCTGTATCTGCATTAA
TACATGCCGCAACGTTAGTTGTATGTGGAATAATATTAGGTAGTTTCATATTTTGGTGTT
TCGAATTTTGATTTAGCTATTTTTATAGTATAATTTGCTGAACAACCGCAATAATAGTAT
TAATGAGTCTGTGTGTCTTTTATAATTTTGACGCAAAACGTTATATAGCATTTAGTACAA
TCTGTCAAATAAGTTTTTCGTTTTTTTGTTGTATTTGTTTAGATCTTTATGTAGGTTGCT
TATTTTTTTGTTATCACATGTTTTATAAGGCATCTTTGTTTATAGTAATAGGTATATGAA
TACATATATTCTTTGGTCTGC
>JX123233_1
GTCTAAGAAATATATTTAAGAGTATTCTTGTATATATATTTATAAATTAATAATTCT-AA
AAATAAAATAAAGCTTCCTCGAAAATAAAATTTTAGTAGCATAGTAATTTATTAACTAAT
TATTAAAGTGTTCCACAGAAATTTTTTAAATTAAAACAAAAAAAATAATTTATGAATTAA
AATAAAAATTTTAATAAAAATTAAATAATTAAAATAGGGCAAGTCCTACTCTCCTTTACA
AAGAGAACGTTTCAATAATACGTATAAAATCGTTGTAAAGCAGATTTGTTTATATATTTA
ATTAATATAAGGAGTGCATAGTAATATTAGTACGCAAGGATCAATTATTTGTTATTTTAT
ATATACTACTTCAAGGTTTAATATTAAACCTAAGTCTATTGTTATTATTCATATTAATTT
TTTTAAAAGTTTTTAAGTTTTATGCTAGTTTATTTTAAAATAATTTTATTTGTCATATTT
TAGGAATAGATAATAATATTTGTTTTTAAGAGTT-AAATATTTAAAT-AATAATATATTT
ATTACATATAACATGTATTTTAATAAAAAGCGGAGAAAAGAGGAAGGGTCTTCTAATGTC
AGGTTGTTTATATAGGATATATGGAGTGGGGTTCAGTTTAGGTCTATTTATTATGTTACA
GATAATATGTGGTGTTTGCTTAGCATGAATGTTTTTTAGTTGTTTTATTTGTGCAAATTG
ATATTTTATTTTATTTTTGTGAGACTTTGATTTAGGTTTTGTGATTAGAAGTATTCATAT
CTGTTTTACTTCTTTGCTATATTTTCTATTATATGTGCATATATTTAAATGTATAATATT
GGTAATTTTATTTGACACACATTTATTAGTATGATTTATAGGATTTATATTATTTATGTT
TATAATAATTATTGCATTTATTGGGTACGTGTTACCATGTACAATGATGTCTTATTGAGG
ATTAACAGTTTTTAGTAATATTTTAGCTACTGTTCCTGTATTCGGCCAGTGATTATGTTA
TTGAATATGGGGTAGTGAATTTATAAATGATTTTACGCTTTTAAAACTTCATGTATTACA
TGTCCTGCTCCCTTTTGTTTTAATCATGGTATAACTAAGTATAAAATTATTAAAAAATGA
AAAAAAGATGAAATTTATAAGAAAGTAATTTTCGTTATATTTAATATCAAAAATATTGTA
AATCAAAAAAAAGTAATATAAAATTAACAAAATACATAGACTTATGCTATAAATTAAATG
AAAATTGAGGTATAAATAAAAGATGTAATTTTTTGTGGAGATAAAAATTAGAAATAAAAA
GCAAAAATTATTTACACTAAGTACAAAGAGTAAACTTATAATTGCAAAGCTATTTAATCC
AATTATAACGCAAGTACAGGATTGTAATAAAACAAGTTTTATAAATATAATATAGAAATA
GACCAAGCATATTAGTAAAATAATTAAAATAAAACAAAACAAAACATAGAAGTCAAAAAT
TAAAAAACAAAAATCACATAGGAAGAAGCAAAAGTGCAGGAGTAAGAAGTAAAGCAATAA
AAATAATAGAATAAAATTAATTAAGTTAATCATATAATAATATCATAAAATTAATATTTT
ATATCCAAAGCGACTTGATAATAAAAGTAAGAAAAGTAGTAAACTAAAAAGTTCAAATAA
AATTGATATAAAAATTATATGTGTTACAAATAAAAATAATATAATAATAATGTATTGAAT
AATAATTATCATAAATAAAAATCTTGTGTCAAATGTAAGAAAACAAAACATAAAAAAGAA
ACAAAAAAGGAATAAAATTAAAAATATAAAGCATACATATGAATCTAAAAATAATACAAT
AATCGAAAAAAATAATGTACGCATAGTTGCTAAATAAACAAAACAACTAGAAAATAAAAA
GCATCCAACTAAAAAAACACTAAACA-CATTACACACTAAGTGTATACTTAATAAAAACA
AGATGGAAAAGCTTTTATCAAAAAGAATAATAAATCCTAAAGGTAGGAAGAATCATGGAA
AAAATATGCAGAATAATGTTATTGATAATCCGAAAAGAAAGTAAA-TACCATCAAAACCA
ATTATAAATAAAGTAAATTTAACAAAAAGTTTAATGCCATCTGTAATAGGTGTCAATATC
CCAAAT-AAAAAAAGAGCTGGCCCAACTCTAAGTTGTACAATAGCCAAAACTTTCCTTTC
ACAAAGGCTAACAACTTTCTACAGTTTTATTTGTTACAAAGATAAATAATATATATTGTA
CATGAGATTTTATATCATCAAAATTTGTGGATACTTATTGGTTTGTAATAGGAGTTATGT
TTATTATGTGTTTATTATTAAGACTATGTTTATTGCTATATTTCGGTTGTTTAAATTTTG
TTAGTTTTGATTTATGTAAGGTTGTAGGATTTCAATGATATTGAGTATACTTTTTATTTG
GAGAAACTACAATATTCAGCAATTTAATACTTGAGAGTGATTATTTGGTAGGTGATATGC
GTCTATTACAGTGCAACCATGTACTCACATTATTAAGTTTAGTAATTTATAAATTGTGAG
TATCAGCTGTAGATGTTATCCATTCATTTACACTAGCTAGTTTAGGTATTAAGGTAGAGA
ACCGGGGAGGTAATTTTAACAACAGATTTATATTTGCAATATTTTAC-TTAGTAATTTTT
AGCTCAATAAGTTCAATAGCATGTATAGTAATATGTATGATAGTAATATCACATTTCAAT
ATATT-AAATTTACAAATTTTTTTAGATATTTGTTTTTTCGACAGTATGTATTTAGCTAT
TTTTATATGAATCTTTTTATTCGTAATGTTTTCTATAAAATACCCAATATGACCATTTCA
TGTGTGATTAGTACATACTGTTGCTGATAGATCTTGTATTTTG-TTTTATACTATTTTAC
GCATTTTATTATATGTATTTTGATATATTTTTAGGGCGATTTCTTAATATTTTTTGAATG
TTCATTTTATGTATGAACTTTTTTATATTATCATATGATTTTATAACAGCATATTGTGGT
TGAGAATTATTAGGGTTATATTC-TTTTTTATTAATATCTTATTTTTGATACCGTTTCAT
CTCCATAAAATTCGGTTTTAAAGCATTTTTTATAGGTAAAATAGGAGATATATTGCTCAT
ATTTGCATTTTCAATATTATTTTCAATGAATGGTTATTACATAGCAACGTTTCATATTAT
AAATTTTATGTGTGTTGATTACTATTACATAGTATTTATAACTTTAATATTATTATGTTG
TGCTTTTACGAAAATGATTACCAGATGCAATGGAAGGACCAATACCTGTATCTGCATTAA
TACATGCCGCAACGTTAGTTGTATGTGGAATAATATTAGGTAGTTTCATATTTTGGTGTT
TCGAATTTTGATTTAGCTATTTTTATAGTATAATTTGCTGAACAACCGCAATAATAGTAT
TAATGAGTCTGTGTGTCTTTTATAATTTTGACGCAAAACGTTATATAGCATTTAGTACAA
TCTGTCAAATAAGTTTTTCGTTTTTTTGTTGTATTTGTTTAGATCTTTATGTAGGTTGCT
TATTTTTTTGTTATCACATGTTTTATAAGGCATCTTTGTTTATAGTAATAGGTATATGAA
TACATATATTCTTTGGTCTGC
>JX123232_1
GTCTAAGAAATATATTTAAGAGTATTCTTGTATATATATTTATAAATTAATAATTCT-AA
AAATAAAATAAAGCTTCCTCGAAAATAAAATTTTAGTAGCATAGTAATTTATTAACTAAT
TATTAAAGTGTTCCACAGAAATTTTTTAAATTAAAACAAAAAAAATAATTTATGAATTAA
AATAAAAATTTTAATAAAAATTAAATAATTAAAATAGGGCAAGTCCTACTCTCCTTTACA
AAGAGAACGTTTCAATAATACGTATAAAATCGTTGTAAAGCAGATTTGTTTATATATTTA
ATTAATATAAGGAGTGCATAGTAATATTAGTACGCAAGGATCAATTATTTGTTATTTTAT
ATATACTACTTCAAGGTTTAATATTAAACCTAAGTCTATTGTTATTATTCATATTAATTT
TTTTAAAAGTTTTTAAGTTTTATGCTAGTTTATTTTAAAATAATTTTATTTGTCATATTT
TAGGAATAGATAATAATATTTGTTTTTAAGAGTT-AAATATTTAAAT-AATAATATATTT
ATTACATATAACATGTATTTTAATAAAAAGCGGAGAAAAGAGGAAGGGTCTTCTAATGTC
AGGTTGTTTATATAGGATATATGGAGTGGGGTTCAGTTTAGGTCTATTTATTATGTTACA
GATAATATGTGGTGTTTGCTTAGCATGAATGTTTTTTAGTTGTTTTATTTGTGCAAATTG
ATATTTTATTTTATTTTTGTGAGACTTTGATTTAGGTTTTGTGATTAGAAGTATTCATAT
CTGTTTTACTTCTTTGCTATATTTTCTATTATATGTGCATATATTTAAATGTATAATATT
GGTAATTTTATTTGACACACATTTATTAGTATGATTTATAGGATTTATATTATTTATGTT
TATAATAATTATTGCATTTATTGGGTACGTGTTACCATGTACAATGATGTCTTATTGAGG
ATTAACAGTTTTTAGTAATATTTTAGCTACTGTTCCTGTATTCGGCCAGTGATTATGTTA
TTGAATATGGGGTAGTGAATTTATAAATGATTTTACGCTTTTAAAACTTCATGTATTACA
TGTCCTGCTCCCTTTTGTTTTAATCATGGTATAACTAAGTATAAAATTATTAAAAAATGA
AAAAAAGATGAAATTTATAAGAAAGTAATTTTCGTTATATTTAATATCAAAAATATTGTA
AATCAAAAAAAAGTAATATAAAATTAACAAAATACATAGACTTATGCTATAAATTAAATG
AAAATTGAGGTATAAATAAAAGATGTAATTTTTTGTGGAGATAAAAATTAGAAATAAAAA
GCAAAAATTATTTACACTAAGTACAAAGAGTAAACTTATAATTGCAAAGCTATTTAATCC
AATTATAACGCAAGTACAGGATTGTAATAAAACAAGTTTTATAAATATAATATAGAAATA
GACCAAGCATATTAGTAAAATAATTAAAATAAAACAAAACAAAACATAGAAGTCAAAAAT
TAAAAAACAAAAATCACATAGGAAGAAGCAAAAGTGCAGGAGTAAGAAGTAAAGCAATAA
AAATAATAGAATAAAATTAATTAAGTTAATCATATAATAATATCATAAAATTAATATTTT
ATATCCAAAGCGACTTGATAATAAAAGTAAGAAAAGTAGTAAACTAAAAAGTTCAAATAA
AATTGATATAAAAATTATATGTGTTACAAATAAAAATAATATAATAATAATGTATTGAAT
AATAATTATCATAAATAAAAATCTTGTGTCAAATGTAAGAAAACAAAACATAAAAAAGAA
ACAAAAAAGGAATAAAATTAAAAATATAAAGCATACATATGAATCTAAAAATAATACAAT
AATCGAAAAAAATAATGTACGCATAGTTGCTAAATAAACAAAACAACTAGAAAATAAAAA
GCATCCAACTAAAAAAACACTAAACA-CATTACACACTAAGTGTATACTTAATAAAAACA
AGATGGAAAAGCTTTTATCAAAAAGAATAATAAATCCTAAAGGTAGGAAGAATCATGGAA
AAAATATGCAGAATAATGTTATTGATAATCCGAAAAGAAAGTAAA-TACCATCAAAACCA
ATTATAAATAAAGTAAATTTAACAAAAAGTTTAATGCCATCTGTAATAGGTGTCAATATC
CCAAAT-AAAAAAAGAGCTGGCCCAACTCTAAGTTGTACAATAGCCAAAACTTTCCTTTC
ACAAAGGCTAACAACTTTCTACAGTTTTATTTGTTACAAAGATAAATAATATATATTGTA
CATGAGATTTTATATCATCAAAATTTGTGGATACTTATTGGTTTGTAATAGGAGTCATGT
TTATTATGTGTTTATTATTAAGACTATGTTTATTGTTATATTTCGGTTGTTTAAATTTTG
TTAGTTTTGATTTATGTAAGGTTGTAGGATTTCAATGATATTGAGTATACTTTTTATTTG
GAGAAACTACAATATTCAGCAATTTAATACTTGAGAGTGATTATTTGGTAGGTGATATGC
GTCTATTACAGTGCAACCATGTACTCACATTATTAAGTTTAGTAATTTATAAATTGTGAG
TATCAGCTGTAGATGTTATCCATTCGTTTACACTAGCTAGTTTAGGTATTAAGGTAGAGA
ACCGGGGAGGTAATTTTAACAACAGATTTATATTTGCAATATTTTAC-TTAGTAATTTTT
AGCTCAATAAGTTCAATAGCATGTATAGTAATATGTATGATAGTAATATCACATTTCAAT
ATATT-AAATTTACAAATTTTTTTAGATATTTGTTTTTTCGACAGTATGTATTTAGCTAT
TTTTATATGAATCTTTTTATTCGTAATGTTTTCTATAAAATACCCAATATGACCATTTCA
TGTGTGATTAGTACATACTGTTGCTGATAGATCTTGTATTTTG-TTTTATACTATTTTAC
GCATTTTATTATATGTATTTTGATATATTTTTAGGGCGATTTCTTAATATTTTTTGAATG
TTCATTTTATGTATGAACTTTTTTATATTATCATATGATTTTATAACAGCATATTGTGGT
TGAGAATTATTAGGGTTATATTC-TTTTTTATTAATATCTTATTTTTGATACCGTTTCAT
CTCCATAAAATTCGGTTTTAAAGCATTTTTTATAGGTAAAATAGGAGATATATTGCTCAT
ATTTGCATTTTCAATATTATTTTCAATGAATGGTTATTACATAGCAACGTTTCATATTAT
AAATTTTATGTGTGTTGATTACTATTACATAGTATTTATAACTTTAATATTATTATGTTG
TGCTTTTACGAAAATGATTACCAGATGCAATGGAAGGACCAATACCTGTATCTGCATTAA
TACATGCCGCAACGTTAGTTGTATGTGGAATAATATTAGGTAGTTTCATATTTTGGTGTT
TCGAATTTTGATTTAGCTATTTTTATAGTATAATTTGCTGAACAACCGCAATAATAGTAT
TAATGAGTCTGTGTGTCTTTTATAATTTTGACGCAAAACGTTATATAGCATTTAGTACAA
TCTGTCAAATAAGTTTTTCGTTTTTTTGTTGTATTTGTTTAGATCTTTATGTAGGTTGCT
TATTTTTTTGTTATCACATGTTTTATAAGGCATCTTTGTTTATAGTAATAGGTATATGAA
TACATATATTCTTTGGTCTGC
>KF220723_1
GTCTAAGAAATATATTTAAGATTATTCTTGTATATATATTTATAAATTAATAATTCT-AA
AAATAAAATAAAG-TTCCTCGAAAATAAAATTTTAGTAGCATAGTAATTTGTTAACTAAT
TATTAAAGTGTTCCACAGAAATTTTTTAAATTAAAACAAAAAAAATAATTTATGAATTAA
AATAAAAATTTTAATAAAAATTAAATAATTAAAATAGGGCAAGTCCTACTCTCCTTTACA
AAGAGAACGTTTCAATAATACGTATAAAATCGTTGTAAAGCAGATTTGTTTATATATTTA
ATTAATATAAGGAGTGCATAGTAATATTAGTACGCAAGGATCAATTATTTGTTATTTTAT
ATATACTACTTCAAGGTTTAATATTAAACTTAAGTCTATTGTTATTATTCATATTAATTT
TTTTAAAAGTTTTTAAGTTTTATGCTAGTTTATTTTAAAATAATTTTATTTGTCATATTT
TAGGAATAGATAATAATATTTGTTTTTAAGAGTT-AAATATTTAAAT-AATAATATATTT
ATTACATATAACATGTATTTTAATAAAAAGCGGAGAAAAGAGGAAGGGTCTTCTAATGTC
AGGTTGTTTATATAGGATATATGGAGTGGGGTTCAGTTTAGGTCTATTTATTATGTTACA
GATAATATGTGGTGTTTGCTTAGCATGAATGTTTTTTAGTTGTTTTATTTGTGCAAATTG
ATATTTTATTTTATTTTTGTGAGACTTTGATTTAGGTTTTGTGATTAGAAGTATTCATAT
CTGTTTTACTTCTTTGCTATATTTTCTATTATATGTGCATATATTTAAATGTATAATATT
GGTAATTTTATTTGACACACATTTATTAGTATGATTTATAGGATTTATATTATTTATGTT
TATAATAATTATTGCATTTATTGGGTACGTGTTACCATGTACAATGATGTCTTATTGAGG
ATTAACAGTTTTTAGTAATATTTTAGCTACTGTTCCTGTATTCGGCCAGTGATTATGTTA
TTGAATATGGGGTAGTGAATTTATAAATGATTTTACGCTTTTAAAACTTCATGTATTACA
TGTCCTGCTCCCTTTTGTTTTAATCATGGTATAACTAAGTATAAAATTATTAAAAAATGA
AAAAAAGATGAAATTCATAAGAAAGTAATTTTCGTTATATTTAATATCAAAAATATTGTA
AATCAAAAAAAAGTAATATAAAATTAACAAAATGCATAGACTTATGCTATAAATTAAATG
AAAATTGAGGTATAAATAAAAGATGTAATTTTTTGTGGAGATAAAAATTAGAAATAAAAA
GCAAAAATTATTTACACTAAGTACAAAGAGTAAACTTATAATTGCAAAGCTATTCAATCC
AATTATAACGCAAGTACAGGATTGTAATAAAACAAGTTTTATAAATATAATATAGAAATA
GACCAAGCATATTAGTAAAATAATTAAAATAAAACAAAACAAAACATAGAAGTCAAAAAT
TAAAAAACAAAAATCACATAGGAAGAAGCAAAAGTGCAGGAGTAAGAAGTAAAGCAATAA
AAATAATAGAATAAAATTAATTAAGTTAATCATATAATAATATCATAAAATTAATATTTT
ATATCCAAAGCGACTTGATAATAAAAGTAAGAAAAGTAGTAAACTAAAAAGTTCAAATAA
AATTGATATAAAAATTATATGTGTTACAAATAAAAATAATATAATAATAATGTATTGAAT
AATAATTATCATAAATAAAAATCTTGTGTCAAATGTAAGAAAACAAAACATAAAAAAGAA
ACAAAAAAGGAATAAAATTAAAAATATAAAGCATACATATGAATCTAAAAATAATACAAT
AATCGAAAAAAATAATGTACGCATAGTTGCTAAATAAACAAAACAACTAGAAAATAAAAA
GCATCCATCTAAAAAAACACTAAACA-CATTACACACTAAGTGTATCCTTAATCAAAACA
AGATGGAAAAGCTTTTATCAAAAAGAATAATAAATCCTAAAGGTAGGAAGAATCATGGAA
AAAATATGCAGAATAACGTTATTAATAATCCGAAAAGAAA-TAAA-TACCATCAAAACCA
ATTTAAATCAAAGTAAATTTAAAAAAAAGTTTAATGCCATCTGTA---GGTGTCAATATC
CCAAAC-AAAAAAAGAGCTGGCCCGACTCTAAGTTGTACAATAGCTAAAACTTTCCTTTC
ACAAAGGCTAACAACTTTCTACAGTTTTATTTGTTACAAAGATAAATAATATATATTGTA
CATGAGATTTTATATCATCAAAATTTGTGGATACTTATTGGTTTGTAATAGGAGTTATGT
TTATTATGTGTTTATTATTAAGACTATGTTTATTGCTATATTTCGGTTGTTTAAATTTTG
TTAGTTTTGATTTATGTAAGGTTGTAGGATTTCAATGATATTGAGTATACTTTTTATTTG
GAGAAACTACAATATTCAGCAATTTAATACTTGAGAGTGATTATTTGGTAGGTGATATGC
GTCTATTACAGTGCAACCATGTACTCACATTATTAAGTTTAGTAATTTATAAATTGTGAG
TATCAGCTGTAGATGTTATCCATTCATTTACACTAGCTAGTTTAGGTATTAAGGTAGAGA
ACCGGGGAGGTAATTTTAACAACAGATTTATATTTGCAATATTTTAC-TTAGTAATTTTT
AGCTCAATAAGTTCAATAGCATGTATAGTAATATGTATGATAGTAATATCACATTTCAAT
ATATT-AAATTTACAAATTTTTTTAGATATTTGTTTTTTCGACAGTATGTATTTAGCTAT
TTTTATATGAATCTTTTTATTCGTAATGTTTTCTATAAAATACCCAATATGACCATTTCA
TGTGTGATTAGTACATACTGTTGCTGATAGATCTTGTATTTTG-TTTTATACTATTTTAC
GCATTTTATTATATGTATTTTGATATATTTTTAGGGCGATTTCTTAATATTTTTTGAATG
TTCATTTTATGTATGAACTTTTTTATATTATCATATGATTTTATAACAGCATATTGTGGT
TGAGAATTATTAGGGTTATATTC-TTTTTTATTAATATCTTATTTTTGATACCGTTTCAT
CTCCATAAAATTCGGTTTTAAAGCATTTTTTATAGGTAAAATAGGAGATATATTGCTCAT
ATTTGCATTTTCAATATTATTTTCAATGAATGGTTATTACATAGCAACGTTTCATATTAT
AAATTTTATGTGTGTTGATTACTATTACATAGTATTTATAACTTTAATATTATTATGTTG
TGCTTTTACGAAAATGATTACCAGATGCAATGGAAGGACCAATACCTGTATCTGCATTAA
TACATGCTGCAACGTTAGTTGTATGTGGAATAATATTAGGTAGTTTCATATTTTGGTGTT
TCGAATTTTGATTTAGCTATTTTTATAGTATAATTTGCTGAACAACCGCAATAATAGTAT
TAATGAGTCTGTGTGTCTTTTATAATTTTGACGCAAAACGTTATATAGCATTTAGTACAA
TCTGTCAAATAAGTTTTTCGTTTTTTTGTTGTATTTGTTTAGATCTTTATGTAGGTTGCT
TATTTTTTTGTTATCACATGTTTTATAAGGCATCTTTGTTTATAGTAATAGGTATATGAA
TACATATATTCTTTGGTCTAC
>JX123158_1
GTCTAAGAAATATATTTAAGATTATTCTTGTATATATATTTATAAATTAATAATTCT-AA
AAATAAAATAAAG-TTCCTCGAAAATAAAATTTTAGTAGCATAGTAATTTGTTAACTAAT
TATTAAAGTGTTCCACAGAAATTTTTTAAATTAAAACAAAAAAAATAATTTATGAATTAA
AATAAAAATTTTAATAAAAATTAAATAATTAAAATAGGGCAAGTCCTACTCTCCTTTACA
AAGAGAACGTTTCAATAATACGTATAAAATCGTTGTAAAGCAGATTTGTTTATATATTTA
ATTAATATAAGGAGTGCATAGTAATATTAGTACGCAAGGATCAATTATTTGTTATTTTAT
ATATACTACTTCAAGGTTTAATATTAAACTTAAGTCTATTGTTATTATTCATATTAATTT
TTTTAAAAGTTTTTAAGTTTTATGCTAGTTTATTTTAAAATAATTTTATTTGTCATATTT
TAGGAATAGATAATAATATTTGTTTTTAAGAGTT-AAATATTTAAAT-AATAATGTATTT
ATTACATATAACATGTATTTTAATAAAAAGCGGAGAAAAGAGGAAGGGTCTTCTAATGTC
AGGTTGTTTATATAGGATATATGGAGTGGGGTTCAGTTTAGGTCTATTTATTATGTTACA
GATAATATGTGGTGTTTGCTTAGCATGAATGTTTTTTAGTTGTTTTATTTGTGCAAATTG
ATATTTTATTTTATTTTTGTGAGACTTTGATTTAGGTTTTGTGATTAGAAGTATTCATAT
CTGTTTTACTTCTTTGCTATATTTTTTATTATATGTGCATATATTTAAATGTATAATATT
GGTAATTTTATTTGACACACATTTATTAGTATGATTTATAGGATTTATATTATTTATATT
TATAATAATTATTGCATTTATTGGGTACGTGTTACCATGTACAATGATGTCTTATTGAGG
ATTAACAGTTTTTAGTAATATTTTAGCTACTGTTCCTGTATTCGGCCAGTGATTATGTTA
TTGAATATGGGGTAGTGAATTTATAAATGATTTTACGCTTTTAAAACTTCATGTATTACA
TGTCCTGCTCCCTTTTGTTTTAATCATGGAATAACTAAGTATAAAATTATTAAAAAATGA
AAAAAAGATGAAATTCATAAGAAAGTAATTTTCGTTATATTTAATATCAAAAATATTGTA
AATCAAAAAAAAGTAATATAAAATTAACAAAATGCATAGACTTATGCTATAAATTAAATG
AAAATTGAGGTATAAATAAAAGATGTAATTTTTTGTGGAGATAAAAATTAGAAATAAAAA
GCAAAAATTATTTACACTAAGTACAAAGAGTAAACTTATAATTGCAAAGCTATTCAATCC
AATTATAACGCAAGTACAGGATTGTAATAAAACAAGTTTTATAAATATAATATAGAAATA
GACTAAGCATATTAGTAAAATAATTAAAATAAAACAAAACAAAACATAGAAGTCAAAAAT
TAAAAAACAAAAATCACATAGGAAGAAGCAAAAGTGCAGGAGTAAGAAGTAAAGCAATAA
AAATAATAGAATAAAATTAATTAAGTTAATCATATAATAATATCATAAAATTAATATTTT
ATATCCAAAGCGACATGATAATAAAAGTAAGAAAAGTAGTAAACTAAAAAGTTCAAATAA
AATTGATATAAAAATTATATGTGTTACAAATAAAAATAATATAATAATAATGTATTGAAT
AATAATTATCATAAATAAAAATCTTGTGTCAAATGTAAGAAAACAAAACATAAAAAAGAA
ACAAAAAAGAAATAAAATTAAAAATATAAAGCATATATATGAATCTAAAAATAATACAAT
AATCGAAAAAAATAATGTACGCATAGTTGCTAAATAAACAAAACAACTAGAAAATAAAAA
GCATCCAACTAAAAAAACACTAAACA-CATTACACACTAAGTGTATACTTAATAAAAACA
AGATGGAAAAGCTTTTATCAAAAAGAATAATAAATCCTAAAGGTAGGAAGAATCATGGAA
AAAATATGCAGAATAACGTTATTAATAATCCGAAAAGAAAGTAAA-TACCATCAAAACCA
ATTATAAATAAAGTAAATTTAACAAAAAGTTTAATGCCATCTGTAATAGGTGTCAATATC
CCAAAT-AAAAAAAGAGCTGGTCCAACTCTAAGTTGTACAATAGCCAAAACTTTCCTTTC
ACAAAGGCTAACAACTTTCTACAGTTTTATTTGTTACAAAGATAAATAATATATATTGTA
CATGAGATTTTATATCATCAAAATTTGTGGATACTTATTGGTTTGTAATAGGAGTTATGT
TTATTATGTGTTTATTATTAAGACTATGTTTATTGCTATATTTCGGTTGTTTAAATTTTG
TTAGTTTTGATTTATGTAAGGTTGTAGGATTTCAATGATATTGAGTATACTTTTTATTTG
GAGAAACTACAATATTCAGCAATTTAATACTTGAGAGTGATTATTTGGTAGGTGATATGC
GTCTATTACAGTGCAACCATGTACTCACATTATTAAGTTTAGTAATTTATAAATTGTGAG
TATCAGCTGTAGATGTTATCCATTCATTTACACTAGCTAGTTTAGGTATTAAGGTAGAGA
ACCGGGGAGGTAATTTTAACAACAGATTTATATTTGCAATATTTTACTTTAGTAATTTTT
AGCTCAATAAGTTCAATAGCATGTATAGTAATATGTATGATAGTAATATCACATTTCAAT
ATATT-AAATTTACAAATTTTTTTAGATATTTGTTTTTTCGACAGTATGTATTTAGCTAT
TTTTATATGAATCTTTTTATTCGTAATGTTTTCTATAAAATACCCAATATGACCATTTCA
TGTGTGATTAGTACATACTGTTGCTGATAGATCTTGTATTTTG-TTTTATACTATTTTAC
GCATTTTATTATATGTATTTTGATATATTTTTAGGGCGATTTCTTAATATTTTTTGAATG
TTCATTTTATGTATGAACTTTTTTATATTATCATATGATTTTATAACAGCATATTGTGGT
TGAGAATTATTAGGGTTATATTC-TTTTTTATTAATATCTTATTTTTGATACCGTTTCAT
CTCCATAAAATTCGGTTTTAAAGCATTTTTTATAGGTAAAATAGGAGATATATTGCTCAT
ATTTGCATTTTCAATATTATTTTCAATGAATGGTTATTACATAGCAACGTTTCATATTAT
AAATTTTATGTGTGTTGATTACTATTACATAGTATTTATAACTTTAATATTATTATGTTG
TGCTTTTACGAAAATGATTACCAGATGCAATGGAAGGACCAATACCTGTATCTGCATTAA
TACATGCCGCAACGTTAGTTGTATGTGGAATAATATTAGGTAGTTTCATATTTTGGTGTT
TCGAATTTTGATTTAGCTATTTTTATAGTATAATTTGCTGAACAACCGCAATAATAGTAT
TAATGAGTCTGTGTGTCTTTTATAATTTTGACGCAAAACGTTATATAGCATTTAGTACAA
TCTGTCAAATAAGTTTTTCGTTTTTTTGTTGTATTTGTTTAGATCTTTATGTAGGTTGCT
TATTTTTTTGTTATCACATGTTTTATAAGGCATCTTTGTTTATAGTAATAGGTATATGAA
TACATATATTCTTTGGTCTGC
>JX123157_1
GTCTAAGAAATATATTTAAGATTATTCTTGTATATATATTTATAAATTAATAATTCT-AA
AAATAAAATAAAG-TTCCTCGAAAATAAAATTTTAGTAGCATAGTAATTTGTTAACTAAT
TATTAAAGTGTTCCACAGAAATTTTTTAAATTAAAACAAAAAAAATAATTTATGAATTAA
AATAAAAATTTTAATAAAAATTAAATAATTAAAATAGGGCAAGTCCTACTCTCCTTTACA
AAGAGAACGTTTCGATAATACGTATAAAATCGTTGTAAAGCAGATTTGTTTATATATTTA
ATTAATATAAGGAGTGCATAGTAATATTAGTACGCAAGGATCAATTATTTGTTATTTTAT
ATATACTACTTCAAGGTTTAATATTAAACTTAAGTCTATTGTTATTATTCATATTAATTT
TTTTAAAAGTTTTTAAGTTTTATGCTAGTTTATTTTAAAATAATTTTATTTGTCATATTT
TAGGAATAGATAATAATATTTGTTTTTAAGAGTT-AAATATTTAAAT-AATAATGTATTT
ATTACATATAACATGTATTTTAATAAAAAGCGGAGAAAAGAGGAAGGGTCTTCTAATGTC
AGGTTGTTTATATAGGATATATGGAGTGGGGTTCAGTTTAGGTCTATTTATTATGTTACA
GATAATATGTGGTGTTTGCTTAGCATGAATGTTTTTTAGTTGTTTTATTTGTGCAAATTG
ATATTTTATTTTATTTTTGTGAGACTTTGATTTAGGTTTTGTGATTAGAAGTATTCATAT
CTGTTTTACTTCTTTGCTATATTTTTTATTATATGTGCATATATTTAAATGTATAATATT
GGTAATTTTATTTGACACACATTTATTAGTATGATTTATAGGATTTATATTATTTATATT
TATAATAATTATTGCATTTATTGGGTACGTGTTACCATGTACAATGATGTCTTATTGAGG
ATTAACAGTTTTTAGTAATATTTTAGCTACTGTTCCTGTATTCGGCCAGTGATTATGTTA
TTGAATATGGGGTAGTGAATTTATAAATGATTTTACGCTTTTAAAACTTCATGTATTACA
TGTCCTGCTCCCTTTTGTTTTAATCATGGAATAACTAAGTATAAAATTATTAAAAAATGA
AAAAAAGATGAAATTCATAAGAAAGTAATTTTCGTTATATTTAATATCAAAAATATTGTA
AATCAAAAAAAAGTAATATAAAATTAACAAAATGCATAGACTTATGCTATAAATTAAATG
AAAATTGAGGTATAAATAAAAGATGTAATTTTTTGTGGAGATAAAAATTAGAAATAAAAA
GCAAAAATTATTTACACTAAGTACAAAGAGTAAACTTATAATTGCAAAGCTATTCAATCC
AATTATAACGCAAGTACAGGATTGTAATAAAACAAGTTTTATAAATATAATATAGAAATA
GACTAAGCATATTAGTAAAATAATTAAAATAAAACAAAACAAAACATAGAAGTCAAAAAT
TAAAAAACAAAAATCACATAGGAAGAAGCAAAAGTGCAGGAGTAAGAAGTAAAGCAATAA
AAATAATAGAATAAAATTAATTAAGTTAATCATATAATAATATCATAAAATTAATATTTT
ATATCCAAAGCGACATGATAATAAAAGTAAGAAAAGTAGTAAACTAAAAAGTTCAAATAA
AATTGATATAAAAATTATATGTGTTACAAATAAAAATAATATAATAATAATGTATTGAAT
AATAATTATCATAAATAAAAATCTTGTGTCAAATGTAAGAAAACAAAACATAAAAAAGAA
ACAAAAAAGAAATAAAATTAAAAATATAAAGCATATATATGAATCTAAAAATAATACAAT
AATCGAAAAAAATAATGTACGCATAGTTGCTAAATAAACAAAACAACTAGAAAATAAAAA
GCATCCAACTAAAAAAACACTAAACA-CATTACACACTAAGTGTATACTTAATAAAAACA
AGATGGAAAAGCTTTTATCAAAAAGAATAATAAATCCTAAAGGTAGGAAGAATCATGGAA
AAAATATGCAGAATAACGTTATTAATAATCCGAAAAGAAAGTAAA-TACCATCAAAACCA
ATTATAAATAAAGTAAATTTAACAAAAAGTTTAATGCCATCTGTAATAGGTGTCAATATC
CCAAAC-AAAAAAAGAGCTGGCCCGACTCTAAGTTGTACAATAGCTAAAACTTTCCTTTC
ACAAAGGCTAACAACTTTCTACAGTTTTATTTGTTACAAAGATAAATAATATATATTGTA
CATGAGATTTTATATCATCAAAATTTGTGGATACTTATTGGTTTGTAATAGGAGTTATGT
TTATTATGTGTTTATTATTAAGACTATGTTTATTGCTATATTTCGGTTGTTTAAATTTTG
TTAGTTTTGATTTATGTAAGGTTGTAGGATTTCAATGATATTGAGTATACTTTTTATTTG
GAGAAACTACAATATTCAGCAATTTAATACTTGAGAGTGATTATTTGGTAGGTGATATGC
GTCTATTACAGTGCAACCATGTACTCACATTATTAAGTTTAGTAATTTATAAATTGTGAG
TATCAGCTGTAGATGTTATCCATTCATTTACACTAGCTAGTTTAGGTATTAAGGTAGAGA
ACCGGGGAGGTAATTTTAACAACAGATTTATATTTGCAATATTTTACTTTAGTAATTTTT
AGCTCAATAAGTTCAATAGCATGTATAGTAATATGTATGATAGTAATATCACATTTCAAT
ATATT-AAATTTACAAATTTTTTTAGATATTTGTTTTTTCGACAGTATGTATTTAGCTAT
TTTTATATGAATCTTTTTATTCGTAATGTTTTCTATAAAATACCCAATATGACCATTTCA
TGTGTGATTAGTACATACTGTTGCTGATAGATCTTGTATTTTG-TTTTATACTATTTTAC
GCATTTTATTATATGTATTTTGATATATTTTTAGGGCGATTTCTTAATATTTTTTGAATG
TTCATTTTATGTATGAACTTTTTTATATTATCATATGATTTTATAACAGCATATTGTGGT
TGAGAATTATTAGGGTTATATTC-TTTTTTATTAATATCTTATTTTTGATACCGTTTCAT
CTCCATAAAATTCGGTTTTAAAGCATTTTTTATAGGTAAAATAGGAGATATATTGCTCAT
ATTTGCATTTTCAATATTATTTTCAATGAATGGTTATTACATAGCAACGTTTCATATTAT
AAATTTTATGTGTGTTGATTACTATTACATAGTATTTATAACTTTAATATTATTATGTTG
TGCTTTTACGAAAATGATTACCAGATGCAATGGAAGGACCAATACCTGTATCTGCATTAA
TACATGCCGCAACGTTAGTTGTATGTGGAATAATATTAGGTAGTTTCATATTTTGGTGTT
TCGAATTTTGATTTAGCTATTTTTATAGTATAATTTGCTGAACAACCGCAATAATAGTAT
TAATGAGTCTGTGTGTCTTTTATAATTTTGACGCAAAACGTTATATAGCATTTAGTACAA
TCTGTCAAATAAGTTTTTCGTTTTTTTGTTGTATTTGTTTAGATCTTTATGTAGGTTGCT
TATTTTTTTGTTATCACATGTTTTATAAGGCATCTTTGTTTATAGTAATAGGTATATGAA
TACATATATTCTTTGGTCTGC
>KF220710_1
GTCTAAGAAATATATTTAAGATTATTCTTGTATATATATTTATAAATTAATAATTCT-AA
AAATAAAATAAAG-TTCCTCGAAAATAAAATTTTAGTAGCATAGTAATTTGTTAACTAAT
TATTAAAGTGTTCCACAGAAATTTTTTAAATTAAAACAAAAAAAATAATTTATGAATTAA
AATAAAAATTTTAATAAAAATTAAATAATTAAAATAGGGCAAGTCCTACTCTCCTTTACA
AAGAGAACGTTTCAATAATACGTATAAAATCGTTGTAAAGCAGATTTGTTTATATATTTA
ATTAATATAAGGAGTGCATAGTAATATTAGTACGCAAGGATCAATTATTTGTTATTTTAT
ATATACTACTTCAAGGTTTAATATTAAACTTAACCCTAGTGTTATTATTCATATTAATTT
TTTTAAAAGTTTTTAAGTTTTATGCTAGTTTATTTTAAAATAATTTTATTTGTCATATTT
TAGGAATAGATAATAATATTTGTTTTTAAGAGTT-AAATATTTAAAT-AATAATATATTT
ATTACATATAACATGTATTTTAATAAAAAGCGGAGAAAAGAGGAAGGGTCTTCTAATGTC
AGGTTGTTTATATAGGATATATGGAGTGGGGTTCAGTTTAGGTCTATTTATTATGTTACA
GATAATATGTGGTGTTTGCTTAGCATGAATGTTTTTTAGTTGTTTTATTTGTGCAAATTG
ATATTTTATTTTATTTTTGTGAGACTTTGATTTAGGTTTTGTGATTAGAAGTATTCATAT
CTGTTTTACTTCTTTGCTATATTTTCTATTATATGTGCATATATTTAAATGTATAATATT
GGTAATTTTATTTGACACACATTTATTAGTATGATTTATAGGATTTATATTATTTATGTT
TATAATAATTATTGCATTTATTGGGTACGTGTTACCATGTACAATGATGTCTTATTGAGG
ATTAACAGTTTTTAGTAATATTTTAGCTACTGTTCCTGTATTCGGCCAGTGATTATGTTA
TTGAATATGGGGTAGTGAATTTATAAATGATTTTACGCTTTTAAAACTTCATGTATTACA
TGTCCTGCTCCCTTTTGTTTTAATCATGGTATAACTAAGTATAAAATTATTAAAAAATGA
AAAAAAGATGAAATTCATAAGAAAGTAATTTTCGTTATATTTAATATCAAAAATATTGTA
AATCAAAAAAAAGTAATATAAAATTAACAAAATGCATAGACTTATGCTATAAATTAAATG
AAAATTGAGGTATAAATAAAAGATGTAATTTTTTGTGGAGATAAAAATTAGAAATAAAAA
GCAAAAATTATTTACACTAAGTACAAAGAGTAAACTTATAATTGCAAAGCTATTCAATCC
AATTATAACGCAAGTACAGGATTGTAATAAAACAAGTTTTATAAATATAATATAGAAATA
GACCAAGCATATTAGTAAAATAATTAAAATAAAACAAAACAAAACATAGAAGTCAAAAAT
TAAAAAACAAAAATCACATAGGAAGAAGCAAAAGTGCAGGAGTAAGAAGTAAAGCAATAA
AAATAATAGAATAAAATTAATTAAGTTAATCATATAATAATATCATAAAATTAATATTTT
ATATCCAAAGCGACTTGATAATAAAAGTAAGAAAAGTAGTAAACTAAAAAGTTCAAATAA
AATTGATATAAAAATTATATGTGTTACAAATAAAAATAATATAATAATAATGTATTGAAT
AATAATTATCATAAATAAAAATCTTGTGTCAAATGTAAGAAAACAAAACATAAAAAAGAA
ACAAAAAAGGAATAAAATTAAAAATATAAAGCATACATATGAATCTAAAAATAATACAAT
AACCTGATAAGATAATGTACGCATAGTTGCTAAATAAACAAAACAACTAGAAAATAAAAA
GCATCCAACTAAAAAAACACTAAACA-CATTACACACTAAGTGTATACTTAATAAAAACA
AGATGGAAAAGCTTTTATCAAAAAGAATAATAAATCCTAAAGGTAGGAAGAATCATGGAA
AAAATATGCAGAATAATGTTATTAATAATCCGAAAAGAAAGTAAA-TACCATCAAAACCA
ATTATAAATAAAGTAAATTTAACAAAAAGTTTAATGCCATCTGTAATAGGTGTCAATATC
CCAAAC-AAAAAAAGAGCTGGCCCGACTCTAAGTTGTACAATAGCTAAAACTTTCCTTTC
ACAAAGGCTAACAACTTTCTACAGTTTTATTTGTTACAAAGATAAATAATATATATTGTA
CATGAGATTTTATATCATCAAAATTTGTGGATACTTATTGGTTTGTAATAGGAGTTATGT
TTATTATGTGTTTATTATTAAGACTATGTTTATTGCTATATTTCGGTTGTTTAAATTTTG
TTAGTTTTGATTTATGTAAGGTTGTAGGATTTCAATGATATTGAGTATACTTTTTATTTG
GAGAAACTACAATATTCAGCAATTTAATACTTGAGAGTGATTATTTGGTAGGTGATATGC
GTCTATTACAGTGCAACCATGTACTCACATTATTAAGTTTAGTAATTTATAAATTGTGAG
TATCAGCTGTAGATGTTATCCATTCATTTACACTAGCTAGTTTAGGTATTAAGGTAGAGA
ACCGGGGAGGTAATTTTAACAACAGATTTATATTTGCAATATTTTAC-TTAGTAATTTTT
AGCTCAATAAGTTCAATAGCATGTATAGTAATATGTATGATAGTAATATCACATTTCAAT
ATATT-AAATTTACAAATTTTTTTAGATATTTGTTTTTTCGACAGTATGTATTTAGCTAT
TTTTATATGAATCTTTTTATTCGTAATGTTTTCTATAAAATACCCAATATGACCATTTCA
TGTGTGATTAGTACATACTGTTGCTGATAGATCTTGTATTTTG-TTTTATACTATTTTAC
GCATTTTATTATATGTATTTTGATATATTTTTAGGGCGATTTCTTAATATTTTTTGAATG
TTCATTTTATGTATGAACTTTTTTATATTATCATATGATTTTATAACAGCATATTGTGGT
TGAGAATTATTAGGGTTATATTC-TTTTTTATTAATATCTTATTTTTGATACCGTTTCAT
CTCCATAAAATTCGGTTTTAAAGCATTTTTTATAGGTAAAATAGGAGATATATTGCTCAT
ATTTGCATTTTCAATATTATTTTCAATGAATGGTTATTACATAGCAACGTTTCATATTAT
AAATTTTATGTGTGTTGATTACTATTACATAGTATTTATAACTTTAATATTATTATGTTG
TGCTTTTACGAAAATGATTACCAGATGCAATGGAAGGACCAATACCTGTATCTGCATTAA
TACATGCTGCAACGTTAGTTGTATGTGGAATAATATTAGGTAGTTTCATATTTTGGTGTT
TCGAATTTTGATTTAGCTATTTTTATAGTATAATTTGCTGAACAACCGCAATAATAGTAT
TAATGAGTCTGTGTGTCTTTTATAATTTTGACGCAAAACGTTATATAGCATTTAGTACAA
TCTGTCAAATAAGTTTTTCGTTTTTTTGTTGTATTTGTTTAGATCTTTATGTAGGTTGCT
TATTTTTTTGTTATCACATGTTTTATAAGGCATCTTTGTTTATAGTAATAGGTATATGAA
TACATATATTCTTTGGTCTAC
>KF220745_1
GTCTAAGAAATATATTTAAGATTATTCTTGTATATATATTTATAAATTAATAATTCT-AA
AAATAAAATAAAG-TTCCTCGAAAATAAAATTTTAGTAGCATAGTAATTTGTTAACTAAT
TATTAAAGTGTTCCACAGAAATTTTTTAAATTAAAACAAAAAAAATAATTTATGAATTAA
AATAAAAATTTTAATAAAAATTAAATAATTAAAATAGGGCAAGTCCTACTCTCCTTTACA
AAGAGAACGTTTCAATAATACGTATAAAATCGTTGTAAAGCAGATTTGTTTATATATTTA
ATTAATATAAGGAGTGCATAGTAATATTAGTACGCAAGGATCAATTATTTGTTATTTTAT
ATATACTACTTCAAGGTTTAATATTAAACTTAAGTCTATTGTTATTATTCATATTAATTT
TTTTAAAAGTTTTTAAGTTTTATGCTAGTTTATTTTAAAATAATTTTATTTGTCATATTT
TAGGAATAGATAATAATATTTGTTTTTAAGAGTT-AAATATTTAAAT-AATAATATATTT
ATTACATATAACATGTATTTTAATAAAAAGCGGAGAAAAGAGGAAGGGTCTTCTAATGTC
AGGTTGTTTATATAGGATATATGGAGTGGGGTTCAGTTTAGGTCTATTTATTATGTTACA
GATAATATGTGGTGTTTGCTTAGCATGAATGTTTTTTAGTTGTTTTATTTGTGCAAATTG
ATATTTTATTTTATTTTTGTGAGACTTTGATTTAGGTTTTGTGATTAGAAGTATTCATAT
CTGTTTTACTTCTTTGCTATATTTTCTATTATATGTGCATATATTTAAATGTATAATATT
GGTAATTTTATTTGACACACATTTATTAGTATGATTTATAGGATTTATATTATTTATGTT
TATAATAATTATTGCATTTATTGGGTACGTGTTACCATGTACAATGATGTCTTATTGAGG
ATTAACAGTTTTTAGTAATATTTTAGCTACTGTTCCTGTATTCGGCCAGTGATTATGTTA
TTGAATATGGGGTAGTGAATTTATAAATGATTTTACGCTTTTAAAACTTCATGTATTACA
TGTCCTGCTCCCTTTTGTTTTAATCATGGTATAACTAAGTATAAAATTATTAAAAAATGA
AAAAAAGATGAAATTCATAAGAAAGTAATTTTCGTTATATTTAATATCAAAAATATTGTA
AATCAAAAAAAAGTAATATAAAATTAACAAAATGCATAGACTTATGCTATAAATTAAATG
AAAATTGAGGTATAAATAAAAGATGTAATTTTTTGTGGAGATAAAAATTAGAAATAAAAA
GCAAAAATTATTTACACTAAGTACAAAGAGTAAACTTATAATTGCAAAGCTATTCAATCC
AATTATAACGCAAGTACAGGATTGTAATAAAACAAGTTTTATAAATATAATATAGAAATA
GACCAAGCATATTAGTAAAATAATTAAAATAAAACAAAACAAAACATAGAAGTCAAAAAT
TAAAAAACAAAAATCACATAGGAAGAAGCAAAAGTGCAGGAGTAAGAAGTAAAGCAATAA
AAATAATAGAATAAAATTAATTAAGTTAATCATATAATAATATCATAAAATTAATATTTT
ATATCCAAAGCGACTTGATAATAAAAGTAAGAAAAGTAGTAAACTAAAAAGTTCAAATAA
AATTGATATAAAAATTATATGTGTTACAAATAAAAATAATATAATAATAATGTATTGAAT
AATAATTATCATAAATAAAAATCTTGTGTCAAATGTAAGAAAACAAAACATAAAAAAGAA
ACAAAAAAGGAATAAAATTAAAAATATAAAGCATACATATGAATCTAAAAATAATACAAT
AATCGAAAAAAATAATGTACGCATAGTTGCTAAATAAACAAAACAACTAGAAAATAAAAA
GCATCCAACTAAAAAAACACTAAACA-CATTACACACTAAGTGTATACTTAATAAAAACA
AGATGGAAAAGCTTTTATCAAAAAGAATAATAAATCCTAAAGGTAGGAAGAATCATGGAA
AAAATATGCAGAATAACGTTATTAATAATCCGAAAAGAAAGTAAA-TACCATCAAAACCA
ATTATAAATAAAGTAAATTTAACAAAAAGTTTAATGCCATCTGTAATAGGTGTCAATATC
CCAAAC-AAAAAAAGAGCTGGCCCGACTCTAAGTTGTACAATAGCTAAAACTTTCCTTTC
ACAAAGGCTAACAACTTTCTACAGTTTTATTTGTTACAAAGATAAATAATATATATTGTA
CATGAGATTTTATATCATCAAAATTTGTGGATACTTATTGGTTTGTAATAGGAGTTATGT
TTATTATGTGTTTATTATTAAGACTATGTTTATTGCTATATTTCGGTTGTTTAAATTTTG
TTAGTTTTGATTTATGTAAGGTTGTAGGATTTCAATGATATTGAGTATACTTTTTATTTG
GAGAAACTACAATATTCAGCAATTTAATACTTGAGAGTGATTATTTGGTAGGTGATATGC
GTCTATTACAGTGCAACCATGTACTCACATTATTAAGTTTAGTAATTTATAAATTGTGAG
TATCAGCTGTAGATGTTATCCATTCATTTACACTAGCTAGTTTAGGTATTAAGGTAGAGA
ACCGGGGAGGTAATTTTAACAACAGATTTATATTTGCAATATTTTAC-TTAGTAATTTTT
AGCTCAATAAGTTCAATAGCATGTATAGTAATATGTATGATAGTAATATCACATTTCAAT
ATATT-AAATTTACAAATTTTTTTAGATATTTGTTTTTTCGACAGTATGTATTTAGCTAT
TTTTATATGAATCTTTTTATTCGTAATGTTTTCTATAAAATACCCAATATGACCATTTCA
TGTGTGATTAGTACATACTGTTGCTGATAGATCTTGTATTTTG-TTTTATACTATTTTAC
GCATTTTATTATATGTATTTTGATATATTTTTAGGGCGATTTCTTAATATTTTTTGAATG
TTCATTTTATGTATGAACTTTTTTATATTATCATATGATTTTATAACAGCATATTGTGGT
TGAGAATTATTAGGGTTATATTC-TTTTTTATTAATATCTTATTTTTGATACCGTTTCAT
CTCCATAAAATTCGGTTTTAAAGCATTTTTTATAGGTAAAATAGGAGATATATTGCTCAT
ATTTGCATTTTCAATATTATTTTCAATGAATGGTTATTACATAGCAACGTTTCATATTAT
AAATTTTATGTGTGTTGATTACTATTACATAGTATTTATAACTTTAATATTATTATGTTG
TGCTTTTACGAAAAGGATTCCCAGATCCAATGGAAGGGCCCATACCTGTATCTGCATTAA
TACATGCTGCAACGTTAGTTGTATGTGGAATAATATTAGGTAGTTTCATATTTTGGTGTT
TCGAATTTTGATTTAGCTATTTTTATAGTATAATTTGCTGAACAACCGCAATAATAGTAT
TAATGAGTCTGTGTGTCTTTTATAATTTTGACGCAAAACGTTATATAGCATTTAGTACAA
TCTGTCAAATAAGTTTTTCGTTTTTTTGTTGTATTTGTTTAGATCTTTATGTAGGTTGCT
TA-TTTTTTGTTATCACATGTTTTATAAGGCATCTTTGTTTATAGTAATAGGTATATGAA
TACATATATTCTTTGGTCTAC
>KF220748_1
GTCTAAGAAATATATTTAAGATTATTCTTGTATATATATTTATAAATTAATAATTCT-AA
AAATAAAATAAAG-TTCCTCGAAAATAAAATTTTAGTAGCATAGTAATTTGTTAACTAAT
TATTAAAGTGTTCCACAGAAATTTTTTAAATTAAAACAAAAAAAATAATTTATGAATTAA
AATAAAAATTTTAATAAAAATTAAATAATTAAAATAGGGCAAGTCCTACTCTCCTTTACA
AAGAGAACGTTTCAATAATACGTATAAAATCGTTGTAAAGCAGATTTGTTTATATATTTA
ATTAATATAAGGAGTGCATAGTAATATTAGTACGCAAGGATCAATTATTTGTTATTTTAT
ATATACTACTTCAAGGTTTAATATTAAACTTAAGTCTATTGTTATTATTCATATTAATTT
TTTTAAAAGTTTTTAAGTTTTATGCTAGTTTATTTTAAAATAATTTTATTTGTCATATTT
TAGGAATAGATAATAATATTTGTTTTTAAGAGTT-AAATATTTAAAT-AATAATATATTT
ATTACATATAACATGTATTTTAATAAAAAGCGGAGAAAAGAGGAAGGGTCTTCTAATGTC
AGGTTGTTTATATAGGATATATGGAGTGGGGTTCAGTTTAGGTCTATTTATTATGTTACA
GATAATATGTGGTGTTTGCTTAGCATGAATGTTTTTTAGTTGTTTTATTTGTGCAAATTG
ATATTTTATTTTATTTTTGTGAGACTTTGATTTAGGTTTTGTGATTAGAAGTATTCATAT
CTGTTTTACTTCTTTGCTATATTTTTTATTATATGTGCATATATTTAAATGTATAATATT
GGTAATTTTATTTGACACACATTTATTAGTATGATTTATAGGATTTATATTATTTATGTT
TATAATAATTATTGCATTTATTGGGTACGTGTTACCATGTACAATGATGTCTTATTGAGG
ATTAACAGTTTTTAGTAATATTTTAGCTACTGTTCCTGTATTCGGCCAGTGATTATGTTA
TTGAATATGGGGTAGTGAATTTATAAATGATTTTACGCTTTTAAAACTTCATGTATTACA
TGTCCTGCTCCCTTTTGTTTTAATCATGGTATAACTAAGTATAAAATTATTAAAAAATGA
AAAAAAGATGAAATTCATAAGAAAGTAATTTTCGTTATATTTAATATCAAAAATATTGTA
AATCAAAAAAAAGTAATATAAAATTAACAAAATGCATAGACTTATGCTATAAATTAAATG
AAAATTGAGGTATAAATAAAAGATGTAATTTTTTGTGGAGATAAAAATTAGAAATAAAAA
GCAAAAATTATTTACACTAAGTACAAAGAGTAAACTTATAATTGCAAAGCTATTCAATCC
AATTATAACGCAAGTACAGGATTGTAATAAAACAAGTTTTATAAATATAATATAGAAATA
GACCAAGCATATTAGTAAAATAATTAAAATAAAACAAAACAAAACATAGAAGTCAAAAAT
TAAAAAACAAAAATCACATAGGAAGAAGCAAAAGTGCAGGAGTAAGAAGTAAAGCAATAA
AAATAATAGAATAAAATTAATTAAGTTAATCATATAATAATATCATAAAATTAATATTTT
ATATCCAAAGCGACTTGATAATAAAAGTAAGAAAAGTAGTAAACTAAAAAGTTCAAATAA
AATTGATATAAAAATTATATGTGTTACAAATAAAAATAATATAATAATAATGTATTGAAT
AATAATTATCATAAATAAAAATCTTGTGTCAAATGTAAGAAAACAAAACATAAAAAAGAA
ACAAAAAAGGAATAAAATTAAAAATATAAAGCATACATATGAATCTAAAAATAATACAAT
AATCGAAAAAAATAATGTACGCATAGTTGCTAAATAAACAAAACAACTAGAAAATAAAAA
GCATCCAACTAAAAAAACACTAAACA-CATTACACACTAAGTGTATACTTAATAAAAACA
AGATGGAAAAGCTTTTATCAAAAAGAATAATAAATCCTAAAGGTAGGAAGAATCATGGAA
AAAATATGCAGAATAACGTTATTAATAATCCGAAAAGAAAGTAAA-TACCATCAAAACCA
ATTATAAATAAAGTAAATTTAACAAAAAGTTTAATGCCATCTGTAATAGGTGTCAATATC
CCAAAC-AAAAAAAGAGCTGGCCCGACTCTAAGTTGTACAATAGCTAAAACTTTCCTTTC
ACAAAGGCTAACAACTTTCTACAGTTTTATTTGTTACAAAGATAAATAATATATATTGTA
CATGAGATTTTATATCATCAAAATTTGTGGATACTTATTGGTTTGTAATAGGAGTTATGT
TTATTATGTGTTTATTATTAAGACTATGTTTATTGCTATATTTCGGTTGTTTAAATTTTG
TTAGTTTTGATTTATGTAAGGTTGTAGGATTTCAATGATATTGAGTATACTTTTTATTTG
GAGAAACTACAATATTCAGCAATTTAATACTTGAGAGTGATTATTTGGTAGGTGATATGC
GTCTATTACAGTGCAACCATGTACTCACATTATTAAGTTTAGTAATTTATAAATTGTGAG
TATCAGCTGTAGATGTTATCCATTCATTTACACTAGCTAGTTTAGGTATTAAGGTAGAGA
ACCGGGGAGGTAATTTTAACAACAGATTTATATTTGCAATATTTTAC-TTAGTAATTTTT
AGCTCAATAAGTTCAATAGCATGTATAGTAATATGTATGATAGTAATATCACATTTCAAT
ATATT-AAATTTACAAATTTTTTTAGATATTTGTTTTTTCGACAGTATGTATTTAGCTAT
TTTTATATGAATCTTTTTATTCGTAATGTTTTCTATAAAATACCCAATATGACCATTTCA
TGTGTGATTAGTACATACTGTTGCTGATAGATCTTGTATTTTG-TTTTATACTATTTTAC
GCATTTTATTATATGTATTTTGATATATTTTTAGGACGATTTCTTAATATTTTTTGAATG
TTCATTTTATGTATGAACTTTTTTATATTATCATATGATTTTATAACAGCATATTGTGGT
TGAGAATTATTAGGATTATATTC-TTTTTTATTAATATCTTATTTTTGATACCGTTTCAT
CTCCATAAAATTTGGTTTTAAAGCATTTTTTATAGGTAAAATAGGAGATATATTGCTCAT
ATTTGCATTTTCAATACTATTTTCAATGAATGGTTATTACATAGCAACGTTTCATATTAT
AAATTTTATGTGTGTTGATTACTATTACATAGTATTTATAACTTTAATATTATTATGTTG
TGCTTTTACGAAAATGATTACCAGATGCAATGGAAGGACCAATACCTGTATCTGCATTAA
TACATGCTGCAACGTTAGTTGTATGTGGAATAATATTAGGTAGTTTCATATTTTGGTGTT
TCGAATTTTGATTTAGCTATTTTTATAGTATAATTTGCTGAACAACCGCAATAATAGTAT
TAATGAGTCTGTGTGTCTTTTATAATTTTGACGCAAAACGTTATATAGCATTTAGTACAA
TCTGTCAAATAAGTTTTTCGTTTTTTTGTTGTATTTGTTTAGATCTTTATGTAGGTTGCT
TATTTTTTTGTTATCACATGTTTTATAAGGCATCTTTGTTTATAGTAATAGGTATATGAA
TACATATATTCTTTGGTCTAC
>KF220742_1
GTCTAAGAAATATATTTAAGATTATTCTTGTATATATATTTATAAATTAATAATTCT-AA
AAATAAAATAAAG-TTCCTCGAAAATAAAATTTTAGTAGCATAGTAATTTGTTAACTAAT
TATTAAAGTGTTCCACAGAAATTTTTTAAATTAAAACAAAAAAAATAATTTATGAATTAA
AATAAAAATTTTAATAAAAATTAAATAATTAAAATAGGGCAAGTCCTACTCTCCTTTACA
AAGAGAACGTTTCAATAATACGTATAAAATCGTTGTAAAGCAGATTTGTTTATATATTTA
ATTAATATAAGGAGTGCATAGTAATATTAGTACGCAAGGATCAATTATTTGTTATTTTAT
ATATACTACTTCAAGGTTTAATATTAAACTTAAGTCTATTGTTATTATTCATATTAATTT
TTTTAAAAGTTTTTAAGTTTTATGCTAGTTTATTTTAAAATAATTTTATTTGTCATATTT
TAGGAATAGATAATAATATTTGTTTTTAAGAGTT-AAATATTTAAAT-AATAATATATTT
ATTACATATAACACGTATTTTAATAAAAAGCGGAGAAAAGAGAAAGGGTCTTCTAATGTC
AGGTTGTTTATATAGGATATATGGAGTGGGGTTCAGTTTAGGTCTATTTATTATGTTACA
GATAATATGTGGTGTTTGCTTAGCATGAATGTTTTTTAGTTGTTTTATTTGTGCAAATTG
ATATTTTATTTTATTTTTGTGAGACTTTGATTTAGGTTTTGTGATTAGAAGTATTCATAT
CTGTTTTACTTCTTTGCTATATTTTTTATTATATGTGCATATATTTAAATGTATAATATT
GGTAATTTTATTTGACACACATTTATTAGTATGATTTATAGGATTTATATTATTTATGTT
TATAATAATTATTGCATTTATTGGGTACGTGTTACCATGTACAATGATGTCTTATTGAGG
ATTAACAGTTTTTAGTAATATTTTAGCTACTGTTCCTGTATTCGGCCAGTGATTATGTTA
TTGAATATGGGGTAGTGAATTTATAAATGATTTTACGCTTTTAAAACTTCATGTATTACA
TGTCCTGCTCCCTTTTGTTTTAATCATGGTATAACTAAGTATAAAATTATTAAAAAATGA
AAAAAAGATGAAATTCATAAGAAAGTAATTTTCGTTATATTTAATATCAAAAATATTGTA
AATCAAAAAAAAGTAATATAAAATTAACAAAATGCATAGACTTATGCTATAAATTAAATG
AAAATTGAGGTATAAATAAAAGATGTAATTTTTTGTGGAGATAAAAATTAGAAATAAAAA
GCAAAAATTATTTACACTAAGTACAAAGAGTAAACTTATAATTGCAAAGCTATTCAATCC
AATTATAACGCAAGTACAGGATTGTAATAAAACAAGTTTTATAAATATAATATAGAAATA
GACCAAGCATATTAGTAAAATAATTAAAATAAAACAAAACAAAACATAGAAGTCAAAAAT
TAAAAAACAAAAATCACATAGGAAGAAGCAAAAGTGCAGGAGTAAGAAGTAAAGCAATAA
AAATAATAGAATAAAATTAATTAAGTTAATCATATAATAATATCATAAAATTAATATTTT
ATATCCAAAGCGACTTGATAATAAAAGTAAGAAAAGTAGTAAACTAAAAAGTTCAAATAA
AATTGATATAAAAATTATATGTGTTACAAATAAAAATAATATAATAATAATGTATTGAAT
AATAATTATCATAAATAAAAATCTTGTGTCAAATGTAAGAAAACAAAACATAAAAAAGAA
ACAAAAAAGGAATAAAATTAAAAATATAAAGCATACATATGAATCTAAAAATAATACAAT
AATCGAAAAAAATAATGTACGCATAGTTGCTAAATAAACAAAACAACTAGAAAATAAAAA
GCATCCAACTAAAAAAACACTAAACA-CATTACACACTAAGTGTATACTTAATAAAAACA
AGATGGAAAAGCTTTTATCAAAAAGAATAATAAATCCTAAAGGTAGGAAGAATCATGGAA
AAAATATGCAGAATAACGTTATTAATAATCCGAAAAGAAAGTAAA-TACCATCAAAACCA
ATTATAAATAAAGTAAATTTAACAAAAAGTTTAATGCCATCTGTAAT-GGTGTCAATATC
CCAAAC-AAAAAAAGAGCTGGCCCGACTCTAAGTTGTACAATAGCTAAAACTTTCCTTTC
ACAAAGGCTAACAACTTTCTACAGTTTTATTTGTTACAAAGATAAATAATATATATTGTA
CATGAGATTTTATATCATCAAAATTTGTGGATACTTATTGGTTTGTAATAGGAGTTATGT
TTATTATGTGTTTATTATTAAGACTATGTTTATTGCTATATTTCGGTTGTTTAAATTTTG
TTAGTTTTGATTTATGTAAGGTTGTAGGATTTCAATGATATTGAGTATACTTTTTATTTG
GAGAAACTACAATATTCAGCAATTTAATACTTGAGAGTGATTATTTGGTAGGTGATATGC
GTCTATTACAGTGCAACCATGTACTCACATTATTAAGTTTAGTAATTTATAAATTGTGAG
TATCAGCTGTAGATGTTATCCATTCATTTACACTAGCTAGTTTAGGTATTAAGGTAGAGA
ACCGGGGAGGTAATTTTAACAACAGATTTATATTTGCAATATTTTAC-TTAGTAATTTTT
AGCTCAATAAGTTCAATAGCATGTATAGTAATATGTATGATAGTAATATCACATTTCAAT
ATATT-AAATTTACAAATTTTTTTAGATATTTGTTTTTTCGACAGTATATATTTAGCTAT
TTTTATATGAATCTTTTTATTCGTAATGTTTTCTATAAAATACCCAATATGACCATTTCA
TGTGTGATTAGTACATACTGTTGCTGATAGATCTTGTATTTTG-TTTTATACTATTTTAC
GCATTTTATTATATGTATTTTGATATATTTTTAGGGCGATTTCTTAATATTTTTTGAATG
TTCATTTTATGTATGAACTTTTTTATATTATCATATGATTTTATAACAGCATATTGTGGT
TGAGAATTATTAGGGTTATATTC-TTTTTTATTAATATCTTATTTTTGATACCGTTTCAT
CTCCATAAAATTCGGTTTTAAAGCATTTTTTATAGGTAAAATAGGAGATATATTGCTCAT
ATTTGCATTTTCAATATTATTTTCAATGAATGGTTATTACATAGCAACGTTTCATATTAT
AAATTTTATGTGTGTTGATTACTATTACATAGTATTTATAACTTTAATATTATTATGTTG
TGCTTTTACGAAAATGATTACCAGATGCAATGGAAGGACCAATACCTGTATCTGCATTAA
TACATGCTGCAACGTTAGTTGTATGTGGAATAATATTAGGTAGTTTCATATTTTGGTGTT
TCGAATTTTGATTTAGCTATTTTTATAGTATAATTTGCTGAACAACCGCAATAATAGTAT
TAATGAGTCTGTGTGTCTTTTATAATTTTGACGCAAAACGTTATATAGCATTTAGTACAA
TCTGTCAAATAAGTTTTTCATTTTTTTGTTGTATTTGTTTAGATCTTTATGTAGGTTGCT
TATTTTTTTGTTATCACATGTTTTATAAGGCATCTTTGTTTATAGTAATAGGTATATGAA
TACATATATTCTTTGGTCTGC
>KF220743_1
GTCTAAGAAATATATTTAAGATTATTCTTGTATATATATTTATAAATTAATAATTCT-AA
AAATAAAATAAAG-TTCCTCGAAAATAAAATTTTAGTAGCATAGTAATTTGTTAACTAAT
TATTAAAGTGTTCCACAGAAATTTTTTAAATTAAAACAAAAAAAATAATTTATGAATTAA
AATAAAAATTTTAATAAAAATTAAATAATTAAAATAGGGCAAGTCCTACTCTCCTTTACA
AAGAGAACGTTTCAATAATACGTATAAAATCGTTGTAAAGCAGATTTGTTTATATATTTA
ATTAATATAAGGAGTGCATAGTAATATTAGTACGCAAGGATCAATTATTTGTTATTTTAT
ATATACTACTTCAAGGTTTAATATTAAACTTAACCCTAGTGTTATTATTCATATTAATTT
TTTTAAAAGTTTTTAAGTTTTATGCTAGTTTATTTTAAAATAATTTTATTTGTCATATTT
TAGGAATAGATAATAATATTTGTTTTTAAGAGTT-AAATATTTAAAT-AATAATATATTT
ATTACATATAACATGTATTTTAATAAAAAGCGGAGAAAAGAGGAAGGGTCTTCTAATGTC
AGGTTGTTTATATAGGATATATGGAGTGGGGTTCAGTTTAGGTCTATTTATTATGTTACA
GATAATATGTGGTGTTTGCTTAGCATGAATGTTTTTTAGTTGTTTTATTTGTGCAAATTG
ATATTTTATTTTATTTTTGTGAGACTTTGATTTAGGTTTTGTGATTAGAAGTATTCATAT
CTGTTTTACTTCTTTGCTATATTTTTTATTATATGTGCATATATTTAAATGTATAATATT
GGTAATTTTATTTGACACACATTTATTAGTATGATTTATAGGATTTATATTATTTATGTT
TATAATAATTATTGCATTTATTGGGTACGTGTTACCATGTACAATGATGTCTTATTGAGG
ATTAACAGTTTTTAGTAATATTTTAGCTACTGTTCCTGTATTCGGCCAGTGATTATGTTA
TTGAATATGGGGTAGTGAATTTATAAATGATTTTACGCTTTTAAAACTTCATGTATTACA
TGTCCTGCTCCCTTTTGTTTTAATCATGGTATAACTAAGTATAAAATTATTAAAAAATGA
AAAAAAGATGAAATTCATAAGAAAGTAATTTTCGTTATATTTAATATCAAAAATATTGTA
AATCAAAAAAAAGTAATATAAAATTAACAAAATGCATAGACTTATGCTATAAATTAAATG
AAAATTGAGGTATAAATAAAAGATGTAATTTTTTGTGGAGATAAAAATTAGAAATAAAAA
GCAAAAATTATTTACACTAAGTACAAAGAGTAAACTTATAATTGCAAAGCTATTCAATCC
AATTATAACGCAAGTACAGGATTGTAATAAAACAAGTTTTATAAATATAATATAGAAATA
GACCAAGCATATTAGTAAAATAATTAAAATAAAACAAAACAAAACATAGAAGTCAAAAAT
TAAAAAACAAAAATCACATAGGAAGAAGCAAAAGTGCAGGAGTAAGAAGTAAAGCAATAA
AAATAATAGAATAAAATTAATTAAGTTAATCATATAATAATATCATAAAATTAATATTTT
ATATCCAAAGCGACTTGATAATAAAAGTAAGAAAAGTAGTAAACTAAAAAGTTCAAATAA
AATTGATATAAAAATTATATGTGTTACAAATAAAAATAATATAATAATAATGTATTGAAT
AATAATTATCATAAATAAAAATCTTGTGTCAAATGTAAGAAAACAAAACATAAAAAAGAA
ACAAAAAAGGAATAAAATTAAAAATATAAAGCATACATATGAATCTAAAAATAATACAAT
AATCGAAAAAAATAATGTACGCATAGTTGCTAAATAAACAAAACAACTAGAAAATAAAAA
GCATCCAACTAAAAAAACACTAAACA-CATTACACACTAAGTGTATACTTAATAAAAACA
AGATGGAAAAGCTTTTATCAAAAAGAATAATAAATCCTAAAGGTAGGAAGAATCATGGAA
AAAATATGCAGAATAACGTTATTAATAATCCGAAAAGAAAGTAAA-TACCATCAAAACCA
ATTATAAATAAAGTAAATTTAACAAAAAGTTTAATGCCATCTGTAATAGGTGTCAATATC
CCAAAC-AAAAAAAGAGCTGGCCCGACTCTAAGTTGTACAATAGCTAAAACTTTCCTTTC
ACAAAGGCTAACAACTTTCTACAGTTTTATTTGTTACAAAGATAAATAATATATATTGTA
CATGAGATTTTATATCATCAAAATTTGTGGATACTTATTGGTTTGTAATAGGAGTTATGT
TTATTATGTGTTTATTATTAAGACTATGTTTATTGCTATATTTCGGTTGTTTAAATTTTG
TTAGTTTTGATTTATGTAAGGTTGTAGGATTTCAATGATATTGAGTATACTTTTTATTTG
GAGAAACTACAATATTCAGCAATTTAATACTTGAGAGTGATTATTTGGTAGGTGATATGC
GTCTATTACAGTGCAACCATGTACTCACATTATTAAGTTTAGTAATTTATAAATTGTGAG
TATCAGCTGTAGATGTTATCCATTCATTTACACTAGCTAGTTTAGGTATTAAGGTAGAGA
ACCGGGGAGGTAATTTTAACAACAGATTTATATTTGCAATATTTTAC-TTAGTAATTTTT
AGCTCAATAAGTTCAATAGCATGTATAGTAATATGTATGATAGTAATATCACATTTCAAT
ATATT-AAATTTACAAATTTTTTTAGATATTTGTTTTTTCGACAGTATATATTTAGCTAT
TTTTATATGAATCTTTTTATTCGTAATGTTTTCTATAAAATACCCAATATGACCATTTCA
TGTGTGATTAGTACATACTGTTGCTGATAGATCTTGTATTTTG-TTTTATACTATTTTAC
GCATTTTATTATATGTATTTTGATATATTTTTAGGGCGATTTCTTAATATTTTTTGAATG
TTCATTTTATGTATGAACTTTTTTATATTATCATATGATTTTATAACAGCATATTGTGGT
TGAGAATTATTAGGGTTATATTC-TTTTTTATTAATATCTTATTTTTGATACCGTTTCAT
CTCCATAAAATTCGGTTTTAAAGCATTTTTTATAGGTAAAATAGGAGATATATTGCTCAT
ATTTGCATTTTCAATATTATTTTCAATGAATGGTTATTACATAGCAACGTTTCATATTAT
AAATTTTATGTGTGTTGATTACTATTACATAGTATTTATAACTTTAATATTATTATGTTG
TGCTTTTACGAAAATGATTACCAGATGCAATGGAAGGACCAATACCTGTATCTGCATTAA
TACATGCTGCAACGTTAGTTGTATGTGGAATAATATTAGGTAGTTTCATATTTTGGTGTT
TCGAATTTTGATTTAGCTATTTTTATAGTATAATTTGCTGAACAACCGCAATAATAGTAT
TAATGAGTCTGTGTGTCTTTTATAATTTTGACGCAAAACGTTATATAGCATTTAGTACAA
TCTGTCAAATAAGTTTTTCGTTTTTTTGTTGTATTTGTTTAGATCTTTATGTAGGTTGCT
TATTTTTTTGTTATCACATGTTTTATAAGGCATCTTTGTTTATAGTAATAGGTATATGAA
TACATATATTCTTTGGTCTGC
>KF220734_1
GTCTAAGAAATATATTTAAGATTATTCTTGTATATATATTTATAAATTAATAATTCT-AA
AAATAAAATAAAG-TTCCTCGAAAATAAAATTTTAGTAGCATAGTAATTTGTTAACTAAT
TATTAAAGTGTTCCACAGAAATTTTTTAAATTAAAACAAAAAAAATAATTTATGAATTAA
AATAAAAATTTTAATAAAAATTAAATAATTAAAATAGGGCAAGTCCTACTCTCCTTTACA
AAGAGAACGTTTCAATAATACGTATAAAATCGTTGTAAAGCAGATTTGTTTATATATTTA
ATTAATATAAGGAGTGCATAGTAATATTAGTACGCAAGGATCAATTATTTGTTATTTTAT
ATATACTACTTCAAGGTTTAATATTAAACTTAAGTCTATTGTTATTATTCATATTAATTT
TTTTAAAAGTTTTTAAGTTTTATGCTAGTTTATTTTAAAATAATTTTATTTGTCATATTT
TAGGAATAGATAATAATATTTGTTTTTAAGAGTT-AAATATTTAAAT-AATAATATATTT
ATTACATATAACATGTATTTTAATAAAAAGCGGAGAAAAGAGGAAGGGTCTTCTAATGTC
AGGTTGTTTATATAGGATATATGGAGTGGGGTTCAGTTTAGGTCTATTTATTATGTTACA
GATAATATGTGGTGTTTGCTTAGCATGAATGTTTTTTAGTTGTTTTATTTGTGCAAATTG
ATATTTTATTTTATTTTTGTGAGACTTTGATTTAGGTTTTGTGATTAGAAGTATTCATAT
CTGTTTTACTTCTTTGCTATATTTTTTATTATATGTGCATATATTTAAATGTATAATATT
GGTAATTTTATTTGACACACATTTATTAGTATGATTTATAGGATTTATATTATTTATGTT
TATAATAATTATTGCATTTATTGGGTACGTGTTACCATGTACAATGATGTCTTATTGAGG
ATTAACAGTTTTTAGTAATATTTTAGCTACTGTTCCTGTATTCGGCCAGTGATTATGTTA
TTGAATATGGGGTAGTGAATTTATAAATGATTTTACGCTTTTAAAACTTCATGTATTACA
TGTCCTGCTCCCTTTTGTTTTAATCATGGTATAACTAAGTATAAAATTATTAAAAAATGA
AAAAAAGATGAAATTCATAAGAAAGTAATTTTCGTTATATTTAATATCAAAAATATTGTA
AATCAAAAAAAAGTAATATAAAATTAACAAAATGCATAGACTTATGCTATAAATTAAATG
AAAATTGAGGTATAAATAAAAGATGTAATTTTTTGTGGAGATAAAAATTAGAAATAAAAA
GCAAAAATTATTTACACTAAGTACAAAGAGTAAACTTATAATTGCAAAGCTATTCAATCC
AATTATAACGCAAGTACAGGATTGTAATAAAACAAGTTTTATAAATATAATATAGAAATA
GACCAAGCATATTAGTAAAATAATTAAAATAAAACAAAACAAAACATAGAAGTCAAAAAT
TAAAAAACAAAAATCACATAGGAAGAAGCAAAAGTGCAGGAGTAAGAAGTAAAGCAATAA
AAATAATAGAATAAAATTAATTAAGTTAATCATATAATAATATCATAAAATTAATATTTT
ATATCCAAAGCGACTTGATAATAAAAGTAAGAAAAGTAGTAAACTAAAAAGTTCAAATAA
AATTGATATAAAAATTATATGTGTTACAAATAAAAATAATATAATAATAATGTATTGAAT
AATAATTATCATAAATAAAAATCTTGTGTCAAATGTAAGAAAACAAAACATAAAAAAGAA
ACAAAAAAGGAATAAAATTAAAAATATAAAGCATACATATGAATCTAAAAATAATACAAT
AATCGAAAAAAATAATGTACGCATAGTTGCTAAATAAACAAAACAACTAGAAAATAAAAA
GCATCCAACTAAAAAAACACTAAACA-CATTACACACTAAGTGTATACTTAATAAAAACA
AGATGGAAAAGCTTTTATCAAAAAGAATAATAAATCCTAAAGGTAGGAAGAATCATGGAA
AAAATATGCAGAATAACGTTATTAATAATCCGAAAAGAAAGTAAA-TACCATCAAAACCA
ATTATAAATAAAGTAAATTTAACAAAAAGTTTAATGCCATCTGTAATAGGTGTCAATATC
CCAAAC-AAAAAAAGAGCTGGCCCGACTCTAAGTTGTACAATAGCTAAAACTTTCCTTTC
ACAAAGGCTAACAACTTTTCACAGTTTTATTTGTTACAAAGATAAATAATATATATTGTA
CATGAGATTTTATATCATCAAAATTTGTGGATACTTATTGGTTTGTAATAGGAGTTATGT
TTATTATGTGTTTATTATTAAGACTATGTTTATTGCTATATTTCGGTTGTTTAAATTTTG
TTAGTTTTGATTTATGTAAGGTTGTAGGATTTCAATGATATTGAGTATACTTTTTATTTG
GAGAAACTACAATATTCAGCAATTTAATACTTGAGAGTGATTATTTGGTAGGTGATATGC
GTCTATTACAGTGCAACCATGTACTCACATTATTAAGTTTAGTAATTTATAAATTGTGAG
TATCAGCTGTAGATGTTATCCATTCATTTACACTAGCTAGTTTAGGTATTAAGGTAGAGA
ACCGGGGAGGTAATTTTAACAACAGATTTATATTTGCAATATTTTAC-TTAGTAATTTTT
AGCTCAATAAGTTCAATAGCATGTATAGTAATATGTATGATAGTAATATCACATTTCAAT
ATATT-AAATTTACAAATTTTTTTAGATATTTGTTTTTTCGACAGTATGTATTTAGCTAT
TTTTATATGAATCTTTTTATTCGTAATGTTTTCTATAAAATACCCAATATGACCATTTCA
TGTGTGATTAGTACATACTGTTGCTGATAGATCTTGTATTTTG-TTTTATACTATTTTAC
GCATTTTATTATATGTATTTTGATATATTTTTAGGGCGATTTCTTAATATTTTTTGAATG
TTCATTTTATGTATGAACTTTTTTATATTATCATATGATTTTATAACAGCATATTGTGGT
TGAGAATTATTAGGGTTATATTC-TTTTTTATTAATATCTTATTTTTGATACCGTTTCAT
CTCCATAAAATTCGGTTTTAAAGCATTTTTTATAGGTAAAATAGGAGATATATTGCTCAT
ATTTGCATTTTCAATATTATTTTCAATGAATGGTTATTACATAGCAACGTTTCATATTAT
AAATTTTATGTGTGTTGATTACTATTACATAGTATTTATAACTTTAATATTATTATGTTG
TGCTTTTACGAAAATGATTACCAGATGCAATGGAAGGACCAATACCTGTATCTGCATTAA
TACATGCTGCAACGTTAGTTGTATGTGGAATAATATTAGGTAGTTTCATATTTTGGTGTT
TCGAATTTTGATTTAGCTATTTTTATAGTATAATTTGCTGAACAACCGCAATAATAGTAT
TAATGAGTCTGTGTGTCTTTTATAATTTTGACGCAAAACGTTATATAGCATTTAGTACAA
TCTGTCAAATAAGTTTTTCGTTTTTTTGTTGTATTTGTTTAGATCTTTATGTAGGTTGGT
TATTTTTTTGTTATCACATGTTTTATAAGGCATCTTTGTTTATAGTAATAGGTATATGAA
TACATATATTCTTTGGTCTAC
>KF220731_1
GTCTAAGAAATATATTTAAGATTATTCTTGTATATATATTTATAAATTAATAATTCT-AA
AAATAAAATAAAG-TTCCTCGAAAATAAAATTTTAGTAGCATAGTAATTTGTTAACTAAT
TATTAAAGTGTTCCACAGAAATTTTTTAAATTAAAACAAAAAAAATAATTTATGAATTAA
AATAAAAATTTTAATAAAAATTAAATAATTAAAATAGGGCAAGTCCTACTCTCCTTTACA
AAGAGAACGTTTCAATAATACGTATAAAATCGTTGTAAAGCAGATTTGTTTATATATTTA
ATTAATATAAGGAGTGCATAGTAATATTAGTACGCAAGGATCAATTATTTGTTATTTTAT
ATATACTACTTCAAGGTTTAATATTAAACTTAAGTCTATTGTTATTATTCATATTAATTT
TTTTAAAAGTTTTTAAGTTTTATGCTAGTTTATTTTAAAATAATTTTATTTGTCATATTT
TAGGAATAGATAATAATATTTGTTTTTAAGAGTT-AAATATTTAAAT-AATAATGTATTT
ATTACATATAACATGTATTTTAATAAAAAGCGGAGAAAAGAGGAAGGGTCTTCTAATGTC
AGGTTGTTTATATAGGATATATGGAGTGGGGTTCAGTTTAGGTCTATTTATTATGTTACA
GATAATATGTGGTGTTTGCTTAGCATGAATGTTTTTTAGTTGTTTTATTTGTGCAAATTG
ATATTTTATTTTATTTTTGTGAGACTTTGATTTAGGTTTTGTGATTAGAAGTATTCATAT
CTGTTTTACTTCTTTGCTATATTTTTTATTATATGTGCATATATTTAAATGTATAATATT
GGTAATTTTATTTGACACACATTTATTAGTATGATTTATAGGATTTATATTATTTATATT
TATAATAATTATTGCATTTATTGGGTACGTGTTACCATGTACAATGATGTCTTATTGAGG
ATTAACAGTTTTTAGTAATATTTTAGCTACTGTTCCTGTATTCGGCCAGTGATTATGTTA
TTGAATATGGGGTAGTGAATTTATAAATGATTTTACGCTTTTAAAACTTCATGTATTACA
TGTCCTGCTCCCTTTTGTTTTAATCATGGTATAACTAAGTATAAAATTATTAAAAAATGA
AAAAAAGATGAAATTCATAAGAAAGTAATTTTCGTTATATTTAATATCAAAAATATTGTA
AATCAAAAAAAAGTAATATAAAATTAACAAAATGCATAGACTTATGCTATAAATTAAATG
AAAATTGAGGTATAAATAAAAGATGTAATTTTTTGTGGAGATAAAAATTAGAAATAAAAA
GCAAAAATTATTTACACTAAGTACAAAGAGTAAACTTATAATTGCAAAGCTATTCAATCC
AATTATAACGCAAGTACAGGATTGTAATAAAACAAGTTTTATAAATATAATATAGAAATA
GACCAAGCATATTAGTAAAATAATTAAAATAAAACAAAACAAAACATAGAAGTCAAAAAT
TAAAAAACAAAAATCACATAGGAAGAAGCAAAAGTGCAGGAGTAAGAAGTAAAGCAATAA
AAATAATAGAATAAAATTAATTAAGTTAATCATATAATAATATCATAAAATTAATATTTT
ATATCCAAAGCGACATGATAATAAAAGTAAGAAAAGTAGTAAACTAAAAAGTTCAAATAA
AATTGATATAAAAATTATATGTGTTACAAATAAAAATAATATAATAATAATGTATTGAAT
AATAATTATCATAAATAAAAATCTTGTGTCAAATGTAAGAAAACAAAACATAAAAAAGAA
ACAAAAAAGGAATAAAATTAAAAATATAAAGCATACATATGAATCTAAAAATAATACAAT
AATCGAAAAAAATAATGTACGCATAGTTGCTAAATAAACAAAACAACTAGAAAATAAAAA
GCATCCAACTAAAAAAACACTAAACA-CATTACACACTAAGTGTATACTTAATAAAAACA
AGATGGAAAAGCTTTTATCAAAAAGAATAATAAATCCTAAAGGTAGGAAGAATCATGGAA
AAAATATGCAGAATAACGTTATTAATAATCCGAAAAGAAAGTAAA-TACCATCAAAACCA
ATTATAAATAAAGTAAATTTAACAAAAAGTTTAATGCCATCTGTAATAGGTGTCAATATC
CCAAAC-AAAAAAAGAGCTGGCCCGACTCTAAGTTGTACAATAGCTAAAACTTTCCTTTC
ACAAAGGCTAACAACTTTCTACAGTTTTATTTGTTACAAAGATAAATAATATATATTGTA
CATGAGATTTTATATCATCAAAATTTGTGGATACTTATTGGTTTGTAATAGGAGTTATGT
TTATTATGTGTTTATTATTAAGACTATGTTTATTGCTATATTTCGGTTGTTTAAATTTTG
TTAGTTTTGATTTATGTAAGGTTGTAGGATTTCAATGATATTGAGTATACTTTTTATTTG
GAGAAACTACAATATTCAGCAATTTAATACTTGAGAGTGATTATTTGGTAGGTGATATGC
GTCTATTACAGTGCAACCATGTACTCACATTATTAAGTTTAGTAATTTATAAATTGTGAG
TATCAGCTGTAGATGTTATCCATTCATTTACACTAGCTAGTTTAGGTATTAAGGTAGAGA
ACCGGGGAGGTAATTTTAACAACAGATTTATATTTGCAATATTTTAC-TTAGTAATTTTT
AGCTCAATAAGTTCAATAGCATGTATAGTAATATGTATGATAGTAATATCACATTTCAAT
ATATT-AAATTTACAAATTTTTTTAGATATTTGTTTTTTCGACAGTATGTATTTAGCTAT
TTTTATATGAATCTTTTTATTCGTAATGTTTTCTATAAAATACCCAATATGACCATTTCA
TGTGTGATTAGTACATACTGTTGCTGATAGATCTTGTATTTTG-TTTTATACTATTTTAC
GCATTTTATTATATGTATTTTGATATATTTTTAGGGCGATTTCTTAATATTTTTTGAATG
TTCATTTTATGTATGAACTTTTTTATATTATCATATGATTTTATAACAGCATATTGTGGT
TGAGAATTATTAGGGTTATATTC-TTTTTTATTAATATCTTATTTTTGATACCGTTTCAT
CTCCATAAAATTCGGTTTTAAAGCATTTTTTATAGGTAAAATAGGAGATATATTGCTCAT
ATTTGCATTTTCAATATTATTTTCAATGAATGGTTATTACATAGCAACGTTTCATATTAT
AAATTTTATGTGTGTTGATTACTATTACATAGTATTTATAACTTTAATATTATTATGTTG
TGCTTTTACGAAAATGATTACCAGATGCAATGGAAGGACCAATACCTGTATCTGCATTAA
TACATGCCGCAACGTTAGTTGTATGTGGAATAATATTAGGTAGTTTCATATTTTGGTGTT
TCGAATTTTGATTTAGCTATTTTTATAGTATAATTTGCTGAACAACCGCAATAATAGTAT
TAATGAGTCTGTGTGTCTTTTATAATTTTGACGCAAAACGTTATATAGCATTTAGTACAA
TCTGTCAAATAAGTTTTTCGTTTTTTTGTTGTATTTGTTTAGATCTTTATGTAGGTTGCT
TATTTTTTTGTTATCACATGTTTTATAAGGCATCTTTGTTTATAGTAATAGGTATATGAA
TACATATATTCTTTGGTCTGC
>KF220755_1
GTCTAAGAAATATATTTAAGATTATTCTTGTATATATATTTATAAATTAATAATTCT-AA
AAATAAAATAAAG-TTCCTCGAAAATAAAATTTTAGTAGCATAGTAATTTGTTAACTAAT
TATTAAAGTGTTCCACAGAAATTTTTTAAATTAAAACAAAAAAAATAATTTATGAATTAA
AATAAAAATTTTAATAAAAATTAAATAATTAAAATAGGGCAAGTCCTACTCTCCTTTACA
AAGAGAACGTTTCAATAATACGTATAAAATCGTTGTAAAGCAGATTTGTTTATATATTTA
ATTAATATAAGGAGTGCATAGTAATATTAGTACGCAAGGATCAATTATTTGTTATTTTAT
ATATACTACTTCAAGGTTTAATATTAAACTTAAGTCTATTGTTATTATTCATATTAATTT
TTTTAAAAGTTTTTAAGTTTTATGCTAGTTTATTTTAAAATAATTTTATTTGTCATATTT
TAGGAATAGATAATAATATTTGTTTTTAAGAGTT-AAATATTTAAAT-AAAAATATATTT
ATTACATATAACATGTATTTTAATAAAAAGCGGAGAAAAGAGGAAGGGTCTTCTAATGTC
AGGTTGTTTATATAGGATATATGGAGTGGGGTTCAGTTTAGGTCTATTTATTATGTTACA
GATAATATGTGGTGTTTGCTTAGCATGAATGTTTTTTAGTTGTTTTATTTGTGCAAATTG
ATATTTTATTTTATTTTTGTGAGACTTTGATTTAGGTTTTGTGATTAGAAGTATTCATAT
CTGTTTTACTTCTTTGCTATATTTTTTATTATATGTGCATATATTTAAATGTATAATATT
GGTAATTTTATTTGACACACATTTATTAGTATGATTTATAGGATTTATATTATTTATGTT
TATAATAATTATTGCATTTATTGGGTACGTGTTACCATGTACAATGATGTCTTATTGAGG
ATTAACAGTTTTTAGTAATATTTTAGCTACTGTTCCTGTATTCGGCCAGTGATTATGTTA
TTGAATATGGGGTAGTGAATTTATAAATGATTTTACGCTTTTAAAACTTCATGTATTACA
TGTCCTGCTCCCTTTTGTTTTAATCATGGTATAACTAAGTATAAAATTATTAAAAAATGA
AAAAAAGATGAAATTCATAAGAAAGTAATTTTCGTTATATTTAATATCAAAAATATTGTA
AATCAAAAAAAAGTAATATAAAATTAACAAAATGCATAGACTTATGCTATAAATTAAATG
AAAATTGAGGTATAAATAAAAGATGTAATTTTTTGTGGAGATAAAAATTAGAAATAAAAA
GCAAAAATTATTTACACTAAGTACAAAGAGTAAACTTATAATTGCAAAGCTATTCAATCC
AATTATAACGCAAGTACAGGATTGTAATAAAACAAGTTTTATAAATATAATATAGAAATA
GACCAAGCATATTAGTAAAATAATTAAAATAAAACAAAACAAAACATAGAAGTCAAAAAT
TAAAAAACAAAAATCACATAGGAAGAAGCAAAAGTGCAGGAGTAAGAAGTAAAGCAATAA
AAATAATAGAATAAAATTAATTAAGTTAATCATATAATAATATCATAAAATTAATATTTT
ATATCCAAAGCGACTTGATAATAAAAGTAAGAAAAGTAGTAAACTAAAAAGTTCAAATAA
AATTGATATAAAAATTATATGTGTTACAAATAAAAATAATATAATAATAATGTATTGAAT
AATAATTATCATAAATAAAAATCTTGTGTCAAATGTAAGAAAACAAAACATAAAAAAGAA
ACAAAAAAGGAATAAAATTAAAAATATAAAGCATACATATGAATCTAAAAATAATACAAT
AATCGAAAAAAATAATGTACGCATAGTTGCTAAATAAACAAAACAACTAGAAAATAAAAA
GCATCCAACTAAAAAAACACTAAACA-CATTACACACTAAGTGTATACTTAATAAAAACA
AGATGGAAAAGCTTTTATCAAAAAGAATAATAAATCCTAAAGGTAGGAAGAATCATGGAA
AAAATATGCAGAATAACGTTATTAATAATCCGAAAAGAAAGTAAA-TACCATCAAAACCA
ATTATAAATAAAGTAAATTTAACAAAAAGTTTAATGCCATCTGTAATAGGTGTCAATATC
CCAAAC-AAAAAAAGAGCTGGCCCGACTCTAAGTTGTACAATAGCTAAAACTTTCCTTTC
ACAAAGGCTAACAACTTTCTACAGTTTTATTTGTTACAAAGATAAATAATATATATTGTA
CATGAGATTTTATATCATCAAAATTTGTGGATACTTATTGGTTTGTAATAGGAGTTATGT
TTATTATGTGTTTATTATTAAGACTATGTTTATTGCTATATTTCGGTTGTTTAAATTTTG
TTAGTTTTGATTTATGTAAGGTTGTAGGATTTCAATGATATTGAGTATACTTTTTATTTG
GAGAAACTACAATATTCAGCAATTTAATACTTGAGAGTGATTATTTGGTAGGTGATATGC
GTCTATTACAGTGCAACCATGTACTCACATTATTAAGTTTAGTAATTTATAAATTGTGAG
TATCAGCTGTAGATGTTATCCATTCATTTACACTAGCTAGTTTAGGTATTAAGGTAGAGA
ACCGGGGAGGTAATTTTAACAACAGATTTATATTTGCAATATTTTAC-TTAGTAATTTTT
AGCTCAATAAGTTCAATAGCATGTATAGTAATATGTATGATAGTAATATCACATTTCAAT
ATATT-AAATTTACAAATTTTTTTAGATATTTGTTTTTTCGACAGTATATATTTAGCTAT
TTTTATATGAATCTTTTTATTCGTAATGTTTTCTATAAAATACCCAATATGACCATTTCA
TGTGTGATTAGTACATACTGTTGCTGATAGATCTTGTATTTTG-TTTTATACTATTTTAC
GCATTTTATTATATGTATTTTGATATATTTTTAGGGCGATTTCTTAATATTTTTTGAATG
TTCATTTTATGTATGAACTTTTTTATATTATCATATGATTTTATAACAGCATATTGTGGT
TGAGAATTATTAGGGTTATATTC-TTTTTTATTAATATCTTATTTTTGATACCGTTTCAT
CTCCATAAAATTCGGTTTTAAAGCATTTTTTATAGGTAAAATAGGAGATATATTGCTCAT
ATTTGCATTTTCAATATTATTTTCAATGAATGGTTATTACATAGCAACGTTTCATATTAT
AAATTTTATGTGTGTTGATTACTATTACATAGTATTTATAACTTTAATATTATTATGTTG
TGCTTTTACGAAAATGATTACCAGATGCAATGGAAGGACCAATACCTGTATCTGCATTAA
TACATGCCGCAACGTTAGTTGTATGTGGAATAATATTAGGTAGTTTCATATTTTGGTGTT
TCGAATTTTGATTTAGCTATTTTTATAGTATAATTTGCTGAACAACCGCAATAATAGTAT
TAATGAGTCTGTGTGTCTTTTATAATTTTGACGCAAAACGTTATATAGCATTTAGTACAA
TCTGTCAAATAAGTTTTTCGTTTTTTTGTTGTATTTGTTTAGATCTTTATGTAGGTTGCT
TATTTTTTTGTTATCACATGTTTTATAAGGCATCTTTGTTTATAGTAATAGGTATATGAA
TACATATATTCTTTGGTCTGC
>KF220751_1
GTCTAAGAAATATATTTAAGATTATTCTTGTATATATATTTATAAATTAATAATTCT-AA
AAATAAAATAAAG-TTCCTCGAAAATAAAATTTTAGTAGCATAGTAATTTGTTAACTAAT
TATTAAAGTGTTCCACAGAAATTTTTTAAATTAAAACAAAAAAAATAATTTATGAATTAA
AATAAAAATTTTAATAAAAATTAAATAATTAAAATAGGGCAAGTCCTACTCTCCTTTACA
AAGAGAACGTTTCAATAATACGTATAAAATCGTTGTAAAGCAGATTTGTTTATATATTTA
ATTAATATAAGGAGTGCATAGTAATATTAGTACGCAAGGATCAATTATTTGTTATTTTAT
ATATACTACTTCAAGGTTTAATATTAAACTTAAGTCTATTGTTATTATTCATATTAATTT
TTTTAAAAGTTTTTAAGTTTTATGCTAGTTTATTTTAAAATAATTTTATTTGTCATATTT
TAGGAATAGATAATAATATTTGTTTTTAAGAGTT-AAATATTTAAAT-AATAATATATTT
ATTACATATAACATGTATTTTAATAAAAAGCGGAGAAAAGAGGAAGGGTCTTCTAATGTC
AGGTTGTTTATATAGGATATATGGAGTGGGGTTCAGTTTAGGTCTATTTATTATGTTACA
GATAATATGTGGTGTTTGCTTAGCATGAATGTTTTTTAGTTGTTTTATTTGTGCAAATTG
ATATTTTATTTTATTTTTGTGAGACTTTGATTTAGGTTTTGTGATTAGAAGTATTCATAT
CTGTTTTACTTCTTTGCTATATTTTTTATTATATGTGCATATATTTAAATGTATAATATT
GGTAATTTTATTTGACACACATTTATTAGTATGATTTATAGGATTTATATTATTTATGTT
TATAATAATTATTGCATTTATTGGGTACGTGTTACCATGTACAATGATGTCTTATTGAGG
ATTAACAGTTTTTAGTAATATTTTAGCTACTGTTCCTGTATTCGGCCAGTGATTATGTTA
TTGAATATGGGGTAGTGAATTTATAAATGATTTTACGCTTTTAAAACTTCATGTATTACA
TGTCCTGCTCCCTTTTGTTTTAATCATGGTATAACTAAGTATAAAATTATTAAAAAATGA
AAAAAAGATGAAATTCATAAGAAAGTAATTTTCGTTATATTTAATATCAAAAATATTGTA
AATCAAAAAAAAGTAATATAAAATTAACAAAATGCATAGACTTATGCTATAAATTAAATG
AAAATTGAGGTATAAATAAAAGATGTAATTTTTTGTGGAGATAAAAATTAGAAATAAAAA
GCAAAAATTATTTACACTAAGTACAAAGAGTAAACTTATAATTGCAAAGCTATTCAATCC
AATTATAACGCAAGTACAGGATTGTAATAAAACAAGTTTTATAAATATAATATAGAAATA
GACCAAGCATATTAGTAAAATAATTAAAATAAAACAAAACAAAACATAGAAGTCAAAAAT
TAAAAAACAAAAATCACATAGGAAGAAGCAAAAGTGCAGGAGTAAGAAGTAAAGCAATAA
AAATAATAGAATAAAATTAATTAAGTTAATCATATAATAATATCATAAAATTAATATTTT
ATATCCAAAGCGACTTGATAATAAAAGTAAGAAAAGTAGTAAACTAAAAAGTTCAAATAA
AATTGATATAAAAATTATATGTGTTACAAATAAAAATAATATAATAATAATGTATTGAAT
AATAATTATCATAAATAAAAATCTTGTGTCAAATGTAAGAAAACAAAACATAAAAAAGAA
ACAAAAAAGGAATAAAATTAAAAATATAAAGCATACATATGAATCTAAAAATAATACAAT
AATCGAAAAAAATAATGTACGCATAGTTGCTAAATAAACAAAACAACTAGAAAATAAAAA
GCATCCAACTAAAAAAACACTAAACA-CATTACACACTAAGTGTATACTTAATAAAAACA
AGATGGAAAAGCTTTTATCAAAAAGAATAATAAATCCTAAAGGTAGGAAGAATCATGGAA
AAAATATGCAGAATAACGTTATTAATAATCCGAAAAGAAAGTAAA-TACCATCAAAACCA
ATTATAAATAAAGTAAATTTAACAAAAAGTTTAATGCCATCTGTAATAGGTGTCAATATC
CCAAAC-AAAAAAAGAGCTGGCCCGACTCTAAGTTGTACAATAGCTAAAACTTTCCTTTC
ACAAAGGCTAACAACTTTCTACAGTTTTATTTGTTACAAAGATAAATAATATATATTGTA
CATGAGATTTTATATCATCAAAATTTGTGGATACTTATTGGTTTGTAATAGGAGTTATGT
TTATTATGTGTTTATTATTAAGACTATGTTTATTGCTATATTTCGGTTGTTTAAATTTTG
TTAGTTTTGATTTATGTAAGGTTGTAGGATTTCAATGATATTGAGTATACTTTTTATTTG
GAGAAACTACAATATTCAGCAATTTAATACTTGAGAGTGATTATTTGGTAGGTGATATGC
GTCTATTACAGTGCAACCATGTACTCACATTATTAAGTTTAGTAATTTATAAATTGTGAG
TATCAGCTGTAGATGTTATCCATTCATTTACACTAGCTAGTTTAGGTATTAAGGTAGAGA
ACCGGGGAGGTAATTTTAACAACAGATTTATATTTGCAATATTTTAC-TTAGTAATTTTT
AGCTCAATAAGTTCAATAGCATGTATAGTAATATGTATGATAGTAATATCACATTTCAAT
ATATT-AAATTTACAAATTTTTTTAGATATTTGTTTTTTCGACAGTATATATTTAGCTAT
TTTTATATGAATCTTTTTATTCGTAATGTTTTCTATAAAATACCCAATATGACCATTTCA
TGTGTGATTAGTACATACTGTTGCTGATAGATCTTGTATTTTG-TTTTATACTATTTTAC
GCATTTTATTATATGTATTTTGATATATTTTTAGGGCGATTTCTTAATATTTTTTGAATG
TTCATTTTATGTATGAACTTTTTTATATTATCATATGATTTTATAACAGCATATTGTGGT
TGAGAATTATTAGGGTTATATTC-TTTTTTATTAATATCTTATTTTTGATACCGTTTCAT
CTCCATAAAATTCGGTTTTAAAGCATTTTTTATAGGTAAAATAGGAGATATATTGCTCAT
ATTTGCATTTTCAATATTATTTTCAATGAATGGTTATTACATAGCAACGTTTCATATTAT
AAATTTTATGTGTGTTGATTACTATTACATAGTATTTATAACTTTAATATTATTATGTTG
TGCTTTTACGAAAATGATTACCAGATGCAATGGAAGGACCAATACCTGTATCTGCATTAA
TACATGCCGCAACGTTAGTTGTATGTGGAATAATATTAGGTAGTTTCATATTTTGGTGTT
TCGAATTTTGATTTAGCTATTTTTATAGTATAATTTGCTGAACAACCGCAATAATAGTAT
TAATGAGTCTGTGTGTCTTTTATAATTTTGACGCAAAACGTTATATAGCATTTAGTACAA
TCTGTCAAATAAGTTTTTCGTTTTTTTGTTGTATTTGTTTAGATCTTTATGTAGGTTGCT
TATTTTTTTGTTATCACATGTTTTATAAGGCATCTTTGTTTATAGTAATAGGTATATGAA
TACATATATTCTTTGGTCTGC
>KF220729_1
GTCTAAGAAATATATTTAAGATTATTCTTGTATATATATTTATAAATTAATAATTCT-AA
AAATAAAATAAAG-TTCCTCGAAAATAAAATTTTAGTAGCATAGTAATTTGTTAACTAAT
TATTAAAGTGTTCCACAGAAATTTTTTAAATTAAAACAAAAAAAATAATTTATGAATTAA
AATAAAAATTTTAATAAAAATTAAATAATTAAAATAGGGCAAGTCCTACTCTCCTTTACA
AAGAGAACGTTTCAATAATACGTATAAAATCGTTGTAAAGCAGATTTGTTTATATATTTA
ATTAATATAAGGAGTGCATAGTAATATTAGTACGCAAGGATCAATTATTTGTTATTTTAT
ATATACTACTTCAAGGTTTAATATTAAACTTAACTCTATTGTTATTATTCATATTAATTT
TTTTAAAAGTTTTTAAGTTTTATGCTAGTTTATTTTAAAATAATTTTATTTGTCATATTT
TAGGAATAGATAATAATATTTGTTTTTAAGAGTT-AAATATTTAAAT-AATAATATATTT
ATTACATATAACATGTATTTTAATAAAAAGCGGAGAAAAGAGGAAGGGTCTTCTAATGTC
AGGTTGTTTATATAGGATATATGGAGTGGGGTTCAGTTTAGGTCTATTTATTATGTTACA
GATAATATGTGGTGTTTGCTTAGCATGAATGTTTTTTAGTTGTTTTATTTGTGCAAATTG
ATATTTTATTTTATTTTTGTGAGACTTTGATTTAGGTTTTGTGATTAGAAGTATTCATAT
CTGTTTTACTTCTTTGCTATATTTTTTATTATATGTGCATATATTTAAATGTATAATATT
GGTAATTTTATTTGACACACATTTATTAGTATGATTTATAGGATTTATATTATTTATGTT
TATAATAATTATTGCATTTATTGGGTACGTGTTACCATGTACAATGATGTCTTATTGAGG
ATTAACAGTTTTTAGTAATATTTTAGCTACTGTTCCTGTATTCGGCCAGTGATTATGTTA
TTGAATATGGGGTAGTGAATTTATAAATGATTTTACGCTTTTAAAACTTCATGTATTACA
TGTCCTGCTCCCTTTTGTTTTAATCATGGTATAACTAAGTATAAAATTATTAAAAAATGA
AAAAAAGATGAAATTCATAAGAAAGTAATTTTCGTTATATTTAATATCAAAAATATTGTA
AATCAAAAAAAAGTAATATAAAATTAACAAAATGCATAGACTTATGCTATAAATTAAATG
AAAATTGAGGTATAAATAAAAGATGTAATTTTTTGTGGAGATAAAAATTAGAAATAAAAA
GCAAAAATTATTTACACTAAGTACAAAGAGTAAACTTATAATTGCAAAGCTATTCAATCC
AATTATAACGCAAGTACAGGATTGTAATAAAACAAGTTTTATAAATATAATATAGAAATA
GACCAAGCATATTAGTAAAATAATTAAAATAAAACAAAACAAAACATAGAAGTCAAAAAT
TAAAAAACAAAAATCACATAGGAAGAAGCAAAAGTGCAGGAGTAAGAAGTAAAGCAATAA
AAATAATAGAATAAAATTAATTAAGTTAATCATATAATAATATCATAAAATTAATATTTT
ATATCCAAAGCGACTTGATAATAAAAGTAAGAAAAGTAGTAAACTAAAAAGTTCAAATAA
AATTGATATAAAAATTATATGTGTTACAAATAAAAATAATATAATAATAATGTATTGAAT
AATAATTATCATAAATAAAAATCTTGTGTCAAATGTAAGAAAACAAAACATAAAAAAGAA
ACAAAAAAGGAATAAAATTAAAAATATAAAGCATACATATGAATCTAAAAATAATACAAT
AATCGAAAAAAATAATGTACGCATAGTTGCTAAATAAACAAAACAACTAGAAAATAAAAA
GCATCCAACTAAAAAAACACTAAACA-CATTACACACTAAGTGTATACTTAATAAAAACA
AGATGGAAAAGCTTTTATCAAAAAGAATAATAAATCCTAAAGGTAGGAAGAATCATGGAA
AAAATATGCAGAATAACGTTATTAATAATCCGAAAAGAAAGTAAA-TACCATCAAAACCA
ATTATAAATAAAGTAAATTTAACAAAAAGTTTAATGCCATCTGTAATAGGTGTCAATATC
CCAAAC-AAAAAAAGAGCTGGCCCGACTCTAAGTTGTACAATAGCTAAAACTTTCCTTTC
ACAAAGGCTAACAACTTTCTACAGTTTTATTTGTTACAAAGATAAATAATATATATTGTA
CATGAGATTTTATATCATCAAAATTTGTGGATACTTATTGGTTTGTAATAGGAGTTATGT
TTATTATGTGTTTATTATTAAGACTATGTTTATTGCTATATTTCGGTTGTTTAAATTTTG
TTAGTTTTGATTTATGTAAGGTTGTAGGATTTCAATGATATTGAGTATACTTTTTATTTG
GAGAAACTACAATATTCAGCAATTTAATACTTGAGAGTGATTATTTGGTAGGTGATATGC
GTCTATTACAGTGCAACCATGTACTCACATTATTAAGTTTAGTAATTTATAAATTGTGAG
TATCAGCTGTAGATGTTATCCATTCATTTACACTAGCTAGTTTAGGTATTAAGGTAGAGA
ACCGGGGAGGTAATTTTAACAACAGATTTATATTTGCAATATTTTAC-TTAGTAATTTTT
AGCTCAATAAGTTCAATAGCATGTATAGTAATATGTATGATAGTAATATCACATTTCAAT
ATATT-AAATTTACAAATTTTTTTAGATATTTGTTTTTTCGACAGTATGTATTTAGCTAT
TTTTATATGAATCTTTTTATTCGTAATGTTTTCTATAAAATACCCAATATGACCATTTCA
TGTGTGATTAGTACATACTGTTGCTGATAGATCTTGTATTTTG-TTTTATACTATTTTAC
GCATTTTATTATATGTATTTTGATATATTTTTAGGGCGATTTCTTAATATTTTTTGAATG
TTCATTTTATGTATGAACTTTTTTATATTATCATATGATTTTATAACAGCATATTGTGGT
TGAGAATTATTAGGGTTATATTC-TTTTTTATTAATATCTTATTTTTGATACCGTTTCAT
CTCCATAAAATTCGGTTTTAAAGCATTTTTTATAGGTAAAATAGGAGATATATTGCTCAT
ATTTGCATTTTCAATATTATTTTCAATGAATGGTTATTACATAGCAACGTTTCATATTAT
AAATTTTATGTGTGTTGATTACTATTACATAGTATTTATAACTTTAATATTATTATGTTG
TGCTTTTACGAAAATGATTACCAGATGCAATGGAAGGACCAATACCTGTATCTGCATTAA
TACATGCCGCAACGTTAGTTGTATGTGGAATAATATTAGGTAGTTTCATATTTTGGTGTT
TCGAATTTTGATTTAGCTATTTTTATAGTATAATTTGCTGAACAACCGCAATAATAGTAT
TAATGAGTCTGTGTGTCTTTTATAATTTTGACGCAAAACGTTATATAGCATTTAGTACAA
TCTGTCAAATAAGTTTTTCGTTTTTTTGTTGTATTTGTTTAGATCTTTATGTAGGTTGCT
TATTTTTTTGTTATCACATGTTTTATAAGGCATCTTTGTTTATAGTAATAGGTATATGAA
TACATATATTCTTTGGTCTGC
>KF220750_1
GTCTAAGAAATATATTTAAGATTATTCTTGTATATATATTTATAAATTAATAATTCT-AA
AAATAAAATAAAG-TTCCTCGAAAATAAAATTTTAGTAGCATAGTAATTTGTTAACTAAT
TATTAAAGTGTTCCACAGAAATTTTTTAAATTAAAACAAAAAAAATAATTTATGAATTAA
AATAAAAATTTTAATAAAAATTAAATAATTAAAATAGGGCAAGTCCTACTCTCCTTTACA
AAGAGAACGTTTCAATAATACGTATAAAATCGTTGTAAAGCAGATTTGTTTATATATTTA
ATTAATATAAGGAGTGCATAGTAATATTAGTACGCAAGGATCAATTATTTGTTATTTTAT
ATATACTACTTCAAGGTTTAATATTAAACTTAAGTCTATTGTTATTATTCATATTAATTT
TTTTAAAAGTTTTTAAGTTTTATGCTAGTTTATTTTAAAATAATTTTATTTGTCATATTT
TAGGAATAGATAATAATATTTGTTTTTAAGAGTT-AAATATTTAAAT-AATAATATATTT
ATTACATATAACATGTATTTTAATAAAAAGCGGAGAAAAGAGGAAGGGTCTTCTAATGTC
AGGTTGTTTATATAGGATATATGGAGTGGGGTTCAGTTTAGGTCTATTTATTATGTTACA
GATAATATGTGGTGTTTGCTTAGCATGAATGTTTTTTAGTTGTTTTATTTGTGCAAATTG
ATATTTTATTTTATTTTTGTGAGACTTTGATTTAGGTTTTGTGATTAGAAGTATTCATAT
CTGTTTTACTTCTTTGCTATATTTTTTATTATATGTGCATATATTTAAATGTATAATATT
GGTAATTTTATTTGACACACATTTATTAGTATGATTTATAGGATTTATATTATTTATGTT
TATAATAATTATTGCATTTATTGGGTACGTGTTACCATGTACAATGATGTCTTATTGAGG
ATTAACAGTTTTTAGTAATATTTTAGCTACTGTTCCTGTATTCGGCCAGTGATTATGTTA
TTGAATATGGGGTAGTGAATTTATAAATGATTTTACGCTTTTAAAACTTCATGTATTACA
TGTCCTGCTCCCTTTTGTTTTAATCATGGTATAACTAAGTATAAAATTATTAAAAAATGA
AAAAAAGATGAAATTCATAAGAAAGTAATTTTCGTTATATTTAATATCAAAAATATTGTA
AATCAAAAAAAAGTAATATAAAATTAACAAAATGCATAGACTTATGCTATAAATTAAATG
AAAATTGAGGTATAAATAAAAGATGTAATTTTTTGTGGAGATAAAAATTAGAAATAAAAA
GCAAAAATTATTTACACTAAGTACAAAGAGTAAACTTATAATTGCAAAGCTATTCAATCC
AATTATAACGCAAGTACAGGATTGTAATAAAACAAGTTTTATAAATATAATATAGAAATA
GACCAAGCATATTAGTAAAATAATTAAAATAAAACAAAACAAAACATAGAAGTCAAAAAT
TAAAAAACAAAAATCACATAGGAAGAAGCAAAAGTGCAGGAGTAAGAAGTAAAGCAATAA
AAATAATAGAATAAAATTAATTAAGTTAATCATATAATAATATCATAAAATTAATATTTT
ATATCCAAAGCGACTTGATAATAAAAGTAAGAAAAGTAGTAAACTAAAAAGTTCAAATAA
AATTGATATAAAAATTATATGTGTTACAAATAAAAATAATATAATAATAATGTATTGAAT
AATAATTATCATAAATAAAAATCTTGTGTCAAATGTAAGAAAACAAAACATAAAAAAGAA
ACAAAAAAGGAATAAAATTAAAAATATAAAGCATACATATGAATCTAAAAATAATACAAT
AATCGAAAAAAATAATGTACGCATAGTTGCTAAATAAACAAAACAACTAGAAAATAAAAA
GCATCCAACTAAAAAAACACTAAACA-CATTACACACTAAGTGTATACTTAATAAAAACA
AGATGGAAAAGCTTTTATCAAAAAGAATAATAAATCCTAAAGGTAGGAAGAATCATGGAA
AAAATATGCAGAATAACGTTATTAATAATCCGAAAAGAAAGTAAA-TACCATCAAAACCA
ATTATAAATAAAGTAAATTTAACAAAAAGTTTAATGCCATCTGTAATAGGTGTCAATATC
CCAAAC-AAAAAAAGAGCTGGCCCGACTCTAAGTTGTACAATAGCTAAAACTTTCCTTTC
ACAAAGGCTAACAACTTTCTACAGTTTTATTTGTTACAAAGATAAATAATATATATTGTA
CATGAGATTTTATATCATCAAAATTTGTGGATACTTATTGGTTTGTAATAGGAGTTATGT
TTATTATGTGTTTATTATTAAGACTATGTTTATTGCTATATTTCGGTTGTTTAAATTTTG
TTAGTTTTGATTTATGTAAGGTTGTAGGATTTCAATGATATTGAGTATACTTTTTATTTG
GAGAAACTACAATATTCAGCAATTTAATACTTGAGAGTGATTATTTGGTAGGTGATATGC
GTCTATTACAGTGCAACCATGTACTCACATTATTAAGTTTAGTAATTTATAAATTGTGAG
TATCAGCTGTAGATGTTATCCATTCATTTACACTAGCTAGTTTAGGTATTAAGGTAGAGA
ACCGGGGAGGTAATTTTAACAACAGATTTATATTTGCAATATTTTAC-TTAGTAATTTTT
AGCTCAATAAGTTCAATAGCATGTATAGTAATATGTATGATAGTAATATCACATTTCAAT
ATATT-AAATTTACAAATTTTTTTAGATATTTGTTTTTTCGACAGTATGTATTTAGCTAT
TTTTATATGAATCTTTTTATTCGTAATGTTTTCTATAAAATACCCAATATGACCATTTCA
TGTGTGATTAGTACATACTGTTGCTGATAGATCTTGTATTTTG-TTTTATACTATTTTAC
GCATTTTATTATATGTATTTTGATATATTTTTAGGGCGATTTCTTAATATTTTTTGAATG
TTCATTTTATGTATGAACTTTTTTATATTATCATATGATTTTATAACAGCATATTGTGGT
TGAGAATTATTAGGGTTATATTCTTTTTTTATTAATATCTTATTTTTGATACCGTTTCAT
CTCCATAAAATTCGGTTTTAAAGCATTTTTTATAGGTAAAATAGGAGATATATTGCTCAT
ATTTGCATTTTCAATATTATTTTCAATGAATGGTTATTACATAGCAACGTTTCATATTAT
AAATTTTATGTGTGTTGATTACTATTACATAGTATTTATAACTTTAATATTATTATGTTG
TGCTTTTACGAAAATGATTACCAGATGCAATGGAAGGACCAATACCTGTATCTGCATTAA
TACATGCCGCAACGTTAGTTGTATGTGGAATAATATTAGGTAGTTTCATATTTTGGTGTT
TCGAATTTTGATTTAGCTATTTTTATAGTATAATTTGCTGAACAACCGCAATAATAGTAT
TAATGAGTCTGTGTGTCTTTTATAATTTTGACGCAAAACGTTATATAGCATTTAGTACAA
TCTGTCAAATAAGTTTTTCGTTTTTTTGTTGTATTTGTTTAGATCTTTATGTAGGTTGCT
TATTTTTTTGTTATCACATGTTTTATAAGGCATCTTTGTTTATAGTAATAGGTATATGAA
TACATATATTCTTTGGTCTGC
>KF220756_1
GTCTAAGAAATATATTTAAGATTATTCTTGTATATATATTTATAAATTAATAATTCT-AA
AAATAAAATAAAG-TTCCTCGAAAATAAAATTTTAGTAGCATAGTAATTTGTTAACTAAT
TATTAAAGTGTTCCACAGAAATTTTTTAAATTAAAACAAAAAAAATAATTTATGAATTAA
AATAAAAATTTTAATAAAAATTAAATAATTAAAATAGGGCAAGTCCTACTCTCCTTTACA
AAGAGAACGTTTCAATAATACGTATAAAATCGTTGTAAAGCAGATTTGTTTATATATTTA
ATTAATATAAGGAGTGCATAGTAATATTAGTACGCAAGGATCAATTATTTGTTATTTTAT
ATATACTACTTCAAGGTTTAATATTAAACTTAAGTCTATTGTTATTATTCATATTAATTT
TTTTAAAAGTTTTTAAGTTTTATGCTAGTTTATTTTAAAATAATTTTATTTGTCATATTT
TAGGAATAGATAATAATATTTGTTTTTAAGAGTT-AAATATTTAAAT-AAAAATATATTT
ATTACATATAACATGTATTTTAATAAAAAGCGGAGAAAAGAGGAAGGGTCTTCTAATGTC
AGGTTGTTTATATAGGATATATGGAGTGGGGTTCAGTTTAGGTCTATTTATTATGTTACA
GATAATATGTGGTGTTTGCTTAGCATGAATGTTTTTTAGTTGTTTTATTTGTGCAAATTG
ATATTTTATTTTATTTTTGTGAGACTTTGATTTAGGTTTTGTGATTAGAAGTATTCATAT
CTGTTTTACTTCTTTGCTATATTTTTTATTATATGTGCATATATTTAAATGTATAATATT
GGTAATTTTATTTGACACACATTTATTAGTATGATTTATAGGATTTATATTATTTATGTT
TATAATAATTATTGCATTTATTGGGTACGTGTTACCATGTACAATGATGTCTTATTGAGG
ATTAACAGTTTTTAGTAATATTTTAGCTACTGTTCCTGTATTCGGCCAGTGATTATGTTA
TTGAATATGGGGTAGTGAATTTATAAATGATTTTACGCTTTTAAAACTTCATGTATTACA
TGTCCTGCTCCCTTTTGTTTTAATCATGGTATAACTAAGTATAAAATTATTAAAAAATGA
AAAAAAGATGAAATTCATAAGAAAGTAATTTTCGTTATATTTAATATCAAAAATATTGTA
AATCAAAAAAAAGTAATATAAAATTAACAAAATGCATAGACTTATGCTATAAATTAAATG
AAAATTGAGGTATAAATAAAAGATGTAATTTTTTGTGGAGATAAAAATTAGAAATAAAAA
GCAAAAATTATTTACACTAAGTACAAAGAGTAAACTTATAATTGCAAAGCTATTCAATCC
AATTATAACGCAAGTACAGGATTGTAATAAAACAAGTTTTATAAATATAATATAGAAATA
GACCAAGCATATTAGTAAAATAATTAAAATAAAACAAAACAAAACATAGAAGTCAAAAAT
TAAAAAACAAAAATCACATAGGAAGAAGCAAAAGTGCAGGAGTAAGAAGTAAAGCAATAA
AAATAATAGAATAAAATTAATTAAGTTAATCATATAATAATATCATAAAATTAATATTTT
ATATCCAAAGCGACTTGATAATAAAAGTAAGAAAAGTAGTAAACTAAAAAGTTCAAATAA
AATTGATATAAAAATTATATGTGTTACAAATAAAAATAATATAATAATAATGTATTGAAT
AATAATTATCATAAATAAAAATCTTGTGTCAAATGTAAGAAAACAAAACATAAAAAAGAA
ACAAAAAAGGAATAAAATTAAAAATATAAAGCATACATATGAATCTAAAAATAATACAAT
AATCGAAAAAAATAATGTACGCATAGTTGCTAAATAAACAAAACAACTAGAAAATAAAAA
GCATCCAACTAAAAAAACACTAAACA-CATTACACACTAAGTGTATACTTAATAAAAACA
AGATGGAAAAGCTTTTATCAAAAAGAATAATAAATCCTAAAGGTAGGAAGAATCATGGAA
AAAATATGCAGAATAACGTTATTAATAATCCGAAAAGAAAGTAAA-TACCATCAAAACCA
ATTATAAATAAAGTAAATTTAACAAAAAGTTTAATGCCATCTGTAATAGGTGTCAATATC
CCAAAC-AAAAAAAGAGCTGGCCCGACTCTAAGTTGTACAATAGCTAAAACTTTCCTTTC
ACAAAGGCTAACAACTTTCTACAGTTTTATTTGTTACAAAGATAAATAATATATATTGTA
CATGAGATTTTATATCATCAAAATTTGTGGATACTTATTGGTTTGTAATAGGAGTTATGT
TTATTATGTGTTTATTATTAAGACTATGTTTATTGCTATATTTCGGTTGTTTAAATTTTG
TTAGTTTTGATTTATGTAAGGTTGTAGGATTTCAATGATATTGAGTATACTTTTTATTTG
GAGAAACTACAATATTCAGCAATTTAATACTTGAGAGTGATTATTTGGTAGGTGATATGC
GTCTATTACAGTGCAACCATGTACTCACATTATTAAGTTTAGTAATTTATAAATTGTGAG
TATCAGCTGTAGATGTTATCCATTCATTTACACTAGCTAGTTTAGGTATTAAGGTAGAGA
ACCGGGGAGGTAATTTTAACAACAGATTTATATTTGCAATATTTTAC-TTAGTAATTTTT
AGCTCAATAAGTTCAATAGCATGTATAGTAATATGTATGATAGTAATATCACATTTCAAT
ATATT-AAATTTACAAATTTTTTTAGATATTTGTTTTTTCGACAGTATGTATTTAGCTAT
TTTTATATGAATCTTTTTATTCGTAATGTTTTCTATAAAATACCCAATATGACCATTTCA
TGTGTGATTAGTACATACTGTTGCTGATAGATCTTGTATTTTG-TTTTATACTATTTTAC
GCATTTTATTATATGTATTTTGATATATTTTTAGGGCGATTTCTTAATATTTTTTGAATG
TTCATTTTATGTATGAACTTTTTTATATTATCATATGATTTTATAACAGCATATTGTGGT
TGAGAATTATTAGGGTTATATTCTTTTTTTATTAATATCTTATTTTTGATACCGTTTCAT
CTCCATAAAATTCGGTTTTAAAGCATTTTTTATAGGTAAAATAGGAGATATATTGCTCAT
ATTTGCATTTTCAATATTATTTTCAATGAATGGTTATTACATAGCAACGTTTCATATTAT
AAATTTTATGTGTGTTGATTACTATTACATAGTATTTATAACTTTAATATTATTATGTTG
TGCTTTTACGAAAATGATTACCAGATGCAATGGAAGGACCAATACCTGTATCTGCATTAA
TACATGCCGCAACGTTAGTTGTATGTGGAATAATATTAGGTAGTTTCATATTTTGGTGTT
TCGAATTTTGATTTAGCTATTTTTATAGTATAATTTGCTGAACAACCGCAATAATAGTAT
TAATGAGTCTGTGTGTCTTTTATAATTTTGACGCAAAACGTTATATAGCATTTAGTACAA
TCTGTCAAATAAGTTTTTCGTTTTTTTGTTGTATTTGTTTAGATCTTTATGTAGGTTGCT
TATTTTTTTGTTATCACATGTTTTATAAGGCATCTTTGTTTATAGTAATAGGTATATGAA
TACATATATTCTTTGGTCTGC
>KF220718_1
GTCTAAGAAATATATTTAAGATTATTCTTGTATATATATTTATAAATTAATAATTCTAAA
AAATAAAATAAAG-TTCCTCGAAAATAAAATTTTAGTAGCATAGTAATTTGTTAACTAAT
TATTAAAGTGTTCCACAGAAATTTTTTAAATTAAAACAAAAAAAATAATTTATGAATTAA
AATAAAAATTTTAATAAAAATTAAATAATTAAAATAGGGCAAGTCCTACTCTCCTTTACA
AAGAGAACGTTTCAATAATACGTATAAAATCGTTGTAAAGCAGATTTGTTTATATATTTA
ATTAATATAAGGAGTGCATAGTAATATTAGTACGCAAGGATCAATTATTTGTTATTT--T
ATATACT-CTTCAAGGTTTAATATTAAACTTAACCCTAGTGTTATTATTCATATTAATTT
TTTTAAAAGTTTTTAAGTTTTATGCTAGTTTATTTTAAAATAATTTTATTTGTCATATTT
TAGGAATAGATAATAATATTTGTTTTTAAGAGTT-AAATATTTAAAT-AATAATATATTT
ATTACATATAACATGTATTTTAATAAAAAGCGGAGAAAAGAGGAAGGGTCTTCTAATGTC
AGGTTGTTTATATAGGATATATGGAGTGGGGTTCAGTTTAGGTCTATTTATTATGTTACA
GATAATATGTGGTGTTTGCTTAGCATGAATGTTTTTTAGTTGTTTTATTTGTGCAAATTG
ATATTTTATTTTATTTTTGTGAGACTTTGATTTAGGTTTTGTGATTAGAAGTATTCATAT
CTGTTTTACTTCTTTGCTATATTTTCTATTATATGTGCATATATTTAAATGTATAATATT
GGTAATTTTATTTGACACACATTTATTAGTATGATTTATAGGATTTATATTATTTATGTT
TATAATAATTATTGCATTTATTGGGTACGTGTTACCATGTACAATGATGTCTTATTGAGG
ATTAACAGTTTTTAGTAATATTTTAGCTACTGTTCCTGTATTCGGCCAGTGATTATGTTA
TTGAATATGGGGTAGTGAATTTATAAATGATTTTACGCTTTTAAAACTTCATGTATTACA
TGTCCTGCTCCCTTTTGTTTTAATCATGGTATAACTAAGTATAAAATTATTAAAAAATGA
AAAAAAGATGAAATTCATAAGAAAGTAATTTTCGTTATATTTAATATCAAAAATATTGTA
AATCAAAAAAAAGTAATATAAAATTAACAAAATGCATAGACTTATACTATAAATTAAATG
AAAATTGAGGTATAAATAAAAGATGTAATTTTTTGTGGAGATAAAAATTAGAAATAAAAA
GCAAAAATTATTTACACTAAGTACAAAGAGTAAACTTATAATTGCAAAGCTATTCAATCC
AATTATAACGCAAGTACAGGATTGTAATAAAACAAGTTTTATAAATATAATATAGAAATA
GACCAAGCATATTAGTAAAATAATTAAAATAAAACAAAACAAAACATAGAAGTCAAAAAT
TAAAAAACAAAAATCACATAGGAAGAAGCAAAAGTGCAGGAGTAAGAAGTAAAGCAATAA
AAATAATAGAATAAAATTAATTAAGTTAATCATATAATAATATCATAAAATTAATATTTT
ATATCCAAAGCGACTTGATAATAAAAGTAAGAAAAGTAGTAAACTAAAAAGTTCAAATAA
AATTGATATAAAAATTATATGTGTTACAAATAAAAATAATATAATAATAATGTATTGAAT
AATAATTATCATAAATAAAAATCTTGTGTCAAATGTAAGAAAACAAAACATAAAAAAGAA
ACAAAAAAGGAATAAAATTAAAAATATAAAGCATACATATGAATCTAAAAATAATACAAT
AATCGAAAAAAATAATGTACGCATAGTTGCTAAATAAACAAAACAACTAGAAAATAAAAA
GCATCCAACTAAAAAAACACTAAACA-CATTACACACTAAGTGTATACTTAATAAAAACA
AGATGGAAAAGCTTTTATCAAAAAGAATAATAAATCCTAAAGGTAGGAAGAATCATGGAA
AAAATATGCAGAATAACGTTATTAATAATCCGAAAAGAAAGTAAA-TACCATCAAAACCA
ATTATAAATAAAGTAAATTTAACAAAAAGTTTAATGCCATCTGTAATAGGTGTCAATATC
CCAAAC-AAAAAAAGAGCTGGCCCGACTCTAAGTTGTACAATAGCTAAAACTTTCCTTTC
ACAAAGGCTAACAACTTTCTACAGTTTTATTTGTTACAAAGATAAATAATATATATTGTA
CATGAGATTTTATATCATCAAAATTTGTGGATACTTATTGGTTTGTAATAGGAGTTATGT
TTATTATGTGTTTATTATTAAGACTATGTTTATTGCTATATTTCGGTTGTTTAAATTTTG
TTAGTTTTGATTTATGTAAGGTTGTAGGATTTCAATGATATTGAGTATACTTTTTATTTG
GAGAAACTACAATATTCAGCAATTTAATACTTGAGAGTGATTATTTGGTAGGTGATATGC
GTCTATTACAGTGCAACCATGTACTCACATTATTAAGTTTAGTAATTTATAAATTGTGAG
TATCAGCTGTAGATGTTATCCATTCATTTACACTAGCTAGTTTAGGTATTAAGGTAGAGA
ACCGGGGAGGTAATTTTAACAACAGATTTATATTTGCAATATTTTAC-TTAGTAATTTTT
AGCTCAATAAGTTCAATAGCATGTATAGTAATATGTATGATAGTAATATCACATTTCAAT
ATATT-AAATTTACAAATTTTTTTAGATATTTGTTTTTTCGACAGTATGTATTTAGCTAT
TTTTATATGAATCTTTTTATTCGTAATGTTTTCTATAAAATACCCAATATGACCATTTCA
TGTGTGATTAGTACATACTGTTGCTGATAGATCTTGTATTTTG-TTTTATACTATTTTAC
GCATTTTATTATATGTATTTTGATATATTTTTAGGGCGATTTCTTAATATTTTTTGAATG
TTCATTTTATGTATGAACTTTTTTATATTATCATATGATTTTATAACAGCATATTGTGGT
TGAGAATTATTAGGGTTATATTC-TTTTTTATTAATATCTTATTTTTGATACCGTTTCAT
CTCCATAAAATTCGGTTTTAAAGCATTTTTTATAGGTAAAATAGGAGATATATTGCTCAT
ATTTGCATTTTCAATATTATTTTCAATGAATGGTTATTACATAGCAACGTTTCATATTAT
AAATTTTATGTGTGTTGATTACTATTACATAGTATTTATAACTTTAATATTATTATGTTG
TGCTTTTACGAAAATGATTACCAGATGCAATGGAAGGACCAATACCTGTATCTGCATTAA
TACATGCTGCAACGTTAGTTGTATGTGGAATAATATTAGGTAGTTTCATATTTTGGTGTT
TCGAATTTTGATTTAGCTATTTTTATAGTATAATTTGCTGAACAACCGCAATAATAGTAT
TAATGAGTCTGTGTGTCTTTTATAATTTTGACGCAAAACGTTATATAGCATTTAGTACAA
TCTGTCAAATAAGTTTTTCGTTTTTTTGTTGTATTTGTTTAGATCTTTATGTAGGTTGCT
TATTTTTTTGTTATCACATGTTTTATAAGGCATCTTTGTTTATAGTAATAGGTATATGAA
TACATATATTCTTTGGTCTAC
>KF220719_1
GTCTAAGAAATATATTTAAGATTATTCTTGTATATATATTTATAAATTAATAATTCTAAA
AAATAAAATAAAG-TTCCTCGAAAATAAAATTTTAGTAGCATAGTAATTTGTTAACTAAT
TATTAAAGTGTTCCACAGAAATTTTTTAAATTAAAACAAAAAAAATAATTTATGAATTAA
AATAAAAATTTTAATAAAAATTAAATAATTAAAATAGGGCAAGTCCTACTCTCCTTTACA
AAGAGAACGTTTCAATAATACGTATAAAATCGTTGTAAAGCAGATTTGTTTATATATTTA
ATTAATATAAGGAGTGCATAGTAATATTAGTACGCAAGGATCAATT-TTTGTTATTT--T
ATATACTACTTCAAGGTTTAATATTAAACTTAACCCTAGTGTTATTATTCATATTAATTT
TTTTAAAAGTTTTTAAGTTTTATGCTAGTTTATTTTAAAATAATTTTATTTGTCATATTT
TAGGAATAGATAATAATATTTGTTTTTAAGAGTT-AAATATTTAAAT-AATAATATATTT
ATTACATATAACATGTATTTTAATAAAAAGCGGAGAAAAGAGGAAGGGTCTTCTAATGTC
AGGTTGTTTATATAGGATATATGGAGTGGGGTTCAGTTTAGGTCTATTTATTATGTTACA
GATAATATGTGGTGTTTGCTTAGCATGAATGTTTTTTAGTTGTTTTATTTGTGCAAATTG
ATATTTTATTTTATTTTTGTGAGACTTTGATTTAGGTTTTGTGATTAGAAGTATTCATAT
CTGTTTTACTTCTTTGCTATATTTTCTATTATATGTGCATATATTTAAATGTATAATATT
GGTAATTTTATTTGACACACATTTATTAGTATGATTTATAGGATTTATATTATTTATGTT
TATAATAATTATTGCATTTATTGGGTACGTGTTACCATGTACAATGATGTCTTATTGAGG
ATTAACAGTTTTTAGTAATATTTTAGCTACTGTTCCTGTATTCGGCCAGTGATTATGTTA
TTGAATATGGGGTAGTGAATTTATAAATGATTTTACGCTTTTAAAACTTCATGTATTACA
TGTCCTGCTCCCTTTTGTTTTAATCATGGTATAACTAAGTATAAAATTATTAAAAAATGA
AAAAAAGATGAAATTCATAAGAAAGTAATTTTCGTTATATTTAATATCAAAAATATTGTA
AATCAAAAAAAAGTAATATAAAATTAACAAAATGCATAGACTTATACTATAAATTAAATG
AAAATTGAGGTATAAATAAAAGATGTAATTTTTTGTGGAGATAAAAATTAGAAATAAAAA
GCAAAAATTATTTACACTAAGTACAAAGAGTAAACTTATAATTGCAAAGCTATTCAATCC
AATTATAACGCAAGTACAGGATTGTAATAAAACAAGTTTTATAAATATAATATAGAAATA
GACCAAGCATATTAGTAAAATAATTAAAATAAAACAAAACAAAACATAGAAGTCAAAAAT
TAAAAAACAAAAATCACATAGGAAGAAGCAAAAGTGCAGGAGTAAGAAGTAAAGCAATAA
AAATAATAGAATAAAATTAATTAAGTTAATCATATAATAATATCATAAAATTAATATTTT
ATATCCAAAGCGACTTGATAATAAAAGTAAGAAAAGTAGTAAACTAAAAAGTTCAAATAA
AATTGATATAAAAATTATATGTGTTACAAATAAAAATAATATAATAATAATGTATTGAAT
AATAATTATCATAAATAAAAATCTTGTGTCAAATGTAAGAAAACAAAACATAAAAAAGAA
ACAAAAAAGGAATAAAATTAAAAATATAAAGCATACATATGAATCTAAAAATAATACAAT
AATCGAAAAAAATAATGTACGCATAGTTGCTAAATAAACAAAACAACTAGAAAATAAAAA
GCATCCAACTAAAAAAACACTAAACA-CATTACACACTAAGTGTATACTTAATAAAAACA
AGATGGAAAAGCTTTTATCAAAAAGAATAATAAATCCTAAAGGTAGGAAGAATCATGGAA
AAAATATGCAGAATAACGTTATTAATAATCCGAAAAGAAAGTAAA-TACCATCAAAACCA
ATTATAAATAAAGTAAATTTAACAAAAAGTTTAATGCCATCTGTAATAGGTGTCAATATC
CCAAAC-AAAAAAAGAGCTGGCCCGACTCTAAGTTGTACAATAGCTAAAACTTTCCTTTC
ACAAAGGCTAACAACTTTCTACAGTTTTATTTGTTACAAAGATAAATAATATATATTGTA
CATGAGATTTTATATCATCAAAATTTGTGGATACTTATTGGTTTGTAATAGGAGTTATGT
TTATTATGTGTTTATTATTAAGACTATGTTTATTGCTATATTTCGGTTGTTTAAATTTTG
TTAGTTTTGATTTATGTAAGGTTGTAGGATTTCAATGATATTGAGTATACTTTTTATTTG
GAGAAACTACAATATTCAGCAATTTAATACTTGAGAGTGATTATTTGGTAGGTGATATGC
GTCTATTACAGTGCAACCATGTACTCACATTATTAAGTTTAGTAATTTATAAATTGTGAG
TATCAGCTGTAGATGTTATCCATTCATTTACACTAGCTAGTTTAGGTATTAAGGTAGAGA
ACCGGGGAGGTAATTTTAACAACAGATTTATATTTGCAATATTTTAC-TTAGTAATTTTT
AGCTCAATAAGTTCAATAGCATGTATAGTAATATGTATGATAGTAATATCACATTTCAAT
ATATT-AAATTTACAAATTTTTTTAGATATTTGTTTTTTCGACAGTATGTATTTAGCTAT
TTTTATATGAATCTTTTTATTCGTAATGTTTTCTATAAAATACCCAATATGACCATTTCA
TGTGTGATTAGTACATACTGTTGCTGATAGATCTTGTATTTTG-TTTTATACTATTTTAC
GCATTTTATTATATGTATTTTGATATATTTTTAGGGCGATTTCTTAATATTTTTTGAATG
TTCATTTTATGTATGAACTTTTTTATATTATCATATGATTTTATAACAGCATATTGTGGT
TGAGAATTATTAGGGTTATATTC-TTTTTTATTAATATCTTATTTTTGATACCGTTTCAT
CTCCATAAAATTCGGTTTTAAAGCATTTTTTATAGGTAAAATAGGAGATATATTGCTCAT
ATTTGCATTTTCAATATTATTTTCAATGAATGGTTATTACATAGCAACGTTTCATATTAT
AAATTTTATGTGTGTTGATTACTATTACATAGTATTTATAACTTTAATATTATTATGTTG
TGCTTTTACGAAAATGATTACCAGATGCAATGGAAGGACCAATACCTGTATCTGCATTAA
TACATGCTGCAACGTTAGTTGTATGTGGAATAATATTAGGTAGTTTCATATTTTGGTGTT
TCGAATTTTGATTTAGCTATTTTTATAGTATAATTTGCTGAACAACCGCAATAATAGTAT
TAATGAGTCTGTGTGTCTTTTATAATTTTGACGCAAAACGTTATATAGCATTTAGTACAA
TCTGTCAAATAAGTTTTTCGTTTTTTTGTTGTATTTGTTTAGATCTTTATGTAGGTTGCT
TATTTTTTTGTTATCACATGTTTTATAAGGCATCTTTGTTTATAGTAATAGGTATATGAA
TACATATATTCTTTGGTCTAC
>KF220715_1
GTCTAAGAAATATATTTAAGATTATTCTTGTATATATATTTATAAATTAATAATTCTAAA
AAATAAAATAAAG-TTCCTCGAAAATAAAATTTTAGTAGCATAGTAATTTGTTAACTAAT
TATTAAAGTGTTCCACAGAAATTTTTTAAATTAAAACAAAAAAAATAATTTATGAATTAA
AATAAAAATTTTAATAAAAATTAAATAATTAAAATAGGGCAAGTCCTACTCTCCTTTACA
AAGAGAACGTTTCAATAATACGTATAAAATCGTTGTAAAGCAGATTTGTTTATATATTTA
ATTAATATAAGGAGTGCATAGTAATATTAGTACGCAAGGATCAATTATTTGTTATTTTAT
ATATACTACTTCAAGGTTTAATATTAAACTTAACCCTAGTGTTATTATTCATATTAATTT
TTTTAAAAGTTTTTAAGTTTTATGCTAGTTTATTTTAAAATAATTTTATTTGTCATATTT
TAGGAATAGATAATAATATTTGTTTTTAAGAGTT-AAATATTTAAAT-AATAATATATTT
ATTACATATAACATGTATTTTAATAAAAAGCGGAGAAAAGAGGAAGGGTCTTCTAATGTC
AGGTTGTTTATATAGGATATATGGAGTGGGGTTCAGTTTAGGTCTATTTATTATGTTACA
GATAATATGTGGTGTTTGCTTAGCATGAATGTTTTTTAGTTGTTTTATTTGTGCAAATTG
ATATTTTATTTTATTTTTGTGAGACTTTGATTTAGGTTTTGTGATTAGAAGTATTCATAT
CTGTTTTACTTCTTTGCTATATTTTCTATTATATGTGCATATATTTAAATGTATAATATT
GGTAATTTTATTTGACACACATTTATTAGTATGATTTATAGGATTTATATTATTTATGTT
TATAATAATTATTGCATTTATTGGGTACGTGTTACCATGTACAATGATGTCTTATTGAGG
ATTAACAGTTTTTAGTAATATTTTAGCTACTGTTCCTGTATTCGGCCAGTGATTATGTTA
TTGAATATGGGGTAGTGAATTTATAAATGATTTTACGCTTTTAAAACTTCATGTATTACA
TGTCCTGCTCCCTTTTGTTTTAATCATGGTATAACTAAGTATAAAATTATTAAAAAATGA
AAAAAAGATGAAATTCATAAGAAAGTAATTTTCGTTATATTTAATATCAAAAATATTGTA
AATCAAAAAAAAGTAATATAAAATTAACAAAATGCATAGACTTATACTATAAATTAAATG
AAAATTGAGGTATAAATAAAAGATGTAATTTTTTGTGGAGATAAAAATTAGAAATAAAAA
GCAAAAATTATTTACACTAAGTACAAAGAGTAAACTTATAATTGCAAAGCTATTCAATCC
AATTATAACGCAAGTACAGGATTGTAATAAAACAAGTTTTATAAATATAATATAGAAATA
GACCAAGCATATTAGTAAAATAATTAAAATAAAACAAAACAAAACATAGAAGTCAAAAAT
TAAAAAACAAAAATCACATAGGAAGAAGCAAAAGTGCAGGAGTAAGAAGTAAAGCAATAA
AAATAATAGAATAAAATTAATTAAGTTAATCATATAATAATATCATAAAATTAATATTTT
ATATCCAAAGCGACTTGATAATAAAAGTAAGAAAAGTAGTAAACTAAAAAGTTCAAATAA
AATTGATATAAAAATTATATGTGTTACAAATAAAAATAATATAATAATAATGTATTGAAT
AATAATTATCATAAATAAAAATCTTGTGTCAAATGTAAGAAAACAAAACATAAAAAAGAA
ACAAAAAAGGAATAAAATTAAAAATATAAAGCATACATATGAATCTAAAAATAATACAAT
AATCGAAAAAAATAATGTACGCATAGTTGCTAAATAAACAAAACAACTAGAAAATAAAAA
GCATCCAACTAAAAAAACACTAAACA-CATTACACACTAAGTGTATACTTAATAAAAACA
AGATGGAAAAGCTTTTATCAAAAAGAATAATAAATCCTAAAGGTAGGAAGAATCATGGAA
AAAATATGCAGAATAACGTTATTAATAATCCGAAAAGAAAGTAAA-TACCATCAAAACCA
ATTATAAATAAAGTAAATTTAACAAAAAGTTTAATGCCATCTGTAATAGGTGTCAATATC
CCAAAC-AAAAAAAGAGCTGGCCCGACTCTAAGTTGTACAATAGCTAAAACTTTCCTTTC
ACAAAGGCTAACAACTTTCTACAGTTTTATTTGTTACAAAGATAAATAATATATATTGTA
CATGAGATTTTATATCATCAAAATTTGTGGATACTTATTGGTTTGTAATAGGAGTTATGT
TTATTATGTGTTTATTATTAAGACTATGTTTATTGCTATATTTCGGTTGTTTAAATTTTG
TTAGTTTTGATTTATGTAAGGTTGTAGGATTTCAATGATATTGAGTATACTTTTTATTTG
GAGAAACTACAATATTCAGCAATTTAATACTTGAGAGTGATTATTTGGTAGGTGATATGC
GTCTATTACAGTGCAACCATGTACTCACATTATTAAGTTTAGTAATTTATAAATTGTGAG
TATCAGCTGTAGATGTTATCCATTCATTTACACTAGCTAGTTTAGGTATTAAGGTAGAGA
ACCGGGGAGGTAATTTTAACAACAGATTTATATTTGCAATATTTTAC-TTAGTAATTTTT
AGCTCAATAAGTTCAATAGCATGTATAGTAATATGTATGATAGTAATATCACATTTCAAT
ATATT-AAATTTACAAATTTTTTTAGATATTTGTTTTTTCGACAGTATGTATTTAGCTAT
TTTTATATGAATCTTTTTATTCGTAATGTTTTCTATAAAATACCCAATATGACCATTTCA
TGTGTGATTAGTACATACTGTTGCTGATAGATCTTGTATTTTG-TTTTATACTATTTTAC
GCATTTTATTATATGTATTTTGATATATTTTTAGGGCGATTTCTTAATATTTTTTGAATG
TTCATTTTATGTATGAACTTTTTTATATTATCATATGATTTTATAACAGCATATTGTGGT
TGAGAATTATTAGGGTTATATTC-TTTTTTATTAATATCTTATTTTTGATACCGTTTCAT
CTCCATAAAATTCGGTTTTAAAGCATTTTTTATAGGTAAAATAGGAGATATATTGCTCAT
ATTTGCATTTTCAATATTATTTTCAATGAATGGTTATTACATAGCAACGTTTCATATTAT
AAATTTTATGTGTGTTGATTACTATTACATAGTATTTATAACTTTAATATTATTATGTTG
TGCTTTTACGAAAATGATTACCAGATGCAATGGAAGGACCAATACCTGTATCTGCATTAA
TACATGCTGCAACGTTAGTTGTATGTGGAATAATATTAGGTAGTTTCATATTTTGGTGTT
TCGAATTTTGATTTAGCTATTTTTATAGTATAATTTGCTGAACAACCGCAATAATAGTAT
TAATGAGTCTGTGTGTCTTTTATAATTTTGACGCAAAACGTTATATAGCATTTAGTACAA
TCTGTCAAATAAGTTTTTCGTTTTTTTGTTGTATTTGTTTAGATCTTTATGTAGGTTGCT
TATTTTTTTGTTATCACATGTTTTATAAGGCATCTTTGTTTATAGTAATAGGTATATGAA
TACATATATTCTTTGGTCTAC
>KF220738_1
GTCTAAGAAATATATTTAAGATTATTCTTGTATATATATTTATAAATTAATAATTCT-AA
AAATAAAATAAAG-TTCCTCGAAAATAAAATTTTAGTAGCATAGTAATTTGTTAACTAAT
TATTAAAGTGTTCCACAGAAATTTTTTAAATTAAAACAAAAAAAATAATTTATGAATTAA
AATAAAAATTTTAATAAAAATTAAATAATTAAAATAGGGCAAGTCCTACTCTCCTTTACA
AAGAGAACGTTTCAATAATACGTATAAAATCGTTGTAAAGCAGATTT-TTTATATATTTA
ATTAATATAAGGAGTGCATAGTAATATTAGTACGCAAGGATCAATTATTTGTTATTTTAT
ATATACTACTTCAAGGTTTAATATTAAACTTAACCTTAGTGTTATTATTCATATTAATTT
TTTTAAAAGTTTTTAAGTTTTATGCTAGTTTATTTTAAAATAATTTTATTTGTCATATTT
TAGGAATAGATAATAATATTTGTTTTTAAGAGTT-AAATATTTAAAT-AATAATATATTT
ATTACATATAACATGTATTTTAATAAAAAGCGGAGAAAAGAGGAAGGGTCTTCTAATGTC
AGGTTGTTTATATAGGATATATGGAGTGGGGTTCAGTTTAGGTCTATTTATTATGTTACA
GATAATATGTGGTGTTTGCTTAGCATGAATGTTTTTTAGTTGTTTTATTTGTGCAAATTG
ATATTTTATTTTATTTTTGTGAGACTTTGATTTAGGTTTTGTGATTAGAAGTATTCATAT
CTGTTTTACTTCTTTGCTATATTTTCTATTATATGTGCATATATTTAAATGTATAATATT
GGTAATTTTATTTGACACACATTTATTAGTATGATTTATAGGATTTATATTATTTATGTT
TATAATAATTATTGCATTTATTGGGTACGTGTTACCATGTACAATGATGTCTTATTGAGG
ATTAACAGTTTTTAGTAATATTTTAGCTACTGTTCCTGTATTCGGCCAGTGATTATGTTA
TTGAATATGGGGTAGTGAATTTATAAATGATTTTACGCTTTTAAAACTTCATGTATTACA
TGTCCTGCTCCCTTTTGTTTTAATCATGGTATAACTAAGTATAAAATTATTAAAAAATGA
AAAAAAGATGAAATTCATAAGAAAGTAATTTTCGTTATATTTAATATCAAAAATATTGTA
AATCAAAAAAAAGTAATATAAAATTAACAAAATGCATAGACTTATGCTATAAATTAAATG
AAAATTGAGGTATAAATAAAAGATGTAATTTTTTGTGGAGATAAAAATTAGAAATAAAAA
GCAAAAATTATTTACACTAAGTACAAAGAGTAAACTTATAATTGCAAAGCTATTCAATCC
AATTATAACGCAAGTACAGGATTGTAATAAAACAAGTTTTATAAATATAATATAGAAATA
GACCAAGCATATTAGTAAAATAATTAAAATAAAACAAAACAAAACATAGAAGTCAAAAAT
TAAAAAACAAAAATCACATAGGAAGAAGCAAAAGTGCAGGAGTAAGAAGTAAAGCAATAA
AAATAATAGAATAAAATTAATTAAGTTAATCATATAATAATATCATAAAATTAATATTTT
ATATCCAAAGCGACTTGATAATAAAAGTAAGAAAAGTAGTAAACTAAAAAGTTCAAATAA
AATTGATATAAAAATTATATGTGTTACAAATAAAAATAATATAATAATAATGTATTGAAT
AATAATTATCATAAATAAAAATCTTGTGTCAAATGTAAGAAAACAAAACATAAAAAAGAA
ACAAAAAAGGAATAAAATTAAAAATATAAAGCATACATATGAATCTAAAAATAATACAAT
AATCGAAAAAAATAATGTACGCATAGTTGCTAAATAAACAAAACAACTAGAAAATAAAAA
GCATCCAACTAAAAAAACACTAAACA-CATTACACACTAAGTGTATACTTAATAAAAACA
AGATGGAAAAGCTTTTATCAAAAAGAATAATAAATCCTAAAGGTAGGAAGAATCATGGAA
AAAATATGCAGAATAACGTTATTAATAATCCGAAAAGAAAGTAAA-TACCATCAAAACCA
ATTATAAATAAAGTAAATTTAACAAAAAGTTTAATGCCATCTGTAATAGGTGTCAATATC
CCAAAC-AAAAAAAGAGCTGGCCCGACTCTAAGTTGTACAATAGCTAAAACTTTCCTTTC
ACAAAGGCTAACAACTTTCTACAGTTTTATTTGTTACAAAGATAAATAATATATATTGTA
CATGAGATTTTATATCATCAAAATTTGTGGATACTTATTGGTTTGTAATAGGAGTTATGT
TTATTATGTGTTTATTATTAAGACTATGTTTATTGCTATATTTCGGTTGTTTAAATTTTG
TTAGTTTTGATTTATGTAAGGTTGTAGGATTTCAATGATATTGAGTATACTTTTTATTTG
GAGAAACTACAATATTCAGCAATTTAATACTTGAGAGTGATTATTTGGTAGGTGATATGC
GTCTATTACAGTGCAACCATGTACTCACATTATTAAGTTTAGTAATTTATAAATTGTGAG
TATCAGCTGTAGATGTTATCCATTCATTTACACTAGCTAGTTTAGGTATTAAGGTAGAGA
ACCGGGGAGGTAATTTTAACAACAGATTTATATTTGCAATATTTTAC-TTAGTAATTTTT
AGCTCAATAAGTTCAATAGCATGTATAGTAATATGTATGATAGTAATATCACATTTCAAT
ATATT-AAATTTACAAATTTTTTTAGATATTTGTTTTTTCGACAGTATGTATTTAGCTAT
TTTTATATGAATCTTTTTATTCGTAATGTTTTCTATAAAATACCCAATATGACCATTTCA
TGTGTGATTAGTACATACTGTTGCTGATAGATCTTGTATTTTG-TTTTATACTATTTTAC
GCATTTTATTATATGTATTTTGATATATTTTTAGGGCGATTTCTTAATATTTTTTGAATG
TTCATTTTATGTATGAACTTTTTTATATTATCATATGATTTTATAACAGCATATTGTGGT
TGAGAATTATTAGGGTTATATTC-TTTTTTATTAATATCTTATTTTTGATACCGTTTCAT
CTCCATAAAATTCGGTTTTAAAGCATTTTTTATAGGTAAAATAGGAGATATATTGCTCAT
ATTTGCATTTTCAATATTATTTTCAATGAATGGTTATTACATAGCAACGTTTCATATTAT
AAATTTTATGTGTGTTGATTACTATTACATAGTATTTATAACTTTAATATTATTATGTTG
TGCTTTTACGAAAATGATTACCAGATGCAATGGAAGGACCAATACCTGTATCTGCATTAA
TACATGCTGCAACGTTAGTTGTATGTGGAATAATATTAGGTAGTTTCATATTTTGGTGTT
TCGAATTTTGATTTAGCTATTTTTATAGTATAATTTGCTGAACAACCGCAATAATAGTAT
TAATGAGTCTGTGTGTCTTTTATAATTTTGACGCAAAACGTTATATAGCATTTAGTACAA
TCTGTCAAATAAGTTTTTCGTTTTTTTGTTGTATTTGTTTAGATCTTTATGTAGGTTGCT
TATTTTTTTGTTATCACATGTTTTATAAGGCATCTTTGTTTATAGTAATAGGTATATGAA
TACATATATTCTTTGGTCTAC
>KF220737_1
GTCTAAGAAATATATTTAAGATTATTCTTGTATATATATTTATAAATTAATAATTCT-AA
AAATAAAATAAAG-TTCCTCGAAAATAAAATTTTAGTAGCATAGTAATTTGTTAACTAAT
TATTAAAGTGTTCCACAGAAATTTTTTAAATTAAAACAAAAAAAATAATTTATGAATTAA
AATAAAAATTTTAATAAAAATTAAATAATTAAAATAGGGCAAGTCCTACTCTCCTTTACA
AAGAGAACGTTTCAATAATACGTATAAAATCGTTGTAAAGCAGATTTGTTTATATATTTA
ATTAATATAAGGAGTGCATAGTAATATTAGTACGCAAGGATCAATTATTTGTTATTTTAT
ATATACTACTTCAAGGTTTAATATTAAACTTAACCTTAGTGTTATTATTCATATTAATTT
TTTTAAAAGTTTTTAAGTTTTATGCTAGTTTATTTTAAAATAATTTTATTTGTCATATTT
TAGGAATAGATAATAATATTTGTTTTTAAGAGTT-AAATATTTAAAT-AATAATATATTT
ATTACATATAACATGTATTTTAATAAAAAGCGGAGAAAAGAGGAAGGGTCTTCTAATGTC
AGGTTGTTTATATAGGATATATGGAGTGGGGTTCAGTTTAGGTCTATTTATTATGTTACA
GATAATATGTGGTGTTTGCTTAGCATGAATGTTTTTTAGTTGTTTTATTTGTGCAAATTG
ATATTTTATTTTATTTTTGTGAGACTTTGATTTAGGTTTTGTGATTAGAAGTATTCATAT
CTGTTTTACTTCTTTGCTATATTTTCTATTATATGTGCATATATTTAAATGTATAATATT
GGTAATTTTATTTGACACACATTTATTAGTATGATTTATAGGATTTATATTATTTATGTT
TATAATAATTATTGCATTTATTGGGTACGTGTTACCATGTACAATGATGTCTTATTGAGG
ATTAACAGTTTTTAGTAATATTTTAGCTACTGTTCCTGTATTCGGCCAGTGATTATGTTA
TTGAATATGGGGTAGTGAATTTATAAATGATTTTACGCTTTTAAAACTTCATGTATTACA
TGTCCTGCTCCCTTTTGTTTTAATCATGGTATAACTAAGTATAAAATTATTAAAAAATGA
AAAAAAGATGAAATTCATAAGAAAGTAATTTTCGTTATATTTAATATCAAAAATATTGTA
AATCAAAAAAAAGTAATATAAAATTAACAAAATGCATAGACTTATGCTATAAATTAAATG
AAAATTGAGGTATAAATAAAAGATGTAATTTTTTGTGGAGATAAAAATTAGAAATAAAAA
GCAAAAATTATTTACACTAAGTACAAAGAGTAAACTTATAATTGCAAAGCTATTCAATCC
AATTATAACGCAAGTACAGGATTGTAATAAAACAAGTTTTATAAATATAATATAGAAATA
GACCAAGCATATTAGTAAAATAATTAAAATAAAACAAAACAAAACATAGAAGTCAAAAAT
TAAAAAACAAAAATCACATAGGAAGAAGCAAAAGTGCAGGAGTAAGAAGTAAAGCAATAA
AAATAATAGAATAAAATTAATTAAGTTAATCATATAATAATATCATAAAATTAATATTTT
ATATCCAAAGCGACTTGATAATAAAAGTAAGAAAAGTAGTAAACTAAAAAGTTCAAATAA
AATTGATATAAAAATTATATGTGTTACAAATAAAAATAATATAATAATAATGTATTGAAT
AATAATTATCATAAATAAAAATCTTGTGTCAAATGTAAGAAAACAAAACATAAAAAAGAA
ACAAAAAAGGAATAAAATTAAAAATATAAAGCATACATATGAATCTAAAAATAATACAAT
AATCGAAAAAAATAATGTACGCATAGTTGCTAAATAAACAAAACAACTAGAAAATAAAAA
GCATCCAACTAAAAAAACACTAAACA-CATTACACACTAAGTGTATACTTAATAAAAACA
AGATGGAAAAGCTTTTATCAAAAAGAATAATAAATCCTAAAGGTAGGAAGAATCATGGAA
AAAATATGCAGAATAACGTTATTAATAATCCGAAAAGAAAGTAAA-TACCATCAAAACCA
ATTATAAATAAAGTAAATTTAACAAAAAGTTTAATGCCATCTGTAATAGGTGTCAATATC
CCAAAC-AAAAAAAGAGCTGGCCCGACTCTAAGTTGTACAATAGCTAAAACTTTCCTTTC
ACAAAGGCTAACAACTTTCTACAGTTTTATTTGTTACAAAGATAAATAATATATATTGTA
CATGAGATTTTATATCATCAAAATTTGTGGATACTTATTGGTTTGTAATAGGAGTTATGT
TTATTATGTGTTTATTATTAAGACTATGTTTATTGCTATATTTCGGTTGTTTAAATTTTG
TTAGTTTTGATTTATGTAAGGTTGTAGGATTTCAATGATATTGAGTATACTTTTTATTTG
GAGAAACTACAATATTCAGCAATTTAATACTTGAGAGTGATTATTTGGTAGGTGATATGC
GTCTATTACAGTGCAACCATGTACTCACATTATTAAGTTTAGTAATTTATAAATTGTGAG
TATCAGCTGTAGATGTTATCCATTCATTTACACTAGCTAGTTTAGGTATTAAGGTAGAGA
ACCGGGGAGGTAATTTTAACAACAGATTTATATTTGCAATATTTTAC-TTAGTAATTTTT
AGCTCAATAAGTTCAATAGCATGTATAGTAATATGTATGATAGTAATATCACATTTCAAT
ATATT-AAATTTACAAATTTTTTTAGATATTTGTTTTTTCGACAGTATGTATTTAGCTAT
TTTTATATGAATCTTTTTATTCGTAATGTTTTCTATAAAATACCCAATATGACCATTTCA
TGTGTGATTAGTACATACTGTTGCTGATAGATCTTGTATTTTG-TTTTATACTATTTTAC
GCATTTTATTATATGTATTTTGATATATTTTTAGGGCGATTTCTTAATATTTTTTGAATG
TTCATTTTATGTATGAACTTTTTTATATTATCATATGATTTTATAACAGCATATTGTGGT
TGAGAATTATTAGGGTTATATTC-TTTTTTATTAATATCTTATTTTTGATACCGTTTCAT
CTCCATAAAATTCGGTTTTAAAGCATTTTTTATAGGTAAAATAGGAGATATATTGCTCAT
ATTTGCATTTTCAATATTATTTTCAATGAATGGTTATTACATAGCAACGTTTCATATTAT
AAATTTTATGTGTGTTGATTACTATTACATAGTATTTATAACTTTAATATTATTATGTTG
TGCTTTTACGAAAATGATTACCAGATGCAATGGAAGGACCAATACCTGTATCTGCATTAA
TACATGCTGCAACGTTAGTTGTATGTGGAATAATATTAGGTAGTTTCATATTTTGGTGTT
TCGAATTTTGATTTAGCTATTTTTATAGTATAATTTGCTGAACAACCGCAATAATAGTAT
TAATGAGTCTGTGTGTCTTTTATAATTTTGACGCAAAACGTTATATAGCATTTAGTACAA
TCTGTCAAATAAGTTTTTCGTTTTTTTGTTGTATTTGTTTAGATCTTTATGTAGGTTGCT
TATTTTTTTGTTATCACATGTTTTATAAGGCATCTTTGTTTATAGTAATAGGTATATGAA
TACATATATTCTTTGGTCTAC
>KF220741_1
GTCTAAGAAATATATTTAAGATTATTCTTGTATATATATTTATAAATTAATAATTCT-AA
AAATAAAATAAAG-TTCCTCGAAAATAAAATTTTAGTAGCATAGTAATTTGTTAACTAAT
TATTAAAGTGTTCCACAGAAATTTTTTAAATTAAAACAAAAAAAATAATTTATGAATTAA
AATAAAAATTTTAATAAAAATTAAATAATTAAAATAGGGCAAGTCCTACTCTCCTTTACA
AAGAGAACGTTTCAATAATACGTATAAAATCGTTGTAAAGCAGATTTGTTTATATATTTA
ATTAATATAAGGAGTGCATAGTAATATTAGTACGCAAGGATCAATTATTTGTTATTTTAT
ATATACTACTTCAAGGTTTAATATTAAACTTAAGTCTATTGTTATTATTCATATTAATTT
TTTTAAAAGTTTTTAAGTTTTATGCTAGTTTATTTTAAAATAATTTTATTTGTCATATTT
TAGGAATAGATAATAATATTTGTTTTTAAGAGTT-AAATATTTAAAT-AATAATATATTT
ATTACATATAACATGTATTTTAATAAAAAGCGGAGAAAAGAGGAAGGGTCTTCTAATGTC
AGGTTGTTTATATAGGATATATGGAGTGGGGTTCAGTTTAGGTCTATTTATTATGTTACA
GATAATATGTGGTGTTTGCTTAGCATGAATGTTTTTTAGTTGTTTTATTTGTGCAAATTG
ATATTTTATTTTATTTTTGTGAGACTTTGATTTAGGTTTTGTGATTAGAAGTATTCATAT
CTGTTTTACTTCTTTGCTATATTTTCTATTATATGTGCATATATTTAAATGCATAATATT
GGTAATTTTATTTGACACACATTTATTAGTATGATTTATAGGATTTATATTATTTATGTT
TATAATAATTATTGCATTTATTGGGTACGTGTTACCATGTACAATGATGTCTTATTGAGG
ATTAACAGTTTTTAGTAATATTTTAGCTACTGTTCCTGTATTCGGCCAGTGATTATGTTA
TTGAATATGGGGTAGTGAATTTATAAATGATTTTACGCTTTTAAAACTTCATGTATTACA
TGTCCTGCTCCCTTTTGTTTTAATCATGGTATAACTAAGTATAAAATTATTAAAAAATGA
AAAAAAGATGAAATTCATAAGAAAGTAATTTTCGTTATATTTAATATCAAAAATATTGTA
AATCAAAAAAAAGTAATATAAAATTAACAAAATGCATAGACTTATGCTATAAATTAAATG
AAAATTGAGGTATAAATAAAAGATGTAATTTTTTGTGGAGATAAAAATTAGAAATAAAAA
GCAAAAATTATTTACACTAAGTACAAAGAGTAAACTTATAATTGCAAAGCTATTCAATCC
AATTATAACGCAAGTACAGGATTGTAATAAAACAAGTTTTATAAATATAATATAGAAATA
GACCAAGCATATTAGTAAAATAATTAAAATAAAACAAAACAAAACATAGAAGTCAAAAAT
TAAAAAACAAAAATCACATAGGAAGAAGCAAAAGTGCAGGAGTAAGAAGTAAAGCAATAA
AAATAATAGAATAAAATTAATTAAGTTAATCATATAATAATATCATAAAATTAATATTTT
ATATCCAAAGCGACTTGATAATAAAAGTAAGAAAAGTAGTAAACTAAAAAGTTCAAATAA
AATTGATATAAAAATTATATGTGTTACAAATAAAAATAATATAATAATAATGTATTGAAT
AATAATTATCATAAATAAAAATCTTGTGTCAAATGTAAGAAAACAAAACATAAAAAAGAA
ACAAAAAAGGAATAAAATTAAAAATATAAAGCATACATATGAATCTAAAAATAATACAAT
AACCTGAAAAAATAATGTACGCATAGTTGCTAAATAAACAAAACAACTAGAAAATAAAAA
GCATCCAACTAAAAAAACACTAAACA-CATTACACACTAAGTGTATACTTAATAAAAACA
AGATGGAAAAGCTTTTATCAAAAAGAATAATAAATCCTAAAGGTAGGAAGAATCATGGAA
AAAATATGCAGAATAACGTTATTAATAATCCGAAAAGAAAGTAAA-TACCATCAAAACCA
ATTATAAATAAAGTAAATTTAACAAAAAGTTTAATGCCATCTGTAATAGGTGTCAATATC
CCAAAC-AAAAAAAGAGCTGGCCCGACTCTAAGTTGTACAATAGCTAAAACTTTCCTTTC
ACAAAGGCTAACAACTTTCTACAGTTTTATTTGTTACAAAGATAAATAATATATATTGTA
CATGAGATTTTATATCATCAAAATTTGTGGATACTTATTGGTTTGTAATAGGAGTTATGT
TTATTATGTGTTTATTATTAAGACTATGTTTATTGCTATATTTCGGTTGTTTAAATTTTG
TTAGTTTTGATTTATGTAAGGTTGTAGGATTTCAATGATATTGAGTATACTTTTTATTTG
GAGAAACTACAATATTCAGCAATTTAATACTTGAGAGTGATTATTTGGTAGGTGATATGC
GTCTATTACAGTGCAACCATGTACTCACATTATTAAGTTTAGTAATTTATAAATTGTGAG
TATCAGCTGTAGATGTTATCCATTCATTTACACTAGCTAGTTTAGGTATTAAGGTAGAGA
ACCGGGGAGGTAATTTTAACAACAGATTTATATTTGCAATATTTTAC-TTAGTAATTTTT
AGCTCAATAAGTTCAATAGCATGTATAGTAATATGTATGATAGTAATATCACATTTCAAT
ATATT-AAATTTACAAATTTTTTTAGATATTTGTTTTTTCGACAGTATGTATTTAGCTAT
TTTTATATGAATCTTTTTATTCGTAATGTTTTCTATAAAATACCCAATATGACCATTTCA
TGTGTGATTAGTACATACTGTTGCTGATAGATCTTGTATTTTG-TTTTATACTATTTTAC
GCATTTTATTATATGTATTTTGATATATTTTTAGGGCGATTTCTTAATATTTTTTGAATG
TTCATTTTATGTATGAACTTTTTTATATTATCATATGATTTTATAACAGCATATTGTGGT
TGAGAATTATTAGGGTTATATTC-TTTTTTATTAATATCTTATTTTTGATACCGTTTCAT
CTCCATAAAATTCGGTTTTAAAGCATTTTTTATAGGTAAAATAGGAGATATATTGCTCAT
ATTTGCATTTTCAATATTATTTTCAATGAATGGTTATTACATAGCAACGTTTCATATTAT
AAATTTTATGTGTGTTGATTACTATTACATAGTATTTATAACTTTAATATTATTATGTTG
TGCTTTTACGAAAATGATTACCAGATGCAATGGAAGGACCAATACCTGTATCTGCATTAA
TACATGCTGCAACGTTAGTTGTATGTGGAATAATATTAGGTAGTTTCATATTTTGGTGTT
TCGAATTTTGATTTAGCTATTTTTATAGTATAATTTGCTGAACAACCGCAATAATAGTAT
TAATGAGTCTGTGTGTCTTTTATAATTTTGACGCAAAACGTTATATAGCATTTAGTACAA
TCTGTCAAATAAGTTTTTCGTTTTTTTGTTGTATTTGTTTAGATCTTTATGTAGGTTGCT
TATTTTTTTGTTATCACATGTTTTATAAGGCATCTTTGTTTATAGTAATAGGTATATGAA
TACATATATTCTTTGGTCTAC
>KF220730_1
GTCTAAGAAATATATTTAAGATTATTCTTGTATATATATTTATAAATTAATAATTCT-AA
AAATAAAATAAAG-TTCCTCGAAAATAAAATTTTAGTAGCATAGTAATTTGTTAACTAAT
TATTAAAGTGTTCCACAGAAATTTTTTAAATTAAAACAAAAAAAATAATTTATGAATTAA
AATAAAAATTTTAATAAAAATTAAATAATTAAAATAGGGCAAGTCCTACTCTCCTTTACA
AAGAGAACGTTTCAATAATACGTATAAAATCGTTGTAAAGCAGATTTGTTTATATATTTA
ATTAATATAAGGAGTGCATAGTAATATTAGTACGCAAGGATCAATTATTTGTTATTTTAT
ATATACTACTTCAAGGTTTAATATTAAACTTAAGTCTATTGTTATTATTCATATTAATTT
TTTTAAAAGTTTTTAAGTTTTATGCTAGTTTATTTTAAAATAATTTTATTTGTCATATTT
TAGGAATAGATAATAATATTTGTTTTTAAGAGTT-AAATATTTAAAT-AATAATATATTT
ATTACATATAACATGTATTTTAATAAAAAGCGGAGAAAAGAGGAAGGGTCTTCTAATGTC
AGGTTGTTTATATAGGATATATGGAGTGGGGTTCAGTTTAGGTCTATTTATTATGTTACA
GATAATATGTGGTGTTTGCTTAGCATGAATGTTTTTTAGTTGTTTTATTTGTGCAAATTG
ATATTTTATTTTATTTTTGTGAGACTTTGATTTAGGTTTTGTGATTAGAAGTATTCATAT
CTGTTTTACTTCTTTGCTATATTTTCTATTATATGTGCATATATTTAAATGCATAATATT
GGTAATTTTATTTGACACACATTTATTAGTATGATTTATAGGATTTATATTATTTATGTT
TATAATAATTATTGCATTTATTGGGTACGTGTTACCATGTACAATGATGTCTTATTGAGG
ATTAACAGTTTTTAGTAATATTTTAGCTACTGTTCCTGTATTCGGCCAGTGATTATGTTA
TTGAATATGGGGTAGTGAATTTATAAATGATTTTACGCTTTTAAAACTTCATGTATTACA
TGTCCTGCTCCCTTTTGTTTTAATCATGGTATAACTAAGTATAAAATTATTAAAAAATGA
AAAAAAGATGAAATTCATAAGAAAGTAATTTTCGTTATATTTAATATCAAAAATATTGTA
AATCAAAAAAAAGTAATATAAAATTAACAAAATGCATAGACTTATGCTATAAATTAAATG
AAAATTGAGGTATAAATAAAAGATGTAATTTTTTGTGGAGATAAAAATTAGAAATAAAAA
GCAAAAATTATTTACACTAAGTACAAAGAGTAAACTTATAATTGCAAAGCTATTCAATCC
AATTATAACGCAAGTACAGGATTGTAATAAAACAAGTTTTATAAATATAATATAGAAATA
GACCAAGCATATTAGTAAAATAATTAAAATAAAACAAAACAAAACATAGAAGTCAAAAAT
TAAAAAACAAAAATCACATAGGAAGAAGCAAAAGTGCAGGAGTAAGAAGTAAAGCAATAA
AAATAATAGAATAAAATTAATTAAGTTAATCATATAATAATATCATAAAATTAATATTTT
ATATCCAAAGCGACTTGATAATAAAAGTAAGAAAAGTAGTAAACTAAAAAGTTCAAATAA
AATTGATATAAAAATTATATGTGTTACAAATAAAAATAATATAATAATAATGTATTGAAT
AATAATTATCATAAATAAAAATCTTGTGTCAAATGTAAGAAAACAAAACATAAAAAAGAA
ACAAAAAAGGAATAAAATTAAAAATATAAAGCATACATATGAATCTAAAAATAATACAAT
AATCGAAAAAAATAATGTACGCATAGTTGCTAAATAAACAAAACAACTAGAAAATAAAAA
[truncated: 58,156 more chars]
