# Supplementary material for: Molecular Markers for the Phylogenetic Reconstruction of Trypanosoma cruzi: A Quantitative Review
Source: Pathogens. 2025 Jan 14;14(1):72. doi: 10.3390/pathogens14010072 (PMC11768369; doi:10.3390/pathogens14010072)
Supplement: Supplementary file 1 [file pathogens-14-00072-s001.zip › minicirle_Gblocks.fst]

>AJ747953_1
GGTTCGATTGGGGTTGGTGTAATATATCAACTTTCAGGGCCGAATTCATGCATCTCACCC
GTACATTATTT
>AJ747914_1
GGTTCGATTGGGGTTGGTGTAATATATCAAATTTGGCGCCGAAATTCATGCATCTCACCC
GTACATTATTT
>AJ747977_1
GGTTCGATTGGGGTTGGTGTAATATATCAAATTTATGGCCAAAATTCATGCATCTCACCC
GTACATTATTT
>DQ835652_1
GGTTCGATTGGGGTTGGTGTAATATATCAACTTTGGGGGCCGAATTCATGCATCTCACCC
GTACATTATTT
>AJ748002_1
GGTTCGATTGGGGTTGGTGTAATATATCAACTTTTGGGGCCGAATTCATGCATCTCACCC
GTACATTATTT
>AJ747957_1
GGTTCGATTGGGGTTGGTGTAATATATCAACTTTTGGGGCCAGATTCATGCATCTCACCC
GTACATTATTT
>AJ747929_1
GGTTCGATTGGGGTTGGTGTAATATATCAACTTTTGGGGGCGAATTCATGCATCTCACCC
GTACATTATTT
>AJ747939_1
GGTTCGATTGGGGTTGGTGTAATATATCAACTTTTGGGGCCAGATTCATGCATCTCACCC
GTACATTATTT
>DQ835659_1
GGTTCGATTGGGGTTGGTGTAATATATCAACTTTGGGGGCCGAATTCATGCATCTCACCC
GTACATTATTT
>AJ747936_1
GGTTCGATTGGGGTTGGTGTAATATATCAACTTTTGGGGGCAAATTCATGCATCTCACCC
GTACATTATTT
>AJ747934_1
GGTTCGATTGGGGTTGGTGTAATATATCAACTTTTGGGGGCAAATTCATGCATCTCACCC
GTACATTATTT
>EU088395_1
GGTTCGATTGGGGTTGGTGTAATATATCAACTTTTGGGGCGAAATTCATGCATCTCCCCC
GTACATTATTT
>AJ748041_1
GGTTCGATTGGGGTTGGTGTAATATATCAACTTTTGGGGCCGAATTCATGCATCTCCCCC
GTACATTATTT
>AJ747938_1
GGTTCGATTGGGGTTGGTGTAATATATCACATTTTGGCCCGAAATTCATGCATCTCACCC
GTACATTATTT
>EU088396_1
GGTTCGATTGGGGTTGGTGTAATATATCAACTTTTGGGGCGAAATTCATGCATCTCACCC
GTACATTATTT
>AF242560_1
GGTTCGATTGGGGTTGGTGTAATATATCAACTTTTGGGGGCAAATTCATGCATCTCACCC
GTACATTATTT
>AJ747915_1
GGTTCGATTGGGGTTGGTGTAATATATCAACTTTGGGGGCCAAATTCATGCATCTCACCC
GTACATTATTT
>AF242563_1
GGTTCGATTGGGGTTGGTGTAATATATCAACTTTTGGGGGCGAATTCATGCATCTCACCC
GTACATTATTT
>AJ747943_1
GGTTCGATTGGGGTTGGTGTAATATATCAAATTTGGGGCGGAAATTCATGCATCTCACCC
GTACATTATTT
>AJ747932_1
GGTTCGATTGGGGTTGGTGTAATATATCAAATTTGGGGGCCGAATTCATGCATCTCACCC
GTACATTATTT
>AJ747916_1
GGTTCGATTGGGGTTGGTGTAATATATCAACTTTTGGGGCGAAATTCATGCATCTCACCC
GTACATTATTT
>AJ748063_1
GGTTCGATTGGGGTTGGTGTAATATATCAACTTTTGGGGCGAAATTCATGCATCTCACCC
GTACATTATTT
>AJ747935_1
GGTTCGATTGGGGTTGGTGTAATATATCAAATTTGGGGGCGAAATTCATGCATCTCACCC
GTACATTATTT
>AJ747992_1
GGTTCGATTGGGGTTGGTGTAATATATCAAATTTATGGCCGAAATTCATGCATCTCACCC
GTACATTATTT
>AJ747990_1
GGTTCGATTGGGGTTGGTGTAATATATCAAATTTATGGCCGAAATTCATGCATCTCACCC
GTACATTATTT
>AJ747918_1
GGTTCGATTGGGGTTGGTGTAATATATCAAATTTCAGGGCCGAATTCATGCATCTCACCC
GTACATTATTT
>AJ747993_1
GGTTCGATTGGGGTTGGTGTAATATATCAACTTTTGGGGCCAAATTCATGCATCTCACCC
GTACATTATTT
>DQ835656_1
GGTTCGATTGGGGTTGGTGTAATATATCAACTTTTGGGGCGAAATTCATGCATCTCACCC
GTACATTATTT
>AJ748030_1
GGTTCGATTGGGGTTGGTGTAATATATCAACTTTTGGGGTGAAATTCATGCATCTCACCC
GTACATTATTT
>AJ747996_1
GGTTCGATTGGGGTTGGTGTAATATATCAACTTTTTGGCGGAAATTCATGCATCTCACCC
GTACATTATTT
>DQ835650_1
GGTTCGATTGGGGTTGGTGTAATATATCAACTTTTGGGGCGAAATTCATGCATCTCACCC
GTACATTATTT
>AJ748076_1
GGTTCGATTGGGGTTGGTGTAATATATCAACTTTGGGGGCGAAATTCATGCATCTCACCC
GTACATTATTT
>AJ747923_1
GGTTCGATTGGGGTTGGTGTAATATATCAAATTTGGGGCGGAAATTCATGCATCTCACCC
GTACATTATTT
>AJ747920_1
GGTTCGATTGGGGTTGGTGTAATATATCAAATTTGGGGCGGAAATTCATGCATCTCACCC
GTACATTATTT
>AJ747922_1
GGTTCGATTGGGGTTGGTGTAATATATCAAATTTGGGGCGGAAATTCATGCATCTCACCC
GTACATTATTT
>AJ747960_1
GGTTCGATTGGGGTTGGTGTAATATATCAAATTTGGACCCCAAATTCATGCATCTCACCC
GTACATTATTT
>EU088378_1
GGTTCGATTGGGGTTGGTGTAATATATCAACTTTTGGGGCGAAATTCATGCATCTCACCC
GTACATTATTT
>EU088379_1
GGTTCGATTGGGGTTGGTGTAATATATCAACTTTTGGGGCGAAATTCATGCATCTCACCC
GTACATTATTT
>EU088377_1
GGTTCGATTGGGGTTGGTGTAATATATCAACTTTTGGGGCGAAATTCATGCATCTCACCC
GTACATTATTT
>AJ748000_1
GGTTCGATTGGGGTTGGTGTAATATATCAACTTTTGGGGCGAAATTCATGCATCTCACCC
GTACATTATTT
>EU088393_1
GGTTCGATTGGGGTTGGTGTAATATATCAACTTTTGGGGCGAAATTCATGCATCTCACCC
GTACATTATTT
>AJ747976_1
GGTTCGATTGGGGTTGGTGTAATATATCAACTTTTGGGGCCAAATTCATGCATCTCACCC
GTACATTATTT
>AJ747942_1
GGTTCGATTGGGGTTGGTGTAATATATCAAATTTGGGGCGGAAATTCATGCATCTCACCC
GTACATTATTT
>AJ747951_1
GGTTCGATTGGGGTTGGTGTAATATATCAAATTTGGGGCGGAAATTCATGCATCTCACCC
GTACATTATTT
>AJ747944_1
GGTTCGATTGGGGTTGGTGTAATATATCAAATTTGGGGCGGAAATTCATGCATCTCACCC
GTACATTATTT
>AF188229_1
GGTTCGATTGGGGTTGGTGTAATATAACAGATTTTCGGGCGAAATTCATGCATCTCACCC
GTACATTATTT
>M15512_1
GGTTCGATTGGGGTTGGTGTAATATATCAAATTTGGGGCGGAAATTCATGCATCTCACCC
GTACATTATTT
>M15511_1
GGTTCGATTGGGGTTGGTGTAATATATCAAATTTGGGGCCGAAATTCATGCATCTCACCC
GTACATTATTT
