# Supplementary material for: Molecular Markers for the Phylogenetic Reconstruction of Trypanosoma cruzi: A Quantitative Review
Source: Pathogens. 2025 Jan 14;14(1):72. doi: 10.3390/pathogens14010072 (PMC11768369; doi:10.3390/pathogens14010072)
Supplement: Supplementary file 1 [file pathogens-14-00072-s001.zip › mini-exon.fst]

>OR532266_1
CCCTCTTTCCAGCGCCTTCATTTTTGTTTCGTGGC-TGCTTTTACTTGCCCCTTTATTGT
TTCATGTCTTTTCCGCCTCG-TTCCTTTTGTTCTCCCACTCCTCCACGTTTTCCATACCT
CTTCCTGTATTTTTTAGTGCTTTTTCG-TTTTTCCTTCTTTTTTGCTTTGTTCACTCGCT
CGTATGCAGTTGCCGTTCCACGCTCACCATTTGTGTCTTTTCCGGCCCCCGACGCAGTCC
GTGACGCTGACCCGGGGCTGACGTCCCAGACCGTGACCTTCC
>OR532265_1
CCCTCTTTCCAGCGCCTTCATTTTTGTTTCGTGGC-TGCTTTTACTTGCCCCTTTATTGT
TTCATGTCTTTTCCGCCTCG-TTCCTTTTGTTCTCCCACTCCTCCACGTTTTCCATACCT
CTTCCTGTATTTTTTAGTGCTTTTTCG-TTTTTCCTTCTTTTTTGCTTTGTTCACTCGCT
CGTATGCAGTTGCCGTTCCACGCTCACCATTTGTGTCTTTTCCGGCCCCCGACGCAGTCC
GTGACGCTGACCCGGGGCTGACGTCCCAGACCGTGACCTTCC
>OR532263_1
CCCTCTTTCCAGCGCCTTCATTTTTGTTTCGTGGC-TGCTTTTACTTGCCCCTTTATTGT
TTCATGTCTTTTCCGCCTCG-TTCCTTTTGTTCTCCCACTCCTCCACGTTTTCCATACCT
CTTCCTGTATTTTTTAGTGCTTTTTCG-TTTTTCCTTCTTTTTTGCTTTGTTCACTCGCT
CGTATGCAGTTGCCGTTCCACGCTCACCATTTGTGTCTTTTCCGGCCCCCGACGCAGTCC
GTGACGCTGACCCGGGGCTGACGTCCCAGACCGTGACCTTCC
>OR532259_1
CCCTCTTTCCAGCGCCTTCATTTTTGTTTCGTGGC-TGCTTTTACTTGCCCCTTTATTGT
TTCATGTCTTTTCCGCCTCG-TTCCTTTTGTTCTCCCACTCCTCCACGTTTTCCATACCT
CTTCCTGTATTTTTTAGTGCTTTTTCG-TTTTTCCTTCTTTTTTGCTTTGTTCACTCGCT
CGTATGCAGTTGCCGTTCCACGCTCACCATTTGTGTCTTTTCCGGCCCCCGACGCAGTCC
GTGACGCTGACCCGGGGCTGACGTCCCAGACCGTGACCTTCC
>OR532257_1
CCCTCTTTCCAGCGCCTTCATTTTTGTTTCGTGGC-TGCTTTTACTTGCCCCTTTATTGT
TTCATGTCTTTTCCGCCTCG-TTCCTTTTGTTCTCCCACTCCTCCACGTTTTCCATACCT
CTTCCTGTATTTTTTAGTGCTTTTTCG-TTTTTCCTTCTTTTTTGCTTTGTTCACTCGCT
CGTATGCAGTTGCCGTTCCACGCTCACCATTTGTGTCTTTTCCGGCCCCCGACGCAGTCC
GTGACGCTGACCCGGGGCTGACGTCCCAGACCGTGACCTTCC
>OR532264_1
CCCTCTTTCCAGCGCCTTCATTTTTGTTTCGTGGC-TGCTTTTACTTGCCCCTTTATTGT
TTCATGTCTTCTCCGCCTCG-TTCCTTTTGTTCTCCCACTCCTCCACGTTTTCCATACCT
CTTCCTGTATTTTTTAGTGCTTTTTCG-TTTTTCCTTCTTTTTTGCTTTGTTCACTCGCT
CGTATGCAGTTGCCGTTCCACGCTCACCATTTGTGTCTTTTCCGGCCTCCGACGCAGTCC
GTGACGCTGACCCGGGGCTGACGTCCCAGACCGTGACCTTCC
>OR532262_1
CCCTCTTTCCAGCGCCTTCATTTTTCTTTCGTGGC-TGCTTTTACTTGCCCCTTTATTGT
TTCATCTCTTCTCCGCCTCG-TTCCTTTTGTTCTCCCACTCCTCCACGTTTTCCATACCT
CTTCCTGTATTTTTTAGTGCTTTTTCG-TTTTTCCTTCTTTTTTGCTTTGTTCACTCGCT
CGTATGCAGTTGCCGTTCCACGCTCACCATTTGTGTCTTTTCCGGCCCCCGACGCAGTCC
GTGACGCTGACCCGGGGCTGACATCCAAGACCGTGACCTTCC
>MW861762_1
-------TCCAGCTGTTTCATTTTTGTTTCGCCGC-TGCCTTTGTTTGCGCCTTTATTGT
TTCATGTTTTCCCCGTCTCG-TTCCTTTTATTCTCCCCTTCCTCCACGTATTTTACACCT
CTTCCTGTGTTTCCCAGTGCTTCTGTGTTTTTTCCTTCTTTTTTGCTTTGTTCACTCACT
CGTTTGCAGTTGCCGTTCCACGCTCACCATTTGTGTCTTTTCCGGTCCCTGACGCCGTTC
ATGACGCTGACCCGGGGCTGACATCCCAGACCGTGACC----
>MW861761_1
-------TCCAGCTGTTTCATTTTTGTTCCGCCGC-TGCCTTTGTTTGCGCCTTTATTGT
TTCATGTTTTCCCCGTCTCG-TTCCTTTTATTCTCCCCTTCCTCCACGTATTTTACACCT
CTTCCTGTGTTTCCCAGTGCTTCTGTGTTTTTTCCTTCTTTTTTGCTTTGTTCACTCACT
CGTTTGCAGTTGCCGTTCCACGCTCACCATTTGTGTCTTTTCCGGTCCCTGACGCCGTTC
ATGACGCTGACCCGGGGCTGACATCCCAGACCGTGACC----
>MW861772_1
-------TCCAGCTGTTTCATTTTTGTTTCGCCGC-TGCCTTTGTTTGCGCCTTTATTGT
TTCATGTTTTCCCCGTCTCG-TTCCTTTTATTCTCCCCTTCCTCCACGTATTTTACACCT
CTTCCTGTGTTTCCCAGTGCTTTTGTGTTTTTTCCTTCTTTTTTGCTTTGCGCACGCGCT
CGCCTGCAGTTGCCGTTCCACGCTCGCCGGTTGCGTCCATTCCGGCCCCCGACGCCGTCC
GTGACGCTGACCCGGGGCTGACGTCCCGGACCGTGACC----
>MW861771_1
-------TCCAGCTGTTTCATTTTTGTTCCGCCGC-TGCCTTTGTTTGCGCCTTTATTGT
TTCATGTTTTCCCCGTCTCG-TTCCTTTTATTCTCCCCTTCCTCCACGTATTTTACACCT
CTTCCTGTGTTTCCCAGTGCTTTTGTGTTTTTTCCTTCTTTTTTGCTTTGCGCACGCGCT
CGCCTGCAGTTGCCGCTCCACGCTCGCCGGTTGCGTCCATTCCGGCCCCCGACGCCGTCC
GTGACGCTGACCCGGGGCTGACGTCCCGGACCGTGACC----
>ON907922_1
----------------TTCATTTTTGTTTCGCCGC-TGCCTTTGTTTGCGCCGTTGTTGT
TTCGTGTTTTCCCCGTCTCGTTTCCTTTTGCTCTCCGCCTCCTCCACGTGTTTTACGGCT
TTTCCTGCATTTTCCGGTGCTTTTTTGTTTTTTCCCTCTTTTTTGCTTTGCGCACGCGCT
CGCCTGCATTTGCCGCTCCACGCTCGCCGGTTGCGTCCATTCCGGCCCCCGACGCCGTCC
GTGACGCTGACCCGGGGCTGACGTCCCGGACCGTGACC----
>ON907912_1
----------------TTCATTTTTGTTTCGCCGC-TGCCTTTGTTTGCGCCGTTGTTGT
TTCGTGTTTTCCCCGTCTCGTTTCCTTTTGCTCTCCGCCTCCTCCACGTGTTTTACGGCT
TTTCCTGCATTTTCCGGTGCTTTTTTGTTTTTTCCCTCTTTTTTGCTTTGCGCACGCGCT
CGCCTGCATTTGCCGCTCCACGCTCGCCGGTTGCGTCCATTCCGGCCCCCGACGCCGTCC
GTGACGCTGACCCGGGGCTGACGTCCCGGACCGTGACC----
>ON907904_1
----------------TTCATTTTTGTTTCGCCGC-TGCCTTTGTTTGCGCCGTTGTTGT
TTCGTGTTTTCCCCGTCTCGTTTCCTTTTGCTCTCCGCCTCCTCCACGTGTTTTACGGCT
TTTCCTGCATTTTCCGGTGCTTTTTTGTTTTTTCCCTCTTTTTTGCTTTGCGCACGCGCT
CGCCTGCATTTGCCGCTCCACGCTCGCCGGTTGCGTCCATTCCGGCCCCCGACGCCGTCC
GTGACGCTGACCCGGGGCTGACGTCCCGGACCGTGACC----
>MN908509_1
--------CCAGCTCTTTCATTTTTGTTTCGCCGC-TGCCTTTGTTTGCGCCGTTGTTGT
TTCGTGTTTTCCCCGTCTCGTTTCCTTTTGCTCTCCGCCTCCTCCACGTGTTTTACGGCT
TTTCCTGCATTTTCCGGTGCTTTTGTGTTTTTTCCCTCTTTTTTGCTTTGCGCACGCGCT
CGCCTGCATTTGCCGCTCCACGCTCGCCGGTTGCGTCCATTCCGGCCCCCGACGCCGTCC
GTGACGCTGACCCGGGGCTGACGTCCCGGACCGTGACC----
>MN908445_1
--------CCAGCTCTTTCATTTTTGTTTCGCCGC-TGCCTTTGTTTGCGCCGTTGTTGT
TTCGTGTTTTCCCCGTCTCGTTTCCTTTTGCTCTCCGCCTCCTCCACGTGTTTTACGGCT
TTTCCTGCATTTTCCGGTGCTTTTGTGTTTTTTCCCTCTTTTTTGCTTTGCGCACGCGCT
CGCCTGCATTTGCCGCTCCACGCTCGCCGGTTGCGTCCATTCCGGCCCCCGACGCCGTCC
GTGACGCTGACCCGGGGCTGACGTCCCGGACCGTGACC----
>OR296228_1
----------------TTCATTTTTGTTTCGCCGC-TGCCTTTGTTTGCGCCGTTGTTGT
TTCGTGTTTTCCCCGTCTCGTTTCCTTTTGCTCTCCGCCTCCTCCACGTGTTTTACGGCT
TTTCCTGCATTTTCCGGTGCTTTTGTGTTTTTTCCCTCTTTTTTGCTTTGCGCACGCGCT
CGCCTGCATTTGCCGCTCCACGCTCGCCGGTTGCGTCCATTCCGGCCCCCGACGCCGTCC
GTGACGCTGACCCGGGGCTGACGTCCCGGACCGTGACC----
>OR296227_1
----------------TTCATTTTTGTTTCGCCGC-TGCCTTTGTTTGCGCCGTTGTTGT
TTCGTGTTTTCCCCGTCTCGTTTCCTTTTGCTCTCCGCCTCCTCCACGTGTTTTACGGCT
TTTCCTGCATTTTCCGGTGCTTTTGTGTTTTTTCCCTCTTTTTTGCTTTGCGCACGCGCT
CGCCTGCATTTGCCGCTCCACGCTCGCCGGTTGCGTCCATTCCGGCCCCCGACGCCGTCC
GTGACGCTGACCCGGGGCTGACGTCCCGGACCGTGACC----
>OR296225_1
----------------TTCATTTTTGTTTCGCCGC-TGCCTTTGTTTGCGCCGTTGTTGT
TTCGTGTTTTCCCCGTCTCGTTTCCTTTTGCTCTCCGCCTCCTCCACGTGTTTTACGGCT
TTTCCTGCATTTTCCGGTGCTTTTGTGTTTTTTCCCTCTTTTTTGCTTTGCGCACGCGCT
CGCCTGCATTTGCCGCTCCACGCTCGCCGGTTGCGTCCATTCCGGCCCCCGACGCCGTCC
GTGACGCTGACCCGGGGCTGACGTCCCGGACCGTGACC----
>OR296223_1
----------------TTCATTTTTGTTTCGCCGC-TGCCTTTGTTTGCGCCGTTGTTGT
TTCGTGTTTTCCCCGTCTCGTTTCCTTTTGCTCTCCGCCTCCTCCACGTGTTTTACGGCT
TTTCCTGCATTTTCCGGTGCTTTTGTGTTTTTTCCCTCTTTTTTGCTTTGCGCACGCGCT
CGCCTGCATTTGCCGCTCCACGCTCGCCGGTTGCGTCCATTCCGGCCCCCGACGCCGTCC
GTGACGCTGACCCGGGGCTGACGTCCCGGACCGTGACC----
>OR296222_1
----------------TTCATTTTTGTTTCGCCGC-TGCCTTTGTTTGCGCCGTTGTTGT
TTCGTGTTTTCCCCGTCTCGTTTCCTTTTGCTCTCCGCCTCCTCCACGTGTTTTACGGCT
TTTCCTGCATTTTCCGGTGCTTTTGTGTTTTTTCCCTCTTTTTTGCTTTGCGCACGCGCT
CGCCTGCATTTGCCGCTCCACGCTCGCCGGTTGCGTCCATTCCGGCCCCCGACGCCGTCC
GTGACGCTGACCCGGGGCTGACGTCCCGGACCGTGACC----
>OR296221_1
----------------TTCATTTTTGTTTCGCCGC-TGCCTTTGTTTGCGCCGTTGTTGT
TTCGTGTTTTCCCCGTCTCGTTTCCTTTTGCTCTCCGCCTCCTCCACGTGTTTTACGGCT
TTTCCTGCATTTTCCGGTGCTTTTGTGTTTTTTCCCTCTTTTTTGCTTTGCGCACGCGCT
CGCCTGCATTTGCCGCTCCACGCTCGCCGGTTGCGTCCATTCCGGCCCCCGACGCCGTCC
GTGACGCTGACCCGGGGCTGACGTCCCGGACCGTGACC----
>OR296220_1
----------------TTCATTTTTGTTTCGCCGC-TGCCTTTGTTTGCGCCGTTGTTGT
TTCGTGTTTTCCCCGTCTCGTTTCCTTTTGCTCTCCGCCTCCTCCACGTGTTTTACGGCT
TTTCCTGCATTTTCCGGTGCTTTTGTGTTTTTTCCCTCTTTTTTGCTTTGCGCACGCGCT
CGCCTGCATTTGCCGCTCCACGCTCGCCGGTTGCGTCCATTCCGGCCCCCGACGCCGTCC
GTGACGCTGACCCGGGGCTGACGTCCCGGACCGTGACC----
>OR532256_1
----------------TTCATTTTTGTTTCGCCGC-TGCCTTTGTTTGCGCCGTTGTTGT
TTCGTGTTTTCCCCGTCTCGTTTCCTTTTGCTCTCCGCCTCCTCCACGTGTTTTACGGCT
TTTCCTGCATTTTCCGGTGCTTTTGTGTTTTTTCCCTCTTTTTTGCTTTGCGCACGCGCT
CGCCTGCATTTGCCGCTCCACGCTCGCCGGTTGCGTCCATTCCGGCCCCCGACGCCGTCC
GTGACGCTGACCCGGGGCTGACGTCCCGGACCGTGACC----
>OR532255_1
----------------TTCATTTTTGTTTCGCCGC-TGCCTTTGTTTGCGCCGTTGTTGT
TTCGTGTTTTCCCCGTCTCGTTTCCTTTTGCTCTCCGCCTCCTCCACGTGTTTTACGGCT
TTTCCTGCATTTTCCGGTGCTTTTGTGTTTTTTCCCTCTTTTTTGCTTTGCGCACGCGCT
CGCCTGCATTTGCCGCTCCACGCTCGCCGGTTGCGTCCATTCCGGCCCCCGACGCCGTCC
GTGACGCTGACCCGGGGCTGACGTCCCGGACCGTGACC----
>ON908183_1
----------------TTCATTTTTGTTTCGCCGC-TGCCTTTGTTTGCGCCGTTGTTGT
TTCGTGTTTTCCCCGTCTCGTTTCCTTTTGCTCTCCGCCTCCTCCACGTGTTTTACGGCT
TTTCCTGCATTTTCCGGTGCTTTTGTGTTTTTTCCCTCTTTTTTGCTTTGCGCACGCGCT
CGCCTGCATTTGCCGCTCCACGCTCGCCGGTTGCGTCCATTCCGGCCCCCGACGCCGTCC
GTGACGCTGACCCGGGGCTGACGTCCCGGACCGTGACC----
>ON908177_1
----------------TTCATTTTTGTTTCGCCGC-TGCCTTTGTTTGCGCCGTTGTTGT
TTCGTGTTTTCCCCGTCTCGTTTCCTTTTGCTCTCCGCCTCCTCCACGTGTTTTACGGCT
TTTCCTGCATTTTCCGGTGCTTTTGTGTTTTTTCCCTCTTTTTTGCTTTGCGCACGCGCT
CGCCTGCATTTGCCGCTCCACGCTCGCCGGTTGCGTCCATTCCGGCCCCCGACGCCGTCC
GTGACGCTGACCCGGGGCTGACGTCCCGGACCGTGACC----
>ON908175_1
----------------TTCATTTTTGTTTCGCCGC-TGCCTTTGTTTGCGCCGTTGTTGT
TTCGTGTTTTCCCCGTCTCGTTTCCTTTTGCTCTCCGCCTCCTCCACGTGTTTTACGGCT
TTTCCTGCATTTTCCGGTGCTTTTGTGTTTTTTCCCTCTTTTTTGCTTTGCGCACGCGCT
CGCCTGCATTTGCCGCTCCACGCTCGCCGGTTGCGTCCATTCCGGCCCCCGACGCCGTCC
GTGACGCTGACCCGGGGCTGACGTCCCGGACCGTGACC----
>ON908171_1
----------------TTCATTTTTGTTTCGCCGC-TGCCTTTGTTTGCGCCGTTGTTGT
TTCGTGTTTTCCCCGTCTCGTTTCCTTTTGCTCTCCGCCTCCTCCACGTGTTTTACGGCT
TTTCCTGCATTTTCCGGTGCTTTTGTGTTTTTTCCCTCTTTTTTGCTTTGCGCACGCGCT
CGCCTGCATTTGCCGCTCCACGCTCGCCGGTTGCGTCCATTCCGGCCCCCGACGCCGTCC
GTGACGCTGACCCGGGGCTGACGTCCCGGACCGTGACC----
>ON908169_1
----------------TTCATTTTTGTTTCGCCGC-TGCCTTTGTTTGCGCCGTTGTTGT
TTCGTGTTTTCCCCGTCTCGTTTCCTTTTGCTCTCCGCCTCCTCCACGTGTTTTACGGCT
TTTCCTGCATTTTCCGGTGCTTTTGTGTTTTTTCCCTCTTTTTTGCTTTGCGCACGCGCT
CGCCTGCATTTGCCGCTCCACGCTCGCCGGTTGCGTCCATTCCGGCCCCCGACGCCGTCC
GTGACGCTGACCCGGGGCTGACGTCCCGGACCGTGACC----
>ON908147_1
----------------TTCATTTTTGTTTCGCCGC-TGCCTTTGTTTGCGCCGTTGTTGT
TTCGTGTTTTCCCCGTCTCGTTTCCTTTTGCTCTCCGCCTCCTCCACGTGTTTTACGGCT
TTTCCTGCATTTTCCGGTGCTTTTGTGTTTTTTCCCTCTTTTTTGCTTTGCGCACGCGCT
CGCCTGCATTTGCCGCTCCACGCTCGCCGGTTGCGTCCATTCCGGCCCCCGACGCCGTCC
GTGACGCTGACCCGGGGCTGACGTCCCGGACCGTGACC----
>ON908143_1
----------------TTCATTTTTGTTTCGCCGC-TGCCTTTGTTTGCGCCGTTGTTGT
TTCGTGTTTTCCCCGTCTCGTTTCCTTTTGCTCTCCGCCTCCTCCACGTGTTTTACGGCT
TTTCCTGCATTTTCCGGTGCTTTTGTGTTTTTTCCCTCTTTTTTGCTTTGCGCACGCGCT
CGCCTGCATTTGCCGCTCCACGCTCGCCGGTTGCGTCCATTCCGGCCCCCGACGCCGTCC
GTGACGCTGACCCGGGGCTGACGTCCCGGACCGTGACC----
>ON908140_1
----------------TTCATTTTTGTTTCGCCGC-TGCCTTTGTTTGCGCCGTTGTTGT
TTCGTGTTTTCCCCGTCTCGTTTCCTTTTGCTCTCCGCCTCCTCCACGTGTTTTACGGCT
TTTCCTGCATTTTCCGGTGCTTTTGTGTTTTTTCCCTCTTTTTTGCTTTGCGCACGCGCT
CGCCTGCATTTGCCGCTCCACGCTCGCCGGTTGCGTCCATTCCGGCCCCCGACGCCGTCC
GTGACGCTGACCCGGGGCTGACGTCCCGGACCGTGACC----
>ON908137_1
----------------TTCATTTTTGTTTCGCCGC-TGCCTTTGTTTGCGCCGTTGTTGT
TTCGTGTTTTCCCCGTCTCGTTTCCTTTTGCTCTCCGCCTCCTCCACGTGTTTTACGGCT
TTTCCTGCATTTTCCGGTGCTTTTGTGTTTTTTCCCTCTTTTTTGCTTTGCGCACGCGCT
CGCCTGCATTTGCCGCTCCACGCTCGCCGGTTGCGTCCATTCCGGCCCCCGACGCCGTCC
GTGACGCTGACCCGGGGCTGACGTCCCGGACCGTGACC----
>ON908132_1
----------------TTCATTTTTGTTTCGCCGC-TGCCTTTGTTTGCGCCGTTGTTGT
TTCGTGTTTTCCCCGTCTCGTTTCCTTTTGCTCTCCGCCTCCTCCACGTGTTTTACGGCT
TTTCCTGCATTTTCCGGTGCTTTTGTGTTTTTTCCCTCTTTTTTGCTTTGCGCACGCGCT
CGCCTGCATTTGCCGCTCCACGCTCGCCGGTTGCGTCCATTCCGGCCCCCGACGCCGTCC
GTGACGCTGACCCGGGGCTGACGTCCCGGACCGTGACC----
>ON908121_1
----------------TTCATTTTTGTTTCGCCGC-TGCCTTTGTTTGCGCCGTTGTTGT
TTCGTGTTTTCCCCGTCTCGTTTCCTTTTGCTCTCCGCCTCCTCCACGTGTTTTACGGCT
TTTCCTGCATTTTCCGGTGCTTTTGTGTTTTTTCCCTCTTTTTTGCTTTGCGCACGCGCT
CGCCTGCATTTGCCGCTCCACGCTCGCCGGTTGCGTCCATTCCGGCCCCCGACGCCGTCC
GTGACGCTGACCCGGGGCTGACGTCCCGGACCGTGACC----
>ON908114_1
----------------TTCATTTTTGTTTCGCCGC-TGCCTTTGTTTGCGCCGTTGTTGT
TTCGTGTTTTCCCCGTCTCGTTTCCTTTTGCTCTCCGCCTCCTCCACGTGTTTTACGGCT
TTTCCTGCATTTTCCGGTGCTTTTGTGTTTTTTCCCTCTTTTTTGCTTTGCGCACGCGCT
CGCCTGCATTTGCCGCTCCACGCTCGCCGGTTGCGTCCATTCCGGCCCCCGACGCCGTCC
GTGACGCTGACCCGGGGCTGACGTCCCGGACCGTGACC----
>ON908106_1
----------------TTCATTTTTGTTTCGCCGC-TGCCTTTGTTTGCGCCGTTGTTGT
TTCGTGTTTTCCCCGTCTCGTTTCCTTTTGCTCTCCGCCTCCTCCACGTGTTTTACGGCT
TTTCCTGCATTTTCCGGTGCTTTTGTGTTTTTTCCCTCTTTTTTGCTTTGCGCACGCGCT
CGCCTGCATTTGCCGCTCCACGCTCGCCGGTTGCGTCCATTCCGGCCCCCGACGCCGTCC
GTGACGCTGACCCGGGGCTGACGTCCCGGACCGTGACC----
>ON908097_1
----------------TTCATTTTTGTTTCGCCGC-TGCCTTTGTTTGCGCCGTTGTTGT
TTCGTGTTTTCCCCGTCTCGTTTCCTTTTGCTCTCCGCCTCCTCCACGTGTTTTACGGCT
TTTCCTGCATTTTCCGGTGCTTTTGTGTTTTTTCCCTCTTTTTTGCTTTGCGCACGCGCT
CGCCTGCATTTGCCGCTCCACGCTCGCCGGTTGCGTCCATTCCGGCCCCCGACGCCGTCC
GTGACGCTGACCCGGGGCTGACGTCCCGGACCGTGACC----
>ON908088_1
----------------TTCATTTTTGTTTCGCCGC-TGCCTTTGTTTGCGCCGTTGTTGT
TTCGTGTTTTCCCCGTCTCGTTTCCTTTTGCTCTCCGCCTCCTCCACGTGTTTTACGGCT
TTTCCTGCATTTTCCGGTGCTTTTGTGTTTTTTCCCTCTTTTTTGCTTTGCGCACGCGCT
CGCCTGCATTTGCCGCTCCACGCTCGCCGGTTGCGTCCATTCCGGCCCCCGACGCCGTCC
GTGACGCTGACCCGGGGCTGACGTCCCGGACCGTGACC----
>ON908087_1
----------------TTCATTTTTGTTTCGCCGC-TGCCTTTGTTTGCGCCGTTGTTGT
TTCGTGTTTTCCCCGTCTCGTTTCCTTTTGCTCTCCGCCTCCTCCACGTGTTTTACGGCT
TTTCCTGCATTTTCCGGTGCTTTTGTGTTTTTTCCCTCTTTTTTGCTTTGCGCACGCGCT
CGCCTGCATTTGCCGCTCCACGCTCGCCGGTTGCGTCCATTCCGGCCCCCGACGCCGTCC
GTGACGCTGACCCGGGGCTGACGTCCCGGACCGTGACC----
>ON908078_1
----------------TTCATTTTTGTTTCGCCGC-TGCCTTTGTTTGCGCCGTTGTTGT
TTCGTGTTTTCCCCGTCTCGTTTCCTTTTGCTCTCCGCCTCCTCCACGTGTTTTACGGCT
TTTCCTGCATTTTCCGGTGCTTTTGTGTTTTTTCCCTCTTTTTTGCTTTGCGCACGCGCT
CGCCTGCATTTGCCGCTCCACGCTCGCCGGTTGCGTCCATTCCGGCCCCCGACGCCGTCC
GTGACGCTGACCCGGGGCTGACGTCCCGGACCGTGACC----
>ON908067_1
----------------TTCATTTTTGTTTCGCCGC-TGCCTTTGTTTGCGCCGTTGTTGT
TTCGTGTTTTCCCCGTCTCGTTTCCTTTTGCTCTCCGCCTCCTCCACGTGTTTTACGGCT
TTTCCTGCATTTTCCGGTGCTTTTGTGTTTTTTCCCTCTTTTTTGCTTTGCGCACGCGCT
CGCCTGCATTTGCCGCTCCACGCTCGCCGGTTGCGTCCATTCCGGCCCCCGACGCCGTCC
GTGACGCTGACCCGGGGCTGACGTCCCGGACCGTGACC----
>ON908055_1
----------------TTCATTTTTGTTTCGCCGC-TGCCTTTGTTTGCGCCGTTGTTGT
TTCGTGTTTTCCCCGTCTCGTTTCCTTTTGCTCTCCGCCTCCTCCACGTGTTTTACGGCT
TTTCCTGCATTTTCCGGTGCTTTTGTGTTTTTTCCCTCTTTTTTGCTTTGCGCACGCGCT
CGCCTGCATTTGCCGCTCCACGCTCGCCGGTTGCGTCCATTCCGGCCCCCGACGCCGTCC
GTGACGCTGACCCGGGGCTGACGTCCCGGACCGTGACC----
>ON908051_1
----------------TTCATTTTTGTTTCGCCGC-TGCCTTTGTTTGCGCCGTTGTTGT
TTCGTGTTTTCCCCGTCTCGTTTCCTTTTGCTCTCCGCCTCCTCCACGTGTTTTACGGCT
TTTCCTGCATTTTCCGGTGCTTTTGTGTTTTTTCCCTCTTTTTTGCTTTGCGCACGCGCT
CGCCTGCATTTGCCGCTCCACGCTCGCCGGTTGCGTCCATTCCGGCCCCCGACGCCGTCC
GTGACGCTGACCCGGGGCTGACGTCCCGGACCGTGACC----
>ON908046_1
----------------TTCATTTTTGTTTCGCCGC-TGCCTTTGTTTGCGCCGTTGTTGT
TTCGTGTTTTCCCCGTCTCGTTTCCTTTTGCTCTCCGCCTCCTCCACGTGTTTTACGGCT
TTTCCTGCATTTTCCGGTGCTTTTGTGTTTTTTCCCTCTTTTTTGCTTTGCGCACGCGCT
CGCCTGCATTTGCCGCTCCACGCTCGCCGGTTGCGTCCATTCCGGCCCCCGACGCCGTCC
GTGACGCTGACCCGGGGCTGACGTCCCGGACCGTGACC----
>ON908035_1
----------------TTCATTTTTGTTTCGCCGC-TGCCTTTGTTTGCGCCGTTGTTGT
TTCGTGTTTTCCCCGTCTCGTTTCCTTTTGCTCTCCGCCTCCTCCACGTGTTTTACGGCT
TTTCCTGCATTTTCCGGTGCTTTTGTGTTTTTTCCCTCTTTTTTGCTTTGCGCACGCGCT
CGCCTGCATTTGCCGCTCCACGCTCGCCGGTTGCGTCCATTCCGGCCCCCGACGCCGTCC
GTGACGCTGACCCGGGGCTGACGTCCCGGACCGTGACC----
>ON908014_1
----------------TTCATTTTTGTTTCGCCGC-TGCCTTTGTTTGCGCCGTTGTTGT
TTCGTGTTTTCCCCGTCTCGTTTCCTTTTGCTCTCCGCCTCCTCCACGTGTTTTACGGCT
TTTCCTGCATTTTCCGGTGCTTTTGTGTTTTTTCCCTCTTTTTTGCTTTGCGCACGCGCT
CGCCTGCATTTGCCGCTCCACGCTCGCCGGTTGCGTCCATTCCGGCCCCCGACGCCGTCC
GTGACGCTGACCCGGGGCTGACGTCCCGGACCGTGACC----
>ON908006_1
----------------TTCATTTTTGTTTCGCCGC-TGCCTTTGTTTGCGCCGTTGTTGT
TTCGTGTTTTCCCCGTCTCGTTTCCTTTTGCTCTCCGCCTCCTCCACGTGTTTTACGGCT
TTTCCTGCATTTTCCGGTGCTTTTGTGTTTTTTCCCTCTTTTTTGCTTTGCGCACGCGCT
CGCCTGCATTTGCCGCTCCACGCTCGCCGGTTGCGTCCATTCCGGCCCCCGACGCCGTCC
GTGACGCTGACCCGGGGCTGACGTCCCGGACCGTGACC----
>ON907998_1
----------------TTCATTTTTGTTTCGCCGC-TGCCTTTGTTTGCGCCGTTGTTGT
TTCGTGTTTTCCCCGTCTCGTTTCCTTTTGCTCTCCGCCTCCTCCACGTGTTTTACGGCT
TTTCCTGCATTTTCCGGTGCTTTTGTGTTTTTTCCCTCTTTTTTGCTTTGCGCACGCGCT
CGCCTGCATTTGCCGCTCCACGCTCGCCGGTTGCGTCCATTCCGGCCCCCGACGCCGTCC
GTGACGCTGACCCGGGGCTGACGTCCCGGACCGTGACC----
>ON907991_1
----------------TTCATTTTTGTTTCGCCGC-TGCCTTTGTTTGCGCCGTTGTTGT
TTCGTGTTTTCCCCGTCTCGTTTCCTTTTGCTCTCCGCCTCCTCCACGTGTTTTACGGCT
TTTCCTGCATTTTCCGGTGCTTTTGTGTTTTTTCCCTCTTTTTTGCTTTGCGCACGCGCT
CGCCTGCATTTGCCGCTCCACGCTCGCCGGTTGCGTCCATTCCGGCCCCCGACGCCGTCC
GTGACGCTGACCCGGGGCTGACGTCCCGGACCGTGACC----
>ON907985_1
----------------TTCATTTTTGTTTCGCCGC-TGCCTTTGTTTGCGCCGTTGTTGT
TTCGTGTTTTCCCCGTCTCGTTTCCTTTTGCTCTCCGCCTCCTCCACGTGTTTTACGGCT
TTTCCTGCATTTTCCGGTGCTTTTGTGTTTTTTCCCTCTTTTTTGCTTTGCGCACGCGCT
CGCCTGCATTTGCCGCTCCACGCTCGCCGGTTGCGTCCATTCCGGCCCCCGACGCCGTCC
GTGACGCTGACCCGGGGCTGACGTCCCGGACCGTGACC----
>ON907979_1
----------------TTCATTTTTGTTTCGCCGC-TGCCTTTGTTTGCGCCGTTGTTGT
TTCGTGTTTTCCCCGTCTCGTTTCCTTTTGCTCTCCGCCTCCTCCACGTGTTTTACGGCT
TTTCCTGCATTTTCCGGTGCTTTTGTGTTTTTTCCCTCTTTTTTGCTTTGCGCACGCGCT
CGCCTGCATTTGCCGCTCCACGCTCGCCGGTTGCGTCCATTCCGGCCCCCGACGCCGTCC
GTGACGCTGACCCGGGGCTGACGTCCCGGACCGTGACC----
>ON907972_1
----------------TTCATTTTTGTTTCGCCGC-TGCCTTTGTTTGCGCCGTTGTTGT
TTCGTGTTTTCCCCGTCTCGTTTCCTTTTGCTCTCCGCCTCCTCCACGTGTTTTACGGCT
TTTCCTGCATTTTCCGGTGCTTTTGTGTTTTTTCCCTCTTTTTTGCTTTGCGCACGCGCT
CGCCTGCATTTGCCGCTCCACGCTCGCCGGTTGCGTCCATTCCGGCCCCCGACGCCGTCC
GTGACGCTGACCCGGGGCTGACGTCCCGGACCGTGACC----
>ON907966_1
----------------TTCATTTTTGTTTCGCCGC-TGCCTTTGTTTGCGCCGTTGTTGT
TTCGTGTTTTCCCCGTCTCGTTTCCTTTTGCTCTCCGCCTCCTCCACGTGTTTTACGGCT
TTTCCTGCATTTTCCGGTGCTTTTGTGTTTTTTCCCTCTTTTTTGCTTTGCGCACGCGCT
CGCCTGCATTTGCCGCTCCACGCTCGCCGGTTGCGTCCATTCCGGCCCCCGACGCCGTCC
GTGACGCTGACCCGGGGCTGACGTCCCGGACCGTGACC----
>ON907958_1
----------------TTCATTTTTGTTTCGCCGC-TGCCTTTGTTTGCGCCGTTGTTGT
TTCGTGTTTTCCCCGTCTCGTTTCCTTTTGCTCTCCGCCTCCTCCACGTGTTTTACGGCT
TTTCCTGCATTTTCCGGTGCTTTTGTGTTTTTTCCCTCTTTTTTGCTTTGCGCACGCGCT
CGCCTGCATTTGCCGCTCCACGCTCGCCGGTTGCGTCCATTCCGGCCCCCGACGCCGTCC
GTGACGCTGACCCGGGGCTGACGTCCCGGACCGTGACC----
>ON907949_1
----------------TTCATTTTTGTTTCGCCGC-TGCCTTTGTTTGCGCCGTTGTTGT
TTCGTGTTTTCCCCGTCTCGTTTCCTTTTGCTCTCCGCCTCCTCCACGTGTTTTACGGCT
TTTCCTGCATTTTCCGGTGCTTTTGTGTTTTTTCCCTCTTTTTTGCTTTGCGCACGCGCT
CGCCTGCATTTGCCGCTCCACGCTCGCCGGTTGCGTCCATTCCGGCCCCCGACGCCGTCC
GTGACGCTGACCCGGGGCTGACGTCCCGGACCGTGACC----
>ON907938_1
----------------TTCATTTTTGTTTCGCCGC-TGCCTTTGTTTGCGCCGTTGTTGT
TTCGTGTTTTCCCCGTCTCGTTTCCTTTTGCTCTCCGCCTCCTCCACGTGTTTTACGGCT
TTTCCTGCATTTTCCGGTGCTTTTGTGTTTTTTCCCTCTTTTTTGCTTTGCGCACGCGCT
CGCCTGCATTTGCCGCTCCACGCTCGCCGGTTGCGTCCATTCCGGCCCCCGACGCCGTCC
GTGACGCTGACCCGGGGCTGACGTCCCGGACCGTGACC----
>ON907931_1
----------------TTCATTTTTGTTTCGCCGC-TGCCTTTGTTTGCGCCGTTGTTGT
TTCGTGTTTTCCCCGTCTCGTTTCCTTTTGCTCTCCGCCTCCTCCACGTGTTTTACGGCT
TTTCCTGCATTTTCCGGTGCTTTTGTGTTTTTTCCCTCTTTTTTGCTTTGCGCACGCGCT
CGCCTGCATTTGCCGCTCCACGCTCGCCGGTTGCGTCCATTCCGGCCCCCGACGCCGTCC
GTGACGCTGACCCGGGGCTGACGTCCCGGACCGTGACC----
>ON907921_1
----------------TTCATTTTTGTTTCGCCGC-TGCCTTTGTTTGCGCCGTTGTTGT
TTCGTGTTTTCCCCGTCTCGTTTCCTTTTGCTCTCCGCCTCCTCCACGTGTTTTACGGCT
TTTCCTGCATTTTCCGGTGCTTTTGTGTTTTTTCCCTCTTTTTTGCTTTGCGCACGCGCT
CGCCTGCATTTGCCGCTCCACGCTCGCCGGTTGCGTCCATTCCGGCCCCCGACGCCGTCC
GTGACGCTGACCCGGGGCTGACGTCCCGGACCGTGACC----
>ON907911_1
----------------TTCATTTTTGTTTCGCCGC-TGCCTTTGTTTGCGCCGTTGTTGT
TTCGTGTTTTCCCCGTCTCGTTTCCTTTTGCTCTCCGCCTCCTCCACGTGTTTTACGGCT
TTTCCTGCATTTTCCGGTGCTTTTGTGTTTTTTCCCTCTTTTTTGCTTTGCGCACGCGCT
CGCCTGCATTTGCCGCTCCACGCTCGCCGGTTGCGTCCATTCCGGCCCCCGACGCCGTCC
GTGACGCTGACCCGGGGCTGACGTCCCGGACCGTGACC----
>ON907903_1
----------------TTCATTTTTGTTTCGCCGC-TGCCTTTGTTTGCGCCGTTGTTGT
TTCGTGTTTTCCCCGTCTCGTTTCCTTTTGCTCTCCGCCTCCTCCACGTGTTTTACGGCT
TTTCCTGCATTTTCCGGTGCTTTTGTGTTTTTTCCCTCTTTTTTGCTTTGCGCACGCGCT
CGCCTGCATTTGCCGCTCCACGCTCGCCGGTTGCGTCCATTCCGGCCCCCGACGCCGTCC
GTGACGCTGACCCGGGGCTGACGTCCCGGACCGTGACC----
>ON907900_1
----------------TTCATTTTTGTTTCGCCGC-TGCCTTTGTTTGCGCCGTTGTTGT
TTCGTGTTTTCCCCGTCTCGTTTCCTTTTGCTCTCCGCCTCCTCCACGTGTTTTACGGCT
TTTCCTGCATTTTCCGGTGCTTTTGTGTTTTTTCCCTCTTTTTTGCTTTGCGCACGCGCT
CGCCTGCATTTGCCGCTCCACGCTCGCCGGTTGCGTCCATTCCGGCCCCCGACGCCGTCC
GTGACGCTGACCCGGGGCTGACGTCCCGGACCGTGACC----
>ON907898_1
----------------TTCATTTTTGTTTCGCCGC-TGCCTTTGTTTGCGCCGTTGTTGT
TTCGTGTTTTCCCCGTCTCGTTTCCTTTTGCTCTCCGCCTCCTCCACGTGTTTTACGGCT
TTTCCTGCATTTTCCGGTGCTTTTGTGTTTTTTCCCTCTTTTTTGCTTTGCGCACGCGCT
CGCCTGCATTTGCCGCTCCACGCTCGCCGGTTGCGTCCATTCCGGCCCCCGACGCCGTCC
GTGACGCTGACCCGGGGCTGACGTCCCGGACCGTGACC----
>ON907895_1
----------------TTCATTTTTGTTTCGCCGC-TGCCTTTGTTTGCGCCGTTGTTGT
TTCGTGTTTTCCCCGTCTCGTTTCCTTTTGCTCTCCGCCTCCTCCACGTGTTTTACGGCT
TTTCCTGCATTTTCCGGTGCTTTTGTGTTTTTTCCCTCTTTTTTGCTTTGCGCACGCGCT
CGCCTGCATTTGCCGCTCCACGCTCGCCGGTTGCGTCCATTCCGGCCCCCGACGCCGTCC
GTGACGCTGACCCGGGGCTGACGTCCCGGACCGTGACC----
>ON907893_1
----------------TTCATTTTTGTTTCGCCGC-TGCCTTTGTTTGCGCCGTTGTTGT
TTCGTGTTTTCCCCGTCTCGTTTCCTTTTGCTCTCCGCCTCCTCCACGTGTTTTACGGCT
TTTCCTGCATTTTCCGGTGCTTTTGTGTTTTTTCCCTCTTTTTTGCTTTGCGCACGCGCT
CGCCTGCATTTGCCGCTCCACGCTCGCCGGTTGCGTCCATTCCGGCCCCCGACGCCGTCC
GTGACGCTGACCCGGGGCTGACGTCCCGGACCGTGACC----
>MW861769_1
----------------TTCGTTTTTGTTTCGCCGC-TGCCTTTGTTTGCGCCTTTGTTGT
TTCGTGTTTTCCCCGTCTCGTTTCCTTTTGCTCTCCGCCTCCTCCACGTGTTTTACGGCT
TTTCCTGCATTTTCCGGTGCTTTTGTGTTTTTTCCCTCTTTTTTGCTTTGCGCACGCGCT
CGCCTGCATTTGCCGCTCCACGCTCGCCGGTTGCGTCCATTCCGGCCCCCGACGCCGTCC
GTGACGCTGACCCGGGGCTGACGTCCCGGACCGTGACC----
>MW477930_1
----------------TTCATTTTTGTTTCGCCGC-TGCCTTTGTTTGCGCCGTTGTTGT
TTCGTGTTTTCCCCGTCTCGTTTCCTTTTGCTCTCCGCCTCCTCCACGTGTTTTACGGCT
TTTCCTGCATTTTCCGGTGCTTTTGTGTTTTTTCCCTCTTTTTTGCTTTGCGCACGCGCT
CGCCTGCATTTGCCGCTCCACGCTCGCCGGTTGCGTCCATTCCGGCCCCCGACGCCGTCC
GTGACGCTGACCCGGGGCTGACGTCCCGGACCGTGACC----
>MW477929_1
----------------TTCATTTTTGTTTCGCCGC-TGCCTTTGTTTGCGCCGTTGTTGT
TTCGTGTTTTCCCCGTCTCGTTTCCTTTTGCTCTCCGCCTCCTCCACGTGTTTTACGGCT
TTTCCTGCATTTTCCGGTGCTTTTGTGTTTTTTCCCTCTTTTTTGCTTTGCGCACGCGCT
CGCCTGCATTTGCCGCTCCACGCTCGCCGGTTGCGTCCATTCCGGCCCCCGACGCCGTCC
GTGACGCTGACCCGGGGCTGACGTCCCGGACCGTGACC----
>MW477928_1
----------------TTCATTTTTGTTTCGCCGC-TGCCTTTGTTTGCGCCGTTGTTGT
TTCGTGTTTTCCCCGTCTCGTTTCCTTTTGCTCTCCGCCTCCTCCACGTGTTTTACGGCT
TTTCCTGCATTTTCCGGTGCTTTTGTGTTTTTTCCCTCTTTTTTGCTTTGCGCACGCGCT
CGCCTGCATTTGCCGCTCCACGCTCGCCGGTTGCGTCCATTCCGGCCCCCGACGCCGTCC
GTGACGCTGACCCGGGGCTGACGTCCCGGACCGTGACC----
>MW477925_1
----------------TTCATTTTTGTTTCGCCGC-TGCCTTTGTTTGCGCCGTTGTTGT
TTCGTGTTTTCCCCGTCTCGTTTCCTTTTGCTCTCCGCCTCCTCCACGTGTTTTACGGCT
TTTCCTGCATTTTCCGGTGCTTTTGTGTTTTTTCCCTCTTTTTTGCTTTGCGCACGCGCT
CGCCTGCATTTGCCGCTCCACGCTCGCCGGTTGCGTCCATTCCGGCCCCCGACGCCGTCC
GTGACGCTGACCCGGGGCTGACGTCCCGGACCGTGACC----
>MW477924_1
----------------TTCATTTTTGTTTCGCCGC-TGCCTTTGTTTGCGCCGTTGTTGT
TTCGTGTTTTCCCCGTCTCGTTTCCTTTTGCTCTCCGCCTCCTCCACGTGTTTTACGGCT
TTTCCTGCATTTTCCGGTGCTTTTGTGTTTTTTCCCTCTTTTTTGCTTTGCGCACGCGCT
CGCCTGCATTTGCCGCTCCACGCTCGCCGGTTGCGTCCATTCCGGCCCCCGACGCCGTCC
GTGACGCTGACCCGGGGCTGACGTCCCGGACCGTGACC----
>MT365424_1
----------------TTCATTTTTGTTTCGCCGC-TGCCTTTGTTTGCGCCGTTGTTGT
TTCGTGTTTTCCCCGTCTCGTTTCCTTTTGCTCTCCGCCTCCTCCACGTGTTTTACGGCT
TTTCCTGCATTTTCCGGTGCTTTTGTGTTTTTTCCCTCTTTTTTGCTTTGCGCACGCGCT
CGCCTGCATTTGCCGCTCCACGCTCGCCGGTTGCGTCCATTCCGGCCCCCGACGCCGTCC
GTGACGCTGACCCGGGGCTGACGTCCCGGACCGTGACC----
>MT365423_1
----------------TTCATTTTTGTTTCGCCGC-TGCCTTTGTTTGCGCCGTTGTTGT
TTCGTGTTTTCCCCGTCTCGTTTCCTTTTGCTCTCCGCCTCCTCCACGTGTTTTACGGCT
TTTCCTGCATTTTCCGGTGCTTTTGTGTTTTTTCCCTCTTTTTTGCTTTGCGCACGCGCT
CGCCTGCATTTGCCGCTCCACGCTCGCCGGTTGCGTCCATTCCGGCCCCCGACGCCGTCC
GTGACGCTGACCCGGGGCTGACGTCCCGGACCGTGACC----
>MT365422_1
----------------TTCATTTTTGTTTCGCCGC-TGCCTTTGTTTGCGCCGTTGTTGT
TTCGTGTTTTCCCCGTCTCGTTTCCTTTTGCTCTCCGCCTCCTCCACGTGTTTTACGGCT
TTTCCTGCATTTTCCGGTGCTTTTGTGTTTTTTCCCTCTTTTTTGCTTTGCGCACGCGCT
CGCCTGCATTTGCCGCTCCACGCTCGCCGGTTGCGTCCATTCCGGCCCCCGACGCCGTCC
GTGACGCTGACCCGGGGCTGACGTCCCGGACCGTGACC----
>MT365421_1
----------------TTCATTTTTGTTTCGCCGC-TGCCTTTGTTTGCGCCGTTGTTGT
TTCGTGTTTTCCCCGTCTCGTTTCCTTTTGCTCTCCGCCTCCTCCACGTGTTTTACGGCT
TTTCCTGCATTTTCCGGTGCTTTTGTGTTTTTTCCCTCTTTTTTGCTTTGCGCACGCGCT
CGCCTGCATTTGCCGCTCCACGCTCGCCGGTTGCGTCCATTCCGGCCCCCGACGCCGTCC
GTGACGCTGACCCGGGGCTGACGTCCCGGACCGTGACC----
>MT365419_1
----------------TTCATTTTTGTTTCGCCGC-TGCCTTTGTTTGCGCCGTTGTTGT
TTCGTGTTTTCCCCGTCTCGTTTCCTTTTGCTCTCCGCCTCCTCCACGTGTTTTACGGCT
TTTCCTGCATTTTCCGGTGCTTTTGTGTTTTTTCCCTCTTTTTTGCTTTGCGCACGCGCT
CGCCTGCATTTGCCGCTCCACGCTCGCCGGTTGCGTCCATTCCGGCCCCCGACGCCGTCC
GTGACGCTGACCCGGGGCTGACGTCCCGGACCGTGACC----
>MT365418_1
----------------TTCATTTTTGTTTCGCCGC-TGCCTTTGTTTGCGCCGTTGTTGT
TTCGTGTTTTCCCCGTCTCGTTTCCTTTTGCTCTCCGCCTCCTCCACGTGTTTTACGGCT
TTTCCTGCATTTTCCGGTGCTTTTGTGTTTTTTCCCTCTTTTTTGCTTTGCGCACGCGCT
CGCCTGCATTTGCCGCTCCACGCTCGCCGGTTGCGTCCATTCCGGCCCCCGACGCCGTCC
GTGACGCTGACCCGGGGCTGACGTCCCGGACCGTGACC----
>MT365417_1
----------------TTCATTTTTGTTTCGCCGC-TGCCTTTGTTTGCGCCGTTGTTGT
TTCGTGTTTTCCCCGTCTCGTTTCCTTTTGCTCTCCGCCTCCTCCACGTGTTTTACGGCT
TTTCCTGCATTTTCCGGTGCTTTTGTGTTTTTTCCCTCTTTTTTGCTTTGCGCACGCGCT
CGCCTGCATTTGCCGCTCCACGCTCGCCGGTTGCGTCCATTCCGGCCCCCGACGCCGTCC
GTGACGCTGACCCGGGGCTGACGTCCCGGACCGTGACC----
>MT365416_1
----------------TTCATTTTTGTTTCGCCGC-TGCCTTTGTTTGCGCCGTTGTTGT
TTCGTGTTTTCCCCGTCTCGTTTCCTTTTGCTCTCCGCCTCCTCCACGTGTTTTACGGCT
TTTCCTGCATTTTCCGGTGCTTTTGTGTTTTTTCCCTCTTTTTTGCTTTGCGCACGCGCT
CGCCTGCATTTGCCGCTCCACGCTCGCCGGTTGCGTCCATTCCGGCCCCCGACGCCGTCC
GTGACGCTGACCCGGGGCTGACGTCCCGGACCGTGACC----
>MT365415_1
----------------TTCATTTTTGTTTCGCCGC-TGCCTTTGTTTGCGCCGTTGTTGT
TTCGTGTTTTCCCCGTCTCGTTTCCTTTTGCTCTCCGCCTCCTCCACGTGTTTTACGGCT
TTTCCTGCATTTTCCGGTGCTTTTGTGTTTTTTCCCTCTTTTTTGCTTTGCGCACGCGCT
CGCCTGCATTTGCCGCTCCACGCTCGCCGGTTGCGTCCATTCCGGCCCCCGACGCCGTCC
GTGACGCTGACCCGGGGCTGACGTCCCGGACCGTGACC----
>MT365414_1
----------------TTCATTTTTGTTTCGCCGC-TGCCTTTGTTTGCGCCGTTGTTGT
TTCGTGTTTTCCCCGTCTCGTTTCCTTTTGCTCTCCGCCTCCTCCACGTGTTTTACGGCT
TTTCCTGCATTTTCCGGTGCTTTTGTGTTTTTTCCCTCTTTTTTGCTTTGCGCACGCGCT
CGCCTGCATTTGCCGCTCCACGCTCGCCGGTTGCGTCCATTCCGGCCCCCGACGCCGTCC
GTGACGCTGACCCGGGGCTGACGTCCCGGACCGTGACC----
>MT365413_1
----------------TTCATTTTTGTTTCGCCGC-TGCCTTTGTTTGCGCCGTTGTTGT
TTCGTGTTTTCCCCGTCTCGTTTCCTTTTGCTCTCCGCCTCCTCCACGTGTTTTACGGCT
TTTCCTGCATTTTCCGGTGCTTTTGTGTTTTTTCCCTCTTTTTTGCTTTGCGCACGCGCT
CGCCTGCATTTGCCGCTCCACGCTCGCCGGTTGCGTCCATTCCGGCCCCCGACGCCGTCC
GTGACGCTGACCCGGGGCTGACGTCCCGGACCGTGACC----
>MT365412_1
----------------TTCATTTTTGTTTCGCCGC-TGCCTTTGTTTGCGCCGTTGTTGT
TTCGTGTTTTCCCCGTCTCGTTTCCTTTTGCTCTCCGCCTCCTCCACGTGTTTTACGGCT
TTTCCTGCATTTTCCGGTGCTTTTGTGTTTTTTCCCTCTTTTTTGCTTTGCGCACGCGCT
CGCCTGCATTTGCCGCTCCACGCTCGCCGGTTGCGTCCATTCCGGCCCCCGACGCCGTCC
GTGACGCTGACCCGGGGCTGACGTCCCGGACCGTGACC----
>MT365411_1
----------------TTCATTTTTGTTTCGCCGC-TGCCTTTGTTTGCGCCGTTGTTGT
TTCGTGTTTTCCCCGTCTCGTTTCCTTTTGCTCTCCGCCTCCTCCACGTGTTTTACGGCT
TTTCCTGCATTTTCCGGTGCTTTTGTGTTTTTTCCCTCTTTTTTGCTTTGCGCACGCGCT
CGCCTGCATTTGCCGCTCCACGCTCGCCGGTTGCGTCCATTCCGGCCCCCGACGCCGTCC
GTGACGCTGACCCGGGGCTGACGTCCCGGACCGTGACC----
>MN908511_1
----------------TTCATTTTTGTTTCGCCGC-TGCCTTTGTTTGCGCCGTTGTTGT
TTCGTGTTTTCCCCGTCTCGTTTCCTTTTGCTCTCCGCCTCCTCCACGTGTTTTACGGCT
TTTCCTGCATTTTCCGGTGCTTTTGTGTTTTTTCCCTCTTTTTTGCTTTGCGCACGCGCT
CGCCTGCATTTGCCGCTCCACGCTCGCCGGTTGCGTCCATTCCGGCCCCCGACGCCGTCC
GTGACGCTGACCCGGGGCTGACGTCCCGGACCGTGACC----
>MN908510_1
----------------TTCATTTTTGTTTCGCCGC-TGCCTTTGTTTGCGCCGTTGTTGT
TTCGTGTTTTCCCCGTCTCGTTTCCTTTTGCTCTCCGCCTCCTCCACGTGTTTTACGGCT
TTTCCTGCATTTTCCGGTGCTTTTGTGTTTTTTCCCTCTTTTTTGCTTTGCGCACGCGCT
CGCCTGCATTTGCCGCTCCACGCTCGCCGGTTGCGTCCATTCCGGCCCCCGACGCCGTCC
GTGACGCTGACCCGGGGCTGACGTCCCGGACCGTGACC----
>MN908506_1
----------------TTCATTTTTGTTTCGCCGC-TGCCTTTGTTTGCGCCGTTGTTGT
TTCGTGTTTTCCCCGTCTCGTTTCCTTTTGCTCTCCGCCTCCTCCACGTGTTTTCCGGCT
TTTCCTGCATTTTCCGGTGCTTTTGTGTTTTTTCCCTCTTTTTTGCTTTGCGCACGCGCT
CGCCTGCATTTGCCGCTCCACGCTCGCCGGTTGCGTCCATTCCGGCCCCCGACGCCGTCC
GTGACGCTGACCCGGGGCTGACGTCCCGGACCGTGACC----
>MN908505_1
----------------TTCATTTTTGTTTCGCCGC-TGCCTTTGTTTGCGCCGTTGTTGT
TTCTTGTTTTCCCCGTCTCGTTTCCTTTTGCTCTCCGCCTCCTCCACGTGTTTTACGGCT
TTTCCTGCATTTTCCGGTGCTTTTGTGTTTTTTCCCTCTTTTTTGCTTTGCGCACGCGCT
CGCCTGCATTTGCCGCTCCACGCTCGCCGGTTGCGTCCATTCCGGCCCCCGACGCCGTCC
GTGACGCTGACCCGGGGCTGACGTCCCGGACCGTGACC----
>MN908491_1
----------------TTCATTTTTGTTTCGCCGC-TGCCTTTGTTTGCGCCGTTGTTGT
TTCGTGTTTTCCCCGTCTCGTTTCCTTTTGCTCTCCGCCTCCTCCACGTGTTTTACGGCT
TTTCCTGCATTTTCCGGTGCTTTTGTGTTTTTTCCCTCTTTTTTGCTTTGCGCACGCGCT
CGCCTGCATTTGCCGCTCCACGCTCGCCGGTTGCGTCCATTCCGGCCCCCGACGCCGTCC
GTGACGCTGACCCGGGGCTGACGTCCCGGACCGTGACC----
>MN908489_1
----------------TTCATTTTTGTTTCGCCGC-TGCCTTTGTTTGCGCCGTTGTTGT
TTCGTGTTTTCCCCGTCTCGTTTCCTTTTGCTCTCCGCCTCCTCCACGTGTTTTACGGCT
TTTCCTGCATTTTCCGGTGCTTTTGTGTTTTTTCCCTCTTTTTTGCTTTGCGCACGCGCT
CGCCTGCATTTGCCGCTCCACGCTCGCCGGTTGCGTCCATTCCGGCCCCCGACGCCGTCC
GTGACGCTGACCCGGGGCTGACGTCCCGGACCGTGACC----
>MN908487_1
----------------TTCATTTTTGTTTCGCCGC-TGCCTTTGTTTGCGCCGTTGTTGT
TTCGTGTTTTCCCCGTCTCGTTTCCTTTTGCTCTCCGCCTCCTCCACGTGTTTTACGGCT
TTTCCTGCATTTTCCGGTGCTTTTGTGTTTTTTCCCTCTTTTTTGCTTTGCGCACGCGCT
CGCCTGCATTTGCCGCTCCACGCTCGCCGGTTGCGTCCATTCCGGCCCCCGACGCCGTCC
GTGACGCTGACCCGGGGCTGACGTCCCGGACCGTGACC----
>MN908486_1
----------------TTCATTTTTGTTTCGCCGC-TGCCTTTGTTTGCGCCGTTGTTGT
TTCGTGTTTTCCCCGTCTCGTTTCCTTTTGCTCTCCGCCTCCTCCACGTGTTTTACGGCT
TTTCCTGCATTTTCCGGTGCTTTTGTGTTTTTTCCCTCTTTTTTGCTTTGCGCACGCGCT
CGCCTGCATTTGCCGCTCCACGCTCGCCGGTTGCGTCCATTCCGGCCCCCGACGCCGTCC
GTGACGCTGACCCGGGGCTGACGTCCCGGACCGTGACC----
>MN908479_1
----------------TTCATTTTTGTTTCGCCGC-TGCCTTTGTTTGCGCCGTTGTTGT
TTCGTGTTTTCCCCGTCTCGTTTCCTTTTGCTCTCCGCCTCCTCCACGTGTTTTACGGCT
TTTCCTGCATTTTCCGGTGCTTTTGTGTTTTTTCCCTCTTTTTTGCTTTGCGCACGCGCT
CGCCTGCATTTGCCGCTCCACGCTCGCCGGTTGCGTCCATTCCGGCCCCCGACGCCGTCC
GTGACGCTGACCCGGGGCTGACGTCCCGGACCGTGACC----
>MN908477_1
----------------TTCATTTTTGTTTCGCCGC-TGCCTTTGTTTGCGCCGTTGTTGT
TTCGTGTTTTCCCCGTCTCGTTTCCTTTTGCTCTCCGCCTCCTCCACGTGTTTTACGGCT
TTTCCTGCATTTTCCGGTGCTTTTGTGTTTTTTCCCTCTTTTTTGCTTTGCGCACGCGCT
CGCCTGCATTTGCCGCTCCACGCTCGCCGGTTGCGTCCATTCCGGCCCCCGACGCCGTCC
GTGACGCTGACCCGGGGCTGACGTCCCGGACCGTGACC----
>MN908468_1
----------------TTCATTTTTGTTTCGCCGC-TGCCTTTGTTTGCGCCGTTGTTGT
TTCGTGTTTTCCCCGTCTCGTTTCCTTTTGCTCTCCGCCTCCTCCACGTGTTTTACGGCT
TTTCCTGCATTTTCCGGTGCTTTTGTGTTTTTTCCCTCTTTTTTGCTTTGCGCACGCGCT
CGCCTGCATTTGCCGCTCCACGCTCGCCGGTTGCGTCCATTCCGGCCCCCGACGCCGTCC
GTGACGCTGACCCGGGGCTGACGTCCCGGACCGTGACC----
>MN908466_1
----------------TTCATTTTTGTTTCGCCGC-TGCCTTTGTTTGCGCCGTTTTTGT
TTCGTGTTTTCCCCGTCTCGTTTCCTTTTGCTCTCCGCCTCCTCCACGTGTTTTACGGCT
TTTCCTGCATTTTCCGGTGCTTTTGTGTTTTTTCCCTCTTTTTTGCTTTGCGCACGCGCT
CGCCTGCATTTGCCGCTCCACGCTCGCCGGTTGCGTCCATTCCGGCCCCCGACGCCGTCC
GTGACGCTGACCCGGGGCTGACGTCCCGGACCGTGACC----
>MN908460_1
----------------TTCATTTTTGTTTCGCCGC-TGCCTTTGTTTGCGCCGTTGTTGT
TTCGTGTTTTCCCCGTCTCGTTTCCTTTTGCTCTCCGCCTCCTCCACGTGTTTTACGGCT
TTTCCTGCATTTTCCGGTGCTTTTGTGTTTTTTCCCTCTTTTTTGCTTTGCGCACGCGCT
CGCCTGCATTTGCCGCTCCACGCTCGCCGGTTGCGTCCATTCCGGCCCCCGACGCCGTCC
GTGACGCTGACCCGGGGCTGACGTCCCGGACCGTGACC----
>MN908451_1
----------------TTCATTTTTGTTTCGCCGC-TGCCTTTGTTTGCGCCGTTTTTGT
TTCGTGTTTTCCCCGTCTCGTTTCCTTTTGCTCTCCGCCTCCTCCACGTGTTTTACGGCT
TTTCCTGCATTTTCCGGTGCTTTTGTGTTTTTTCCCTCTTTTTTGCTTTGCGCACGCGCT
CGCCTGCATTTGCCGCTCCACGCTCGCCGGTTGCGTCCATTCCGGCCCCCGACGCCGTCC
GTGACGCTGACCCGGGGCTGACGTCCCGGACCGTGACC----
>MN908450_1
----------------TTCATTTTTGTTTCGCCGC-TGCCTTTGTTTGCGCCGTTTTTGT
TTCGTGTTTTCCCCGTCTCGTTTCCTTTTGCTCTCCGCCTCCTCCACGTGTTTTACGGCT
TTTCCTGCATTTTCCGGTGCTTTTGTGTTTTTTCCCTCTTTTTTGCTTTGCGCACGCGCT
CGCCTGCATTTGCCGCTCCACGCTCGCCGGTTGCGTCCATTCCGGCCCCCGACGCCGTCC
GTGACGCTGACCCGGGGCTGACGTCCCGGACCGTGACC----
>MN908447_1
----------------TTCATTTTTGTTTCGCCGC-TGCCTTTGTTTGCGCCGTTGTTGT
TTCGTGTTTTCCCCGTCTCGTTTCCTTTTGCTCTCCGCCTCCTCCACGTGTTTTACGGCT
TTTCCTGCATTTTCCGGTGCTTTTGTGTTTTTTCCCTCTTTTTTGCTTTGCGCACGCGCT
CGCCTGCATTTGCCGCTCCACGCTCGCCGGTTGCGTCCATTCCGGCCCCCGACGCCGTCC
GTGACGCTGACCCGGGGCTGACGTCCCGGACCGTGACC----
>MN908446_1
----------------TTCATTTTTGTTTCGCCGC-TGCCTTTGTTTGCGCCGTTGTTGT
TTCGTGTTTTCCCCGTCTCGTTTCCTTTTGCTCTCCGCCTCCTCCACGTGTTTTACGGCT
TTTCCTGCATTTTCCGGTGCTTTTGTGTTTTTTCCCTCTTTTTTGCTTTGCGCACGCGCT
CGCCTGCATTTGCCGCTCCACGCTCGCCGGTTGCGTCCATTCCGGCCCCCGACGCCGTCC
GTGACGCTGACCCGGGGCTGACGTCCCGGACCGTGACC----
>MN908444_1
----------------TTCATTTTTGTTTCGCCGC-TGCCTTTGTTTGCGCCGTTGTTGT
TTCGTGTTTTCCCCGTCTCGTTTCCTTTTGCTCTCCGCCTCCTCCACGTGTTTTACGGCT
TTTCCTGCATTTTCCGGTGCTTTTGTGTTTTTTCCCTCTTTTTTGCTTTGCGCACGCGCT
CGCCTGCATTTGCCGCTCCACGCTCGCCGGTTGCGTCCATTCCGGCCCCCGACGCCGTCC
GTGACGCTGACCCGGGGCTGACGTCCCGGACCGTGACC----
>MN908443_1
----------------TTCATTTTTGTTTCGCCGC-TGCCTTTGTTTGCGCCGTTGTTGT
TTCGTGTTTTCCCCGTCTCGTTTCCTTTTGCTCTCCGCCTCCTCCACGTGTTTTACGGCT
TTTCCTGCATTTTCCGGTGCTTTTGTGTTTTTTCCCTCTTTTTTGCTTTGCGCACGCGCT
CGCCTGCATTTGCCGCTCCACGCTCGCCGGTTGCGTCCATTCCGGCCCCCGACGCCGTCC
GTGACGCTGACCCGGGGCTGACGTCCCGGACCGTGACC----
>OP312021_1
----------------TTCATTTTTGTTTCGCCGC-TGCCTTTGTTTGCGCCGTTGTTGT
TTCGTGTTTTCCCCGTCTCGTTTCCTTTTGCTCTCCGCCTCCTCCACGTGTTTTACGGCT
TTTCCTGCATTTTCCGGTGCTTTTGTGTTTTTTCCCTCTTTTTTGCTTTGCGCACGCGCT
CGCCTGCATTTGCCGCTCCACGCTCGCCGGTTGCGTCCATTCCGGCCCCCGACGCCGTCC
GTGACGCTGACCCGGGGCTGACGTCCCGGACCGTGAC-----
>OP312020_1
----------------TTCATTTTTGTTTCGCCGC-TGCCTTTGTTTGCGCCGTTGTTGT
TTCGTGTTTTCCCCGTCTCGTTTCCTTTTGCTCTCCGCCTCCTCCACGTGTTTTACGGCT
TTTCCTGCATTTTCCGGTGCTTTTGTGTTTTTTCCCTCTTTTTTGCTTTGCGCACGCGCT
CGCCTGCATTTGCCGCTCCACGCTCGCCGGTTGCGTCCATTCCGGCCCCCGACGCCGTCC
GTGACGCTGACCCGGGGCTGACGTCCCGGACCGTGAC-----
>OR296226_1
----------------TTCTTTTTTGTTTCGCCGC-TGCCTTTGTTTGCGCCGTTGTTGT
TTCGTGTTTTCCCCGTCTCGTTTCCTTTTGCTCTCCGCCTCCTCCACGTGTTTTACGGCT
TTTCCTGCATTTTCCGGTGCTTTTGTGTTTTTTCCCTCTTTTTTGCTTTGCGCACGCGCT
CGCCTGCATTTGCCGCTCCACGCTCGCCGGTTGCGTCCATTCCGGCCCCCGACGCCGTCC
GTGACGCTGACCCGGGGCTGACGTCCCGGACCGTGACC----
>OR296224_1
----------------TTCTTTTTTGTTTCGCCGC-TGCCTTTGTTTGCGCCGTTGTTGT
TTCGTGTTTTCCCCGTCTCGTTTCCTTTTGCTCTCCGCCTCCTCCACGTGTTTTACGGCT
TTTCCTGCATTTTCCGGTGCTTTTGTGTTTTTTCCCTCTTTTTTGCTTTGCGCACGCGCT
CGCCTGCATTTGCCGCTCCACGCTCGCCGGTTGCGTCCATTCCGGCCCCCGACGCCGTCC
GTGACGCTGACCCGGGGCTGACGTCCCGGACCGTGACC----
>ON908036_1
----------------TTCATTTTTGTTTCGCCGT-TGCCTTTGTTTGCGCCGTTGTTGT
TTCGTGTTTTCCCCGTCTCGTTTCCTTTTGCTCTCCGCCTCCTCCACGTGTTTTACGGCT
TTTCCTGCATTTTCCGGTGCTTTTGTGTTTTTTCCCTCTTTTTTGCTTTGCGCACGCGCT
CGCCTGCATTTGCCGCTCCACGCTCGCCGGTTGCGTCCATTCCGGCCCCCGACGCCGTCC
GTGACGCTGACCCGGGGCTGACGTCCCGGACCGTGACC----
>ON907906_1
----------------TTCATTTTTGTTTCGCCGC-TGCCTTTGTTTGCGCCGTTGTTGT
TTCGTGTTTTCCCCGTCTCGTTTCCTTTTGCTCTCCGCCTCCTCCACGTGTTTTACGGCT
TTTCCTGCATTTTCCGGTGCTTTTGTGTTTTTTCCCTCTTTTTTTCTTTGCGCACGCGCT
CGCCTGCATTTGCCGCTCCACGCTCGCCGGTTGCGTCCATTCCGGCCCCCGACGCCGTCC
GTGACGCTGACCCGGGGCTGACGTCCCGGACCGTGACC----
>ON907905_1
----------------TTCATTTTTGTTTCGCCGC-TGCCTTTGTTTGCGCCGTTGTTGT
TTCGTGTTTTCCCCGTCTCGTTTCCTTTTGCTCTCCGCCTCCTCCACGTGTTTTACGGCT
TTTCCTGCATTTTCCGGTGCTTTTGTGTTTTTTCCCTCTTTTTTGCTTTTCGCACGCGCT
CGCCTGCATTTGCCGCTCCACGCTCGCCGGTTGCGTCCATTCCGGCCCCCGACGCCGTCC
GTGACGCTGACCCGGGGCTGACGTCCCGGACCGTGACC----
>ON907887_1
----------------TTCATTTTTGTTTCGCCGC-TGCCTTTGTTTGCGCCGTTGTTGT
TTCGTGTTTTCCCCGTCTCGTTTCCTTTTGCTCTCCGCCTCCTCCACGTGTTTTACGGCT
TTTCCTGCATTTTCCGGTGCTTTTGTGTTTTTTCCCTCTTTTTTGCTTTGCGCACGCGCT
CGCCTGCATTTGCCGCTCCACGCTCGCCGGTTGCGTCCATTCCGGCCCCCGACGCCGTCC
GTGACGCTGACCCGGGGCTGACGTCCCGGGCCGTGACC----
>MW861770_1
----------------TTCGTTTTTGTTTCGCCGC-TGCCTTTGTTTGCGCCGTTGTTGT
TTCTTGTTTTCCCCGTCTCGTTTCCTTTTGCTCTCCGCCTCCTCCACGTGTTTTACGGCT
TTTCCTGCATTTTCCGGTGCTTTTGTGTTTTTTCCCTCTTTTTTGCTTTGCGCACGCGCT
CGCCTGCATTTGCCGCTCCACGCTCGCCGGTTGCGTCCATTCCGGCCCCCGACGCCGTCC
GTGACGCTGACCCGGGGCTGACGTCCCGGACCGTGACC----
>MW861768_1
----------------TTCGTTTTTGTTTCGCCGC-TGCCTTTGTTTGCGCCGTTGTTGT
TTCGTGTTTTCCCCGTCTCGTTTCCTTTTGCTCTCCGCCTCCTCCACGTGTTTTACGGCT
TTTCCTGCATTTTCCGGTGCTTTTGTGTTTTTTCCCTCTTTTTTGCTTTGCGCACGCGCT
CGCCTGCATTTGCCGCTCCACGCTCGCCGGTTGCGTCCATTCCGGCCCCCGACGCCGTCC
GTGACGCTGACCCGGGGCTGACGTCCCGGACCGTGACC----
>MW861767_1
----------------TTCGTTTTTGTTTCGCCGC-TGCCTTTGTTTGCGCCGTTGTTGT
TTCGTGTTTTCCCCGTCTCGTTTCCTTTTGCTCTCCGCCTCCTCCACGTGTTTTACGGCT
TTTCCTGCATTTTCCGGTGCTTTTGTGTTTTTTCCCTCTTTTTTGCTTTGCGCACGCGCT
CGCCTGCATTTGCCGCTCCACGCTCGCCGGTTGCGTCCATTCCGGCCCCCGACGCCGTCC
GTGACGCTGACCCGGGGCTGACGTCCCGGACCGTGACC----
>MW861765_1
----------------TTCGTTTTTGTTTCGCCGC-TGCCTTTGTTTGCGCCGTTGTTGT
TTCGTGTTTTCCCCGTCTCGTTTCCTTTTGCTCTCCTCCTCCTCCACGTGTTTTACGGCT
TTTCCTGCATTTTCCGGTGCTTTTGTGTTTTTTCCCTCTTTTTTGCTTTGCGCACGCGCT
CGCCTGCATTTGCCGCTCCACGCTCGCCGGTTGCGTCCATTCCGGCCCCCGACGCCGTCC
GTGACGCTGACCCGGGGCTGACGTCCCGGACCGTGACC----
>MW861764_1
----------------TTCGTTTTTGTTTCGCCGC-TGCCTTTGTTTGCGCCGTTGTTGT
TTCGTGTTTTCCCCGTCTCGTTTCCTTTTGCTCTCCGCCTCCTCCACGTGTTTTACGGCT
TTTCCTGCATTTTCCGGTGCTTTTGTGTTTTTTCCCTCTTTTTTGCTTTGCGCACGCGCT
CGCCTGCATTTGCCGCTCCACGCTCGCCGGTTGCGTCCATTCCGGCCCCCGACGCCGTCC
GTGACGCTGACCCGGGGCTGACGTCCCGGACCGTGACC----
>MW861763_1
-------TCCAGCTGTTTCGTTTTTGTTTCTCCGC-TGCCTTTGTTTGCGCCGTTGTTGT
TTCGTGTTTTCCCCGTCTCGTTTCCTTTTGCTCTCCGCCTCCTCCACGTGTTTTACGGCT
TTTCCTGCATTTTCCTGTGCTTTTGTGTTTTTTCCCTCTTTTTTGCTTTGCGCACGCGCT
CGCCTGCAGTTGCCGCTCCACGCTCGCCGGTTGCGTCCATTCCGGCCCCCGACGCCGTCC
GTGACGCTGACCCGGGGCTGACGTCCCGGACCGTGACC----
>MW477927_1
----------------TTCATTTTTGTTTCGCCGC-TGCCTTTGTTTGCGCCGTTGTTGT
TTCGTGTTTTCCCCGTCTCGTTTCCTTTTGCTCTCCGCCTCCTCCACGTGTTTTACGGCT
TTTCCTGCATTTTCCGGTGCTTTTGTGTTTTTTCCCTCTTTTTTGCTTTGCGCACGCGCT
CGCCTGCATTTGCCGCTCCACGCCCGCCGGTTGCGTCCATTCCGGCCCCCGACGCCGTCC
GTGACGCTGACCCGGGGCTGACGTCCCGGACCGTGACC----
>MW477926_1
----------------TTCATTTTTGTTTCGCCGC-TGCCTTTGTTTGCGCCGTTGTTGT
TTCGTGTTTTCCCCGTCTCGTTTCCTTTTGCTCTCCGCCTCCTCCACGTGTTTTACGGCT
TTTCCTGCATTTTCCGGTGCTTTTGTGTTTTTTCCCTCTTTTTTGCTTTGCGCACGCGCT
CGCCTGCATTTGCCGCTCCACGCCCGCCGGTTGCGTCCATTCCGGCCCCCGACGCCGTCC
GTGACGCTGACCCGGGGCTGACGTCCCGGACCGTGACC----
>MN908514_1
----------------TTCATTTTTGTTTCGCCGC-TGCCTTTGTTTGCGCCGTTGTTGT
TTCGTGTTTTCCCCGTCTCGTTTCCTTTTGCTCTCCGCCTCCTCCGCGTGTTTTACGGCT
TTTCCTGCATTTTCCGGTGCTTTTGTGTTTTTTCCCTCTTTTTTGCTTTGCGCACGCGCT
CGCCTGCATTTGCCGCTCCACGCTCGCCGGTTGCGTCCATTCCGGCCCCCGACGCCGTCC
GTGACGCTGACCCGGGGCTGACGTCCCGGACCGTGACC----
>MN908513_1
----------------TTCATTTTTGTTTCGCCGC-TGCCTTTGTTTGCGCCGTTGTTGT
TTCGTGTTTTCCCCGTCTCGTTTCCTTTTGCTCTCCGCCTCCTCCCCGTGTTTTACGGCT
TTTCCTGCATTTTCCGGTGCTTTTGTGTTTTTTCCCTCTTTTTTGCTTTGCGCACGCGCT
CGCCTGCATTTGCCGCTCCACGCTCGCCGGTTGCGTCCATTCCGGCCCCCGACGCCGTCC
GTGACGCTGACCCGGGGCTGACGTCCCGGACCGTGACC----
>MN908512_1
----------------TTCATTTTTGTTTCGCCGC-TGCCTTTGTTTGCGCCGTTGTTGT
TTCGTGTTTTCCCCGTCTCGTTTCCTTTTGCTCTCCGCCTCCTCCTCGTGTTTTACGGCT
TTTCCTGCATTTTCCGGTGCTTTTGTGTTTTTTCCCTCTTTTTTGCTTTGCGCACGCGCT
CGCCTGCATTTGCCGCTCCACGCTCGCCGGTTGCGTCCATTCCGGCCCCCGACGCCGTCC
GTGACGCTGACCCGGGGCTGACGTCCCGGACCGTGACC----
>MN908508_1
----------------TTCATTTTTGTTTCGCCGC-TGCCTTTGTTTGCGCCGTTGTTCT
TTCGTGTTTTCCCCGTCTCGTTTCCTTTTGCTCTCCGCCTCCTCCACGTGTTTTACGGCT
TTTCCTGCATTTTCCGGTGCTTTTGTGTTTTTTCCCTCTTTTTTGCTTTGCGCACGCGCT
CGCCTGCATTTGCCGCTCCACGCTCGCCGGTTGCGTCCATTCCGGCCCCCGACGCCGTCC
GTGACGCTGACCCGGGGCTGACGTCCCGGACCGTGACC----
>MN908507_1
----------------TTCATTTTTGTTTCGCCGC-TGCCTTTGTTTGCGCCGTTGTTGT
TTCGTGTTTTCCCCGTCTCGTTTCCTTTTGCTCTCCGCCTCCTCCACGTGTTTTACGGCT
TTTCCTGCATTTTCCGGTGCTTTTGTGTTTTTTCCCTCTTTTTTGCTTTGCGCACGCGCT
CGCCTGCATTTGCCGCTCCACGCTCGCCGGTTGCGTCCATTCCGGCCCCCGCCGCCGTCC
GTGACGCTGACCCGGGGCTGACGTCCCGGACCGTGACC----
>MN908504_1
----------------TTCATTTTTGTTTCGCCGC-TGCCTTTGTTTGCGCCGTTGTTGT
TTCGTGTTTTCCCCGTCTCGTTTCCTTTTGCTCTCCGCCTCCTCCACGTGTTTTACGGCT
TTTCCTGCATTTTCCGGTGCTTTTGTGTTTTTTCCCTCTTTTTTGCTTTGCGCCCGCGCT
CGCCTGCATTTGCCGCTCCACGCTCGCCGGTTGCGTCCATTCCGGCCCCCGACGCCGTCC
GTGACGCTGACCCGGGGCTGACGTCCCGGACCGTGACC----
>MN908500_1
----------------TTCATTTTTGTTTCGCCGC-TGCCTTTGTTTGCGCCGTTGTTGT
TTCGTGTTTTCCCCGTCTCGTTTCCTTTTGCTCTCCGCCTCCTCCACGTGTTTTACGGCT
TTTCCTGCATTTTCCGGTGCTTTTGTGTTTTTTCCCTCTTTTTTGCTTTGCGCACGCGCT
CGCCTGCATTTGCCGCTCCCCGCTCGCCGGTTGCGTCCATTCCGGCCCCCGACGCCGTCC
GTGACGCTGACCCGGGGCTGACGTCCCGGACCGTGACC----
>MN908499_1
----------------TTCATTTTTGTTTCGCCGC-TGCCTTTGTTTGCGCCGTTGTTGT
TTCGTGTTTTCCCCGTCTCGTTTCCTTTTGCTCTCCGCCTCCTCCACGTGTTTTACGGCT
TTTCCTGCATTTTCCGGTGCTTTTGTGTTTTTTCCCTCTTTTTTGCTTTGCGCACGCGCT
CGCCTGCATTTGCCGCTCCGCGCTCGCCGGTTGCGTCCATTCCGGCCCCCGACGCCGTCC
GTGACGCTGACCCGGGGCTGACGTCCCGGACCGTGACC----
>MN908498_1
----------------TTCATTTTTGTTTCGCCGC-TGCCTTTGTTTGCGCCGTTGTTGT
TTCGTGTTTTCCCCGTCTCGTTTCCTTTTGCTCTCCGCCTCCTCCACGTGTTTTACGGCT
TTTCCTGCATTTTCCGGTGCTTTTGTGTTTTTTCCCTCTTTTTTGCTTTGCGCACGCGCT
CGCCTGCATTTGCCGCTCCTCGCTCGCCGGTTGCGTCCATTCCGGCCCCCGACGCCGTCC
GTGACGCTGACCCGGGGCTGACGTCCCGGACCGTGACC----
>MN908497_1
----------------TTCTTTTTTGTTTCGCCGC-TGCCTTTGTTTGCGCCGTTGTTGT
TTCGTGTTTTCCCCGTCTCGTTTCCTTTTGCTCTCCGCCTCCTCCACGTGTTTTACGGCT
TTTCCTGCATTTTCCGGTGCTTTTGTGTTTTTTCCCTCTTTTTTGCTTTGCGCACGCGCT
CGCCTGCATTTGCCGCTCCACGCTCGCCGGTTGCGTCCATTCCGGCCCCCGACGCCGTCC
GTGACGCTGACCCGGGGCTGACGTCCCGGACCGTGACC----
>MN908496_1
----------------TTCTTTTTTGTTTCGCCGC-TGCCTTTGTTTGCGCCGTTGTTGT
TTCGTGTTTTCCCCGTCTCGTTTCCTTTTGCTCTCCGCCTCCTCCACGTGTTTTACGGCT
TTTCCTGCATTTTCCGGTGCTTTTGTGTTTTTTCCCTCTTTTTTGCTTTGCGCACGCGCT
CGCCTGCATTTGCCGCTCCACGCTCGCCGGTTGCGTCCATTCCGGCCCCCGACGCCGTCC
GTGACGCTGACCCGGGGCTGACGTCCCGGACCGTGACC----
>MN908495_1
----------------TTCTTTTTTGTTTCGCCGC-TGCCTTTGTTTGCGCCGTTGTTGT
TTCGTGTTTTCCCCGTCTCGTTTCCTTTTGCTCTCCGCCTCCTCCACGTGTTTTACGGCT
TTTCCTGCATTTTCCGGTGCTTTTGTGTTTTTTCCCTCTTTTTTGCTTTGCGCACGCGCT
CGCCTGCATTTGCCGCTCCACGCTCGCCGGTTGCGTCCATTCCGGCCCCCGACGCCGTCC
GTGACGCTGACCCGGGGCTGACGTCCCGGACCGTGACC----
>MN908494_1
----------------TTCTTTTTTGTTTCGCCGC-TGCCTTTGTTTGCGCCGTTGTTGT
TTCGTGTTTTCCCCGTCTCGTTTCCTTTTGCTCTCCGCCTCCTCCACGTGTTTTACGGCT
TTTCCTGCATTTTCCGGTGCTTTTGTGTTTTTTCCCTCTTTTTTGCTTTGCGCACGCGCT
CGCCTGCATTTGCCGCTCCACGCTCGCCGGTTGCGTCCATTCCGGCCCCCGACGCCGTCC
GTGACGCTGACCCGGGGCTGACGTCCCGGACCGTGACC----
>MN908493_1
----------------TTCATTTTTGTTTTGCCGC-TGCCTTTGTTTGCGCCGTTGTTGT
TTCGTGTTTTCCCCGTCTCGTTTCCTTTTGCTCTCCGCCTCCTCCACGTGTTTTACGGCT
TTTCCTGCATTTTCCGGTGCTTTTGTGTTTTTTCCCTCTTTTTTGCTTTGCGCACGCGCT
CGCCTGCATTTGCCGCTCCACGCTCGCCGGTTGCGTCCATTCCGGCCCCCGACGCCGTCC
GTGACGCTGACCCGGGGCTGACGTCCCGGACCGTGACC----
>MN908492_1
----------------TTCATTTTTGTTTTGCCGC-TGCCTTTGTTTGCGCCGTTGTTGT
TTCGTGTTTTCCCCGTCTCGTTTCCTTTTGCTCTCCGCCTCCTCCACGTGTTTTACGGCT
TTTCCTGCATTTTCCGGTGCTTTTGTGTTTTTTCCCTCTTTTTTGCTTTGCGCACGCGCT
CGCCTGCATTTGCCGCTCCACGCTCGCCGGTTGCGTCCATTCCGGCCCCCGACGCCGTCC
GTGACGCTGACCCGGGGCTGACGTCCCGGACCGTGACC----
>MN908485_1
----------------TTCATTTTTGTTTCGCCGCTNGCCTTTGTTTGCGCCGTTGTTGT
TTCGTGTTTTCCCCGTCTCGTTTCCTTTTGCTCTCCGCCTCCTCCACGTGTTTTACGGCT
TTTCCTGCATTTTCCGGTGCTTTTGTGTTTTTTCCCTCTTTTTTGCTTTGCGCACGCGCT
CGCCTGCATTTGCCGCTCCACGCTCGCCGGTTGCGTCCATTCCGGCCCCCGACGCCGTCC
GTGACGCTGACCCGGGGCTGACGTCCCGGACCGTGACC----
>MN908484_1
----------------TTCATTTTTGTTTCGCCGC-TGCCTTTGTTTGCGCCGTTGTTGT
TTCGTGTTTTCCCCGTCTCGTTTCCTTTTGCTCTCCGCCTCCTCCACGTGTTTTACGGCT
TTTCCTGCATTTTCCGGTGCTTTTGTGTTTTTTCCCTCTTTTTTGCTTTGCGCCCGCGCT
CGCCTGCATTTGCCGCTCCACGCTCGCCGGTTGCGTCCATTCCGGCCCCCGACGCCGTCC
GTGACGCTGACCCGGGGCTGACGTCCCGGACCGTGACC----
>MN908483_1
----------------TTCATTTTTGTTTCGCCGC-TGCCTTTGTTTGCGCCGTTGTTGT
TTCGTGTTTTCCCCGTCTCGTTTCCTTTTGCTCTCCGCCTCCTCCACGTGTTTTACGGCT
TTTCCTGCATTTTCCGGTGCTTTTGTGTTTTTTCCCTCTTTTTTGCTTTGCGCGCGCGCT
CGCCTGCATTTGCCGCTCCACGCTCGCCGGTTGCGTCCATTCCGGCCCCCGACGCCGTCC
GTGACGCTGACCCGGGGCTGACGTCCCGGACCGTGACC----
>MN908482_1
----------------TTCATTTTTGTTTCGCCGC-TGCCTTTGTTTGCGCCGTTGTTGT
TTCGTGTTTTCCCCGTCTCGTTTCCTTTTGCTCTCCGCCTCCTCCACGTGTTTTACGGCT
TTTCCTGCATTTTCCGGTGCTTTTGTGTTTTTTCCCTCTTTTTTGCTTTGCGCTCGCGCT
CGCCTGCATTTGCCGCTCCACGCTCGCCGGTTGCGTCCATTCCGGCCCCCGACGCCGTCC
GTGACGCTGACCCGGGGCTGACGTCCCGGACCGTGACC----
>MN908481_1
----------------TTCATTTTTGTTTCGCCGC-TGCCTTTGTTTGCGCCGTTGTTGT
TTCGTGTTTTCCCCGTCTCGTTTCCTTTTGCTCTCCGCCTCCTCCACGTGTTTTACGGCT
TTTCCTGCATTTTCCGGTGCTTTTGTGTTTTTTCCCTCTTTTTTGCTTTGCGCGCGCGCT
CGCCTGCATTTGCCGCTCCACGCTCGCCGGTTGCGTCCATTCCGGCCCCCGACGCCGTCC
GTGACGCTGACCCGGGGCTGACGTCCCGGACCGTGACC----
>MN908478_1
----------------TTCCTTTTTGTTTCGCCGC-TGCCTTTGTTTGCGCCGTTGTTGT
TTCGTGTTTTCCCCGTCTCGTTTCCTTTTGCTCTCCGCCTCCTCCACGTGTTTTACGGCT
TTTCCTGCATTTTCCGGTGCTTTTGTGTTTTTTCCCTCTTTTTTGCTTTGCGCACGCGCT
CGCCTGCATTTGCCGCTCCACGCTCGCCGGTTGCGTCCATTCCGGCCCCCGACGCCGTCC
GTGACGCTGACCCGGGGCTGACGTCCCGGACCGTGACC----
>MN908476_1
----------------TTCCTTTTTGTTTCGCCGC-TGCCTTTGTTTGCGCCGTTGTTGT
TTCGTGTTTTCCCCGTCTCGTTTCCTTTTGCTCTCCGCCTCCTCCACGTGTTTTACGGCT
TTTCCTGCATTTTCCGGTGCTTTTGTGTTTTTTCCCTCTTTTTTGCTTTGCGCACGCGCT
CGCCTGCATTTGCCGCTCCACGCTCGCCGGTTGCGTCCATTCCGGCCCCCGACGCCGTCC
GTGACGCTGACCCGGGGCTGACGTCCCGGACCGTGACC----
>MN908475_1
----------------TTCATTTTTGTTTCTCCGC-TGCCTTTGTTTGCGCCGTTGTTGT
TTCGTGTTTTCCCCGTCTCGTTTCCTTTTGCTCTCCGCCTCCTCCACGTGTTTTACGGCT
TTTCCTGCATTTTCCGGTGCTTTTGTGTTTTTTCCCTCTTTTTTGCTTTGCGCACGCGCT
CGCCTGCATTTGCCGCTCCACGCTCGCCGGTTGCGTCCATTCCGGCCCCCGACGCCGTCC
GTGACGCTGACCCGGGGCTGACGTCCCGGACCGTGACC----
>MN908474_1
----------------TTCATTTTTGTTTCTCCGC-TGCCTTTGTTTGCGCCGTTGTTGT
TTCGTGTTTTCCCCGTCTCGTTTCCTTTTGCTCTCCGCCTCCTCCACGTGTTTTACGGCT
TTTCCTGCATTTTCCGGTGCTTTTGTGTTTTTTCCCTCTTTTTTGCTTTGCGCACGCGCT
CGCCTGCATTTGCCGCTCCACGCTCGCCGGTTGCGTCCATTCCGGCCCCCGACGCCGTCC
GTGACGCTGACCCGGGGCTGACGTCCCGGACCGTGACC----
>MN908473_1
----------------TTCATTTTTGTTTCCCCGC-TGCCTTTGTTTGCGCCGTTGTTGT
TTCGTGTTTTCCCCGTCTCGTTTCCTTTTGCTCTCCGCCTCCTCCACGTGTTTTACGGCT
TTTCCTGCATTTTCCGGTGCTTTTGTGTTTTTTCCCTCTTTTTTGCTTTGCGCACGCGCT
CGCCTGCATTTGCCGCTCCACGCTCGCCGGTTGCGTCCATTCCGGCCCCCGACGCCGTCC
GTGACGCTGACCCGGGGCTGACGTCCCGGACCGTGACC----
>MN908472_1
----------------TTCATTTTTGTTTCGCCGC-TGCCTTTGTTTGCGCCGTTGTTTT
TTCGTGTTTTCCCCGTCTCGTTTCCTTTTGCTCTCCGCCTCCTCCACGTGTTTTACGGCT
TTTCCTGCATTTTCCGGTGCTTTTGTGTTTTTTCCCTCTTTTTTGCTTTGCGCACGCGCT
CGCCTGCATTTGCCGCTCCACGCTCGCCGGTTGCGTCCATTCCGGCCCCCGACGCCGTCC
GTGACGCTGACCCGGGGCTGACGTCCCGGACCGTGACC----
>MN908471_1
----------------TTCATTTTTGTTTCGCCGC-TGCCTTTGTTTGCGCCGTTGTTTT
TTCGTGTTTTCCCCGTCTCGTTTCCTTTTGCTCTCCGCCTCCTCCACGTGTTTTACGGCT
TTTCCTGCATTTTCCGGTGCTTTTGTGTTTTTTCCCTCTTTTTTGCTTTGCGCACGCGCT
CGCCTGCATTTGCCGCTCCACGCTCGCCGGTTGCGTCCATTCCGGCCCCCGACGCCGTCC
GTGACGCTGACCCGGGGCTGACGTCCCGGACCGTGACC----
>MN908467_1
----------------TTCATTTTTGTTTCGCCGC-TGCCTTTGTTTGCGCCGTTGTTTT
TTCGTGTTTTCCCCGTCTCGTTTCCTTTTGCTCTCCGCCTCCTCCACGTGTTTTACGGCT
TTTCCTGCATTTTCCGGTGCTTTTGTGTTTTTTCCCTCTTTTTTGCTTTGCGCACGCGCT
CGCCTGCATTTGCCGCTCCACGCTCGCCGGTTGCGTCCATTCCGGCCCCCGACGCCGTCC
GTGACGCTGACCCGGGGCTGACGTCCCGGACCGTGACC----
>MN908465_1
----------------TTCGTTTTTGTTTCGCCGC-TGCCTTTGTTTGCGCCGTTGTTGT
TTCGTGTTTTCCCCGTCTCGTTTCCTTTTGCTCTCCGCCTCCTCCACGTGTTTTACGGCT
TTTCCTGCATTTTCCGGTGCTTTTGTGTTTTTTCCCTCTTTTTTGCTTTGCGCACGCGCT
CGCCTGCATTTGCCGCTCCACGCTCGCCGGTTGCGTCCATTCCGGCCCCCGACGCCGTCC
GTGACGCTGACCCGGGGCTGACGTCCCGGACCGTGACC----
>MN908464_1
----------------TTTATTTTTGTTTCGCCGC-TGCCTTTGTTTGCGCCGTTGTTGT
TTCGTGTTTTCCCCGTCTCGTTTCCTTTTGCTCTCCGCCTCCTCCACGTGTTTTACGGCT
TTTCCTGCATTTTCCGGTGCTTTTGTGTTTTTTCCCTCTTTTTTGCTTTGCGCACGCGCT
CGCCTGCATTTGCCGCTCCACGCTCGCCGGTTGCGTCCATTCCGGCCCCCGACGCCGTCC
GTGACGCTGACCCGGGGCTGACGTCCCGGACCGTGACC----
>MN908462_1
----------------TTCCTTTTTGTTTCGCCGC-TGCCTTTGTTTGCGCCGTTGTTGT
TTCGTGTTTTCCCCGTCTCGTTTCCTTTTGCTCTCCGCCTCCTCCACGTGTTTTACGGCT
TTTCCTGCATTTTCCGGTGCTTTTGTGTTTTTTCCCTCTTTTTTGCTTTGCGCACGCGCT
CGCCTGCATTTGCCGCTCCACGCTCGCCGGTTGCGTCCATTCCGGCCCCCGACGCCGTCC
GTGACGCTGACCCGGGGCTGACGTCCCGGACCGTGACC----
>MN908459_1
----------------TTCATTTTTGTTTCGCCGC-TGCCTTTGTTTGCGCCGTTGTTTT
TTCGTGTTTTCCCCGTCTCGTTTCCTTTTGCTCTCCGCCTCCTCCACGTGTTTTACGGCT
TTTCCTGCATTTTCCGGTGCTTTTGTGTTTTTTCCCTCTTTTTTGCTTTGCGCACGCGCT
CGCCTGCATTTGCCGCTCCACGCTCGCCGGTTGCGTCCATTCCGGCCCCCGACGCCGTCC
GTGACGCTGACCCGGGGCTGACGTCCCGGACCGTGACC----
>MN908458_1
----------------TTCATTTTTGTTTCGCCGC-TGCCTTTGTTTGCGCCGTTTTTTT
TTCGTGTTTTCCCCGTCTCGTTTCCTTTTGCTCTCCGCCTCCTCCACGTGTTTTACGGCT
TTTCCTGCATTTTCCGGTGCTTTTGTGTTTTTTCCCTCTTTTTTGCTTTGCGCACGCGCT
CGCCTGCATTTGCCGCTCCACGCTCGCCGGTTGCGTCCATTCCGGCCCCCGACGCCGTCC
GTGACGCTGACCCGGGGCTGACGTCCCGGACCGTGACC----
>MN908457_1
----------------TTCTTTTTTGTTTCGCCGC-TGCCTTTGTTTGCGCCGTTGTTGT
TTCGTGTTTTCCCCGTCTCGTTTCCTTTTGCTCTCCGCCTCCTCCACGTGTTTTACGGCT
TTTCCTGCATTTTCCGGTGCTTTTGTGTTTTTTCCCTCTTTTTTGCTTTGCGCACGCGCT
CGCCTGCATTTGCCGCTCCACGCTCGCCGGTTGCGTCCATTCCGGCCCCCGACGCCGTCC
GTGACGCTGACCCGGGGCTGACGTCCCGGACCGTGACC----
>MN908456_1
----------------TTCTTTTTTGTTTCGCCGC-TGCCTTTGTTTGCGCCGTTGTTGT
TTCGTGTTTTCCCCGTCTCGTTTCCTTTTGCTCTCCGCCTCCTCCACGTGTTTTACGGCT
TTTCCTGCATTTTCCGGTGCTTTTGTGTTTTTTCCCTCTTTTTTGCTTTGCGCACGCGCT
CGCCTGCATTTGCCGCTCCACGCTCGCCGGTTGCGTCCATTCCGGCCCCCGACGCCGTCC
GTGACGCTGACCCGGGGCTGACGTCCCGGACCGTGACC----
>MN908454_1
----------------TTCATTTTTGTTTCGCCGC-TGCCTTTGTTTGCGCCGTTGTTGT
TTCGTGTTTTCCCCGTCTCGTTTCCTTTTGCTCTCCGCCTCCTCCACGTGTTTTACGGCT
TTTCCTGCATTTTCCGGTGCTTTTGTGTTTTTTCCCTCTTTTTTGCTTTGCGCACGCGCT
CGCCTGCATTTGCCGCTCCACGCTCGCCGGTTGCGTCCATTCCGGCCCCCGCCGCCGTCC
GTGACGCTGACCCGGGGCTGACGTCCCGGACCGTGACC----
>MN908453_1
----------------TTCATTTTTGTTTCGCCGC-TGCCTTTGTTTGCGCCGTTGTTGT
TTCGTGTTTTCCCCGTCTCGTTTCCTTTTGCTCTCCGCCTCCTCCACGTGTTTTACGGCT
TTTCCTGCATTTTCCGGTGCTTTTGTGTTTTTTCCCTCTTTTTTGCTTTGCGCACGCGCT
CGCCTGCATTTGCCGCTCCACGCTCGCCGGTTGCGTCCATTCCGGCCCCCGGCGCCGTCC
GTGACGCTGACCCGGGGCTGACGTCCCGGACCGTGACC----
>MN908452_1
----------------TTCATTTTTGTTTCGCCGC-TGCCTTTGTTTGCGCCGTTGTTGT
TTCGTGTTTTCCCCGTCTCGTTTCCTTTTGCTCTCCGCCTCCTCCACGTGTTTTACGGCT
TTTCCTGCATTTTCCGGTGCTTTTGTGTTTTTTCCCTCTTTTTTGCTTTGCGCACGCGCT
CGCCTGCATTTGCCGCTCCACGCTCGCCGGTTGCGTCCATTCCGGCCCCCGTCGCCGTCC
GTGACGCTGACCCGGGGCTGACGTCCCGGACCGTGACC----
>MN908449_1
----------------TTCTTTTTTGTTTCGCCGC-TGCCTTTGTTTGCGCCGTTTTTGT
TTCGTGTTTTCCCCGTCTCGTTTCCTTTTGCTCTCCGCCTCCTCCACGTGTTTTACGGCT
TTTCCTGCATTTTCCGGTGCTTTTGTGTTTTTTCCCTCTTTTTTGCTTTGCGCACGCGCT
CGCCTGCATTTGCCGCTCCACGCTCGCCGGTTGCGTCCATTCCGGCCCCCGACGCCGTCC
GTGACGCTGACCCGGGGCTGACGTCCCGGACCGTGACC----
>MN908448_1
----------------TTCTTTTTTGTTTCGCCGC-TGCCTTTGTTTGCGCCGTTTTTGT
TTCGTGTTTTCCCCGTCTCGTTTCCTTTTGCTCTCCGCCTCCTCCACGTGTTTTACGGCT
TTTCCTGCATTTTCCGGTGCTTTTGTGTTTTTTCCCTCTTTTTTGCTTTGCGCACGCGCT
CGCCTGCATTTGCCGCTCCACGCTCGCCGGTTGCGTCCATTCCGGCCCCCGACGCCGTCC
GTGACGCTGACCCGGGGCTGACGTCCCGGACCGTGACC----
>AY367124_1
----------------TTCATTTTTGTTTCGCCGCTTGCCTTTGTTTGCGCCGTTGTTGT
TTCGTGTTTTCCCCGTCTCGTTTCCTTTTGCTCTCCGCCTCCTCCACGTGTTTTACGGCT
TTTCCTGCATTTTCCGGTGCTTTTGTGTTTTTTCCCTCTTTTTTGCTTTGCGCACGCGCT
CGCCTGCATTTGCCGCTCCACGCTCGCCGGTTGCGTCCATTCCGGCCCCCGACGCCGTCC
GTGACGCTGACCCGGGGCTGACGTCCCGGACCGTGACC----
>ON908023_1
----------------TTCATTTTTGTTTCGCCGC-TGCCTTTGTTTGCGCCGTTGTTGT
TTCGTGTTTTCCCCGTCTCGTTTCCTTTTGCTCTCCGCCTCCTCCACGTGTTTTACGGCT
TTTCCTGCATTTTCCGGTGCTTTTGTGTTTTTTCCCTCTTTTTTGCTTTGCGCACGCGCT
CGCCTGCATTTGCCGCTCCACGCTCGCCGG-TGCGTCCATTCCGGCCCCCGACGCCGTCC
GTGACGCTGACCCGGGGCTGACGTCCCGGACCGTGACC----
>MN908463_1
--------------------TTTTTGTTTCGCCGC-TGCCTTTGTTTGCGCCGTTGTTGT
TTCGTGTTTTCCCCGTCTCGTTTCCTTTTGCTCTCCGCCTCCTCCACGTGTTTTACGGCT
TTTCCTGCATTTTCCGGTGCTTTTGTGTTTTTTCCCTCTTTTTTGCTTTGCGCACGCGCT
CGCCTGCATTTGCCGCTCCACGCTCGCCGGTTGCGTCCATTCCGGCCCCCGACGCCGTCC
GTGACGCTGACCCGGGGCTGACGTCCCGGACCGTGACC----
>MN908461_1
----------------TTC-TTTTTGTTTCGCCGC-TGCCTTTGTTTGCGCCGTTGTTGT
TTCGTGTTTTCCCCGTCTCGTTTCCTTTTGCTCTCCGCCTCCTCCACGTGTTTTACGGCT
TTTCCTGCATTTTCCGGTGCTTTTGTGTTTTTTCCCTCTTTTTTGCTTTGCGCACGCGCT
CGCCTGCATTTGCCGCTCCACGCTCGCCGGTTGCGTCCATTCCGGCCCCCGACGCCGTCC
GTGACGCTGACCCGGGGCTGACGTCCCGGACCGTGACC----
>OP312022_1
----------------TTCATTTTTGTTTCGCCGC-TGCCTTTGTTTGCGCCGTTGTTGT
TTCGTGTTTTCCCCGTCTCGTTTCCTTTTGCTCTCCGCCTCCTCCACGTGTTTTACGGCT
TTTCCTGCATTTTCCGGTGCTTTTGTGTTTTTTCCCTCTT-TTTGCTTTGCGCACGCGCT
CGCCTGCATTTGCCGCTCCACGCTCGCCGGTTGCGTCCATTCCGGCCCCCGACGCCGTCC
GTGACGCTGACCCGGGGCTGACGTCCCGGACCGTGAC-----
>ON907886_1
----------------TTCATTTTTGTTTCGCCGC-TGCCTTTGTTTGCGCCGTTGTTGT
TTCGTGTTTTCCCCGTCTCGTTTCCTTTTGCTCTCCGCCTCCTCCACGTGTTTTACGGCT
TTTCCTGCATTTTCCGGTGCTTTTGTGTTTTTTCCCTCTTCTTTGCTTTGCGCACGCGCT
CGCCTGCATTTGCCGCTCCACGCTCGCCGGTTGCGTCCATTCCGGCCCCCGACGCCGTCC
GTGACGCTGACCCGGGGCTGACGTCCCGGGCCGTGACC----
>MW861766_1
----------------TTCGTTTTTGTTTCTCCGC-TGCCTTTGTTTGCGCCGTTGTTGT
TTCTTGTTTTCCCCGTCTCGTTTCCTTTTGCTCTCCGCCTCCTCCACGTGTTTTACGGCT
TTTCCTGCATTTTCCGGTGCTTTTGTGTTTTTTCCCTCTTTTTTGCTTTGCGCACGCGCT
CGCCTGCATTTGCCGCTCCACGCTCGCCGGTTGCGTCCATTCCGGCCCCCGACGCCGTCC
GTGACGCTGACCCGGGGCTGACGTCCCGGACCGTGACC----
>MN908503_1
----------------TTCATTTTTGTTTCGCCGC-TGCCTTTGTTTGCGCCGTTGTTGT
TTCGTGTTTTCCCCGTCTCGTTTCCTTTTGCTCTCCGCCTCCTCCACGTGTTTTACGGCT
TTTCCTGCATTTTCCGGTGCTTTTGTGTTTTTTCCCTCTTTTTTGCTTTGCGCCCGCGCT
CGCCTGCATTTGCCGCTCCCCGCTCGCCGGTTGCGTCCATTCCGGCCCCCGACGCCGTCC
GTGACGCTGACCCGGGGCTGACGTCCCGGACCGTGACC----
>MN908502_1
----------------TTCTTTTTTGTTTCGCCGC-TGCCTTTGTTTGCGCCGTTGTTGT
TTCGTGTTTTCCCCGTCTCGTTTCCTTTTGCTCTCCGCCTCCTCCACGTGTTTTACGGCT
TTTCCTGCATTTTCCGGTGCTTTTGTGTTTTTTCCCTCTTTTTTGCTTTGCGCCCGCGCT
CGCCTGCATTTGCCGCTCCACGCTCGCCGGTTGCGTCCATTCCGGCCCCCGACGCCGTCC
GTGACGCTGACCCGGGGCTGACGTCCCGGACCGTGACC----
>MN908501_1
----------------TTCATTTTTGTTTGGCCGC-TGCCTTTGTTTGCGCCGTTGTTGT
TTCGTGTTTTCCCCGTCTCGTTTCCTTTTGCTCTCCGCCTCCTCCACGTGTTTTACGGCT
TTTCCTGCATTTTCCGGTGCTTTTGTGTTTTTTCCCTCTTTTTTGCTTTGCGCCCGCGCT
CGCCTGCATTTGCCGCTCCACGCTCGCCGGTTGCGTCCATTCCGGCCCCCGACGCCGTCC
GTGACGCTGACCCGGGGCTGACGTCCCGGACCGTGACC----
>MN908480_1
----------------TTCATTTTTGTTTCTCCGC-TGCCTTTGTTTGCGCCGTTGTTGT
TTCGTGTTTTCCCCGTCTCGTTTCCTTTTGCTCTCCGCCTCCTCCACGTGTTTTACGGCT
TTTCCTGCATTTTCCGGTGCTTTTGTGTTTTTTCCCTCTTTTTTGCTTTGCGCCCGCGCT
CGCCTGCATTTGCCGCTCCACGCTCGCCGGTTGCGTCCATTCCGGCCCCCGACGCCGTCC
GTGACGCTGACCCGGGGCTGACGTCCCGGACCGTGACC----
>MN908470_1
----------------TTCATTTTTGTTTCTCCGC-TGCCTTTGTTTGCGCCGTTGTTGT
TTCGTGTTTTCCCCGTCTCGTTTCCTTTTGCTCTCCGCCTCCTCCACGTGTTTTACGGCT
TTTCCTGCATTTTCCGGTGCTTTTGTGTTTTTTCCCTCTTTTTTGCTTTGCGCCCGCGCT
CGCCTGCATTTGCCGCTCCACGCTCGCCGGTTGCGTCCATTCCGGCCCCCGACGCCGTCC
GTGACGCTGACCCGGGGCTGACGTCCCGGACCGTGACC----
>MN908469_1
----------------TTCATTTTTGTTTCTCCGC-TGCCTTTGTTTGCGCCGTTGTTGT
TTCGTGTTTTCCCCGTCTCGTTTCCTTTTGCTCTCCGCCTCCTCCACGTGTTTTACGGCT
TTTCCTGCATTTTCCGGTGCTTTTGTGTTTTTTCCCTCTTTTTTGCTTTGCGCCCGCGCT
CGCCTGCATTTGCCGCTCCACGCTCGCCGGTTGCGTCCATTCCGGCCCCCGACGCCGTCC
GTGACGCTGACCCGGGGCTGACGTCCCGGACCGTGACC----
