# Supplementary material for: Molecular Markers for the Phylogenetic Reconstruction of Trypanosoma cruzi: A Quantitative Review
Source: Pathogens. 2025 Jan 14;14(1):72. doi: 10.3390/pathogens14010072 (PMC11768369; doi:10.3390/pathogens14010072)
Supplement: Supplementary file 1 [file pathogens-14-00072-s001.zip › MK.fst]

>MH549700_1
TAATGAGCACACGACAAAAGTTCGACACACCATTGACRCGTCGATATGAAATAAGTCCACCAAATGTCGCGGCCGTATTATCTGCCCCACTGGGTGTGCCGTGGTAGCCACCCTCTCCAACGAAAGCGCTGAGGTTCACTTCATCTTCGGTCAAATCCAAACCGTACATCTCACTTAACGCACGTGAGAGGGAAACAACGTCGCTGGGAGAAGCCCCAATGCCACTCGTTGGAACAAGAGGCCCACCCAAATGAATGCGCACACCGTCAACGCTGGTATCAATATTCAAGTGACGGAACACCAGGCGATGGGCAAGACGCTGCTCCTCAGCCTTCTCCACAATATAGCCAGGCACAGCAGGACGACCGTCCACAACACAAATCCCCGGCTGCCCCTTCGTCAGCTCCAGTCGGCATGAGGTGTACTCGTCAATCCCCGCCACAAGAGCCTCCGCACCATAGACAACAAAGTGCTCCCCAAAGAGAATAATTTTTCCAAAGCCAATGTGGTTCTTCTCTGTTCGCTCAAGAGCAGCACGTCGCATCTCAACAATATTGTGATACCCGATAAAGTGAATTGAATAGACACAAACTGTTCCACCAGCCACCCCAAAAA
>MH549699_1
TAATGAGCACACGACAAAAGTTCGACACACCATTGACRCGTCGATATGAAATAAGTCCACCAAATGTCGCGGCCGTATTATCTGCCCCRCTGGGTGTGCCGTGGTAGCCACCCTCTCCAACGAAAGCGCTGAGGTTCACTTCATCTTCGGTCAAATCCAAACCGTACATCTCACTTAACGCACGTGAGAGGGAAACAACGTCGCTGGCAGAAGCCCCAATGCCACTCGTTGGAACAAGAGGCCCACCCAAATGAATGCGCACACCGTCAACGCTGGTATCAATATTCAAGTGACGGAACACCAGGCGATGGGCAAGACGCTGCTCCTCAGCCTTCTCCACAATATAGCCAGGCACAGCAGGACGACCGTCCACAACACAAATCCCCGGCTGCCCCTTCGTCAGCTCCAGTCGGCATGAGGTGTACTCGTCAATCCCCGCCACAAGAGCCTCCGCACCATAGACAACAAAGTGCTCCCCAAAGAGAATAATTTTTCCAAAGCCAATGTGGTTCTTCTCTGTTCGCTCAAGAGCAGCACGTCGCATCTCAACAATATTGTGATACCCGATAAAGTGAATTGAATAGACACAAACTGTTCCACCAGCCACCCCAAAAA
>MH549698_1
TAATGAGCACACGACAAAAGTTCGACACACCATTGACRCGTCGATATGAAATAAGTCCACCAAATGTCGCGGCCGTATTATCTGCCCCRCTGGGTGTGCCGTGGTAGCCACCCTCTCCAACGAAAGCGCTGAGGTTCACTTCATCTTCGGTCAAATCCAAACCGTACATCTCACTTAACGCACGTGAGAGGGAAACAACGTCGCTGGCAGAAGCCCCAATGCCACTCGTTGGAACAAGAGGCCCACCCAAATGAATGCGCACACCGTCAACGCTGGTATCAATATTCAAGTGACGGAACACCAGGCGATGGGCAAGACGCTGCTCCTCAGCCTTCTCCACAATATAGCCAGGCACAGCAGGACGACCGTCCACAACACAAATCCCCGGCTGCCCCTTCGTCAGCTCCAGTCGGCATGAGGTGTACTCGTCAATCCCCGCCACAAGAGCCTCCGCACCATAGACAACAAAGTGCTCCCCAAAGAGAATAATTTTTCCAAAGCCAATGTGGTTCTTCTCTGTTCGCTCAAGAGCAGCACGTCGCATCTCAACAATATTGTGATACCCGATAAAGTGAATTGAATAGACACAAACTGTTCCACCAGCCACCCCAAAAA
>MH549694_1
TAATGAGCACACGACAAAAGTTCGACACACCATTGACRCGTCGATATGAAATAAGTCCACCAAATGTCGCGGCCGTATTATCTGCCCCRCTGGGTGTGCCGTGGTAGCCACCCTCTCCAACGAAAGCGCTGAGGTTCACTTCATCTTCGGTCAAATCCAAACCGTACATCTCACTTAACGCACGTGAGAGGGAAACAACGTCGCTGGCAGAAGCCCCAATGCCACTCGTTGGAACAAGAGGCCCACCCAAATGAATGCGCACACCGTCAACGCTGGTATCAATATTCAAGTGACGGAACACCAGGCGATGGGCAAGACGCTGCTCCTCAGCCTTCTCCACAATATAGCCAGGCACAGCAGGACGACCGTCCACAACACAAATCCCCGGCTGCCCCTTCGTCAGCTCCAGTCGGCATGAGGTGTACTCGTCAATCCCCGCCACAAGAGCCTCCGCACCATAGACAACAAAGTGCTCCCCAAAGAGAATAATTTTTCCAAAGCCAATGTGGTTCTTCTCTGTTCGCTCAAGAGCAGCACGTCGCATCTCAACAATATTGTGATACCCGATAAAGTGAATTGAATAGACACAAACTGTTCCACCAGCCACCCCAAAAA
>MH549696_1
TAATGAGCACACGACAAAAGTTCGACACACCATTGACRCGTCGATATGAAATAAGTCCACCAAATGTCGCGGCCGTATTATCTGCCCCRCTGGGTGTGCCGTGGTAGCCACCCTCTCCAACGAAAGCGCTGAGGTTCACTTCATCTTCGGTCAAATCCAAACCGTACATCTCACTTAACGCACGTGAGAGGGAAACAACGTCGCTGGCAGAAGCCCCAATGCCACTCGTTGGAACAAGAGGCCCACCCAAATGAATGCGCACACCGTCAACGCTGGTATCAATATTCAAGTGACGGAACACCAGGCGATGGGCAAGACGCTGCTCCTCAGCCTTCTCCACAATATAGCCAGGCACAGCAGGACGACCGTCCACAACACAAATCCCCGGCTGCCCCTTCGTCAGCTCCAGTCGRCATGAGGTGTACTCGTCAATCCCCGCCACAAGAGCCTCCGCACCATAGACAACAAAGTGCTCCCCAAAGAGAATAATTTTTCCAAAGCCAATGTGGTTCTTCTCTGTTCGCTCAAGAGCAGCACGTCGCATCTCAACAATATTGTGATACCCGATAAAGTGAATTGAATAGACACAAACTGTTCCACCAGCCACCCCAAAAA
>MH549687_1
TAATGAGCACACGACAAAAGTTCGACACACCATTGACACGTCGATATGAAATGAGTCCACCAAATGTCGCGGCCGTATTATCTGCCCCACTGGGTGTGCCGTGGTAGCCACCCTCTCCAACGAAAGCGCTGAGGTTCACTTCATCTTCGGTCAAATCCAAACCGTACATCTCACTTAACGCACGTGAGAGGGAAACAACRTCGCTGGCAGAAGCCCCAATGCCACTCGTTGGAACAAGAGGCCCACCCAAATGAATGCGCACACCGTCAACGCTGGTATCAATATTCAAGTGACGGAACACCAKGCGATGGGCAAGACGCTGCTCCTCAGCCTTCTCCACAATATAGCCAGGCACAGCAGGACGACCGTCCACAACACAAATCCCCGGCTGCCCCTTCGTCAGCTCCAGTCGGCATGAGGTGTACTCGTCAATCCCCGCCACAAGAGCCTCCGCACCATAGACAACAAAGTGCTCCCCAAAGAGAATAATTTTTCCAAAGCCAATGTGGTTCTTCTCTGTTCGCTCAAGAGCAGCACGTCGCATCTCAACAATATTGTGATACCCGATAAAGTGAATTGAATAGACACAAACTGTTCCACCAGCCACCCCAAAAA
>MH549686_1
TAATGAGCACACGACAAAAGTTCGACACACCATTGACACGTCGATATGAAATGAGTCCACCAAATGTCGCGGCCGTATTATCTGCCCCACTGGGTGTGCCGTGGTAGCCACCCTCTCCAACGAAAGCGCTGAGGTTCACTTCATCTTCGGTCAAATCCAAACCGTACATCTCACTTAACGCACGTGAGAGGGAAACAACRTCGCTGGCAGAAGCCCCAATGCCACTCGTTGGAACAAGAGGCCCACCCAAATGAATGCGCACACCGTCAACGCTGGTATCAATATTCAAGTGACGGAACACCAKGCGATGGGCAAGACGCTGCTCCTCAGCCTTCTCCACAATATAGCCAGGCACAGCAGGACGACCGTCCACAACACAAATCCCCGGCTGCCCCTTCGTCAGCTCCAGTCGGCATGAGGTGTACTCGTCAATCCCCGCCACAAGAGCCTCCGCACCATAGACAACAAAGTGCTCCCCAAAGAGAATAATTTTTCCAAAGCCAATGTGGTTCTTCTCTGTTCGCTCAAGAGCAGCACGTCGCATCTCAACAATATTGTGATACCCGATAAAGTGAATTGAATAGACACAAACTGTTCCACCAGCCACCCCAAAAA
>MH549691_1
TAATGAGCACACGACAAAAGTTCGACACACCAGTGACACGTCGATATGAAATGAGTCCACCAAATGTCGCGGCCGTATTACCTGCCCCACTGGGTGTGCCGTGGTAGCCACCCTCTCCAACGAAAGCGCTGAGGTTCACTTCATCTTCGGTCAAATCCAAACCGTACATCTCACTTAACGCACGTGAGAGGGAAACAACGTCGCTGGCAGAAGCCCCAATGCCACTCGTTGGAACAAGAGGCCCACCCAAATGAATGCGCACACCGTCAACGCTGGTATCAATATTCAAGTGACGGAACACCAGGCGATGGGCAAGACGCTGCTCCTCAGCCTTCTCCACAATATAGCCAGGCACAGCAGGACGACCGTCCACAACACAAATCCCCGGCTGCCCCTTCGTCAGCTCCAGTCGGCATGAGGTGTACTCGTCAATCCCCGCCACAAGAGCCTCCGCACCATAGACAACAAAGTGCTCCCCAAAGAGAATAATTTTTCCAAAGCCAATGTGGTTCTTCTCTGTTCGCTCAAGAGCAGCACGTCGCATCTCAACAATATTGTGATACCCGATAAAGTGAATTGAATAGACAAAAACTGTTCCACCAGCCACCCCAAAAA
>MH549688_1
TAATGAGCACACGACAAAAGTTCGACACAACAGTGACACGTCGATATGAAATAAGTCCACCAAATGTCGCGGCCGTATTATCTGCCCCACTGGGTGTGCCGTGGTAGCCACCCTCTCCAACGAAAGCGCTGAGGTTCACTTCATCTTCGGTCAAATCCAAACCGTACATCTCACTTAACGCACGTGAGAGGGAAACAACGTCGCTGGCAGAAGCCCCAATGCCACTCGTTGGAACAAGAGGCCCACCCAAATGAATGCGCACACCGTCAACGCTGGTATCAATATTCAAGTGACGGAACACCAGGCGATGGGCAAGACGCTGCTCCTCAGCCTTCTCCACAATATAGCCAGGCACAGCAGGACGACCGTCCACAACACAAATCCCCGGCTGCCCCTTCGTCAGCTCCAGTCGGCATGAGGTGTACTCGTCAATCCCCGCCACAAGAGCCTCCGCACCATAGACAACAAAGTGCTCCCCAAAGAGAATAATTTTTCCAAAGCCAATGTGGTTCTTCTCTGTTCGCTCAAGAGCAGCACGTCGCATCTCAACAATATTGTGATACCCGATAAAGTGAATTGAATAGACACAAACTGTTCCACCAGCCACCCCAAAAA
>MH549689_1
TAATGAGCACACGACAAAAGTTCGACACACCAGTGACACGTCGATATGAAATGAGTCCACCAAATGTCGCGGCCGTATTATCTGCCCCACTGGGTGTGCCGTGGTAGCCACCCTCTCCAACGAAAGCGCTGAGGTTCACTTCATCTTCGGTCAAATCCAAACCGTACATCTCACTTAACGCACGTGAGAGGGAAACAACGTCGCTGGCAGAAGCCCCAATGCCACTCGTTGGAACAAGAGGCCCACCCAAATGAATGCGCACACCGTCAACGCTGGTATCAATATTCAAGTGACGGAACACCAGGCGATGGGCAAGACGCTGCTCCTCAGCCTTCTCCACAATATAGCCAGGCACAGCAGGACGACCGTCCACAACACAAATCCCCGGCTGCCCCTTCGTCAGCTCCAGTCGGCATGAGGTGTACTCGTCAATCCCCGCCACAAGAGCCTCCGCACCATAGACAACAAAGTGCTCCCCAAAGAGAATAATTTTTCCAAAGCCAATGTGGTTCTTCTCTGTTCGCTCAAGAGCAGCACGTCGCATCTCAACAATATTGTGATACCCGATAAAGTGAATTGAATAGACACAAACTGTTCCACCAGCCACCCCAAAAA
>MH549690_1
TAATGAGCCCACGACAAAAGTTTGACACACCAGTGACACGTCGATATGAAATRAGTCCACCAAATGTCGCGGCCGTATTATCTGCCCCACTGGGTGTGCCGTGGTAGCCACCCTCTCCAACGAAAGCGCTGAGGTTCACTTCATCTTCGGTCAAATCCAAACCGTACATCTCACTTAACGCACGTGAGAGGGAAACAACRTCGCTGGCAGAAGCCCCAATGCCACTCGTTGGAACAAGAGGCCCACCCAAATGAATGCGCACACCGTCAACGCTGGTATCAATATTCAAGTGACGGAACACCAGGCGATGGGCAAGACGCTGCTCCTCAGCCTTCTCCACAATATAGCCAGGCACAGCAGGACGACCGTCCACAACACAAATCCCCGGCTGCCCCTTCGTCAGCTCCAGTCGGCATGAGGTGTACTCGTCAATCCCCGCCACAAGAGCCTCCGCACCATAGACAACAAAGTGCTCCCCAAAGAGAATAATTTTTCCAAAGCCAATGTGGTTCTTCTCTGTTCGCTCAAGAGCAGCACGTCGCATCTCAACAATATTGTGATACCCGATAAAGTGAATTGAATAGACACAAACTGTTCCACCAGCCACCCCAAAAA
>KF290395_1
-----------------------GACACACCATTGACACGTCGATATGAAATRAGTCCACCAAATGTCGCGGCCGTATTATCTGCCCCACTGGGTGTGCCGTGGTAGCCACCCTCTCCAACGAAAGCGCTGAGGTTCACTTCATCTTCGGTCAAATCCAAACCGTACATCTCACTTAACGCACGTGAGAGGGAAACAACGTCGCTGGCAGAAGCCCCAATGCCACTCGTTGGAACAAGAGGCCCACCCAAATGAATGCGCACACCGTCAACGCTGGTATCAATATTCAAGTGACGGAACACCAGGCGATGGGCAAGACGCTGCTCCTCAGCCTTCTCCACAATATAGCCAGGCACAGCAGGACGACCGTCCACAACACAAATCCCCGGCTGCCCCTTCGTCAGCTCCAGTCGGCATGAGGTGTACTCGTCAATCCCCGCCACAAGAGCCTCCGCACCATAGACAACAAAGTGCTCCCCAAAGAGAATAATTTTTCCAAAGCCAATGTGGTTCTTCTCTGTTCGCTCAAGAGCAGCACGTCGCATCTCAACAATATTGTGATACCCGATAAAGTGAATTGAATAGACACAAACTGTTCCACCAGCCACC-------
>KF290396_1
-----------------------GACACACCATTGACACGTCGATATGAAATRAGTCCACCAAATGTCGCGGCCGTATTATCTGCCCCACTGGGTGTGCCGTGGTAGCCACCCTCTCCAACGAAAGCGCTGAGGTTCACTTCATCTTCGGTCAAATCCAAACCGTACATCTCACTTAACGCACGTGAGAGGGAAACAACGTCGCTGGCAGAAGCCCCAATGCCACTCGTTGGAACAAGAGGCCCACCCAAATGAATGCGCACACCGTCAACGCTGGTATCAATATTCAAGTGACGGAACACCAGGCGATGGGCAAGACGCTGCTCCTCAGCCTTCTCCACAATATAGCCAGGCACAGCAGGCCGACCGTCCACAACACAAATCCCCGGCTGCCCCTTCGTCAGCTCCAGTCGGCATGAGGTGTACTCGTCAATCCCCGCCACAAGAGCCTCCGCACCATAGACAACAAAGTGCTCCCCAAAGAGAATAATTTTTCCAAAGCCAATGTGGTTCTTCTCTGTTCGCTCAAGAGCAGCACGTCGCATCTCAACAATATTGTGATACCCGATAAAGTGAATTGAATAGACACAAACTGTTCCACCAGCCACC-------
>JN050705_1
-----------------------GACACACCATTGACACGTCGATATGAAATGAGTCCACCAAATGTCGCGGCCGTATTATCTGCCCCACTGGGTGTGCCGTGGTAGCCACCCTCTCCAACGAAAGCGCTGAGGTTCACTTCATCTTCGGTCAAATCCAAACCGTACATCTCACTTAACGCACGTGAGAGGGAAACAACGTCGCTGGCAGAAGCCCCAATGCCACTCGTTGGAACAAGTGGCCCACCCAAATGAATGCGCACACCGTCAACACTGGTATCAATATTCAAGTGACGGAACACCAGGCGATGGGCAAGACGCTGCTCCTCAGCCTTCTCCACAATATACCCAGGCACAGCAGGACGACCGTCCACAACACAAATCCCCGGCTGCCCCTTCGTCAGCTCCAGTCGGCATGAGGTGTACTCGTCAATCCCCGCCACAAGAGCCTCCGCGCCATAGACAACAAAGTGCTCCCCAAAGAGAATAATTTTTCCAAAACCAATGTGGTTCTTCTCTGTTCGCTCAACAACAGCACGTCGCATCTCAACAATATTGTGATACTCGATAAAGTGAATTGAATAGACACAAACTGTTCCACCAGCCACC-------
>JN050696_1
-----------------------GACACACCACTGACACGTCGATATGAAATGAGTCCACCAAATGTCGCGGCCGTATTATCTGCCCCACTGGGTGTGCCGTGGTAGCCACCCTCTCCAACGAAAGCGCTGAGGTTCACTTCATCTTCGGTCAAATCCAAACCGTACATCTCACTTAACGCACGTGAGAGGGAAACAACGTCGCTGGCAGAAGCCCCAATGCCACTCGTTGGAACAAGTGGCCCACCCAAATGAATGCGCACACCGTCAACACTGGTATCAATATTCAAGTGACGGAACACCAGGCGATGGGCAAGACGCTGCTCCTCAGCCTTCTCCACAATATACCCAGGCACAGCAGGACGACCGTCCACAACACAAATCCCCGGCTGCCCCTTCGTCAGCTCCAGTCGGCATGAGGTGTACTCGTCAATCCCCGCCACAAGAGCCTCCGCGCCATAGACAACAAAGTGCTCCCCAAAGAGAATAATTTTTCCAAAACCAATGTGGTTCTTCTCTGTTCGCTCAACAACAGCACGTCGCATCTCAACAATATTGTGATACTCGATAAAGTGAATTGAATAGACACAAACTGTTCCACCAGCCACC-------
>JN050720_1
-----------------------GACACACCATTGACACGTCGATATGAAATGAGTCCACCAAATGTCGCGGCCGTATTATCTGCCCCACTGGGTGTGCCGTGGTAGCCACCCTCTCCAACGAAAGCGCTGAGGTTCACTTCATCTTCGGTCAAATCCAAACCGTACATCTCACTTAACGCACGTGAGAGGGAAACAACGTCGCTGGCAGAAGCCCCAATGCCACTCGTTGGAACAAGTGGCCCACCCAAATGAATGCGCACACCGTCAACACTGGTATCAATATTCAAGTGACGGAACACCAGGCGATGGGCAAGWCGCTGCTCCTCAGCCTTCTCCACAATATACCCAGGCACAGCAGGACGACCGTCCACAACACAAATCCCCGGCTGCCCCTTCGTCAGCTCCAGTCGGCATGAGGTGTACTCGTCAATCCCCGCCACAAGAGCCTCCGCGCCATGGACAACAAAGTGCTCCCCAAAGAGAATAATTTTTCCAAAACCAATGTGGTTCTTCTCTGTTCGCTCAACAACAGCACGTCGCATCTCAACAATATTGTGATACTCGATAAAGTGAATTGAATAGACACAAACTGTTCCACCAGCCACC-------
>JN050703_1
---------------------------------------------------TGAGTCCACCAAATGTCGCGGCCGTATTATCTGCCCCACTGGGTGTGCCGTGGTAGCCACCCTCTCCAACGAAAGCGCTGAGGTTCACTTCATCTTCGGTCAAATCCAAACCGTACATCTCACTTAACGCACGTGAGAGGGAAACAACGTCGCTGGCAGAAGCCCCAATGCCACTCGTTGGAACAAGTGGCCCACCCAAATGAATGCGCACACCGTCAACACTGGTATCAATATTCAAGTGACGGAACACCAGGCGATGGGCAAGACGCTGCTCCTCAGCCTTCTCCACAATATACCCAGGCACAGCAGGACGACCGTCCACAACACAAATCCCCGGCTGCCCCTTCGTCAGCTCCAGTCGGCATGAGGTGTACTCGTCAATCCCCGCCACAAGAGCCTCCGCGCCATGGACAACAAAGTGCTCCCCAAAGAGAATAATTTTTCCAAAACCAATGTGGTTCTTCTCTGTTCGCTCAACAACAGCACGTCGCATCTCAACAATATTGTGATACTCGATAAAGTGAATTGAATAGACACAAACTGTTCCACCAGCCACC-------
>JN050694_1
-----------------------GACACACCATTGGCACGTCGATATGAAATGAGTCCACCAAATGTCGCGGCCGTATTATCTGCCCCACTCGGTGTGCCGTGGTAGCCACCCTCTCCAACGAAAGCGCTGAGGTTCACTTCATCTTCGGTCAAATCCAAACCGTACATCTCACTTAACGCACGTGAGAGGGAAACAACGTCGCTGGCAGAAGCCCCAATGCCACTCGTTGGAACAAGTGGCCCACCCAAATGAATGCGCACACCGTCAACACTGGTATCAATATTCAAGTGACGGAACACCAGGCGATGGGCAAGACGCTGCTCCTCAGCCTTCTCCACAATATAGCCAGGCACAGCAGGACGACCRTCCACAACACAAATCCCCGGCTGCCCCTTCGTCAGCTCCAGTCGGCATGAGGTGTACTCGTCAATCCCCGCCACAAGAGCCTCCGCGCCATAGACAACAAAGTGCTCCCCAAAGAGAATAATTTTTCCAAAACCAATGTGGTTCTTCTCTGTTCGCTCAACAACAGCACGTCGCATCTCAACAATATTGTGATACTCGATAAAGTGAATTGAATAGACACAAACTGTTCCACCAGCCACC-------
>JN050699_1
-----------------------GACACACCATTGGCACGTCGATATGAAATGAGTCCACCAAATGTCGCGGCCGTATTATCTGCYCCACTCGGTGTGCCGTGGTAGCCACCCTCTCCAACGAAAGCGCTGAGGTTCACTTCATCTTCGGTCAAATCCAAACCGTACATCTCACTTAACGCACGTGAGAGGGAAACAACGTCGCTGGCAGAAGCCCCAATGCCACTCGTTGGAACAAGTGGCCCACCCAAATGAATGCGYACACCGTCAACACTGGTATCAATATTCAAGTGACGGAACACCAGGCGATGGGCAAGACGCTGCTCCTCAGCCTTCTCCACAATATAGCCAGGCACAGCAGGACGACCRTCCACAACACAAATCCCCGGCTGCCCCTTCGTCAGCTCCAGTCGGCATGAGGTGTACTCGTCAATCCCCGCCACAAGAGCCTCCGCGCCATAGACAACAAAGTGCTCCCCAAAGAGAATAATTTTTCCAAAACCAATGTGGTTCTTCTCTGTTCGCTCAACAACAGCACGTCGCATCTCAACAATATTGTGATACTCGATAAAGTGAATTGAATAGACACAAACTGTTCCACCAGCCACC-------
>MH549692_1
TAATGAGCACACGACAAAAGTTCGACACACCATTGACRCGTCGATATGAAATGAGTCCACCAAATGTCGCGGCCGTATTATCTGCCCCRCTSGGTGTKCCGTGGTAGCCACCCTCTCCAACGAAAGCGCTGAGGTTCACTTCATCTTCGGTCAAATCCAAACCGTACATCTCACTTAACGCACGTGAGAGGGAAACAACGTCGCTGGCAGAAGCCCCAATGCCACTCGTTGGAACAAGWGGCCCACCCAAATGAATGCGCACACCGTCAACGCTGGTATCAATATTCAAGTGACGGAACACCAGGCGATGGGCAAGACGCTGCTCCTCAGCCTTCTCCACAATATAGCCAGGCACAGCAGGACGACCGTCCACAACACAAATCCCCGGCTGCCCCTTCGTCAGCTCCAGTCGGCATGAGGTGTACTCGTCAATGCCCGCCACAAGAGCCTCCGCRCCATAGACAACAAAGTGCTCCCCAAAGAGAATAATTTTTCCAAAACCAATGTGGTTCTTCTCTGTTCGCTCAACAGCAGCACGTCGCATGTCAACAATATTGTGATACTCGAGAAAGTGAATTGAATAGACACAAACTGTTCCACCAGCCACCCCAAAAA
>MH549697_1
TAATGAGCACACGACAAAAGTTCGACACACCATTGACRCGTCGATATGAAATGAGTCCACCAAATGTCGCGGCCGTATTATCTGCCCCRCTGGGTGTTCCGTGGTAGCCACCCTCTCCAACGAAAGCGCTGAGGTTCACTTCATCTTCGGTCAAATCCAAACCGTACATCTCACTTAACGCACGTGAGAGGGAAACAACGTCGCTGGCAGAAGCCCCAATGCCACTCGTTGGAACAAGWGGCCCACCCAAATGAATGCGCACACCGTCAACRCTGGTATCAATATTCAAGTGACGGAACACCAGGCGATGGGCAAGACGCTGCTCCTCAGCCTTCTCCACAATATAGCCAGGCACAGCAGGACGACCGTCCACAACACAAATCCCCGGCTGCCCCTTCGTCAGCTCCAGTCGGCATGAGGTGTACTCGTCAATGCCCGCCACAAGAGCCTCCGCRCCATAGACAACAAAGTGCTCCCCAAAGAGAATAATTTTTCCAAAACCAATGTGGTTCTTCTCTGTTCGCTCAACAGCAGCACGTCGCATGTCAACAATATTGTGATACTCGATAAAGTGAATTGAATAGACACAAACTGTTCCACCAGCCACCCCAAAAA
>MH549693_1
TAATGAGCACACGACAAAAGTTCGACACACCATTGACRCGTCGATATGAAATGAGTCCACCAAATGTCGCGGCCGTATTATCTGCCCCRCTSGGTGTTCCGTGGTAGCCACCCTCTCCAACGAAAGCGCTGAGGTTCACTTCATCTTCGGTCAAATCCAAACCGTACATCTCACTTAACGCACGTGAGAGGGAAACAACGTCGCTGGCAGAAGCCCCAATGCCACTCGTTGGAACAAGTGGCCCACCCAAATGAATGCGCACACCGTCAACACTGGTATCAATATTCAAGTGACGGAACACCAGGCGATGGGCAAGACGCTGCTCCTCAGCCTTCTCCACAATATAGCCAGGCACAGCAGGACGACCGTCCACAACACAAATCCCCGGCTGCCCCTTCGTCAGCTCCAGTCGGCATGAGGTGTACTCGTCAATGCCCGCCACAAGAGCCTCCGCRCCATAGACAACAAAGTGCTCCCCAAAGAGAATAATTTTTCCAAAACCAATGTGGTTCTTCTCTGTTCGCTCAACAACAGCACGTCGCATGTCAACAATATTGTGATACTCGAGAAAGTGAATTGAATAGACACAAACTGTTCCACCAGCCACCCCAAAAA
>MH549695_1
TAATGAGCACACGACAAAAGTTCGACACACCATTGACRCGTCGATATGAAATGAGTCCACCAAATGTCGCGGCCGTATTATCTGCCCCRCTSGGTGTTCCGTGGTAGCCACCCTCTCCAACGAAAGCGCTGAGGTTCACTTCATCTTCGGTCAAATCCAAACCGTACATCTCACTTAACGCACGTGAGAGGGAAACAACGTCGCTGGCAGAAGCCCCAATGCCACTCGTTGGAACAAGTGGCCCACCCAAATGAATGCGCACACCGTCAACRCTGGTATCAATATTCAAGTGACGGAACACCAGGCGATGGGCAAGACGCTGCTCCTCAGCCTTCTCCACAATATAGCCAGGCACAGCAGGACGACCGTCCACAACACAAATCCCCGGCTGCCCCTTCGTCAGCTCCAGTCGGCATGAGGTGTACTCGTCAATGCCCGCCACAAGAGCCTCCGCRCCATAGACAACAAAGTGCTCCCCAAAGAGAATAATTTTTCCAAAACCAATGTGGTTCTTCTCTGTTCGCTCAACAGCAGCACGTCGCATGTCAACAATATTGTGATACTCGAGAAAGTGAATTGAATAGACACAAACTGTTCCACCAGCCACCCCAAAAA
>KX874594_1
TAATGAGCACACGACAAAAGTTCGACACACCATTGACACGTCGATATGAAATGAGTCCACCAAATGTCGCGGCCGTATTATCTGCCCCACTCGGTGTTCCGTGGTAGCCACCCTCTCCAACGAAAGCGCTGAGGTTCACTTCATCTTCGGTCAAATCCAAACCGTACATCTCACTTAACGCACGTGAGAGGGAAACAACGTCGCTGGCAGAAGCCCCAATGCCACTCGTTGGAACAAGTGGCCCACCCAAATGAATGCGCACACCGTCAACACTGGTATCAATATTCAAGTGACGGAACACCAGGCGATGGGCAAGACGCTGCTCCTCAGCCTTCTCCACAATATAGCCAGGCACAGCGGGACGACCGTCCACAACACAAATCCCCGGCTGCCCCTTCGTCAGCTCCAGTCGGCATGAGGTGTACTCGTCAATGCCCGCCACAAGAGCCTCCGCGCCATAGACAACAAAGTGCTCCCCAAAGAGAATAATTTTTCCAAAACCAATGTGGTTCTTCTCTGTTCGCTCAACAACAGCACGTCGCATGTCAACAATATTGTGATAGTCGAGAAAGTGAATTGAATAGACACAAACTGTTCCACCAGCCACCCCAAAAT
>KR350585_1
TAATGAGCACACGACAAAAGTTCGACACACCATTGACACGTCGATATGAAATGAGTCCACCAAATGTCGCGGCCGTATTATCTGCCCCACTCGGTGTTCCGTGGTAGCCACCCTCTCCAACGAAAGCGCTGAGGTTCACTTCATCTTCGGTCAAATCCAAACCGTACATCTCACTTAACGCACGTGAGAGGGAAACAACGTCGCTGGCAGAAGCCCCAATGCCACTCGTTGGAACAAGTGGCCCACCCAAATGAATGCGCACACCGTCAACACTGGTATCAATATTCAAGTGACGGAACACCAGACGATGGGCAAGACGCTGCTCCTCAGCCTTCTCCACAATATAGCCTGGCACAGCAGGACGACCGTCCACAACACAAATCCCCGGCTGCCCCTTCGTCAGCTCCAGTCGGCATGAGGTGTACTCGTCAATGCCCGCCACAAGAGCCTCCGCGCCATAGACAACAAAGTGCTCCCCAAAGAGAATAATTTTTCCAAAACCAATGTGGTTCTTCTCTGTTCGCTCAACAGCAGCACGTCGCATGTCAACAATATTGTGATAGTCGAGAAAGTGAATTGAATAGACACAAACTGTTCCACCAGCCACCCCAAAAT
>KR350584_1
TAATGAGCACACGACAAAAGTTCGACACACCATTGACACGTCGATATGAAATGAGTCCACCAAATGTCGCGGCCGTATTATCTGCCCCACTCGGTGTTCCGTGGTAGCCACCCTCTCCAACGAAAGCGCTGAGGTTCACTTCATCTTCGGTCAAATCCAAACCGTACATCTCACTTAACGCACGTGAGAGGGAAACAACGTCGCTGGCAGAAGCCCCAATGCCACTCGTTGGAACAAGTGGCCCACCCAAATGAATGCGCACACCGTCAACACTGGTATCAATATTCAAGTGACGGAACACCAGACGATGGGCAAGACGCTGCTCCTCAGCCTTCTCCACAATATAGCCTGGCACAGCAGGACGACCGTCCACAACACAAATCCCCGGCTGCCCCTTCGTCAGCTCCAGTCGGCATGAGGTGTACTCGTCAATGCCCGCCACAAGAGCCTCCGCGCCATAGACAACAAAGTGCTCCCCAAAGAGAATAATTTTTCCAAAACCAATGTGGTTCTTCTCTGTTCGCTCAACAGCAGCACGTCGCATGTCAACAATATTGTGATAGTCGAGAAAGTGAATTGAATAGACACAAACTGTTCCACCAGCCACCCCAAAAT
>XM_797435_1
TAATGAGCACACGACAAAAGTTCGACACACCATTGACACGTCGATATGAAATGAGTCCACCAAATGTCGCGGCCGTATTATCTGCCCCACTCGGTGTTCCGTGGTAGCCACCCTCTCCAACGAAAGCGCTGAGGTTCACTTCATCTTCGGTCAAATCCAAACCGTACATCTCACTTAACGCACGTGAGAGGGAAACAACGTCGCTGGCAGAAGCCCCAATGCCACTCGTTGGAACAAGTGGCCCACCCAAATGAATGCGCACACCGTCAACACTGGTATCAATATTCAAGTGACGGAACACCAGACGATGGGCAAGACGCTGCTCCTCAGCCTTCTCCACAATATAGCCTGGCACAGCAGGACGACCGTCCACAACACAAATCCCCGGCTGCCCCTTCGTCAGCTCCAGTCGGCATGAGGTGTACTCGTCAATGCCCGCCACAAGAGCCTCCGCGCCATAGACAACAAAGTGCTCCCCAAAGAGAATAATTTTTCCAAAACCAATGTGGTTCTTCTCTGTTCGCTCAACAGCAGCACGTCGCATGTCAACAATATTGTGATAGTCGAGAAAGTGAATTGAATAGACACAAACTGTTCCACCAGCCACCCCAAAAT
>MH671664_1
--------------------------------TTGACACGTCGATATGAAATGAGTCCACCAAATGTCGCGGCCGTATTATCTGCCCCACTCGGTGTTCCGTGGTAGCCACCCTCTCCAACGAAAGCGCTGAGGTTCACTTCATCTTCGGTCAAATCCAAACCGTACATCTCACTTAACGCACGTGAGAGGGAAACAACGTCGCTGGCAGAAGCCCCAATGCCACTCGTTGGAACAAGTGGCCCACCCAAATGAATGCGCACACCGTCAACACTGGTATCAATATTCAAGTGACGGAACACCAGRCGATGGGCAAGACGCTGCTCCTCAGCCTTCTCCACAATATAGCCWGGCACAGCRGGACGACCGTCCACAACACAAATCCCCGGCTGCCCCTTCGTCAGCTCCAGTCGGCATGAGGTGTACTCGTCAATGCCCGCCACAAGAGCCTCCGCGCCATAGACAACAAAGTGCTCCCCAAAGAGAATAATTTTTCCAAAACCAATGTGGTTCTTCTCTGTTCGCTCAACARCAGCACGTCGCATGTCAACAATATTGTGATAGTCGAGAAAGTGAATTGAATAGACACAAACTGTTCCACCAGCCACCCCAAA--
>MH671666_1
--------------------------------TTGACACGYCGATATGAAATGAGTCCACCAAATGTCGCGGCCGTATTATCTGCCCCACTCGGTGTTCCGTGGTAGCCACCCTCTCCAACGAAAGCGCTGAGGTTCACTTCATCTTCGGTCAAATCCAAACCGTACATCTCACTTAACGCACGTGAGAGGGAAACAACGTCGCTGGCAGAAGCCCCAATGCCACTCGTTGGAACAAGTGGCCCACCCAAATGAATGCGCACACCGTCAACACTGGTATCAATATTCAAGTGACGGAACACCAGRCGATGGGCAAGACGCTGCTCCTCAGCCTTCTCCACAATATAGCCWGGCACAGCRGGACGACCGTCCACAACACAAATCCCCGGCTGCCCCTTCGTCAGCTCCAGTCGGCATGAGGTGTACTCGTCAATGCCCGCCACAAGAGCCTCCGCGCCATAGACAACAAAGTGCTCCCCAAAGAGAATAATTTTTCCAAAACCAATGTGGTTCTTCTCTGTTCGCTCAACARCAGCACGTCGCATGTCAACAATATTGTGATAGTCGAGAAAGTGAATTGAATAGACACAAACTGTTCCACCAGCCACCCCAAA--
>JN050710_1
---------------------------------------------ATGAAATGAGTCCACCAAATGTCGCGGCCGTATTATCTGCCCCACTCGGTGTTCCGTGGTAGCCACCCTCTCCAACGAAAGCGCTGAGGTTCACTTCATCTTCGGTCAAATCCAAACCGTACATCTCACTTAACGCACGTGAGAGGGAAACAACGTCGCTGGCAGAAGCCCCAATGCCACTCGTTGGAACAAGTGGCCCACCCAAATGAATGCGCACACCGTCAACACTGGTATCAATATTCAAGTGACGGAACACCAGRCGATGGGCAAGACGCTGCTCCTCAGCCTTCTCCACAATATAGCCWGGCACAGCRGGACGACCGTCCACAACACAAATCCCCGGCTGCCCCTTCGTCAGCTCCAGTCGGCATGAGGTGTACTCGTCAATGCCCGCCACAAGAGCCTCCGCGCCATAGACAACAAAGTGCTCCCCAAAGAGAATAATTTTTCCAAAACCAATGTGGTTCTTCTCTGTTCGCTCAACARCAGCACGTCGCATGTCAACAATATTGTGATAGTCGAGAAA--------------------------------------------
>JN050717_1
-----------------------GACACACCATTGACACGTCGATATGAAATGAGTCCACCAAATGTCGCGGCCGTATTATCTGCCCCACTSGGTGTKCCGTGGTAGCCACCCTCTCCAACGAAAGCGCTGAGGTTCACTTCATCTTCGGTCAAATCCAAACCGTACATCTCACTTAACGCACGTGAGAGGGAAACAACGTCGCTGGCAGAAGCCCCAATGCCACTCGTTGGAACAAGTGGCCCACCCAAATGAATGCGCACACCGTCAACACTGGTATCAATATTCAAGTGACGGAACACCAGRCGATGGGCAAGACGCTGCTCCTCAGCCTTCTCCACAATATAGCCWGGCACAGCRGGACGACCGTCCACAACACAAATCCCCGGCTGCCCCTTCGTCAGCTCCAGTCGGCATGAGGTGTACTCGTCAATGCCCGCCACAAGAGCCTCCGCGCCATAGACAACAAAGTGCTCCCCAAAGAGAATAATTTTTCCAAAACCAATGTGGTTCTTCTCTGTTCGCTCAACARCAGCACGTCGCATGTCAACAATATTGTGATAGTCGAGAAAGTGAATTGAATAGACACAAACTGTTCCACCAGCCACC-------
>HQ586987_1
----------ACGASAAAAGTTCGACACACCATTGACACGTCGATATGAAATGAGTCCACCAAATGTCGCGGCCGTATTATCTGCCCCACTSGGTGTKCCGTGGTAGCCACCCTCTCCAACGAAAGCGCTGAGGTTCACTTCATCTTCGGTCAAATCCAAACCGTACATCTCACTTAACGCACGTGAGAGGGAAACAACGTCGCTGGCAGAAGCCCCAATGCCACTCGTTGGAACAAGTGGCCCACCCAAATGAATGCGCACACCGTCAACACTGGTATCAATATTCAAGTGACGGAACACCAGRCGATGGGCAAGACGCTGCTCCTCAGCCTTCTCCACAATATAGCCWGGCACAGCRGGACGACCGTCCACAACACAAATCCCCGGCTGCCCCTTCGTCAGCTCCAGTCGGCATGAGGTGTACTCGTCAATGCCCGCCACAAGAGCCTCCGCGCCATAGACAACAAAGTGCTCCCCAAAGAGAATAATTTTTCCAAAACCAATGTGGTTCTTCTCTGTTCGCTCAACARCAGCACGTCGCATGTCAACAATATTGTGATAGTCGAGAAAGTGAATTGAATAGACACAAACTGTTCCACCAGCCACC-------
>JN050707_1
-----------------------GACACACCATTGACACGTCGATATGAAATGAGTCCACCAAATGTCGCGGCCGTATTATCTGCCCCACTCGGTGTKCCGTGGTAGCCACSCTCTCCAACGAAAGCGCTGAGGTTCACTTCATCTTCGGTCAAATCCAAACCGTACATCTCACTTAACGCACGTGAGAGGGAAACAACGTCGCTGGCAGAAGCCCCAATGCCACTCGTTGGAACAAGTGGCCCACCCAAATGAATGCGCACACCGTCAACACTGGTATCAATATTCAAGTGACGGAACACCAGGCGATGGGCAAGACGCTGCTCCTCAGCCTTCTCCACAATATAGCCAGGCACRGCAGGACGACCGTCCACAACACAAATCCCCGGCTGCCCCTTCGTCAGCTCCAGTCGGCATGAGGTGTACTCGTCAATGCCCGCCACAAGAGCCTCCGCGCCATAGACAACAAAGTGCTCCCCAAAGAGAATAATTTTTCCAAAACCAATGTGGTTCTTCTCTGTTCGCTCAACAACAGCACGTCGCATGTCAACAATATTGTGATASYCGAGAAAGTGAATTGAATARACACAAACTGTTCCACCAGCCACC-------
>JN050715_1
-----------------------GACACACCATTGACACGTCGATATGAAATGAGTCCRCCAAATGTCGCGGCCGTATTATCTGCCCCACTCGGTGTTCCGTGGTAGCCACSCTCTCCAACGAAAGCGCTGAGGTTCACTTCATCTTCGGTCAAATCCAAACCGTACATCTCACTTAACGCACGTGAGAGGGAAACAACGTCGCTGGCAGAAGCCCCAATGCCACTCGTTGGAACAAGTGGCCCACCCAAATGAATGCGCACACCGTCAACACTGGTATCAATATTCAAGTGACGGAACACCAGGCGATGGGCAAGACGCTGCTCCTCAGCCTTCTCCACAATATAGCCWGGCACAGCRGGACGACCGTCCACAACACAAATCCCCGGCTGCCCCTTCGTCAGCTCCAGTCGGCATGAGGTGTACTCGTCAATGCCCGCCACAAGAGCCTCCGCGCCATAGACAACAAAGTGCTCCCCAAAGAGAATAATTTTTCCAAAACCAATGTGGTTCTTCTCTGTTCGCTCAACAACAGCACGTCGCATGTCAACAATATTGTGATASYCGAGAAAGTGAAWTGAATARACACAAACTGTTCCACCAGCCACC-------
>JN050701_1
-----------------------GACACACCATTGACACGTCGATATGAAATGAGTCCRCCAAATGTCGCGGCCGTATTATCTGCCCCACTCGGTGTTCCGTGGTAGCCACSCTCTCCAACGAAAGCGCTGAGGTTCACTTCATCTTCGGTCAAATCCAAACCGTACATCTCACTTAACGCACGTGAGAGGGAAACAACGTCGCTGGCAGAAGCCCCAATGCCACTCGTTGGAACAAGTGGCCCACCCAAATGAATGCGCACACCGTCAACACTGGTATCAATATTCAAGTGACGGAACACCAGGCGATGGGCAAGACGCTGCTCCTCAGCCTTCTCCACAATATAGCCWGGCACAGCRGGACGACCGTCCACAACACAAATCCCCGGCTGCCCCTTCGTCAGCTCCAGTCGGCATGAGGTGTACTCGTCAATGCCCGCCACAAGAGCCTCCGCGCCATAGACAACAAAGTGCTCCCCAAAGAGAATAATTTTTCCAAAACCAATGTGGTTCTTCTCTGTTCGCTCAACAACAGCACGTCGCATGTCAACAATATTGTGATASYCGAGAAAGTGAATTGAATAGACACAAACTGTTCCACCAGCCACC-------
>MH671661_1
--------------------------------TTGACACGTCGATATGAAATGAGTCCGCCAAATGTCGCGGCCGTATTATCTGCCCCACTCGGTGTTCCGTGGTAGCCACGCTCTCCAACGAAAGCGCTGAGGTTCACTTCATCTTCGGTCAAATCCAAACCGTACATCTCACTTAACGCACGTGAGAGGGAAACAACGTCGCTGGCAGAAGCCCCAATGCCACTCGTTGGAACAAGTGGCCCACCCAAATGAATGCGCACACCGTCAACACTGGTATCAATATTCAAGTGACGGAACACCAGGCGATGGGCAAGACGCTGCTCCTCAGCCTTCTCCACAATATAGCCTGGCACAGCAGGACGACCGTCCACAACACAAATCCCCGGCTGCCCCTTCGTCAGCTCCAGTCGGCATGAGGTGTACTCGTCAATGCCCGCCACAAGAGCCTCCGCGCCATAGACAACAAAGTGCTCCCCAAAGAGAATAATTTTTCCAAAACCAATGTGGTTCTTCTCTGTTCGCTCAACAACAGCACGTCGCATGTCAACAATATTGTGATACTCGAGAAAGTGAAATGAATAAACACAAACTGTTCCACCAGCCACCCCAAA--
>MH671660_1
--------------------------------TTGACACGTCGATATGAAATGAGTCCGCCAAATGTCGCGGCCGTATTATCTGCCCCACTCGGTGTTCCGTGGTAGCCACGCTCTCCAACGAAAGCGCTGAGGTTCACTTCATCTTCGGTCAAATCCAAACCGTACATCTCACTTAACGCACGTGAGAGGGAAACAACGTCGCTGGCAGAAGCCCCAATGCCACTCGTTGGAACAAGTGGCCCACCCAAATGAATGCGCACACCGTCAACACTGGTATCAATATTCAAGTGACGGAACACCAGGCGATGGGCAAGACGCTGCTCCTCAGCCTTCTCCACAATATAGCCTGGCACAGCAGGACGACCGTCCACAACACAAATCCCCGGCTGCCCCTTCGTCAGCTCCAGTCGGCATGAGGTGTACTCGTCAATGCCCGCCACAAGAGCCTCCGCGCCATAGACAACAAAGTGCTCCCCAAAGAGAATAATTTTTCCAAAACCAATGTGGTTCTTCTCTGTTCGCTCAACAACAGCACGTCGCATGTCAACAATATTGTGATACTCGAGAAAGTGAAATGAATAAACACAAACTGTTCCACCAGCCACCCCAAA--
>MH671659_1
--------------------------------TTGACACGTCGATATGAAATGAGTCCGCCAAATGTCGCGGCCGTATTATCTGCCCCACTCGGTGTTCCGTGGTAGCCACGCTCTCCAACGAAAGCGCTGAGGTTCACTTCATCTTCGGTCAAATCCAAACCGTACATCTCACTTAACGCACGTGAGAGGGAAACAACGTCGCTGGCAGAAGCCCCAATGCCACTCGTTGGAACAAGTGGCCCACCCAAATGAATGCGCACACCGTCAACACTGGTATCAATATTCAAGTGACGGAACACCAGGCGATGGGCAAGACGCTGCTCCTCAGCCTTCTCCACAATATAGCCTGGCACAGCAGGACGACCGTCCACAACACAAATCCCCGGCTGCCCCTTCGTCAGCTCCAGTCGGCATGAGGTGTACTCGTCAATGCCCGCCACAAGAGCCTCCGCGCCATAGACAACAAAGTGCTCCCCAAAGAGAATAATTTTTCCAAAACCAATGTGGTTCTTCTCTGTTCGCTCAACAACAGCACGTCGCATGTCAACAATATTGTGATACTCGAGAAAGTGAAATGAATAAACACAAACTGTTCCACCAGCCACCCCAAA--
>MH671658_1
--------------------------------TTGACACGTCGATATGAAATGAGTCCGCCAAATGTCGCGGCCGTATTATCTGCCCCACTCGGTGTTCCGTGGTAGCCACGCTCTCCAACGAAAGCGCTGAGGTTCACTTCATCTTCGGTCAAATCCAAACCGTACATCTCACTTAACGCACGTGAGAGGGAAACAACGTCGCTGGCAGAAGCCCCAATGCCACTCGTTGGAACAAGTGGCCCACCCAAATGAATGCGCACACCGTCAACACTGGTATCAATATTCAAGTGACGGAACACCAGGCGATGGGCAAGACGCTGCTCCTCAGCCTTCTCCACAATATAGCCTGGCACAGCAGGACGACCGTCCACAACACAAATCCCCGGCTGCCCCTTCGTCAGCTCCAGTCGGCATGAGGTGTACTCGTCAATGCCCGCCACAAGAGCCTCCGCGCCATAGACAACAAAGTGCTCCCCAAAGAGAATAATTTTTCCAAAACCAATGTGGTTCTTCTCTGTTCGCTCAACAACAGCACGTCGCATGTCAACAATATTGTGATACTCGAGAAAGTGAAATGAATAAACACAAACTGTTCCACCAGCCACCCCAAA--
>MH671655_1
--------------------------------TTGACACGTCGATATGAAATGAGTCCGCCAAATGTCGCGGCCGTATTATCTGCCCCACTCGGTGTTCCGTGGTAGCCACGCTCTCCAACGAAAGCGCTGAGGTTCACTTCATCTTCGGTCAAATCCAAACCGTACATCTCACTTAACGCACGTGAGAGGGAAACAACGTCGCTGGCAGAAGCCCCAATGCCACTCGTTGGAACAAGTGGCCCACCCAAATGAATGCGCACACCGTCAACACTGGTATCAATATTCAAGTGACGGAACACCAGGCGATGGGCAAGACGCTGCTCCTCAGCCTTCTCCACAATATAGCCTGGCACAGCAGGACGACCGTCCACAACACAAATCCCCGGCTGCCCCTTCGTCAGCTCCAGTCGGCATGAGGTGTACTCGTCAATGCCCGCCACAAGAGCCTCCGCGCCATAGACAACAAAGTGCTCCCCAAAGAGAATAATTTTTCCAAAACCAATGTGGTTCTTCTCTGTTCGCTCAACAACAGCACGTCGCATGTCAACAATATTGTGATACTCGAGAAAGTGAAATGAATAAACAMAAACTGTTCCACCAGCCACCCCAAA--
>JN050713_1
-----------------------GACACACCATTGACACGTCGATATGAAATGAGTCCRCCAAATGTCGCGGCCGTATTATCTGCCCCACTSGGTGTKCCGTGGTAGCCACSCTCTCCAACGAAAGCGCTGAGGTTCACTTCATCTTCGGTCAAATCCAAACCGTACATCTCACTTAACGCACGTGAGAGGGAAACAACGTCGCTGGCAGAAGCCCCAATGCCACTCGTTGGAACAAGTGGCCCACCCAAATGAATGCGCACACCGTCAACACTGGTATCAATATTCAAGTGACGGAACACCAGGCGATGGGCAAGACGCTGCTCCTCAGCCTTCTCCACAATATAGCCTGGCACAGCRGGACGACCGTCCACAACACAAATCCCCGGCTGCCCCTTCGTCAGCTCCAGTCGGCATGAGGTGTACTCGTCAATGCCCGCCACAAGAGCCTCCGCGCCATAGACAACAAAGTGCTCCCCAAAGAGAATAATTTTTCCAAAACCAATGTGGTTCTTCTCTGTTCGCTCAACAACAGCACGTCGCATGTCAAMAATATTGTGATACTCGAGAAAGTGAAWTGAATARACACAAACTGTTCCACCAGCCACC-------
>MH671662_1
--------------------------------TTGACACGTCGATATGAAATGAGTCCRCCAAATGTCGCGGCCGTATTATCTGCCCCACTCGGTGTTCCGTGGTAGCCACGCTCTCCAACGAAAGCGCTGAGGTTCACTTCATCTTCGGTCAAATCCAAACCGTACATCTCACTTAACGCACGTGAGAGGGAAACAACGTCGCTGGCAGAAGCCCCAATGCCACTCGTTGGAACAAGTGGCCCACCCAAATGAATGCGCACACCGTCAACACTGGTATCAATATTCAAGTGACGGAACACCAGGCGATGGGCAAGACGCTGCTCCTCAGCCTTCTCCACAATATAGCCTGGCACAGCRGGACGACCGTCCACAACACAAATCCCCGGCTGCCCCTTCGTCAGCTCCAGTCGGCATGAGGTGTACTCGTCAATGCCCGCCACAAGAGCCTCCGCGCCATAGACAACAAAGTGCTCCCCAAAGAGAATAATTTTTCCAAAACCAATGTGGTTCTTCTCTGTTCGCTCAACAACAGCACGTCGCATGTCAAMAATATTGTGATACTCGAGAAAGTGAAWTGAATAAACACAAACTGTTCCACCAGCCACCCCAAA--
>MH671656_1
--------------------------------TTGACACGTCGATATGAAATGAGTCCRCCAAATGTCGCGGCCGTATTATCTGCCCCACTCGGTGTTCCGTGGTAGCCACGCTCTCCAACGAAAGCGCTGAGGTTCACTTCATCTTCGGTCAAATCCAAACCGTACATCTCACTTAACGCACGTGAGAGGGAAACAACGTCGCTGGCAGAAGCCCCAATGCCACTCGTTGGAACAAGTGGCCCACCCAAATGAATGCGCACACCGTCAACACTGGTATCAATATTCAAGTGACGGAACACCAGGCGATGGGCAAGACGCTGCTCCTCAGCCTTCTCCACAATATAGCCTGGCACAGCRGGACGACCGTCCACAACACAAATCCCCGGCTGCCCCTTCGTCAGCTCCAGTCGGCATGAGGTGTACTCGTCAATGCCCGCCACAAGAGCCTCCGCGCCATAGACAACAAAGTGCTCCCCAAAGAGAATAATTTTTCCAAAACCAATGTGGTTCTTCTCTGTTCGCTCAACAACAGCACGTCGCATGTCAAMAATATTGTGATACTCGAGAAAGTGAAWTGAATAAACACAAACTGTTCCACCAGCCACCCCAAA--
>MH671667_1
--------------------------------TTGACACGTCGATATGAAATGAGTCCRCCAAATGTCGCGGCCGTATTATCTGCCCCACTCGGTGTTCCGTGGTAGCCACGCTCTCCAACGAAAGCGCTGAGGTTCACTTCATCTTCGGTCAAATCCAAACCGTACATCTCACTTAACGCACGTGAGAGGGAAACAACGTCGCTGGCAGAAGCCCCAATGCCACTCGTTGGAACAAGTGGCCCACCCAAATGAATGCGCACACCGTCAACACTGGTATCAATATTCAAGTGACGGAACACCAGGCGATGGGCAAGACGCTGCTCCTCAGCCTTCTCCACAATATAGCCTGGCACAGCRGGACGACCGTCCACAACACAAATCCCCGGCTGCCCCTTCGTCAGCTCCAGTCGGCATGAGGTGTACTCGTCAATGCCCGCCACAAGAGCCTCCGCGCCATAGACAACAAAGTGCTCCCCAAAGAGAATAATTTTTCCAAAACCAATGTGGTTCTTCTCTGTTCGCTCAACAACAGCACGTCGCATGTCAAMAATATTGTGATACTCGAGAAAGTGAAWTGAATARACACAAACTGTTCCACCAGCCACCCCAAA--
>MH671665_1
--------------------------------TTGACACGTCGATATGAAATGAGTCCRCCAAATGTCGCGGCCGTATTATCTGCCCCACTCGGTGTTCCGTGGTAGCCACGCTCTCCAACGAAAGCGCTGAGGTTCACTTCATCTTCGGTCAAATCCAAACCGTACATCTCACTTAACGCACGTGAGAGGGAAACAACGTCGCTGGCAGAAGCCCCAATGCCACTCGTTGGAACAAGTGGCCCACCCAAATGAATGCGCACACCGTCAACACTGGTATCAATATTCAAGTGACGGAACACCAGGCGATGGGCAAGACGCTGCTCCTCAGCCTTCTCCACAATATAGCCTGGCACAGCRGGACGACCGTCCACAACACAAATCCCCGGCTGCCCCTTCGTCAGCTCCAGTCGGCATGAGGTGTACTCGTCAATGCCCGCCACAAGAGCCTCCGCGCCATAGACAACAAAGTGCTCCCCAAAGAGAATAATTTTTCCAAAACCAATGTGGTTCTTCTCTGTTCGCTCAACAACAGCACGTCGCATGTCAAMAATATTGTGATACTCGAGAAAGTGAAWTGAATARACACAAACTGTTCCACCAGCCACCCCAAA--
>MH671663_1
--------------------------------TTGACACGTCGATATGAAATGAGTCCRCCAAATGTCGCGGCCGTATTATCTGCCCCACTCGGTGTTCCGTGGTAGCCACGCTCTCCAACGAAAGCGCTGAGGTTCACTTCATCTTCGGTCAAATCCAAACCGTACATCTCACTTAACGCACGTGAGAGGGAAACAACGTCGCTGGCAGAAGCCCCAATGCCACTCGTTGGAACAAGTGGCCCACCCAAATGAATGCGCACACCGTCAACACTGGTATCAATATTCAAGTGACGGAACACCAGGCGATGGGCAAGACGCTGCTCCTCAGCCTTCTCCACAATATAGCCTGGCACAGCRGGACGACCGTCCACAACACAAATCCCCGGCTGCCCCTTCGTCAGCTCCAGTCGGCATGAGGTGTACTCGTCAATGCCCGCCACAAGAGCCTCCGCGCCATAGACAACAAAGTGCTCCCCAAAGAGAATAATTTTTCCAAAACCAATGTGGTTCTTCTCTGTTCGCTCAACAACAGCACGTCGCATGTCAAMAATATTGTGATACTCGAGAAAGTGAAWTGAATARACACAAACTGTTCCACCAGCCACCCCAAA--
>MH671657_1
--------------------------------TTGACACGTCGATATGAAATGAGTCCRCCAAATGTCGCGGCCGTATTATCTGCCCCACTCGGTGTTCCGTGGTAGCCACGCTCTCCAACGAAAGCGCTGAGGTTCACTTCATCTTCGGTCAAATCCAAACCGTACATCTCACTTAACGCACGTGAGAGGGAAACAACGTCGCTGGCAGAAGCCCCAATGCCACTCGTTGGAACAAGTGGCCCACCCAAATGAATGCGCACACCGTCAACACTGGTATCAATATTCAAGTGACGGAACACCAGGCGATGGGCAAGACGCTGCTCCTCAGCCTTCTCCACAATATAGCCTGGCACAGCRGGACGACCGTCCACAACACAAATCCCCGGCTGCCCCTTCGTCAGCTCCAGTCGGCATGAGGTGTACTCGTCAATGCCCGCCACAAGAGCCTCCGCGCCATAGACAACAAAGTGCTCCCCAAAGAGAATAATTTTTCCAAAACCAATGTGGTTCTTCTCTGTTCGCTCAACAACAGCACGTCGCATGTCAAMAATATTGTGATACTCGAGAAAGTGAAWTGAATARACACAAACTGTTCCACCAGCCACCCCAAA--
