# Supplementary material for: Molecular Markers for the Phylogenetic Reconstruction of Trypanosoma cruzi: A Quantitative Review
Source: Pathogens. 2025 Jan 14;14(1):72. doi: 10.3390/pathogens14010072 (PMC11768369; doi:10.3390/pathogens14010072)
Supplement: Supplementary file 1 [file pathogens-14-00072-s001.zip › MSH2.fst]

>MF074182
GTGTATGGATGGACAGAAAAGCAACTGAAGTGTGAGTACCATACGACATACGGTTATGTC
TTTCGTGTAACGCGAAAAGAAGACCAACAGGTGCGCACAAGCAAGGAACTAATCACGGTG
AGCACTTCCAAGGACGGTGTAAGATTTGTTTCAGAACGACTTTCTTCACTTAGTGAGCAA
TATAAAGGCATTCGAAAGGTATATGATGTGCGTCAGCAAGATCTTAAGCAGAAGCTTGTA
AGCACCGTCGTCACTTATCTGCCAGTACTTGATGATGCAAAGGAGTTGATTGCGGCGCTG
GATGTTTTTGTGGCCTGGGCAACGGTGGTAAGGGATTCTCCACATCCCATGGTTCGTCCA
ACGATTAGGACACCTGAGACTGAGGAGGAACAAGAGGGCAATAAAAGTCTCATCACGCTT
CTTAATGTTCGTCACCCGCTTGTTGAACTCCGTCAGCCAGTGTACACACCCAACACGTTA
CGTCTAACGGACGATGCCAATGCGCTTATTATAACGGGACCCAACATGGGAGGCAAATCA
ACTTTTATGCGGAGCGTGGGAATATGTGTTGTGCTGGCACAGGCAGGCTGCTTTGTGCCG
GCCGATTCGGCGGATATGGTAACAAGGGACGCCGTAATGTGTCGTGTTGGAGCCACGGAT
CACCTTGCACAAGGGGTGTCGACGTTTATGGTGGAGATGTTGGAGTCTGCTGCCATTTTA
AACGCTGCCACGCGAGA
>MF074180
GTGTATGGATGGACAGAAAAGCAACTGAAGTGTGAGTACCATACGACATACGGTTATGTC
TTTCGTGTAACGCGAAAAGAAGACCAACAGGTGCGCACAAGCAAGGAACTAATCACGGTG
AGCACTTCCAAGGACGGTGTAAGATTTGTTTCAGAACGACTTTCTTCACTTAGTGAGCAA
TATAAAGGCATTCGAAAGGTATATGATGTGCGTCAGCAAGATCTTAAGCAGAAGCTTGTA
AGCACCGTCGTCACTTATCTGCCAGTACTTGATGATGCAAAGGAGTTGATTGCGGCGCTG
GATGTTTTTGTGGCCTGGGCAACGGTGGTAAGGGATTCTCCACATCCCATGGTTCGTCCA
ACGATTAGGACACCTGAGACTGAGGAGGAACAAGAGGGCAATAAAAGTCTCATCACGCTT
CTTAATGTTCGTCACCCGCTTGTTGAACTCCGTCAGCCAGTGTACACACCCAACACGTTA
CGTCTAACGGACGATGCCAATGCGCTTATTATAACGGGACCCAACATGGGAGGCAAATCA
ACTTTTATGCGGAGCGTGGGAATATGTGTTGTGCTGGCACAGGCAGGCTGCTTTGTGCCG
GCCGATTCGGCGGATATGGTAACAAGGGACGCCGTAATGTGTCGTGTTGGAGCCACGGAT
CACCTTGCACAAGGGGTGTCGACGTTTATGGTGGAGATGTTGGAGTCTGCTGCCATTTTA
AACGCTGCCACGCGAGA
>MF074179
GTGTATGGATGGACAGAAAAGCAACTGAAGTGTGAGTACCATACGACATACGGTTATGTC
TTTCGTGTAACGCGAAAAGAAGACCAACAGGTGCGCACAAGCAAGGAACTAATCACGGTG
AGCACTTCCAAGGACGGTGTAAGATTTGTTTCAGAACGACTTTCTTCACTTAGTGAGCAA
TATAAAGGCATTCGAAAGGTATATGATGTGCGTCAGCAAGATCTTAAGCAGAAGCTTGTA
AGCACCGTCGTCACTTATCTGCCAGTACTTGATGATGCAAAGGAGTTGATTGCGGCGCTG
GATGTTTTTGTGGCCTGGGCAACGGTGGTAAGGGATTCTCCACATCCCATGGTTCGTCCA
ACGATTAGGACACCTGAGACTGAGGAGGAACAAGAGGGCAATAAAAGTCTCATCACGCTT
CTTAATGTTCGTCACCCGCTTGTTGAACTCCGTCAGCCAGTGTACACACCCAACACGTTA
CGTCTAACGGACGATGCCAATGCGCTTATTATAACGGGACCCAACATGGGAGGCAAATCA
ACTTTTATGCGGAGCGTGGGAATATGTGTTGTGCTGGCACAGGCAGGCTGCTTTGTGCCG
GCCGATTCGGCGGATATGGTAACAAGGGACGCCGTAATGTGTCGTGTTGGAGCCACGGAT
CACCTTGCACAAGGGGTGTCGACGTTTATGGTGGAGATGTTGGAGTCTGCTGCCATTTTA
AACGCTGCCACGCGAGA
>MF074172
GTGTATGGATGGACAGAAAAGCAACTGAAGTGTGAGTACCATACGACATACGGTTATGTC
TTTCGTGTAACGCGAAAAGAAGACCAACAGGTGCGCACAAGCAAGGAACTAATCACGGTG
AGCACTTCCAAGGACGGTGTAAGATTTGTTTCAGAACGACTTTCTTCACTTAGTGAGCAA
TATAAAGGCATTCGAAAGGTATATGATGTGCGTCAGCAAGATCTTAAGCAGAAGCTTGTA
AGCACCGTCGTCACTTATCTGCCAGTACTTGATGATGCAAAGGAGTTGATTGCGGCGCTG
GATGTTTTTGTGGCCTGGGCAACGGTGGTAAGGGATTCTCCACATCCCATGGTTCGTCCA
ACGATTAGGACACCTGAGACTGAGGAGGAACAAGAGGGCAATAAAAGTCTCATCACGCTT
CTTAATGTTCGTCACCCGCTTGTTGAACTCCGTCAGCCAGTGTACACACCCAACACGTTA
CGTCTAACGGACGATGCCAATGCGCTTATTATAACGGGACCCAACATGGGAGGCAAATCA
ACTTTTATGCGGAGCGTGGGAATATGTGTTGTGCTGGCACAGGCAGGCTGCTTTGTGCCG
GCCGATTCGGCGGATATGGTAACAAGGGACGCCGTAATGTGTCGTGTTGGAGCCACGGAT
CACCTTGCACAAGGGGTGTCGACGTTTATGGTGGAGATGTTGGAGTCTGCTGCCATTTTA
AACGCTGCCACGCGAGA
>MF074153
GTGTATGGATGGACAGAAAAGCAACTGAAGTGTGAGTACCATACGACATACGGTTATGTC
TTTCGTGTAACGCGAAAAGAAGACCAACAGGTGCGCACAAGCAAGGAACTAATCACGGTG
AGCACTTCCAAGGACGGTGTAAGATTTGTTTCAGAACGACTTTCTTCACTTAGTGAGCAA
TATAAAGGCATTCGAAAGGTATATGATGTGCGTCAGCAAGATCTTAAGCAGAAGCTTGTA
AGCACCGTCGTCACTTATCTGCCAGTACTTGATGATGCAAAGGAGTTGATTGCGGCGCTG
GATGTTTTTGTGGCCTGGGCAACGGTGGTAAGGGATTCTCCACATCCCATGGTTCGTCCA
ACGATTAGGACACCTGAGACTGAGGAGGAACAAGAGGGCAATAAAAGTCTCATCACGCTT
CTTAATGTTCGTCACCCGCTTGTTGAACTCCGTCAGCCAGTGTACACACCCAACACGTTA
CGTCTAACGGACGATGCCAATGCGCTTATTATAACGGGACCCAACATGGGAGGCAAATCA
ACTTTTATGCGGAGCGTGGGAATATGTGTTGTGCTGGCACAGGCAGGCTGCTTTGTGCCG
GCCGATTCGGCGGATATGGTAACAAGGGACGCCGTAATGTGTCGTGTTGGAGCCACGGAT
CACCTTGCACAAGGGGTGTCGACGTTTATGGTGGAGATGTTGGAGTCTGCTGCCATTTTA
AACGCTGCCACGCGAGA
>MF074151
GTGTATGGATGGACAGAAAAGCAACTGAAGTGTGAGTACCATACGACATACGGTTATGTC
TTTCGTGTAACGCGAAAAGAAGACCAACAGGTGCGCACAAGCAAGGAACTAATCACGGTG
AGCACTTCCAAGGACGGTGTAAGATTTGTTTCAGAACGACTTTCTTCACTTAGTGAGCAA
TATAAAGGCATTCGAAAGGTATATGATGTGCGTCAGCAAGATCTTAAGCAGAAGCTTGTA
AGCACCGTCGTCACTTATCTGCCAGTACTTGATGATGCAAAGGAGTTGATTGCGGCGCTG
GATGTTTTTGTGGCCTGGGCAACGGTGGTAAGGGATTCTCCACATCCCATGGTTCGTCCA
ACGATTAGGACACCTGAGACTGAGGAGGAACAAGAGGGCAATAAAAGTCTCATCACGCTT
CTTAATGTTCGTCACCCGCTTGTTGAACTCCGTCAGCCAGTGTACACACCCAACACGTTA
CGTCTAACGGACGATGCCAATGCGCTTATTATAACGGGACCCAACATGGGAGGCAAATCA
ACTTTTATGCGGAGCGTGGGAATATGTGTTGTGCTGGCACAGGCAGGCTGCTTTGTGCCG
GCCGATTCGGCGGATATGGTAACAAGGGACGCCGTAATGTGTCGTGTTGGAGCCACGGAT
CACCTTGCACAAGGGGTGTCGACGTTTATGGTGGAGATGTTGGAGTCTGCTGCCATTTTA
AACGCTGCCACGCGAGA
>MF074149
GTGTATGGATGGACAGAAAAGCAACTGAAGTGTGAGTACCATACGACATACGGTTATGTC
TTTCGTGTAACGCGAAAAGAAGACCAACAGGTGCGCACAAGCAAGGAACTAATCACGGTG
AGCACTTCCAAGGACGGTGTAAGATTTGTTTCAGAACGACTTTCTTCACTTAGTGAGCAA
TATAAAGGCATTCGAAAGGTATATGATGTGCGTCAGCAAGATCTTAAGCAGAAGCTTGTA
AGCACCGTCGTCACTTATCTGCCAGTACTTGATGATGCAAAGGAGTTGATTGCGGCGCTG
GATGTTTTTGTGGCCTGGGCAACGGTGGTAAGGGATTCTCCACATCCCATGGTTCGTCCA
ACGATTAGGACACCTGAGACTGAGGAGGAACAAGAGGGCAATAAAAGTCTCATCACGCTT
CTTAATGTTCGTCACCCGCTTGTTGAACTCCGTCAGCCAGTGTACACACCCAACACGTTA
CGTCTAACGGACGATGCCAATGCGCTTATTATAACGGGACCCAACATGGGAGGCAAATCA
ACTTTTATGCGGAGCGTGGGAATATGTGTTGTGCTGGCACAGGCAGGCTGCTTTGTGCCG
GCCGATTCGGCGGATATGGTAACAAGGGACGCCGTAATGTGTCGTGTTGGAGCCACGGAT
CACCTTGCACAAGGGGTGTCGACGTTTATGGTGGAGATGTTGGAGTCTGCTGCCATTTTA
AACGCTGCCACGCGAGA
>MF074144
GTGTATGGATGGACAGAAAAGCAACTGAAGTGTGAGTACCATACGACATACGGTTATGTC
TTTCGTGTAACGCGAAAAGAAGACCAACAGGTGCGCACAAGCAAGGAACTAATCACGGTG
AGCACTTCCAAGGACGGTGTAAGATTTGTTTCAGAACGACTTTCTTCACTTAGTGAGCAA
TATAAAGGCATTCGAAAGGTATATGATGTGCGTCAGCAAGATCTTAAGCAGAAGCTTGTA
AGCACCGTCGTCACTTATCTGCCAGTACTTGATGATGCAAAGGAGTTGATTGCGGCGCTG
GATGTTTTTGTGGCCTGGGCAACGGTGGTAAGGGATTCTCCACATCCCATGGTTCGTCCA
ACGATTAGGACACCTGAGACTGAGGAGGAACAAGAGGGCAATAAAAGTCTCATCACGCTT
CTTAATGTTCGTCACCCGCTTGTTGAACTCCGTCAGCCAGTGTACACACCCAACACGTTA
CGTCTAACGGACGATGCCAATGCGCTTATTATAACGGGACCCAACATGGGAGGCAAATCA
ACTTTTATGCGGAGCGTGGGAATATGTGTTGTGCTGGCACAGGCAGGCTGCTTTGTGCCG
GCCGATTCGGCGGATATGGTAACAAGGGACGCCGTAATGTGTCGTGTTGGAGCCACGGAT
CACCTTGCACAAGGGGTGTCGACGTTTATGGTGGAGATGTTGGAGTCTGCTGCCATTTTA
AACGCTGCCACGCGAGA
>MF074143
GTGTATGGATGGACAGAAAAGCAACTGAAGTGTGAGTACCATACGACATACGGTTATGTC
TTTCGTGTAACGCGAAAAGAAGACCAACAGGTGCGCACAAGCAAGGAACTAATCACGGTG
AGCACTTCCAAGGACGGTGTAAGATTTGTTTCAGAACGACTTTCTTCACTTAGTGAGCAA
TATAAAGGCATTCGAAAGGTATATGATGTGCGTCAGCAAGATCTTAAGCAGAAGCTTGTA
AGCACCGTCGTCACTTATCTGCCAGTACTTGATGATGCAAAGGAGTTGATTGCGGCGCTG
GATGTTTTTGTGGCCTGGGCAACGGTGGTAAGGGATTCTCCACATCCCATGGTTCGTCCA
ACGATTAGGACACCTGAGACTGAGGAGGAACAAGAGGGCAATAAAAGTCTCATCACGCTT
CTTAATGTTCGTCACCCGCTTGTTGAACTCCGTCAGCCAGTGTACACACCCAACACGTTA
CGTCTAACGGACGATGCCAATGCGCTTATTATAACGGGACCCAACATGGGAGGCAAATCA
ACTTTTATGCGGAGCGTGGGAATATGTGTTGTGCTGGCACAGGCAGGCTGCTTTGTGCCG
GCCGATTCGGCGGATATGGTAACAAGGGACGCCGTAATGTGTCGTGTTGGAGCCACGGAT
CACCTTGCACAAGGGGTGTCGACGTTTATGGTGGAGATGTTGGAGTCTGCTGCCATTTTA
AACGCTGCCACGCGAGA
>GU213035
GTGTATGGATGGACAGAAAAGCAACTGAAGTGTGAGTACCATACGACATACGGTTATGTC
TTTCGTGTAACGCGAAAAGAAGACCAACAGGTGCGCACAAGCAAGGAACTAATCACGGTG
AGCACTTCCAAGGACGGTGTAAGATTTGTTTCAGAACGACTTTCTTCACTTAGTGAGCAA
TATAAAGGCATTCGAAAGGTATATGATGTGCGTCAGCAAGATCTTAAGCAGAAGCTTGTA
AGCACCGTCGTCACTTATCTGCCAGTACTTGATGATGCAAAGGAGTTGATTGCGGCGCTG
GATGTTTTTGTGGCCTGGGCAACGGTGGTAAGGGATTCTCCACATCCCATGGTTCGTCCA
ACGATTAGGACACCTGAGACTGAGGAGGAACAAGAGGGCAATAAAAGTCTCATCACGCTT
CTTAATGTTCGTCACCCGCTTGTTGAACTCCGTCAGCCAGTGTACACACCCAACACGTTA
CGTCTAACGGACGATGCCAATGCGCTTATTATAACGGGACCCAACATGGGAGGCAAATCA
ACTTTTATGCGGAGCGTGGGAATATGTGTTGTGCTGGCACAGGCAGGCTGCTTTGTGCCG
GCCGATTCGGCGGATATGGTAACAAGGGACGCCGTAATGTGTCGTGTTGGAGCCACGGAT
CACCTTGCACAAGGGGTGTCGACGTTTATGGTGGAGATGTTGGAGTCTGCTGCCATTTTA
AACGCTGCCACGCGAGA
>GU213031
GTGTATGGATGGACAGAAAAGCAACTGAAGTGTGAGTACCATACGACATACGGTTATGTC
TTTCGTGTAACGCGAAAAGAAGACCAACAGGTGCGCACAAGCAAGGAACTAATCACGGTG
AGCACTTCCAAGGACGGTGTAAGATTTGTTTCAGAACGACTTTCTTCACTTAGTGAGCAA
TATAAAGGCATTCGAAAGGTATATGATGTGCGTCAGCAAGATCTTAAGCAGAAGCTTGTA
AGCACCGTCGTCACTTATCTGCCAGTACTTGATGATGCAAAGGAGTTGATTGCGGCGCTG
GATGTTTTTGTGGCCTGGGCAACGGTGGTAAGGGATTCTCCACATCCCATGGTTCGTCCA
ACGATTAGGACACCTGAGACTGAGGAGGAACAAGAGGGCAATAAAAGTCTCATCACGCTT
CTTAATGTTCGTCACCCGCTTGTTGAACTCCGTCAGCCAGTGTACACACCCAACACGTTA
CGTCTAACGGACGATGCCAATGCGCTTATTATAACGGGACCCAACATGGGAGGCAAATCA
ACTTTTATGCGGAGCGTGGGAATATGTGTTGTGCTGGCACAGGCAGGCTGCTTTGTGCCG
GCCGATTCGGCGGATATGGTAACAAGGGACGCCGTAATGTGTCGTGTTGGAGCCACGGAT
CACCTTGCACAAGGGGTGTCGACGTTTATGGTGGAGATGTTGGAGTCTGCTGCCATTTTA
AACGCTGCCACGCGAGA
>GU213030
GTGTATGGATGGACAGAAAAGCAACTGAAGTGTGAGTACCATACGACATACGGTTATGTC
TTTCGTGTAACGCGAAAAGAAGACCAACAGGTGCGCACAAGCAAGGAACTAATCACGGTG
AGCACTTCCAAGGACGGTGTAAGATTTGTTTCAGAACGACTTTCTTCACTTAGTGAGCAA
TATAAAGGCATTCGAAAGGTATATGATGTGCGTCAGCAAGATCTTAAGCAGAAGCTTGTA
AGCACCGTCGTCACTTATCTGCCAGTACTTGATGATGCAAAGGAGTTGATTGCGGCGCTG
GATGTTTTTGTGGCCTGGGCAACGGTGGTAAGGGATTCTCCACATCCCATGGTTCGTCCA
ACGATTAGGACACCTGAGACTGAGGAGGAACAAGAGGGCAATAAAAGTCTCATCACGCTT
CTTAATGTTCGTCACCCGCTTGTTGAACTCCGTCAGCCAGTGTACACACCCAACACGTTA
CGTCTAACGGACGATGCCAATGCGCTTATTATAACGGGACCCAACATGGGAGGCAAATCA
ACTTTTATGCGGAGCGTGGGAATATGTGTTGTGCTGGCACAGGCAGGCTGCTTTGTGCCG
GCCGATTCGGCGGATATGGTAACAAGGGACGCCGTAATGTGTCGTGTTGGAGCCACGGAT
CACCTTGCACAAGGGGTGTCGACGTTTATGGTGGAGATGTTGGAGTCTGCTGCCATTTTA
AACGCTGCCACGCGAGA
>GU213014
GTGTATGGATGGACAGAAAAGCAACTGAAGTGTGAGTACCATACGACATACGGTTATGTC
TTTCGTGTAACGCGAAAAGAAGACCAACAGGTGCGCACAAGCAAGGAACTAATCACGGTG
AGCACTTCCAAGGACGGTGTAAGATTTGTTTCAGAACGACTTTCTTCACTTAGTGAGCAA
TATAAAGGCATTCGAAAGGTATATGATGTGCGTCAGCAAGATCTTAAGCAGAAGCTTGTA
AGCACCGTCGTCACTTATCTGCCAGTACTTGATGATGCAAAGGAGTTGATTGCGGCGCTG
GATGTTTTTGTGGCCTGGGCAACGGTGGTAAGGGATTCTCCACATCCCATGGTTCGTCCA
ACGATTAGGACACCTGAGACTGAGGAGGAACAAGAGGGCAATAAAAGTCTCATCACGCTT
CTTAATGTTCGTCACCCGCTTGTTGAACTCCGTCAGCCAGTGTACACACCCAACACGTTA
CGTCTAACGGACGATGCCAATGCGCTTATTATAACGGGACCCAACATGGGAGGCAAATCA
ACTTTTATGCGGAGCGTGGGAATATGTGTTGTGCTGGCACAGGCAGGCTGCTTTGTGCCG
GCCGATTCGGCGGATATGGTAACAAGGGACGCCGTAATGTGTCGTGTTGGAGCCACGGAT
CACCTTGCACAAGGGGTGTCGACGTTTATGGTGGAGATGTTGGAGTCTGCTGCCATTTTA
AACGCTGCCACGCGAGA
>GU213024
GTGTATGGATGGACAGAAAAGCAACTGAAGTGTGAGTACCATACGACATACGGTTATGTC
TTTCGTGTAACGCGAAAAGAAGACCAACAGGTGCGCACAAGCAAGGAACTAATCACGGTG
AGCACTTCCAAGGACGGTGTAAGATTTGTTTCAGAACGACTTTCTTCACTTAGTGAGCAA
TATAAAGGCATTCGAAAGGTATATGATGTGCGTCAGCAAGATCTTAAGCAGAAGCTTGTA
AGCACCGTCGTCACTTATCTGCCAGTACTTGATGATGCAAAGGAGTTGATTGCGGCGCTG
GATGTTTTTGTGGCCTGGGCAACGGTGGTAAGGGATTCTCCACATCCCATGGTTCGTCCA
ACGATTAGGACACCTGAGACTGAGGAGGAACAAGAGGGCAATAAAAGTCTCATCACGCTT
CTTAATGTTCGTCACCCGCTTGTTGAACTCCGTCAGCCAGTGTACACACCCAACACGTTA
CGTCTAACGGACGATGCCAATGCGCTTATTATAACGGGACCCAACATGGGAGGCAAATCA
ACTTTTATGCGGAGCGTGGGAATATGTGTTGTGCTGGCACAGGCAGGCTGCTTTGTGCCG
GCCGATTCGGCGGATATGGTAACAAGGGACGCCGTAATGTGTCGTGTTGGAGCCACGGAT
CACCTTGCACAAGGGGTGTCGACGTTTATGGTGGAGATGTTGGAGTCTGCTGCCATTTTA
AACGCTGCCACGCGAGA
>GU213022
GTGTATGGATGGACAGAAAAGCAACTGAAGTGTGAGTACCATACGACATACGGTTATGTC
TTTCGTGTAACGCGAAAAGAAGACCAACAGGTGCGCACAAGCAAGGAACTAATCACGGTG
AGCACTTCCAAGGACGGTGTAAGATTTGTTTCAGAACGACTTTCTTCACTTAGTGAGCAA
TATAAAGGCATTCGAAAGGTATATGATGTGCGTCAGCAAGATCTTAAGCAGAAGCTTGTA
AGCACCGTCGTCACTTATCTGCCAGTACTTGATGATGCAAAGGAGTTGATTGCGGCGCTG
GATGTTTTTGTGGCCTGGGCAACGGTGGTAAGGGATTCTCCACATCCCATGGTTCGTCCA
ACGATTAGGACACCTGAGACTGAGGAGGAACAAGAGGGCAATAAAAGTCTCATCACGCTT
CTTAATGTTCGTCACCCGCTTGTTGAACTCCGTCAGCCAGTGTACACACCCAACACGTTA
CGTCTAACGGACGATGCCAATGCGCTTATTATAACGGGACCCAACATGGGAGGCAAATCA
ACTTTTATGCGGAGCGTGGGAATATGTGTTGTGCTGGCACAGGCAGGCTGCTTTGTGCCG
GCCGATTCGGCGGATATGGTAACAAGGGACGCCGTAATGTGTCGTGTTGGAGCCACGGAT
CACCTTGCACAAGGGGTGTCGACGTTTATGGTGGAGATGTTGGAGTCTGCTGCCATTTTA
AACGCTGCCACGCGAGA
>GU213021
GTGTATGGATGGACAGAAAAGCAACTGAAGTGTGAGTACCATACGACATACGGTTATGTC
TTTCGTGTAACGCGAAAAGAAGACCAACAGGTGCGCACAAGCAAGGAACTAATCACGGTG
AGCACTTCCAAGGACGGTGTAAGATTTGTTTCAGAACGACTTTCTTCACTTAGTGAGCAA
TATAAAGGCATTCGAAAGGTATATGATGTGCGTCAGCAAGATCTTAAGCAGAAGCTTGTA
AGCACCGTCGTCACTTATCTGCCAGTACTTGATGATGCAAAGGAGTTGATTGCGGCGCTG
GATGTTTTTGTGGCCTGGGCAACGGTGGTAAGGGATTCTCCACATCCCATGGTTCGTCCA
ACGATTAGGACACCTGAGACTGAGGAGGAACAAGAGGGCAATAAAAGTCTCATCACGCTT
CTTAATGTTCGTCACCCGCTTGTTGAACTCCGTCAGCCAGTGTACACACCCAACACGTTA
CGTCTAACGGACGATGCCAATGCGCTTATTATAACGGGACCCAACATGGGAGGCAAATCA
ACTTTTATGCGGAGCGTGGGAATATGTGTTGTGCTGGCACAGGCAGGCTGCTTTGTGCCG
GCCGATTCGGCGGATATGGTAACAAGGGACGCCGTAATGTGTCGTGTTGGAGCCACGGAT
CACCTTGCACAAGGGGTGTCGACGTTTATGGTGGAGATGTTGGAGTCTGCTGCCATTTTA
AACGCTGCCACGCGAGA
>GU213020
GTGTATGGATGGACAGAAAAGCAACTGAAGTGTGAGTACCATACGACATACGGTTATGTC
TTTCGTGTAACGCGAAAAGAAGACCAACAGGTGCGCACAAGCAAGGAACTAATCACGGTG
AGCACTTCCAAGGACGGTGTAAGATTTGTTTCAGAACGACTTTCTTCACTTAGTGAGCAA
TATAAAGGCATTCGAAAGGTATATGATGTGCGTCAGCAAGATCTTAAGCAGAAGCTTGTA
AGCACCGTCGTCACTTATCTGCCAGTACTTGATGATGCAAAGGAGTTGATTGCGGCGCTG
GATGTTTTTGTGGCCTGGGCAACGGTGGTAAGGGATTCTCCACATCCCATGGTTCGTCCA
ACGATTAGGACACCTGAGACTGAGGAGGAACAAGAGGGCAATAAAAGTCTCATCACGCTT
CTTAATGTTCGTCACCCGCTTGTTGAACTCCGTCAGCCAGTGTACACACCCAACACGTTA
CGTCTAACGGACGATGCCAATGCGCTTATTATAACGGGACCCAACATGGGAGGCAAATCA
ACTTTTATGCGGAGCGTGGGAATATGTGTTGTGCTGGCACAGGCAGGCTGCTTTGTGCCG
GCCGATTCGGCGGATATGGTAACAAGGGACGCCGTAATGTGTCGTGTTGGAGCCACGGAT
CACCTTGCACAAGGGGTGTCGACGTTTATGGTGGAGATGTTGGAGTCTGCTGCCATTTTA
AACGCTGCCACGCGAGA
>GU213019
GTGTATGGATGGACAGAAAAGCAACTGAAGTGTGAGTACCATACGACATACGGTTATGTC
TTTCGTGTAACGCGAAAAGAAGACCAACAGGTGCGCACAAGCAAGGAACTAATCACGGTG
AGCACTTCCAAGGACGGTGTAAGATTTGTTTCAGAACGACTTTCTTCACTTAGTGAGCAA
TATAAAGGCATTCGAAAGGTATATGATGTGCGTCAGCAAGATCTTAAGCAGAAGCTTGTA
AGCACCGTCGTCACTTATCTGCCAGTACTTGATGATGCAAAGGAGTTGATTGCGGCGCTG
GATGTTTTTGTGGCCTGGGCAACGGTGGTAAGGGATTCTCCACATCCCATGGTTCGTCCA
ACGATTAGGACACCTGAGACTGAGGAGGAACAAGAGGGCAATAAAAGTCTCATCACGCTT
CTTAATGTTCGTCACCCGCTTGTTGAACTCCGTCAGCCAGTGTACACACCCAACACGTTA
CGTCTAACGGACGATGCCAATGCGCTTATTATAACGGGACCCAACATGGGAGGCAAATCA
ACTTTTATGCGGAGCGTGGGAATATGTGTTGTGCTGGCACAGGCAGGCTGCTTTGTGCCG
GCCGATTCGGCGGATATGGTAACAAGGGACGCCGTAATGTGTCGTGTTGGAGCCACGGAT
CACCTTGCACAAGGGGTGTCGACGTTTATGGTGGAGATGTTGGAGTCTGCTGCCATTTTA
AACGCTGCCACGCGAGA
>GU213018
GTGTATGGATGGACAGAAAAGCAACTGAAGTGTGAGTACCATACGACATACGGTTATGTC
TTTCGTGTAACGCGAAAAGAAGACCAACAGGTGCGCACAAGCAAGGAACTAATCACGGTG
AGCACTTCCAAGGACGGTGTAAGATTTGTTTCAGAACGACTTTCTTCACTTAGTGAGCAA
TATAAAGGCATTCGAAAGGTATATGATGTGCGTCAGCAAGATCTTAAGCAGAAGCTTGTA
AGCACCGTCGTCACTTATCTGCCAGTACTTGATGATGCAAAGGAGTTGATTGCGGCGCTG
GATGTTTTTGTGGCCTGGGCAACGGTGGTAAGGGATTCTCCACATCCCATGGTTCGTCCA
ACGATTAGGACACCTGAGACTGAGGAGGAACAAGAGGGCAATAAAAGTCTCATCACGCTT
CTTAATGTTCGTCACCCGCTTGTTGAACTCCGTCAGCCAGTGTACACACCCAACACGTTA
CGTCTAACGGACGATGCCAATGCGCTTATTATAACGGGACCCAACATGGGAGGCAAATCA
ACTTTTATGCGGAGCGTGGGAATATGTGTTGTGCTGGCACAGGCAGGCTGCTTTGTGCCG
GCCGATTCGGCGGATATGGTAACAAGGGACGCCGTAATGTGTCGTGTTGGAGCCACGGAT
CACCTTGCACAAGGGGTGTCGACGTTTATGGTGGAGATGTTGGAGTCTGCTGCCATTTTA
AACGCTGCCACGCGAGA
>GU213013
GTGTATGGATGGACAGAAAAGCAACTGAAGTGTGAGTACCATACGACATACGGTTATGTC
TTTCGTGTAACGCGAAAAGAAGACCAACAGGTGCGCACAAGCAAGGAACTAATCACGGTG
AGCACTTCCAAGGACGGTGTAAGATTTGTTTCAGAACGACTTTCTTCACTTAGTGAGCAA
TATAAAGGCATTCGAAAGGTATATGATGTGCGTCAGCAAGATCTTAAGCAGAAGCTTGTA
AGCACCGTCGTCACTTATCTGCCAGTACTTGATGATGCAAAGGAGTTGATTGCGGCGCTG
GATGTTTTTGTGGCCTGGGCAACGGTGGTAAGGGATTCTCCACATCCCATGGTTCGTCCA
ACGATTAGGACACCTGAGACTGAGGAGGAACAAGAGGGCAATAAAAGTCTCATCACGCTT
CTTAATGTTCGTCACCCGCTTGTTGAACTCCGTCAGCCAGTGTACACACCCAACACGTTA
CGTCTAACGGACGATGCCAATGCGCTTATTATAACGGGACCCAACATGGGAGGCAAATCA
ACTTTTATGCGGAGCGTGGGAATATGTGTTGTGCTGGCACAGGCAGGCTGCTTTGTGCCG
GCCGATTCGGCGGATATGGTAACAAGGGACGCCGTAATGTGTCGTGTTGGAGCCACGGAT
CACCTTGCACAAGGGGTGTCGACGTTTATGGTGGAGATGTTGGAGTCTGCTGCCATTTTA
AACGCTGCCACGCGAGA
>GU213011
GTGTATGGATGGACAGAAAAGCAACTGAAGTGTGAGTACCATACGACATACGGTTATGTC
TTTCGTGTAACGCGAAAAGAAGACCAACAGGTGCGCACAAGCAAGGAACTAATCACGGTG
AGCACTTCCAAGGACGGTGTAAGATTTGTTTCAGAACGACTTTCTTCACTTAGTGAGCAA
TATAAAGGCATTCGAAAGGTATATGATGTGCGTCAGCAAGATCTTAAGCAGAAGCTTGTA
AGCACCGTCGTCACTTATCTGCCAGTACTTGATGATGCAAAGGAGTTGATTGCGGCGCTG
GATGTTTTTGTGGCCTGGGCAACGGTGGTAAGGGATTCTCCACATCCCATGGTTCGTCCA
ACGATTAGGACACCTGAGACTGAGGAGGAACAAGAGGGCAATAAAAGTCTCATCACGCTT
CTTAATGTTCGTCACCCGCTTGTTGAACTCCGTCAGCCAGTGTACACACCCAACACGTTA
CGTCTAACGGACGATGCCAATGCGCTTATTATAACGGGACCCAACATGGGAGGCAAATCA
ACTTTTATGCGGAGCGTGGGAATATGTGTTGTGCTGGCACAGGCAGGCTGCTTTGTGCCG
GCCGATTCGGCGGATATGGTAACAAGGGACGCCGTAATGTGTCGTGTTGGAGCCACGGAT
CACCTTGCACAAGGGGTGTCGACGTTTATGGTGGAGATGTTGGAGTCTGCTGCCATTTTA
AACGCTGCCACGCGAGA
>GU213009
GTGTATGGATGGACAGAAAAGCAACTGAAGTGTGAGTACCATACGACATACGGTTATGTC
TTTCGTGTAACGCGAAAAGAAGACCAACAGGTGCGCACAAGCAAGGAACTAATCACGGTG
AGCACTTCCAAGGACGGTGTAAGATTTGTTTCAGAACGACTTTCTTCACTTAGTGAGCAA
TATAAAGGCATTCGAAAGGTATATGATGTGCGTCAGCAAGATCTTAAGCAGAAGCTTGTA
AGCACCGTCGTCACTTATCTGCCAGTACTTGATGATGCAAAGGAGTTGATTGCGGCGCTG
GATGTTTTTGTGGCCTGGGCAACGGTGGTAAGGGATTCTCCACATCCCATGGTTCGTCCA
ACGATTAGGACACCTGAGACTGAGGAGGAACAAGAGGGCAATAAAAGTCTCATCACGCTT
CTTAATGTTCGTCACCCGCTTGTTGAACTCCGTCAGCCAGTGTACACACCCAACACGTTA
CGTCTAACGGACGATGCCAATGCGCTTATTATAACGGGACCCAACATGGGAGGCAAATCA
ACTTTTATGCGGAGCGTGGGAATATGTGTTGTGCTGGCACAGGCAGGCTGCTTTGTGCCG
GCCGATTCGGCGGATATGGTAACAAGGGACGCCGTAATGTGTCGTGTTGGAGCCACGGAT
CACCTTGCACAAGGGGTGTCGACGTTTATGGTGGAGATGTTGGAGTCTGCTGCCATTTTA
AACGCTGCCACGCGAGA
>GU213008
GTGTATGGATGGACAGAAAAGCAACTGAAGTGTGAGTACCATACGACATACGGTTATGTC
TTTCGTGTAACGCGAAAAGAAGACCAACAGGTGCGCACAAGCAAGGAACTAATCACGGTG
AGCACTTCCAAGGACGGTGTAAGATTTGTTTCAGAACGACTTTCTTCACTTAGTGAGCAA
TATAAAGGCATTCGAAAGGTATATGATGTGCGTCAGCAAGATCTTAAGCAGAAGCTTGTA
AGCACCGTCGTCACTTATCTGCCAGTACTTGATGATGCAAAGGAGTTGATTGCGGCGCTG
GATGTTTTTGTGGCCTGGGCAACGGTGGTAAGGGATTCTCCACATCCCATGGTTCGTCCA
ACGATTAGGACACCTGAGACTGAGGAGGAACAAGAGGGCAATAAAAGTCTCATCACGCTT
CTTAATGTTCGTCACCCGCTTGTTGAACTCCGTCAGCCAGTGTACACACCCAACACGTTA
CGTCTAACGGACGATGCCAATGCGCTTATTATAACGGGACCCAACATGGGAGGCAAATCA
ACTTTTATGCGGAGCGTGGGAATATGTGTTGTGCTGGCACAGGCAGGCTGCTTTGTGCCG
GCCGATTCGGCGGATATGGTAACAAGGGACGCCGTAATGTGTCGTGTTGGAGCCACGGAT
CACCTTGCACAAGGGGTGTCGACGTTTATGGTGGAGATGTTGGAGTCTGCTGCCATTTTA
AACGCTGCCACGCGAGA
>GU213006
GTGTATGGATGGACAGAAAAGCAACTGAAGTGTGAGTACCATACGACATACGGTTATGTC
TTTCGTGTAACGCGAAAAGAAGACCAACAGGTGCGCACAAGCAAGGAACTAATCACGGTG
AGCACTTCCAAGGACGGTGTAAGATTTGTTTCAGAACGACTTTCTTCACTTAGTGAGCAA
TATAAAGGCATTCGAAAGGTATATGATGTGCGTCAGCAAGATCTTAAGCAGAAGCTTGTA
AGCACCGTCGTCACTTATCTGCCAGTACTTGATGATGCAAAGGAGTTGATTGCGGCGCTG
GATGTTTTTGTGGCCTGGGCAACGGTGGTAAGGGATTCTCCACATCCCATGGTTCGTCCA
ACGATTAGGACACCTGAGACTGAGGAGGAACAAGAGGGCAATAAAAGTCTCATCACGCTT
CTTAATGTTCGTCACCCGCTTGTTGAACTCCGTCAGCCAGTGTACACACCCAACACGTTA
CGTCTAACGGACGATGCCAATGCGCTTATTATAACGGGACCCAACATGGGAGGCAAATCA
ACTTTTATGCGGAGCGTGGGAATATGTGTTGTGCTGGCACAGGCAGGCTGCTTTGTGCCG
GCCGATTCGGCGGATATGGTAACAAGGGACGCCGTAATGTGTCGTGTTGGAGCCACGGAT
CACCTTGCACAAGGGGTGTCGACGTTTATGGTGGAGATGTTGGAGTCTGCTGCCATTTTA
AACGCTGCCACGCGAGA
>GU213005
GTGTATGGATGGACAGAAAAGCAACTGAAGTGTGAGTACCATACGACATACGGTTATGTC
TTTCGTGTAACGCGAAAAGAAGACCAACAGGTGCGCACAAGCAAGGAACTAATCACGGTG
AGCACTTCCAAGGACGGTGTAAGATTTGTTTCAGAACGACTTTCTTCACTTAGTGAGCAA
TATAAAGGCATTCGAAAGGTATATGATGTGCGTCAGCAAGATCTTAAGCAGAAGCTTGTA
AGCACCGTCGTCACTTATCTGCCAGTACTTGATGATGCAAAGGAGTTGATTGCGGCGCTG
GATGTTTTTGTGGCCTGGGCAACGGTGGTAAGGGATTCTCCACATCCCATGGTTCGTCCA
ACGATTAGGACACCTGAGACTGAGGAGGAACAAGAGGGCAATAAAAGTCTCATCACGCTT
CTTAATGTTCGTCACCCGCTTGTTGAACTCCGTCAGCCAGTGTACACACCCAACACGTTA
CGTCTAACGGACGATGCCAATGCGCTTATTATAACGGGACCCAACATGGGAGGCAAATCA
ACTTTTATGCGGAGCGTGGGAATATGTGTTGTGCTGGCACAGGCAGGCTGCTTTGTGCCG
GCCGATTCGGCGGATATGGTAACAAGGGACGCCGTAATGTGTCGTGTTGGAGCCACGGAT
CACCTTGCACAAGGGGTGTCGACGTTTATGGTGGAGATGTTGGAGTCTGCTGCCATTTTA
AACGCTGCCACGCGAGA
>GU212994
GTGTATGGATGGACAGAAAAGCAACTGAAGTGTGAGTACCATACGACATACGGTTATGTC
TTTCGTGTAACGCGAAAAGAAGACCAACAGGTGCGCACAAGCAAGGAACTAATCACGGTG
AGCACTTCCAAGGACGGTGTAAGATTTGTTTCAGAACGACTTTCTTCACTTAGTGAGCAA
TATAAAGGCATTCGAAAGGTATATGATGTGCGTCAGCAAGATCTTAAGCAGAAGCTTGTA
AGCACCGTCGTCACTTATCTGCCAGTACTTGATGATGCAAAGGAGTTGATTGCGGCGCTG
GATGTTTTTGTGGCCTGGGCAACGGTGGTAAGGGATTCTCCACATCCCATGGTTCGTCCA
ACGATTAGGACACCTGAGACTGAGGAGGAACAAGAGGGCAATAAAAGTCTCATCACGCTT
CTTAATGTTCGTCACCCGCTTGTTGAACTCCGTCAGCCAGTGTACACACCCAACACGTTA
CGTCTAACGGACGATGCCAATGCGCTTATTATAACGGGACCCAACATGGGAGGCAAATCA
ACTTTTATGCGGAGCGTGGGAATATGTGTTGTGCTGGCACAGGCAGGCTGCTTTGTGCCG
GCCGATTCGGCGGATATGGTAACAAGGGACGCCGTAATGTGTCGTGTTGGAGCCACGGAT
CACCTTGCACAAGGGGTGTCGACGTTTATGGTGGAGATGTTGGAGTCTGCTGCCATTTTA
AACGCTGCCACGCGAGA
>GU212993
GTGTATGGATGGACAGAAAAGCAACTGAAGTGTGAGTACCATACGACATACGGTTATGTC
TTTCGTGTAACGCGAAAAGAAGACCAACAGGTGCGCACAAGCAAGGAACTAATCACGGTG
AGCACTTCCAAGGACGGTGTAAGATTTGTTTCAGAACGACTTTCTTCACTTAGTGAGCAA
TATAAAGGCATTCGAAAGGTATATGATGTGCGTCAGCAAGATCTTAAGCAGAAGCTTGTA
AGCACCGTCGTCACTTATCTGCCAGTACTTGATGATGCAAAGGAGTTGATTGCGGCGCTG
GATGTTTTTGTGGCCTGGGCAACGGTGGTAAGGGATTCTCCACATCCCATGGTTCGTCCA
ACGATTAGGACACCTGAGACTGAGGAGGAACAAGAGGGCAATAAAAGTCTCATCACGCTT
CTTAATGTTCGTCACCCGCTTGTTGAACTCCGTCAGCCAGTGTACACACCCAACACGTTA
CGTCTAACGGACGATGCCAATGCGCTTATTATAACGGGACCCAACATGGGAGGCAAATCA
ACTTTTATGCGGAGCGTGGGAATATGTGTTGTGCTGGCACAGGCAGGCTGCTTTGTGCCG
GCCGATTCGGCGGATATGGTAACAAGGGACGCCGTAATGTGTCGTGTTGGAGCCACGGAT
CACCTTGCACAAGGGGTGTCGACGTTTATGGTGGAGATGTTGGAGTCTGCTGCCATTTTA
AACGCTGCCACGCGAGA
>GU212992
GTGTATGGATGGACAGAAAAGCAACTGAAGTGTGAGTACCATACGACATACGGTTATGTC
TTTCGTGTAACGCGAAAAGAAGACCAACAGGTGCGCACAAGCAAGGAACTAATCACGGTG
AGCACTTCCAAGGACGGTGTAAGATTTGTTTCAGAACGACTTTCTTCACTTAGTGAGCAA
TATAAAGGCATTCGAAAGGTATATGATGTGCGTCAGCAAGATCTTAAGCAGAAGCTTGTA
AGCACCGTCGTCACTTATCTGCCAGTACTTGATGATGCAAAGGAGTTGATTGCGGCGCTG
GATGTTTTTGTGGCCTGGGCAACGGTGGTAAGGGATTCTCCACATCCCATGGTTCGTCCA
ACGATTAGGACACCTGAGACTGAGGAGGAACAAGAGGGCAATAAAAGTCTCATCACGCTT
CTTAATGTTCGTCACCCGCTTGTTGAACTCCGTCAGCCAGTGTACACACCCAACACGTTA
CGTCTAACGGACGATGCCAATGCGCTTATTATAACGGGACCCAACATGGGAGGCAAATCA
ACTTTTATGCGGAGCGTGGGAATATGTGTTGTGCTGGCACAGGCAGGCTGCTTTGTGCCG
GCCGATTCGGCGGATATGGTAACAAGGGACGCCGTAATGTGTCGTGTTGGAGCCACGGAT
CACCTTGCACAAGGGGTGTCGACGTTTATGGTGGAGATGTTGGAGTCTGCTGCCATTTTA
AACGCTGCCACGCGAGA
>GU212990
GTGTATGGATGGACAGAAAAGCAACTGAAGTGTGAGTACCATACGACATACGGTTATGTC
TTTCGTGTAACGCGAAAAGAAGACCAACAGGTGCGCACAAGCAAGGAACTAATCACGGTG
AGCACTTCCAAGGACGGTGTAAGATTTGTTTCAGAACGACTTTCTTCACTTAGTGAGCAA
TATAAAGGCATTCGAAAGGTATATGATGTGCGTCAGCAAGATCTTAAGCAGAAGCTTGTA
AGCACCGTCGTCACTTATCTGCCAGTACTTGATGATGCAAAGGAGTTGATTGCGGCGCTG
GATGTTTTTGTGGCCTGGGCAACGGTGGTAAGGGATTCTCCACATCCCATGGTTCGTCCA
ACGATTAGGACACCTGAGACTGAGGAGGAACAAGAGGGCAATAAAAGTCTCATCACGCTT
CTTAATGTTCGTCACCCGCTTGTTGAACTCCGTCAGCCAGTGTACACACCCAACACGTTA
CGTCTAACGGACGATGCCAATGCGCTTATTATAACGGGACCCAACATGGGAGGCAAATCA
ACTTTTATGCGGAGCGTGGGAATATGTGTTGTGCTGGCACAGGCAGGCTGCTTTGTGCCG
GCCGATTCGGCGGATATGGTAACAAGGGACGCCGTAATGTGTCGTGTTGGAGCCACGGAT
CACCTTGCACAAGGGGTGTCGACGTTTATGGTGGAGATGTTGGAGTCTGCTGCCATTTTA
AACGCTGCCACGCGAGA
>GU212989
GTGTATGGATGGACAGAAAAGCAACTGAAGTGTGAGTACCATACGACATACGGTTATGTC
TTTCGTGTAACGCGAAAAGAAGACCAACAGGTGCGCACAAGCAAGGAACTAATCACGGTG
AGCACTTCCAAGGACGGTGTAAGATTTGTTTCAGAACGACTTTCTTCACTTAGTGAGCAA
TATAAAGGCATTCGAAAGGTATATGATGTGCGTCAGCAAGATCTTAAGCAGAAGCTTGTA
AGCACCGTCGTCACTTATCTGCCAGTACTTGATGATGCAAAGGAGTTGATTGCGGCGCTG
GATGTTTTTGTGGCCTGGGCAACGGTGGTAAGGGATTCTCCACATCCCATGGTTCGTCCA
ACGATTAGGACACCTGAGACTGAGGAGGAACAAGAGGGCAATAAAAGTCTCATCACGCTT
CTTAATGTTCGTCACCCGCTTGTTGAACTCCGTCAGCCAGTGTACACACCCAACACGTTA
CGTCTAACGGACGATGCCAATGCGCTTATTATAACGGGACCCAACATGGGAGGCAAATCA
ACTTTTATGCGGAGCGTGGGAATATGTGTTGTGCTGGCACAGGCAGGCTGCTTTGTGCCG
GCCGATTCGGCGGATATGGTAACAAGGGACGCCGTAATGTGTCGTGTTGGAGCCACGGAT
CACCTTGCACAAGGGGTGTCGACGTTTATGGTGGAGATGTTGGAGTCTGCTGCCATTTTA
AACGCTGCCACGCGAGA
>MF074146
GTGTATGGATGGACAGAAAAGCAACTGAAGTGTGAGTACCATACGACATACGGTTATGTC
TTTCGTGTAACGCGAAAAGAAGACCAACAGGTGCGCACAAGCAAGGAACTAATCACGGTG
AGCACTTCCAAGGACGGTGTAAGATTTGTTTCAGAACGACTTTCTTCACTTAGTGAGCAA
TATAAAGGCATTCGAAAGGTATATGATGTGCGTCAGCAAGATCTTAAGCAGAAGCTTGTA
AGCACCGTCGTCACTTATCTGCCAGTACTTGATGATGCAAAGGAGTTGATTGCGGCGCTG
GATGTTTTTGTGGCCTGGGCAACGGTGGTAAGGGATTCTCCACATCCCATGGTTCGTCCA
ACGATTAGGACACCTGAGACTGAGGAGGAACAAGAGGGCAATAAAAGTCTCATCACGCTT
CTTAATGTTCGTCACCCGCTTGTTGAACTCCGTCAGCCAGTGTACACACCCAACACGTTA
CGTCTAACGGACGATGCCAATGCGCTTATTATAACGGGACCCAACATGGGAGGCAAATCA
ACTTTTATGCGGAGCGTGGGAATATGTGTTGTGCTGGCACAGGCAGGCTGCTTTGTGCCG
GCCGATTCGGCGGATATGGTAACAAGGGACGCCGTAATGTGTCGTGTTGGAGCCACGGAT
CACCTTGCACAAGGGGTGTCGACGTTTATGGTGGAGATGTTGGAGTC-GCTGCCATTTTA
AACGCTGCCACGCGAGA
>GU213028
GTGTATGGATGGACAGAAAAGCAACTGAATTGTGAGTACCATACGACATACGGTTATGTC
TTTCGTGTAACGCGAAAAGAAGACCAACAGGTGCGCACAAGCAAGGAACTAATCACGGTG
AGCACTTCCAAGGACGGTGTAAGATTTGTTTCAGAACGACTTTCTTCACTTAGTGAGCAA
TATAAAGGCATTCGAAAGGTATATGATGTGCGTCAGCAAGATCTTAAGCAGAAGCTTGTA
AGCACCGTCGTCACTTATCTGCCAGTACTTGATGATGCAAAGGAGTTGATTGCGGCGCTG
GATGTTTTTGTGGCCTGGGCAACGGTGGTAAGGGATTCTCCACATCCCATGGTTCGTCCA
ACGATTAGGACACCTGAGACTGAGGAGGAACAAGAGGGCAATAAAAGTCTCATCACGCTT
CTTAATGTTCGTCACCCGCTTGTTGAACTCCGTCAGCCAGTGTACACACCCAACACGTTA
CGTCTAACGGACGATGCCAATGCGCTTATTATAACGGGACCCAACATGGGAGGCAAATCA
ACTTTTATGCGGAGCGTGGGAATATGTGTTGTGCTGGCACAGGCAGGCTGCTTTGTGCCG
GCCGATTCGGCGGATATGGTAACAAGGGACGCCGTAATGTGTCGTGTTGGAGCCACGGAT
CACCTTGCACAAGGGGTGTCGACGTTTATGGTGGAGATGTTGGAGTCTGCTGCCATTTTA
AACGCTGCCACGCGAGA
>GU213023
GTGTATGGATGGACAGAAAAGCAACTGAAGTGTGAGTACCATACGACATACGGTTATGTC
TTTCGTGTAACGCGAAAAGAAGACCAACAGGTGCGCACAAGCAAGGAACTAATCACGGTG
AGCACTTCCAAGGACGGTGTAAGATTTGTTTCAGAACGACTTTCTTCACTTAGTGAGCAA
TATAAAGGCATTCGAAAGGTATATGATGTGCGTCAGCAAGATCTTAAGCAGAAGCTTGTA
AGCACCGTCGTCACTTATCTGCCAGTACTTGATGATGCAAAGGAGTTGATTGCGGCGCTG
GATGTTTTTGTGGCCTGGGCAACGGTGGTAAGGGATTCTCCACATCCCATGGTTCGTCCA
ACGATTAGGACACCTGAGACTGAGGAGGAACAAGAGGGCAATAAAAGTCTCATCACGCTT
CTTAATGTTCGTCACCCGCTTGTTGAACTCCGTCAGCCAGTGTACACACCCAACACGTTA
CGTCTAACGGACGATGCCAATGCGCTTATTATAACGGGACCCAACATGGGAGGCAAATCA
ACTTTTATGCGGAGCGTGGGAATATGTGTTGTGCTGGCGCAGGCAGGCTGCTTTGTGCCG
GCCGATTCGGCGGATATGGTAACAAGGGACGCCGTAATGTGTCGTGTTGGAGCCACGGAT
CACCTTGCACAAGGGGTGTCGACGTTTATGGTGGAGATGTTGGAGTCTGCTGCCATTTTA
AACGCTGCCACGCGAGA
>GU213017
GTGTATGGATGGACAGAAAAGCAACTGAAGTGTGAGTACCATACGACATACGGTTATGTC
TTTCGTGTAACGCGAAAAGAAGACCAACAGGTGCGCACAAGCAAGGAACTAATCACGGTG
AGCACTTCCAAGGACGGTGTAAGATTTGTTTCAGAACGACTTTCTTCACTTAGTGAGCAA
TATAAAGGCATTCGAAAGGTATATGATGTGCGTCAGCAAGATCTTAAGCAGAAGCTTGTA
AGCACCGTCGTCACTTATCTGCCAGTACTTGATGATGCAAAGGAGTTGATTGCGGCGCTG
GATGTTTTTGTGGCCTGGGCAACGGTGGTAAGGGATTCTCCACATCCCATGGTTCGTCCA
ACGATTAGGACACCTGAGACTGAGGAGGAACAAGAGGGCAATAAAAGTCTCATCACGCTT
CTTAATGTTCGTCACCCGCTTGTTGAACTCCGTCAGCCAGTGTACACACCCAACACGTTA
CGTCTAACGGACGATGCCAATGCGCTTATTATAACGGGACCCAACATGGGAGGCAAATCA
ACTTTTATGCGGAGCGTGGGAATATGTGTTGTGCTGGCACAGGCAGGCTGCTTTGTGCCG
GCCGATTCGGCGGATATGGTAACAAGGGACGCCGTAATGTGTCGTGTTGGAGCCACGGAT
CACCTTGCACAAGGGGTGTCGACGTTTATGGTGGAAATGTTGGAGTCTGCTGCCATTTTA
AACGCTGCCACGCGAGA
>GU213015
GTGTATGGATGGACAGAAAAGCAACTGAAGTGTGAGTACCATACGACATACGGTTATGTC
TTTCGTGTAACGCGAAAAGAAGACCAACAGGTGCGCACAAGCAAGGAACTAATCACGGTG
AGCACTTCCAAGGACGGTGTAAGATTTGTTTCAGAACGACTTTCTTCACTTAGTGAGCAA
TATAAAGGCATTCGAAAGGTATATGATGTGCGTCAGCAAGATCTTAAGCAGAAGCTTGTA
AGCACCGTCGTCACTTATCTGCCAGTACTTGATGATGCAAAGGAGTTGATTGCGGCGCTG
GATGTTTTTGTGGCCTGGGCAACGGTGGTAAGGGATTCTCCACATCCCATGGTTCGTCCA
ACGATTAGGACACCTGAGACTGAGGAGGAACAAGAGGGCAATAAAAGTCTCATCACGCTT
CTTAATGTTCGTCACCCGCTTGTTGAACTCCGTCAGCCAGTGTACACACCCAACACGTTA
CGTCTAACGGACGATGCCAATGCGCTTATTATAACGGGACCCAACATGGGAGGCAAATCA
ACTTTTATGCGGAGCGTGGGAATATGTGTTGTGCTGGCACAGGCAGGCTGCTTTGTGCCG
GCCGATTCGGCGGATATGGTAACAAGGGACGCCGTAATGTGTCGTGTTGGAGCCAGGGAT
CACCTTGCACAAGGGGTGTCGACGTTTATGGTGGAGATGTTGGAGTCTGCTGCCATTTTA
AACGCTGCCACGCGAGA
>GU213012
GTGTATGGATGGACAGAAAAGCAACTGAAGTGTGAGTACCATACGACATACGGTTATGTC
TTTCGTGTAACGCGAAAAGAAGACCAACAGGTGCGCACAAGCAAGGAACTAATCACGGTG
AGCACTTCCAAGGACGGTGTAAGATTTGTTTCAGAACGACTTTCTTCACTTAGTGAGCAA
TATAAAGGCATTCGAAAGGTATATGATGTGCGTCAGCAAGATCTTAAGCAGAAGCTTGTA
AGCACCGTCGTCACTTATCTGCCAGTACTTGATGATGCAAAGGAGTTGATTGCGGCGCTG
GATGTTTTTGTGGCCTGGGCAACGGTGGTAAGGGATTCTCCACATCCCATGGTTCGTCCA
ACGATTAGGACACCTGAGACTGAGGAGGAACAAGAGGGCAATAAAAGTCTCATCACGCTT
CTTAATGTTCGTCACCCGCTTGTTGAACTCCGTCAGCCAGTGTACACACCCAACACGTTA
CGTCTAACGGACGATGCCAATGCGCTTATTATAACGGGACCCAACATGGGAGGCAAATCA
ACTTTTATGCGGAGCGTGGGAATATGTGTTGTGCTGGCTCAGGCAGGCTGCTTTGTGCCG
GCCGATTCGGCGGATATGGTAACAAGGGACGCCGTAATGTGTCGTGTTGGAGCCACGGAT
CACCTTGCACAAGGGGTGTCGACGTTTATGGTGGAGATGTTGGAGTCTGCTGCCATTTTA
AACGCTGCCACGCGAGA
>MF074183
GTGTATGGATGGACAGAAAAGCAACTGAAGTGTGAGTACCATACGACATACGGTTATGTC
TTTCGTGTAACGCGAAAAGAAGACCAACAGGTGCGCACAAGCAAGGAACTAATCACGGTG
AGCACTTCCAAGGACGGTGTAAGATTTGTTTCAGAACGACTTTC-TCACTTAGTGAGCAA
TATAAAGGCATTCGAAAGGTATATGATGTGCGTCAGCAAGATCTTAAGCAGAAGCTTGTA
AGCACCGTCGTCACTTATCTGCCAGTACTTGATGATGCAAAGGAGTTGATTGCGGCGCTG
GATGTTTTTGTGGCCTGGGCAACGGTGGTAAGGGATTCTCCACATCCCATGGTTCGTCCA
ACGATTAGGACACCTGAGAC-GAGGAGGAACAAGAGGGCAATAAAAGTCTCATCACGCTT
-TTAATGTTCGTCACCCGCTTGTTGAACTCCGTCAGCCAGTGTACACACCCAACACGTTA
CGTCTAACGGACGATGCCAATGCGCTTATTATAACGGGACCCAACATGGGAGGCAAATCA
ACTTTTATGCGGAGCGTGGGAATATGTGTTGTGCTGGCACAGGCAGGCTGCTTTGTGCCG
GCCGATTCGGCGGATATGGTAACAAGGGACGCCGTAATGTGTCGTGTTGGAGCCACGGAT
CACCTTGCACAAGGGGTGTCGACGTTTATGGTGGAGATGTTGGAGTCTGCTGCCATTTTA
AACGCTGCCACGCGAGA
>GU213025
GTGTATGGATGGACAGAAAAGCAACTGAAGTGTGAGTACCATACGACATACGGTTATGTC
TTTCGTGTAACGCGAAAAGAAGACCAACAGGTGCGCACAAGCAAGGAACTAATCACGGTG
AGCACTTCCAAGGACGGTGTAAGATTTGTTTCAGAACGACTTTCTTCACTTAGTGAGCAA
TATAAAGGCATTCGAAAGGTATATGATGTGCGTCAGCAAGATCTTAAGCAGAAGCTTGTA
AGCACCGTCGTCACTTATCTGCCAGTACTTGATGATGCAAAGGAGTTGATTGCGGCGCTG
GATGTTTTTGTGGCCTGGGCAACAATGGTAAGGGATTCTCCACATCCCATGGTTCGTCCA
ACGATTAGGACACCTGAGACTGAGGAGGAACAAGAGGGCAATAAAAGTCTCATCACGCTT
-TTAATGTTCGTCACCCGCTTGTTGAACTCCGTCAGCCAGTGTACACACCCAACACGTTA
CGTCTAACGGACGATGCCAATGCGCTTATTATAACGGGACCCAACATGGGAGGCAAATCA
ACTTTTATGCGGAGCGTGGGAATATGTGTTGTGCTGGCACAGGCAGGCTGCTTTGTGCCG
GCCGATTCGGCGGATATGGTAACAAGGGACGCCGTAATGTGTCGTGTTGGAGCCACGGAT
CACCTTGCACAAGGGGTGTCGACGTTTATGGTGGAGATGTTGGAGTCTGCTGCCATTTTA
AACGCTGCCACGCGAGA
>AY540733
GTGTATGGATGGACAGAAAAGCAACTGAAGTGTGAGTACCATACGACATACGGTTATGTC
TTTCGTGTAACGCGAAAAGAAGACCAACAGGTGCGCACAAGCAAGGAACTAATCACGGTG
AGCACTTCCAAGGACGGTGTAAGATTTGTTTCAGAACGACTTTCTTCACTTAGTGAGCAA
TATAAAGGCATTCGAAAGGTATATGATGTGCGTCAGCAAGATCTTAAGCAGAAGCTTGTA
AGCACCGTCGTCACTTATCTGCCAGTACTTGATGATGCAAAGGAGTTGATTGCAGCGCTG
GATGTTTTTGTGGCCTGGGCAACGGTGGTAAGGGATTCTCCACATCCCATGGTTCGTCCA
ACGATTAGGACACCTGAGACAGAGGAGGAACAAGAGGGCAATAAAAGTCTTATCACGCTT
CTTAATGTTCGTCACCCGCTTGTTGAACTCCGTCAGCCAGTGTACACACCCAACACGTTA
CGTCTAACGGACGATGCCAATGCGCTTATTATAACGGGACCCAACATGGGAGGCAAATCA
ACTTTTATGCGGAGCGTGGGAATATGTGTTGTGCTGGCACAGGCAGGCTGCTTTGTGCCG
GCCGATTCGGCGGATATGGTAACAAGGGACGCCGTAATGTGTCGTGTTGGAGCCACGGAT
CACCTTGCACAAGGGGTGTCGACGTTTATGGTGGAGATGTTGGAGTCTGCTGCCATTTTA
AACGCTGCCACGCGAGA
>AY540738
GTGTATGGATGGACAGAGAAGCAACTGAAGTGTGAGTACCATACGACATACGGTTATGTC
TTTCGTGTAACGCGAAAAGAAGACCAACAGGTGCGCACAAGCAAGGAACTAATCACGGTG
AGCACTTCCAAGGACGGTGTAAGATTTGTTTCAGAACGACTTTCTTCACTTAGTGAGCAA
TATAAAGGCATTCGAAAGGTATATGATGTGCGTCAGCAAGATCTTAAGCAGAAGCTTGTA
AGCACCGTCGTCACTTATCTGCCAGTACTTGATGATGCAAAGGAGTTGATTGCAGCGCTG
GATGTTTTTGTGGCCTGGGCAACGGTGGTAAGGGATTCTCCACATCCCATGGTTCGTCCA
ACGATTAGGACACCTGAGACAGAGGAGGAACAAGAGGGCAATAAAAGTCTTATCACGCTT
CTTAATGTTCGTCACCCGCTTGTTGAACTCCGTCAGCCAGTGTACACACCCAACACGTTA
CGTCTAACGGACGATGCCAATGCGCTTATTATAACGGGACCCAACATGGGAGGCAAATCA
ACTTTTATGCGGAGCGTGGGAATATGTGTTGTGCTGGCACAGGCAGGCTGCTTTGTGCCG
GCCGATTCGGCGGATATGGTAACAAGGGACGCCGTAATGTGTCGTGTTGGAGCCACGGAT
CACCTTGCACAAGGGGTGTCGACGTTTATGGTGGAGATGTTGGAGTCTGCTGCCATTTTA
AACGCTGCCACGCGAGA
>AY092838
GTGTATGGATGGACAGAAAAGCAACTGAAGTGTGAGTACCATACGACATACGGTTATGTC
TTTCGTGTAACGCGAAAAGAAGACCAACAGGTGCGCACAAGCAAGGAACTAATTACGGTG
AGCACTTCCAAGGACGGTGTAAGATTTGTTTCAGAACGACTTTCTTCACTTAGTGAGCAA
TATAAAGGCATTCGAAAGGTATATGATGTGCGTCAGCAAGATCTTAAGCAGAAGCTTGTA
AGCACCGTCGTCACTTATCTGCCAGTACTTGATGATGCAAAGGAGTTGATTGCGGCGCTG
GATGTTTTTGTGGCCTGGGCAACGGTGGTAAGGGATTCTCCACATCCCATGGTTCGTCCA
ACGATTAGGACACCTGAGACAGAGGAGGAACAAGAGGGCAATAAAAGTCTCATCACGCTT
CTTAATGTTCGTCACCCGCTTGTTGAACTCCGTCAGCCAGTGTACACACCCAACACGTTA
CATCTAACGGACGATGCCAATGCGCTTATTATAACGGGACCCAACATGGGAGGCAAATCA
ACTTTTATGCGGAGCGTGGGAATATGTGTTGTGCTGGCACAGGCAGGCTGCTTTGTGCCG
GCCGATTCGGCGGATATGGTAACAAGGGACGCCGTCATGTGTCGTGTTGGAGCCACGGAT
CACCTTGCACAAGGGGTGTCGACGTTTATGGTGGAGATGTTGGAATCTGCTGCCATTTTA
AACGCTGCCACGCGAGA
>AY092837
GTGTATGGATGGACAGAAAAGCAACTGAAGTGTGAGTACCATACGACATACGGTTATGTC
TTTCGTGTAACGCGAAAAGAAGACCAACAGGTGCGCACAAGCAAGGAACTAATTACGGTG
AGCACTTCCAAGGACGGTGTAAGATTTGTTTCAGAACGACTTTCTTCACTTAGTGAGCAA
TATAAAGGCATTCGAAAGGTATATGATGTGCGTCAGCAAGATCTTAAGCAGAAGCTTGTA
AGCACCGTCGTCACTTATCTGCCAGTACTTGATGATGCAAAGGAGTTGATTGCGGCGCTG
GATGTTTTTGTGGCCTGGGCAACGGTGGTAAGGGATTCTCCACATCCCATGGTTCGTCCA
ACGATTAGGACACCTGAGACAGAGGAGGAACAAGAGGGCAATAAAAGTCTCATCACGCTT
CTTAATGTTCGTCACCCGCTTGTTGAACTCCGTCAGCCAGTGTACACACCCAACACGTTA
CATCTAACGGACGATGCCAATGCGCTTATTATAACGGGACCCAACATGGGAGGCAAATCA
ACTTTTATGCGGAGCGTGGGAATATGTGTTGTGCTGGCACAGGCAGGCTGCTTTGTGCCG
GCCGATTCGGCGGATATGGTAACAAGGGACGCCGTCATGTGTCGTGTTGGAGCCACGGAT
CACCTTGCACAAGGGGTGTCGACGTTTATGGTGGAGATGTTGGAATCTGCTGCCATTTTA
AACGCTGCCACGCGAGA
>AY540734
GTGTATGGATGGACAGAAAAGCAACTGAAGTGTGAGTACCATACGACATACGGTTATGTC
TTTCGTGTAACGCGAAAAGAAGACCAACAGGTGCGCACAAGCAAGGAACTAATCACGGTG
AGCACTTCCAAGGACGGTGTAAGATTTGTTTCAGAAAGACTTTCTTCACTTAGTGAGCAA
TATAAAGGCATTCGAAAGGTATATGATGTGCGCCAGCAAGATCTTAAGCAGAAGCTTGTA
AGCACCGTCGTCACTTATCTGCCAGTACTTGATGATGCAAAGGAGTTAATTGCGGCGCTG
GATGTTTTTGTGGCCTGGGCAACGGTGGTAAGGGATTCTCCACATCCCATGGTTCGTCCA
ACGATTA-GACACCTGAGACAGAGGAGGAACAAGAGGGCAATAAAAGTCTCATCACGCTT
CTTAATGTTCGTCACCCGCTTGTTGAACTCCGTCAGCCAGTGTACACACCCAACACGTTA
CGTCTAACGGACGATGCCAATGCGCTTATTATAACGGGACCCAACATGGGAGGCAAATCA
ACTTTTATGCGGAGCGTGGGAATATGTGTTGTGCTGGCACAGGCAGGCTGCTTTGTGCCG
GCCGATTCGGCGGATGTGGTAACAAGGGACGCCGTAATGTGTCGTGTTGGAGCCACGGAT
CACCTTGCACAAGGGGTGTCGACGTTTATGGTGGAGATGTTGGAGTCTGCTGCCATTTTA
AACGCTGCCACGCGAGA
>AY540740
GTGTATGGATGGACAGAAAAGCAACTGAAGTGTGAGTACCATACGACATACGGTTATGTC
TTTCGTGTAACGCGAAAAGAAGACCAACAGGTGCGCACAAGCAAGGAACTAATTACGGTG
AGCACTTCCAAGGACGGTGTAAGATTTGTTTCAGAACGACTTTCTTCACTTAGTGAGCAA
TATAAAGGAATTCGAAAGGTATATGATGTGCGTCAGCAAGATCTTAAGCAGAAGCTTGTA
AGCACCGTCGTCACTTATCTGCCAGTACTTGATGATGCAAAGGAGTTGATTGCGGCGCTG
GATGTTTTTGTGGCCTGGGCAACGGTGGTAAGGGATTCTCCACATCCCATGGTTCGTCCA
ACGATTAGGACACCTGAGACAGAGGAGGAACAAGAGGGCAATAAAAGTCTCATCACGCTT
CTTAATGTTCGTCACCCGCTTGTTGAACTCCGTCAGCCAGTGTACACACCCAACACGTTA
CATCTAACGGACGATGCCAATGCGCTTATTATAACGGGACCCAACATGGGAGGCAAATCA
ACTTTTATGCGGAGCGTGGGAATATGTGTTGTGCTGGCACAGGCAGGCTGCTTTGTGCCG
GCCGATTCGGCGGATATGGTAACAAGGGACGCCGTCATGTGTCGTGTTGGAGCCACGGAT
CACCTTGCACAAGGGGTGTCGACGTTTATGGTGGAGATGTTGGAATCTGCTGCCATTTTA
AACGCTGCCACGCGAGA
>AY092835
GTGTATGGATGGACAGAAAAGCAACTGAAGTGTGAGTACCATACGACATACGGTTATGTC
TTTCGTGTAACGCGAAAAGAAGACCAACAGGTGCGCACAAGCAAGGAACTAATTACGGTG
AGCACTTCCAAGGACGGTGTAAGATTTGTTTCAGAACGACTTTCTTCACTTAGTGAGCAA
TATAAAGGCATTCGAAAGGTATATGATGTGCGTCAGCAAGATCTTAAGCAGAAGCTTGTA
AGCACCGTCGTCACTTATCTGCCAGTACTTGATGATGCAAAGGAGTTGATTGCGGCGCTG
GATGTTTTTGTGGCCTGGGCAACGGTGGTAAGGGATTCTCCACATCCCATGGTTCGTCCA
ACGATTAGGACACCTGAGACAGAGGAGGAACAAGAGGGCAATAAAAGTCTCATCACGCTT
CTTAATGTTCGTCACCCGCTTGTTGAACTCCGTCAGCCAGTGTACACACCCAACACGTTA
CATCTAACGGACGATGCCAATGCGCTTATTATAACGGGACCCAACATGGGAGGCAAATCA
ACTTTTATGCGGAGCGTGGGAATATGTGTTGTGCTGGCACAGGCAGGCTGCTTTGTGCCG
GCCGATTCGGCGGATATGGTAACAAGGGACGCCGTCATGTGTCGTGTTGGAGCCACGGAT
CACCTTGCACAAGGGGTGTCGACGTTTATGGTGGAGATGTTGGAATCTGCTGCCATTTTA
AACGCTGCTACGCGAGA
>AY092831
GTGTATGGATGGACAGAAAAGCAACTGAAGTGTGAGTACCATACGACATACGGTTATGTC
TTTCGTGTAACGCGAAAAGAAGACCAACAGGTGCGCACAAGCAAGGAACTAATTACGGTG
AGCACTTCCAAGGACGGTGTAAGATTTGTTTCAGAACGACTTTCTTCACTTAGTGAGCAA
TATAAAGGCATTCGAAAGGTATATGATGTGCGTCAGCAAGATCTTAAGCAGAAGCTTGTA
AGCACCGTCGTCACTTATCTGCCAGTACTTGATGATGCAAAGGAGTTGATTGCGGCGCTG
GATGTTTTTGTGGCCTGGGCAACGGTGGTAAGGGATTCTCCACATCCCATGGTTCGTCCA
ACGATTAGGACACCTGAGACAGAGGAGGAACAAGAGGGCAATAAAAGTCTTATCACGCTT
CTTAATGTTCGTCACCCGCTTGTTGAACTCCGTCAGCCAGTGTACACACCCAACACGTTA
CATCTAACGGACGATGCCAATGCGCTTATTATAACGGGACCCAACATGGGAGGCAAATCA
ACTTTTATGCGGAGCGTGGGAATATGTGTTGTGCTGGCACAGGCAGGCTGCTTTGTGCCG
GCCGATTCGGCGGATATGGTAACAAGGGACGCCGTCATGTGTCGTGTTGGAGCCACGGAT
CACCTTGCACAAGGGGTGTCGACGTTTATGGTGGAGATGTTGGAATCTGCTGCCATTTTA
AACGCTGCCACGCGAGA
>AY092830
GTGTATGGATGGACAGAAAAGCAACTGAAGTGTGAGTACCATACGACATACGGTTATGTC
TTTCGTGTAACGCGAAAAGAAGACCAACAGGTGCGCACAAGCAAGGAACTAATTACGGTG
AGCACTTCCAAGGACGGTGTAAGATTTGTTTCAGAACGACTTTCTTCACTTAGTGAGCAA
TATAAAGGCATTCGAAAGGTATATGATGTGCGTCAGCAAGATCTTAAGCAGAAGCTTGTA
AGCACCGTCGTCACTTATCTGCCAGTACTTGATGATGCAAAGGAGTTGATTGCGGCGCTG
GATGTTTTTGTGGCCTGGGCAACGGTGGTAAGGGATTCTCCACATCCCATGGTTCGTCCA
ACGATTAGGACACCTGAGACAGAGGAGGAACAAGAGGGCAATAAAAGTCTTATCACGCTT
CTTAATGTTCGTCACCCGCTTGTTGAACTCCGTCAGCCAGTGTACACACCCAACACGTTA
CATCTAACGGACGATGCCAATGCGCTTATTATAACGGGACCCAACATGGGAGGCAAATCA
ACTTTTATGCGGAGCGTGGGAATATGTGTTGTGCTGGCACAGGCAGGCTGCTTTGTGCCG
GCCGATTCGGCGGATATGGTAACAAGGGACGCCGTCATGTGTCGTGTTGGAGCCACGGAT
CACCTTGCACAAGGGGTGTCGACGTTTATGGTGGAGATGTTGGAATCTGCTGCCATTTTA
AACGCTGCCACGCGAGA
>AY092829
GTGTATGGATGGACAGAAAAGCAACTGAAGTGTGAGTACCATACGACATACGGTTATGTC
TTTCGTGTAACGCGAAAAGAAGACCAACAGGTGCGCACAAGCAAGGAACTAATTACGGTG
AGCACTTCCAAGGACGGTGTAAGATTTGTTTCAGAACGACTTTCTTCACTTAGTGAGCAA
TATAAAGGCATTCGAAAGGTATATGATGTGCGTCAGCAAGATCTTAAGCAGAAACTTGTA
AGCACCGTCGTCACTTATCTGCCAGTACTTGATGATGCAAAGGAGTTGATTGCGGCGCTG
GATGTTTTTGTGGCCTGGGCAACGGTGGTAAGGGATTCTCCACATCCCATGGTTCGTCCA
ACGATTAGGACACCTGAGACAGAGGAGGAACAAGAGGGCAATAAAAGTCTCATCACGCTT
CTTAATGTTCGTCACCCGCTTGTTGAACTCCGTCAGCCAGTGTACACACCCAACACGTTA
CATCTAACGGACGATGCCAATGCGCTTATTATAACGGGACCCAACATGGGAGGCAAATCA
ACTTTTATGCGGAGCGTGGGAATATGTGTTGTGCTGGCACAGGCAGGCTGCTTTGTGCCG
GCCGATTCGGCGGATATGGTAACAAGGGACGCCGTCATGTGTCGTGTTGGAGCCACGGAT
CACCTTGCACAAGGGGTGTCGACGTTTATGGTGGAGATGTTGGAATCTGCTGCCATTTTA
AACGCTGCCACGCGAGA
>AY092828
GTGTATGGATGGACAGAGAAGCAACTGAAGTGTGAGTACCATACGACATACGGTTATGTC
TTTCGTGTAACGCGAAAAGAAGACCAACAGGTGCGCACAAGCAAGGAACTAATCACGGTG
AGCACTTCCAAGGACGGTGTAAGATTTGTTTCAGAACGACTTTCTTCACTTAGTGAGCAA
TATAAAGGCATTCGAAAGGTATATGATGTGCGCCAGCAAGATCTTAAGCAGAAGCTTGTA
AGCACCGTCGTCACTTATCTTCCAGTACTTGATGATGCAAAGGAGTTAATTGCGGCGCTG
GATGTTTTTGTGGCCTGGGCAACGGTGGTAAGGGATTCTCCACATCCCATGGTTCGTCCA
ACGATTAGGACACCTGAGACAGAGGAGGAACAAGAGGGCAATAAAAGTCTCATCACGCTT
CTTAATGTTCGTCACCCGCTTGTTGAACTCCGTCAGCCAGTGTACACACCCAACACGTTA
CGTCTAACGGACGATGCCAATGCGCTTATTATAACGGGACCCAACATGGGAGGCAAATCA
ACTTTTATGCGGAGCGTGGGAATATGTGTTGTGCTGGCACAGGCAGGCTGCTTTGTGCCG
GCCGATTCGGCGGATGTGGTAACAAGGGACGCCGTAATGTGTCGTGTTGGAGCCACGGAT
CACCTTGCACAAGGGGTGTCGACGTTTATGGTGGAGATGTTGGAGTCTGCTGCCATTTTA
AACGCTGCCACGCGAGA
>MF074150
GTGTATGGATGGACAGAAAAGCAACTGAAGTGTGAGTACCATACGACATACGGTTATGTC
TTTCGTGTAACGCGAAAAGAAGACCAACAGGTGCGCACAAGCAAGGAACTAATCACGGTG
AGCACTTCCAAGGACGGTGTAAGATTTGTTTCAGAACGACTTTC-TCACTTAGTGAGCAA
TATAAAGGCATTCGAAAGGTATATGATGTGCGTCAGCAAGATCTTAAGCAGAAGCTTGTA
AGCACCGTCGTCACTTATCTGCCAGTACTTGATGATGCAAAGGAGTTGATTGCGGCGCTG
GATGTTTTTGTGGCCTGGGCAACGGTGGTAAGGGATTCTCCACATCCCATGGTTCGTCCA
ACGATTAGGACACCTGAGACTGAGGAGGAACAAGAGGGCAATAAAAGTCTCATCACGCTT
CTTAATGTTCGTCACCCGCTTGTTGAACTCCGTCAGCCAGTGTACACACCCAACACGTTA
CGTCTAACGGACGATGCCAATGCGCTTATTATAACGGGACCCAACATGGGAGGCAAATCA
ACTTTTATGCGGAGCGTGGGAATATGTGTTGTGCTGGCACAGGCAGGCTGCTTTGTGCCG
GCCGATTCGGCGGATATGGTAACAAGGGACGCCGTAATGTGTCGTGTTGGAGCCACGGAT
CACCTTGCACAAGGGGTGTCGACGTTTATGGTGGAGATGTTGGAGTCTGCTGCCATTT--
-----------------
>DQ021899
GTGTATGGATGGACAGAGAAGCAACTGAAGTGTGAGTACCATACGACATACGGTTATGTC
TTTCGTGTAACGCGAAAAGAAGACCAACAGGTGCGCACAAGCAAGGAACTAATCACGGTG
AGCACTTCCAAGGACGGTGTAAGATTTGTTTCAGAACGACTTTCTTCACTTAGTGAGCAA
TATAAAGGCATTCGAAAGGTATATGATGTGCGCCAGCAAGATCTTAAGCAGAAGCTTGTA
AGCACCGTCGTCACTTATCTTCCAGTACTTGATGATGCAAAGGAGTTAATTGCGGCGCTG
GATGTTTTTGTGGCCTGGGCAACGGTGGTAAGGGATTCTCCACATCCCATGGTTCGTCCA
ACGATTAGGACACCTGAGACAGAGGAGGAACAAGAGGGCAATAAAAGTCTCATCACGCTT
CTTAATGTTCGTCACCCGCTTGTTGAACTCCGTCAGCCAGTGTACACACCCAACACGTTA
CGTCTAACGGACGATGCCAATGCGCTTATTATAACGGGACCCAACATGGGAGGCAAATCA
ACTTTTATGCGGAGCGTGGGAATATGTGTTGTGCTGGCACAGGCAGGCTGCTTTGTGCCG
GCCGATTCGGCGGATGTGGTAACAAGGGACGCCGTAATGTGTCGTGTTGGAGCCACGGAT
CACCTTGCACAAGGAGTGTCGACGTTTATGGTGGAGATGTTGGAGTCTGCTGCCATTTTA
AACGCTGCCACGCGAGA
>AY540731
GTGTATGGATGGACAGAAAAGCAACTGAAGTGTGAGTACCATACGACATACGGTTATGTC
TTTCGTGTAACGCGAAAAGAAGACCAACAGGTGCGCACAAGCAAGGAACTAATTACGGTG
AGCACTTCCAAGGACGGTGTAAGATTTGTTTCAGAACGACTTTCTTCACTTAGTGAGCAA
TATAAAGGCATTCGAAAGGTATATGATGTGCGTCAGCAAGATCTTAAGCAGAAGCTTGTA
AGCACCGTCGTCACTTATCTGCCAGTACTTGATGATGCAAAGGAGTTGATTGCGGCGCTG
GATGTTTTTGTGGCCTGGGCAACGGTGGTAAGGGATTCTCCACATCCCATGGTTCGTCCA
ACGATTAGGACACCTGAGACAGAGGAGGAACAAGAGGGCAATAAAAGTCTCATCACGCTT
CTTAATGTTCGTCACCCGCTTGTTGAACTCCGTCAGCCAGTGTACACACCCAACACGTTA
CGTCTAACGGACGATGCCAATGCGCTTATTATAACGGGACCCAACATGGGAGGCAAATCT
ACTTTTATGCGGAGCGTGGGAATATGTGTTGTGCTGGCACAGGCAGGTTGCTTTGTGCCG
GCCGATTCGGCGGATGTGGTAACAAGGGACGCCGTAATGTGTCGTGTTGGAGCCACGGAT
CACCTTGCACAAGGGGTGTCGACGTTTATGGTGGAGATGTTGGAATCTGCTGCCATTTTA
AACGCTGCTACGCGAGA
>AY092836
GTGTATGGATGGACAGAAAAGCAACTGAAGTGTGAGTACCATACGACATACGGTTATGTC
TTTCGTGTAACGCGAAAAGAAGACCAACAGGTACGCACAAGCAAGGAACTAATCACGGTG
AGCACTTCCAAGGACGGTGTAAGATTTGTTTCAGAACGACTTTCTTCACTTAGTGAGCAA
TATAAAGGCATTCGAAAGGTATATGATGTGCGTCAGCAAGATCTTAAGCAGAAGCTTGTA
AGCACCGTCGTCACTTATCTGCCAGTACTTGATGATGCAAAGGAGTTAATTGCGGCGCTG
GATGTTTTTGTGGCCTGGGCAACGGTGGTAAGGGATTCTCCACATCCCATGGTTCGTCCA
ACGATTAGGACACCTGAGACAGAGGAGGAACAAGAGGGTAATAAAAGTCTCATCACGCTT
ATTAATGTTCGTCACCCGCTTGTTGAACTCCGTCAGCCAGTGTACACACCCAACACGTTA
CGTCTAACGGACGATGCCAATGCGCTTATTATAACGGGACCCAACATGGGAGGCAAATCA
ACTTTTATGCGGAGTGTGGGAATATCTGTTGTGCTGGCACAGGCAGGCTGCTTTGTGCCG
GCCGATTCGGCGGATATGGTAACAAGGGACGCCGTAATGTGTCGTGTTGGAGCCACGGAT
CACCTTGCACAAGGGGTGTCGACGTTTATGGTGGAGATGTTGGAGTCTGCTGCCATTTTA
AACGCTGCCACGCGAGA
>AY092826
GTGTATGGATGGACAGAGAAGCAACTGAAGTGTGAGTACCATACGACATACGGTTATGTC
TTTCGTGTAACGCGAAAAGAAGACCAACAGGTGCGCACAAGCAAGGAACTAATCACGGTG
AGCACTTCCAAGGACGGTGTAAGATTTGTTTCAGAACGACTTTCTTCACTTAGTGAGCAA
TATAAAGGCATTCGAAAGGTATATGATGTGCGCCAGCAAGATCTTAAGCAGAAGCTTGTA
AGCACCGTCGTCACTTATCTTCCAGTACTTGATGATGCAAAGGAGTTAATTGCGGCGCTG
GATGTTTTTGTGGCCTGGGCAACGGTGGTAAGGGATTCTCCACATCCCATGGTTCGTCCA
ACGATTAGGACACCTGAGACAGAGGAGGAACAAGAGGGCAATAAAAGTCTCATCACGCTT
CTTAATGTTCGTCACCCGCTTGTTGAACTCCGTCAGCCAGTGTACACACCCAACACGTTA
CGTCTAACGGACGATGCCAATGCGCTTATTATAACGGGACCCAACATGGGAGGCAAATCA
ACTTTTATGCGGAGCGTGGGAATATGTGTTGTGCTGGCACAGGCAGGCTGCTTTGTGCCG
GCCGATTCGGCGGATGTGGTAACAAGGGACGCCGTAATGTGTCGTGTTGGAGCCACGGAT
CACCTTGCACAAGGAGTGTCGACGTTTATGGTGGAGATGTTGGAGTCTGCTGCCATTTTA
AACGCTGCCACGCGAGA
>AY092825
GTGTATGGATGGACAGAAAAGCAACTGAAGTGTGAGTACCATACGACATACGGTTATGTC
TTTCGTGTAACGCGAAAAGAAGACCAACAGGTGCGCACAAGCAAGGAACTAATTACGGTG
AGCACTTCCAAGGACGGTGTAAGATTTGTTTCAGAACGACTTTCTTCACTTAGTGAGCAA
TATAAAGGCATTCGAAAGGTATATGATGTGCGTCAGCAAGATCTTAAGCAGAAGCTTGTA
AGCACCGTCGTCACTTATCTGCCAGTACTTGATGATGCAAAGGAGTTGATTGCGGCGCTG
GATGTTTTTGTGGCCTGGGCAACGGTGGTAAGGGATTCTCCACATCCCATGGTTCGTCCA
ACGATTAGGACACCTGAGACAGAGGAGGAACAAGAGGGCAATAAAAGTCTCATCACGCTT
CTTAATGTTCGTCACCCGCTTGTTGAACTCCGTCAGCCAGTGTACACACCCAACACGTTA
CATCTAACGGACGATGCCAATGCGCTTATTATAACGGGACCCAACATGGGAGGCAAATCA
ACTTTTATGCGGAGCGTGGGAATATGTGTTGTGCTGGCACAGGCAGGCTGCTTTGTGCCG
GCCGATTCGGCGGATATGGTAACAAGGGACGCCGTCATGTGTCGTGTTGGAGCCACGGAT
CACCTTGCACAAGGAGTGTCGACGTTTATGGTGGAGATGTTGGAATCTGCTGCCATTTTA
AACGCTGCTACGCGAGA
>XM814784
GTGTATGGATGGACAGAAAAGCAACTGAAGTGTGAGTACCATACGACATACGGTTATGTC
TTTCGTGTAACGCGAAAAGAAGACCAACAGGTGCGCACAAGCAAGGAACTAATTACGGTG
AGCACTTCCAAGGACGGTGTAAGATTTGTTTCAGAACGACTTTCTTCACTTAGTGAGCAA
TATAAAGGCATTCGAAAGGTATATGATGTGCGTCAGCAAGATCTTAAGCAGAAGCTTGTA
AGCACCGTCGTCACTTATCTGCCAGTACTTGATGATGCAAAGGAGTTGATTGCGGCGCTG
GATGTTTTTGTGGCCTGGGCAACGGTGGTAAGGGATTCTCCACATCCCATGGTTCGTCCA
ACGATTAGGACACCTGAGACAGAGGAGGAACAAGAGGGCAATAAAAGTCTTATCACGCTT
CTTAATGTTCGTCACCCGCTTGTTGAACTCCGTCAGCCAGTGTACACACCCAACACGTTA
CATCTAACGGACGATGCCAATGCGCTTATTATAACGGGACCCAACATGGGAGGCAAATCA
ACTTTTATGCGGAGCGTGGGAATATGTGTTGTGCTGGCACAGGCAGGCTGCTTTGTGCCG
GCCGATTCGGCGGATATGGTAACAAGGGACGCCGTCATGTGTCGTGTTGGAGCCACGGAT
CACCTTGCACAAGGGGTGTCGACGTTTATGGTGGAGATGTTGGAATCTGCTGCCATTTTA
AACGCTGCTACGCGAGA
>XM806693
GTGTATGGATGGACAGAGAAGCAACTGAAGTGTGAGTACCATACGACATACGGTTATGTC
TTTCGTGTAACGCGAAAAGAAGACCAACAGGTGCGCACAAGCAAGGAACTAATCACGGTG
AGCACTTCCAAGGACGGTGTAAGATTTGTTTCAGAACGACTTTCTTCACTTAGTGAGCAA
TATAAAGGCATTCGAAAGGTATATGATGTGCGCCAGCAAGATCTTAAGCAGAAGCTTGTA
AGCACCGTCGTCACTTATCTTCCAGTACTTGATGATGCAAAGGAGTTAATTGCGGCGCTG
GATGTTTTTGTGGCCTGGGCAACGGTGGTAAGGGATTCTCCACATCCCATGGTTCGTCCA
ACGATTAGGACACCTGAGACAGAGGAGGAACAAGAGGGCAATAAAAGTCTCATCACGCTT
CTTAATGTTCGTCACCCGCTTGTTGAACTCCGTCAGCCAGTGTACACACCCAACACGTTA
CGTCTAACGGACGATGCCAATGCGCTTATTATAACGGGACCCAACATGGGAGGCAAATCA
ACTTTTATGCGGAGCGTGGGAATATGTGTTGTGCTGGCACAGGCAGGCTGCTTTGTGCCG
GCCGATTCGGCGGATGTGGTAACAAGGGACGCCGTAATGTGTCGTGTTGGAGCCACGGAT
CACCTTGCACAAGGAGTGTCGACGTTTATGGTGGAGATGTTGGAGTCTGCTGCCATTTTA
AACGCTGCCACGCGAGA
>AY005798
GTGTATGGATGGACAGAGAAGCAACTGAAGTGTGAGTACCATACGACATACGGTTATGTC
TTTCGTGTAACGCGAAAAGAAGACCAACAGGTGCGCACAAGCAAGGAACTAATCACGGTG
AGCACTTCCAAGGACGGTGTAAGATTTGTTTCAGAACGACTTTCTTCACTTAGTGAGCAA
TATAAAGGCATTCGAAAGGTATATGATGTGCGCCAGCAAGATCTTAAGCAGAAGCTTGTA
AGCACCGTCGTCACTTATCTTCCAGTACTTGATGATGCAAAGGAGTTAATTGCGGCGCTG
GATGTTTTTGTGGCCTGGGCAACGGTGGTAAGGGATTCTCCACATCCCATGGTTCGTCCA
ACGATTAGGACACCTGAGACAGAGGAGGAACAAGAGGGCAATAAAAGTCTCATCACGCTT
CTTAATGTTCGTCACCCGCTTGTTGAACTCCGTCAGCCAGTGTACACACCCAACACGTTA
CGTCTAACGGACGATGCCAATGCGCTTATTATAACGGGACCCAACATGGGAGGCAAATCA
ACTTTTATGCGGAGCGTGGGAATATGTGTTGTGCTGGCACAGGCAGGCTGCTTTGTGCCG
GCCGATTCGGCGGATGTGGTAACAAGGGACGCCGTAATGTGTCGTGTTGGAGCCACGGAT
CACCTTGCACAAGGAGTGTCGACGTTTATGGTGGAGATGTTGGAGTCTGCTGCCATTTTA
AACGCTGCCACGCGAGA
>MF074178
GTGTATGGATGGACAGAAAAGCAACTGAAGTGTGAGTACCATACGACATACGGTTATGTC
TTTCGTGTAACGCGAAAAGAAGACCAACAGGTACGCACAAGCAAGGAACTAATCACGGTG
AGCACTTCCAAGGACGGTGTAAGATTTGTTTCAGAACGACTTTCCTCACTTAGTGAGCAA
TATAAAGGCATTCGAAAGGTATATGATGTGCGTCAGCAAGATCTTAAGCAGAAGCTTGTA
AGCACCGTCGTCACTTATCTGCCAGTACTTGATGATGCAAAGGAGTTAATTGCGGCGCTG
GATGTTTTTGTGGCCTGGGCAACGGTGGTAAGGGATTCTCCACATCCCATGGTTCGTCCA
ACGATTAGGACACCTGAGACAGAGGAGGAACAAGAGGGTAATAAAAGTCTCATCACGCTT
ATTAATGTTCGTCACCCGCTTGTTGAACTCCGTCAGCCAGTGTACACACCCAACACGTTA
CGTCTAACGGACGATGCCAATGCGCTTATTATAACGGGACCCAACATGGGAGGCAAATCA
ACTTTTATGCGGAGTGTGGGAATATCTGTTGTGCTGGCACAGGCAGGCTGCTTTGTGCCG
GCCGATTCGGCGGATATGGTAACAAGGGACGCCGTAATGTGTCGTGTTGGAGCCACGGAT
CACCTTGCACAAGGGGTGTCGACGTTTATGGTGGAGATGTTGGAGTCTGCTGCCATTTTA
AACGCTGCCACGCGAGA
>MF074177
GTGTATGGATGGACAGAAAAGCAACTGAAGTGTGAGTACCATACGACATACGGTTATGTC
TTTCGTGTAACGCGAAAAGAAGACCAACAGGTACGCACAAGCAAGGAACTAATCACGGTG
AGCACTTCCAAGGACGGTGTAAGATTTGTTTCAGAACGACTTTCCTCACTTAGTGAGCAA
TATAAAGGCATTCGAAAGGTATATGATGTGCGTCAGCAAGATCTTAAGCAGAAGCTTGTA
AGCACCGTCGTCACTTATCTGCCAGTACTTGATGATGCAAAGGAGTTAATTGCGGCGCTG
GATGTTTTTGTGGCCTGGGCAACGGTGGTAAGGGATTCTCCACATCCCATGGTTCGTCCA
ACGATTAGGACACCTGAGACAGAGGAGGAACAAGAGGGTAATAAAAGTCTCATCACGCTT
ATTAATGTTCGTCACCCGCTTGTTGAACTCCGTCAGCCAGTGTACACACCCAACACGTTA
CGTCTAACGGACGATGCCAATGCGCTTATTATAACGGGACCCAACATGGGAGGCAAATCA
ACTTTTATGCGGAGTGTGGGAATATCTGTTGTGCTGGCACAGGCAGGCTGCTTTGTGCCG
GCCGATTCGGCGGATATGGTAACAAGGGACGCCGTAATGTGTCGTGTTGGAGCCACGGAT
CACCTTGCACAAGGGGTGTCGACGTTTATGGTGGAGATGTTGGAGTCTGCTGCCATTTTA
AACGCTGCCACGCGAGA
>MF074176
GTGTATGGATGGACAGAAAAGCAACTGAAGTGTGAGTACCATACGACATACGGTTATGTC
TTTCGTGTAACGCGAAAAGAAGACCAACAGGTACGCACAAGCAAGGAACTAATCACGGTG
AGCACTTCCAAGGACGGTGTAAGATTTGTTTCAGAACGACTTTCCTCACTTAGTGAGCAA
TATAAAGGCATTCGAAAGGTATATGATGTGCGTCAGCAAGATCTTAAGCAGAAGCTTGTA
AGCACCGTCGTCACTTATCTGCCAGTACTTGATGATGCAAAGGAGTTAATTGCGGCGCTG
GATGTTTTTGTGGCCTGGGCAACGGTGGTAAGGGATTCTCCACATCCCATGGTTCGTCCA
ACGATTAGGACACCTGAGACAGAGGAGGAACAAGAGGGTAATAAAAGTCTCATCACGCTT
ATTAATGTTCGTCACCCGCTTGTTGAACTCCGTCAGCCAGTGTACACACCCAACACGTTA
CGTCTAACGGACGATGCCAATGCGCTTATTATAACGGGACCCAACATGGGAGGCAAATCA
ACTTTTATGCGGAGTGTGGGAATATCTGTTGTGCTGGCACAGGCAGGCTGCTTTGTGCCG
GCCGATTCGGCGGATATGGTAACAAGGGACGCCGTAATGTGTCGTGTTGGAGCCACGGAT
CACCTTGCACAAGGGGTGTCGACGTTTATGGTGGAGATGTTGGAGTCTGCTGCCATTTTA
AACGCTGCCACGCGAGA
>MF074175
GTGTATGGATGGACAGAAAAGCAACTGAAGTGTGAGTACCATACGACATACGGTTATGTC
TTTCGTGTAACGCGAAAAGAAGACCAACAGGTACGCACAAGCAAGGAACTAATCACGGTG
AGCACTTCCAAGGACGGTGTAAGATTTGTTTCAGAACGACTTTCCTCACTTAGTGAGCAA
TATAAAGGCATTCGAAAGGTATATGATGTGCGTCAGCAAGATCTTAAGCAGAAGCTTGTA
AGCACCGTCGTCACTTATCTGCCAGTACTTGATGATGCAAAGGAGTTAATTGCGGCGCTG
GATGTTTTTGTGGCCTGGGCAACGGTGGTAAGGGATTCTCCACATCCCATGGTTCGTCCA
ACGATTAGGACACCTGAGACAGAGGAGGAACAAGAGGGTAATAAAAGTCTCATCACGCTT
ATTAATGTTCGTCACCCGCTTGTTGAACTCCGTCAGCCAGTGTACACACCCAACACGTTA
CGTCTAACGGACGATGCCAATGCGCTTATTATAACGGGACCCAACATGGGAGGCAAATCA
ACTTTTATGCGGAGTGTGGGAATATCTGTTGTGCTGGCACAGGCAGGCTGCTTTGTGCCG
GCCGATTCGGCGGATATGGTAACAAGGGACGCCGTAATGTGTCGTGTTGGAGCCACGGAT
CACCTTGCACAAGGGGTGTCGACGTTTATGGTGGAGATGTTGGAGTCTGCTGCCATTTTA
AACGCTGCCACGCGAGA
>MF074174
GTGTATGGATGGACAGAAAAGCAACTGAAGTGTGAGTACCATACGACATACGGTTATGTC
TTTCGTGTAACGCGAAAAGAAGACCAACAGGTACGCACAAGCAAGGAACTAATCACGGTG
AGCACTTCCAAGGACGGTGTAAGATTTGTTTCAGAACGACTTTCCTCACTTAGTGAGCAA
TATAAAGGCATTCGAAAGGTATATGATGTGCGTCAGCAAGATCTTAAGCAGAAGCTTGTA
AGCACCGTCGTCACTTATCTGCCAGTACTTGATGATGCAAAGGAGTTAATTGCGGCGCTG
GATGTTTTTGTGGCCTGGGCAACGGTGGTAAGGGATTCTCCACATCCCATGGTTCGTCCA
ACGATTAGGACACCTGAGACAGAGGAGGAACAAGAGGGTAATAAAAGTCTCATCACGCTT
ATTAATGTTCGTCACCCGCTTGTTGAACTCCGTCAGCCAGTGTACACACCCAACACGTTA
CGTCTAACGGACGATGCCAATGCGCTTATTATAACGGGACCCAACATGGGAGGCAAATCA
ACTTTTATGCGGAGTGTGGGAATATCTGTTGTGCTGGCACAGGCAGGCTGCTTTGTGCCG
GCCGATTCGGCGGATATGGTAACAAGGGACGCCGTAATGTGTCGTGTTGGAGCCACGGAT
CACCTTGCACAAGGGGTGTCGACGTTTATGGTGGAGATGTTGGAGTCTGCTGCCATTTTA
AACGCTGCCACGCGAGA
>MF074173
GTGTATGGATGGACAGAAAAGCAACTGAAGTGTGAGTACCATACGACATACGGTTATGTC
TTTCGTGTAACGCGAAAAGAAGACCAACAGGTACGCACAAGCAAGGAACTAATCACGGTG
AGCACTTCCAAGGACGGTGTAAGATTTGTTTCAGAACGACTTTCCTCACTTAGTGAGCAA
TATAAAGGCATTCGAAAGGTATATGATGTGCGTCAGCAAGATCTTAAGCAGAAGCTTGTA
AGCACCGTCGTCACTTATCTGCCAGTACTTGATGATGCAAAGGAGTTAATTGCGGCGCTG
GATGTTTTTGTGGCCTGGGCAACGGTGGTAAGGGATTCTCCACATCCCATGGTTCGTCCA
ACGATTAGGACACCTGAGACAGAGGAGGAACAAGAGGGTAATAAAAGTCTCATCACGCTT
ATTAATGTTCGTCACCCGCTTGTTGAACTCCGTCAGCCAGTGTACACACCCAACACGTTA
CGTCTAACGGACGATGCCAATGCGCTTATTATAACGGGACCCAACATGGGAGGCAAATCA
ACTTTTATGCGGAGTGTGGGAATATCTGTTGTGCTGGCACAGGCAGGCTGCTTTGTGCCG
GCCGATTCGGCGGATATGGTAACAAGGGACGCCGTAATGTGTCGTGTTGGAGCCACGGAT
CACCTTGCACAAGGGGTGTCGACGTTTATGGTGGAGATGTTGGAGTCTGCTGCCATTTTA
AACGCTGCCACGCGAGA
>MF074171
GTGTATGGATGGACAGAAAAGCAACTGAAGTGTGAGTACCATACGACATACGGTTATGTC
TTTCGTGTAACGCGAAAAGAAGACCAACAGGTACGCACAAGCAAGGAACTAATCACGGTG
AGCACTTCCAAGGACGGTGTAAGATTTGTTTCAGAACGACTTTCCTCACTTAGTGAGCAA
TATAAAGGCATTCGAAAGGTATATGATGTGCGTCAGCAAGATCTTAAGCAGAAGCTTGTA
AGCACCGTCGTCACTTATCTGCCAGTACTTGATGATGCAAAGGAGTTAATTGCGGCGCTG
GATGTTTTTGTGGCCTGGGCAACGGTGGTAAGGGATTCTCCACATCCCATGGTTCGTCCA
ACGATTAGGACACCTGAGACAGAGGAGGAACAAGAGGGTAATAAAAGTCTCATCACGCTT
ATTAATGTTCGTCACCCGCTTGTTGAACTCCGTCAGCCAGTGTACACACCCAACACGTTA
CGTCTAACGGACGATGCCAATGCGCTTATTATAACGGGACCCAACATGGGAGGCAAATCA
ACTTTTATGCGGAGTGTGGGAATATCTGTTGTGCTGGCACAGGCAGGCTGCTTTGTGCCG
GCCGATTCGGCGGATATGGTAACAAGGGACGCCGTAATGTGTCGTGTTGGAGCCACGGAT
CACCTTGCACAAGGGGTGTCGACGTTTATGGTGGAGATGTTGGAGTCTGCTGCCATTTTA
AACGCTGCCACGCGAGA
>MF074170
GTGTATGGATGGACAGAAAAGCAACTGAAGTGTGAGTACCATACGACATACGGTTATGTC
TTTCGTGTAACGCGAAAAGAAGACCAACAGGTACGCACAAGCAAGGAACTAATCACGGTG
AGCACTTCCAAGGACGGTGTAAGATTTGTTTCAGAACGACTTTCCTCACTTAGTGAGCAA
TATAAAGGCATTCGAAAGGTATATGATGTGCGTCAGCAAGATCTTAAGCAGAAGCTTGTA
AGCACCGTCGTCACTTATCTGCCAGTACTTGATGATGCAAAGGAGTTAATTGCGGCGCTG
GATGTTTTTGTGGCCTGGGCAACGGTGGTAAGGGATTCTCCACATCCCATGGTTCGTCCA
ACGATTAGGACACCTGAGACAGAGGAGGAACAAGAGGGTAATAAAAGTCTCATCACGCTT
ATTAATGTTCGTCACCCGCTTGTTGAACTCCGTCAGCCAGTGTACACACCCAACACGTTA
CGTCTAACGGACGATGCCAATGCGCTTATTATAACGGGACCCAACATGGGAGGCAAATCA
ACTTTTATGCGGAGTGTGGGAATATCTGTTGTGCTGGCACAGGCAGGCTGCTTTGTGCCG
GCCGATTCGGCGGATATGGTAACAAGGGACGCCGTAATGTGTCGTGTTGGAGCCACGGAT
CACCTTGCACAAGGGGTGTCGACGTTTATGGTGGAGATGTTGGAGTCTGCTGCCATTTTA
AACGCTGCCACGCGAGA
>MF074168
GTGTATGGATGGACAGAAAAGCAACTGAAGTGTGAGTACCATACGACATACGGTTATGTC
TTTCGTGTAACGCGAAAAGAAGACCAACAGGTACGCACAAGCAAGGAACTAATCACGGTG
AGCACTTCCAAGGACGGTGTAAGATTTGTTTCAGAACGACTTTCCTCACTTAGTGAGCAA
TATAAAGGCATTCGAAAGGTATATGATGTGCGTCAGCAAGATCTTAAGCAGAAGCTTGTA
AGCACCGTCGTCACTTATCTGCCAGTACTTGATGATGCAAAGGAGTTAATTGCGGCGCTG
GATGTTTTTGTGGCCTGGGCAACGGTGGTAAGGGATTCTCCACATCCCATGGTTCGTCCA
ACGATTAGGACACCTGAGACAGAGGAGGAACAAGAGGGTAATAAAAGTCTCATCACGCTT
ATTAATGTTCGTCACCCGCTTGTTGAACTCCGTCAGCCAGTGTACACACCCAACACGTTA
CGTCTAACGGACGATGCCAATGCGCTTATTATAACGGGACCCAACATGGGAGGCAAATCA
ACTTTTATGCGGAGTGTGGGAATATCTGTTGTGCTGGCACAGGCAGGCTGCTTTGTGCCG
GCCGATTCGGCGGATATGGTAACAAGGGACGCCGTAATGTGTCGTGTTGGAGCCACGGAT
CACCTTGCACAAGGGGTGTCGACGTTTATGGTGGAGATGTTGGAGTCTGCTGCCATTTTA
AACGCTGCCACGCGAGA
>MF074165
GTGTATGGATGGACAGAAAAGCAACTGAAGTGTGAGTACCATACGACATACGGTTATGTC
TTTCGTGTAACGCGAAAAGAAGACCAACAGGTACGCACAAGCAAGGAACTAATCACGGTG
AGCACTTCCAAGGACGGTGTAAGATTTGTTTCAGAACGACTTTCCTCACTTAGTGAGCAA
TATAAAGGCATTCGAAAGGTATATGATGTGCGTCAGCAAGATCTTAAGCAGAAGCTTGTA
AGCACCGTCGTCACTTATCTGCCAGTACTTGATGATGCAAAGGAGTTAATTGCGGCGCTG
GATGTTTTTGTGGCCTGGGCAACGGTGGTAAGGGATTCTCCACATCCCATGGTTCGTCCA
ACGATTAGGACACCTGAGACAGAGGAGGAACAAGAGGGTAATAAAAGTCTCATCACGCTT
ATTAATGTTCGTCACCCGCTTGTTGAACTCCGTCAGCCAGTGTACACACCCAACACGTTA
CGTCTAACGGACGATGCCAATGCGCTTATTATAACGGGACCCAACATGGGAGGCAAATCA
ACTTTTATGCGGAGTGTGGGAATATCTGTTGTGCTGGCACAGGCAGGCTGCTTTGTGCCG
GCCGATTCGGCGGATATGGTAACAAGGGACGCCGTAATGTGTCGTGTTGGAGCCACGGAT
CACCTTGCACAAGGGGTGTCGACGTTTATGGTGGAGATGTTGGAGTCTGCTGCCATTTTA
AACGCTGCCACGCGAGA
>MF074162
GTGTATGGATGGACAGAAAAGCAACTGAAGTGTGAGTACCATACGACATACGGTTATGTC
TTTCGTGTAACGCGAAAAGAAGACCAACAGGTACGCACAAGCAAGGAACTAATCACGGTG
AGCACTTCCAAGGACGGTGTAAGATTTGTTTCAGAACGACTTTCCTCACTTAGTGAGCAA
TATAAAGGCATTCGAAAGGTATATGATGTGCGTCAGCAAGATCTTAAGCAGAAGCTTGTA
AGCACCGTCGTCACTTATCTGCCAGTACTTGATGATGCAAAGGAGTTAATTGCGGCGCTG
GATGTTTTTGTGGCCTGGGCAACGGTGGTAAGGGATTCTCCACATCCCATGGTTCGTCCA
ACGATTAGGACACCTGAGACAGAGGAGGAACAAGAGGGTAATAAAAGTCTCATCACGCTT
ATTAATGTTCGTCACCCGCTTGTTGAACTCCGTCAGCCAGTGTACACACCCAACACGTTA
CGTCTAACGGACGATGCCAATGCGCTTATTATAACGGGACCCAACATGGGAGGCAAATCA
ACTTTTATGCGGAGTGTGGGAATATCTGTTGTGCTGGCACAGGCAGGCTGCTTTGTGCCG
GCCGATTCGGCGGATATGGTAACAAGGGACGCCGTAATGTGTCGTGTTGGAGCCACGGAT
CACCTTGCACAAGGGGTGTCGACGTTTATGGTGGAGATGTTGGAGTCTGCTGCCATTTTA
AACGCTGCCACGCGAGA
>MF074159
GTGTATGGATGGACAGAAAAGCAACTGAAGTGTGAGTACCATACGACATACGGTTATGTC
TTTCGTGTAACGCGAAAAGAAGACCAACAGGTACGCACAAGCAAGGAACTAATCACGGTG
AGCACTTCCAAGGACGGTGTAAGATTTGTTTCAGAACGACTTTCCTCACTTAGTGAGCAA
TATAAAGGCATTCGAAAGGTATATGATGTGCGTCAGCAAGATCTTAAGCAGAAGCTTGTA
AGCACCGTCGTCACTTATCTGCCAGTACTTGATGATGCAAAGGAGTTAATTGCGGCGCTG
GATGTTTTTGTGGCCTGGGCAACGGTGGTAAGGGATTCTCCACATCCCATGGTTCGTCCA
ACGATTAGGACACCTGAGACAGAGGAGGAACAAGAGGGTAATAAAAGTCTCATCACGCTT
ATTAATGTTCGTCACCCGCTTGTTGAACTCCGTCAGCCAGTGTACACACCCAACACGTTA
CGTCTAACGGACGATGCCAATGCGCTTATTATAACGGGACCCAACATGGGAGGCAAATCA
ACTTTTATGCGGAGTGTGGGAATATCTGTTGTGCTGGCACAGGCAGGCTGCTTTGTGCCG
GCCGATTCGGCGGATATGGTAACAAGGGACGCCGTAATGTGTCGTGTTGGAGCCACGGAT
CACCTTGCACAAGGGGTGTCGACGTTTATGGTGGAGATGTTGGAGTCTGCTGCCATTTTA
AACGCTGCCACGCGAGA
>MF074158
GTGTATGGATGGACAGAAAAGCAACTGAAGTGTGAGTACCATACGACATACGGTTATGTC
TTTCGTGTAACGCGAAAAGAAGACCAACAGGTACGCACAAGCAAGGAACTAATCACGGTG
AGCACTTCCAAGGACGGTGTAAGATTTGTTTCAGAACGACTTTCCTCACTTAGTGAGCAA
TATAAAGGCATTCGAAAGGTATATGATGTGCGTCAGCAAGATCTTAAGCAGAAGCTTGTA
AGCACCGTCGTCACTTATCTGCCAGTACTTGATGATGCAAAGGAGTTAATTGCGGCGCTG
GATGTTTTTGTGGCCTGGGCAACGGTGGTAAGGGATTCTCCACATCCCATGGTTCGTCCA
ACGATTAGGACACCTGAGACAGAGGAGGAACAAGAGGGTAATAAAAGTCTCATCACGCTT
ATTAATGTTCGTCACCCGCTTGTTGAACTCCGTCAGCCAGTGTACACACCCAACACGTTA
CGTCTAACGGACGATGCCAATGCGCTTATTATAACGGGACCCAACATGGGAGGCAAATCA
ACTTTTATGCGGAGTGTGGGAATATCTGTTGTGCTGGCACAGGCAGGCTGCTTTGTGCCG
GCCGATTCGGCGGATATGGTAACAAGGGACGCCGTAATGTGTCGTGTTGGAGCCACGGAT
CACCTTGCACAAGGGGTGTCGACGTTTATGGTGGAGATGTTGGAGTCTGCTGCCATTTTA
AACGCTGCCACGCGAGA
>MF074157
GTGTATGGATGGACAGAAAAGCAACTGAAGTGTGAGTACCATACGACATACGGTTATGTC
TTTCGTGTAACGCGAAAAGAAGACCAACAGGTACGCACAAGCAAGGAACTAATCACGGTG
AGCACTTCCAAGGACGGTGTAAGATTTGTTTCAGAACGACTTTCCTCACTTAGTGAGCAA
TATAAAGGCATTCGAAAGGTATATGATGTGCGTCAGCAAGATCTTAAGCAGAAGCTTGTA
AGCACCGTCGTCACTTATCTGCCAGTACTTGATGATGCAAAGGAGTTAATTGCGGCGCTG
GATGTTTTTGTGGCCTGGGCAACGGTGGTAAGGGATTCTCCACATCCCATGGTTCGTCCA
ACGATTAGGACACCTGAGACAGAGGAGGAACAAGAGGGTAATAAAAGTCTCATCACGCTT
ATTAATGTTCGTCACCCGCTTGTTGAACTCCGTCAGCCAGTGTACACACCCAACACGTTA
CGTCTAACGGACGATGCCAATGCGCTTATTATAACGGGACCCAACATGGGAGGCAAATCA
ACTTTTATGCGGAGTGTGGGAATATCTGTTGTGCTGGCACAGGCAGGCTGCTTTGTGCCG
GCCGATTCGGCGGATATGGTAACAAGGGACGCCGTAATGTGTCGTGTTGGAGCCACGGAT
CACCTTGCACAAGGGGTGTCGACGTTTATGGTGGAGATGTTGGAGTCTGCTGCCATTTTA
AACGCTGCCACGCGAGA
>MF074156
GTGTATGGATGGACAGAAAAGCAACTGAAGTGTGAGTACCATACGACATACGGTTATGTC
TTTCGTGTAACGCGAAAAGAAGACCAACAGGTACGCACAAGCAAGGAACTAATCACGGTG
AGCACTTCCAAGGACGGTGTAAGATTTGTTTCAGAACGACTTTCCTCACTTAGTGAGCAA
TATAAAGGCATTCGAAAGGTATATGATGTGCGTCAGCAAGATCTTAAGCAGAAGCTTGTA
AGCACCGTCGTCACTTATCTGCCAGTACTTGATGATGCAAAGGAGTTAATTGCGGCGCTG
GATGTTTTTGTGGCCTGGGCAACGGTGGTAAGGGATTCTCCACATCCCATGGTTCGTCCA
ACGATTAGGACACCTGAGACAGAGGAGGAACAAGAGGGTAATAAAAGTCTCATCACGCTT
ATTAATGTTCGTCACCCGCTTGTTGAACTCCGTCAGCCAGTGTACACACCCAACACGTTA
CGTCTAACGGACGATGCCAATGCGCTTATTATAACGGGACCCAACATGGGAGGCAAATCA
ACTTTTATGCGGAGTGTGGGAATATCTGTTGTGCTGGCACAGGCAGGCTGCTTTGTGCCG
GCCGATTCGGCGGATATGGTAACAAGGGACGCCGTAATGTGTCGTGTTGGAGCCACGGAT
CACCTTGCACAAGGGGTGTCGACGTTTATGGTGGAGATGTTGGAGTCTGCTGCCATTTTA
AACGCTGCCACGCGAGA
>MF074154
GTGTATGGATGGACAGAAAAGCAACTGAAGTGTGAGTACCATACGACATACGGTTATGTC
TTTCGTGTAACGCGAAAAGAAGACCAACAGGTACGCACAAGCAAGGAACTAATCACGGTG
AGCACTTCCAAGGACGGTGTAAGATTTGTTTCAGAACGACTTTCCTCACTTAGTGAGCAA
TATAAAGGCATTCGAAAGGTATATGATGTGCGTCAGCAAGATCTTAAGCAGAAGCTTGTA
AGCACCGTCGTCACTTATCTGCCAGTACTTGATGATGCAAAGGAGTTAATTGCGGCGCTG
GATGTTTTTGTGGCCTGGGCAACGGTGGTAAGGGATTCTCCACATCCCATGGTTCGTCCA
ACGATTAGGACACCTGAGACAGAGGAGGAACAAGAGGGTAATAAAAGTCTCATCACGCTT
ATTAATGTTCGTCACCCGCTTGTTGAACTCCGTCAGCCAGTGTACACACCCAACACGTTA
CGTCTAACGGACGATGCCAATGCGCTTATTATAACGGGACCCAACATGGGAGGCAAATCA
ACTTTTATGCGGAGTGTGGGAATATCTGTTGTGCTGGCACAGGCAGGCTGCTTTGTGCCG
GCCGATTCGGCGGATATGGTAACAAGGGACGCCGTAATGTGTCGTGTTGGAGCCACGGAT
CACCTTGCACAAGGGGTGTCGACGTTTATGGTGGAGATGTTGGAGTCTGCTGCCATTTTA
AACGCTGCCACGCGAGA
>MF074152
GTGTATGGATGGACAGAAAAGCAACTGAAGTGTGAGTACCATACGACATACGGTTATGTC
TTTCGTGTAACGCGAAAAGAAGACCAACAGGTACGCACAAGCAAGGAACTAATCACGGTG
AGCACTTCCAAGGACGGTGTAAGATTTGTTTCAGAACGACTTTCCTCACTTAGTGAGCAA
TATAAAGGCATTCGAAAGGTATATGATGTGCGTCAGCAAGATCTTAAGCAGAAGCTTGTA
AGCACCGTCGTCACTTATCTGCCAGTACTTGATGATGCAAAGGAGTTAATTGCGGCGCTG
GATGTTTTTGTGGCCTGGGCAACGGTGGTAAGGGATTCTCCACATCCCATGGTTCGTCCA
ACGATTAGGACACCTGAGACAGAGGAGGAACAAGAGGGTAATAAAAGTCTCATCACGCTT
ATTAATGTTCGTCACCCGCTTGTTGAACTCCGTCAGCCAGTGTACACACCCAACACGTTA
CGTCTAACGGACGATGCCAATGCGCTTATTATAACGGGACCCAACATGGGAGGCAAATCA
ACTTTTATGCGGAGTGTGGGAATATCTGTTGTGCTGGCACAGGCAGGCTGCTTTGTGCCG
GCCGATTCGGCGGATATGGTAACAAGGGACGCCGTAATGTGTCGTGTTGGAGCCACGGAT
CACCTTGCACAAGGGGTGTCGACGTTTATGGTGGAGATGTTGGAGTCTGCTGCCATTTTA
AACGCTGCCACGCGAGA
>MF074148
GTGTATGGATGGACAGAAAAGCAACTGAAGTGTGAGTACCATACGACATACGGTTATGTC
TTTCGTGTAACGCGAAAAGAAGACCAACAGGTACGCACAAGCAAGGAACTAATCACGGTG
AGCACTTCCAAGGACGGTGTAAGATTTGTTTCAGAACGACTTTCCTCACTTAGTGAGCAA
TATAAAGGCATTCGAAAGGTATATGATGTGCGTCAGCAAGATCTTAAGCAGAAGCTTGTA
AGCACCGTCGTCACTTATCTGCCAGTACTTGATGATGCAAAGGAGTTAATTGCGGCGCTG
GATGTTTTTGTGGCCTGGGCAACGGTGGTAAGGGATTCTCCACATCCCATGGTTCGTCCA
ACGATTAGGACACCTGAGACAGAGGAGGAACAAGAGGGTAATAAAAGTCTCATCACGCTT
ATTAATGTTCGTCACCCGCTTGTTGAACTCCGTCAGCCAGTGTACACACCCAACACGTTA
CGTCTAACGGACGATGCCAATGCGCTTATTATAACGGGACCCAACATGGGAGGCAAATCA
ACTTTTATGCGGAGTGTGGGAATATCTGTTGTGCTGGCACAGGCAGGCTGCTTTGTGCCG
GCCGATTCGGCGGATATGGTAACAAGGGACGCCGTAATGTGTCGTGTTGGAGCCACGGAT
CACCTTGCACAAGGGGTGTCGACGTTTATGGTGGAGATGTTGGAGTCTGCTGCCATTTTA
AACGCTGCCACGCGAGA
>MF074147
GTGTATGGATGGACAGAAAAGCAACTGAAGTGTGAGTACCATACGACATACGGTTATGTC
TTTCGTGTAACGCGAAAAGAAGACCAACAGGTACGCACAAGCAAGGAACTAATCACGGTG
AGCACTTCCAAGGACGGTGTAAGATTTGTTTCAGAACGACTTTCCTCACTTAGTGAGCAA
TATAAAGGCATTCGAAAGGTATATGATGTGCGTCAGCAAGATCTTAAGCAGAAGCTTGTA
AGCACCGTCGTCACTTATCTGCCAGTACTTGATGATGCAAAGGAGTTAATTGCGGCGCTG
GATGTTTTTGTGGCCTGGGCAACGGTGGTAAGGGATTCTCCACATCCCATGGTTCGTCCA
ACGATTAGGACACCTGAGACAGAGGAGGAACAAGAGGGTAATAAAAGTCTCATCACGCTT
ATTAATGTTCGTCACCCGCTTGTTGAACTCCGTCAGCCAGTGTACACACCCAACACGTTA
CGTCTAACGGACGATGCCAATGCGCTTATTATAACGGGACCCAACATGGGAGGCAAATCA
ACTTTTATGCGGAGTGTGGGAATATCTGTTGTGCTGGCACAGGCAGGCTGCTTTGTGCCG
GCCGATTCGGCGGATATGGTAACAAGGGACGCCGTAATGTGTCGTGTTGGAGCCACGGAT
CACCTTGCACAAGGGGTGTCGACGTTTATGGTGGAGATGTTGGAGTCTGCTGCCATTTTA
AACGCTGCCACGCGAGA
>MF074145
GTGTATGGATGGACAGAAAAGCAACTGAAGTGTGAGTACCATACGACATACGGTTATGTC
TTTCGTGTAACGCGAAAAGAAGACCAACAGGTACGCACAAGCAAGGAACTAATCACGGTG
AGCACTTCCAAGGACGGTGTAAGATTTGTTTCAGAACGACTTTCCTCACTTAGTGAGCAA
TATAAAGGCATTCGAAAGGTATATGATGTGCGTCAGCAAGATCTTAAGCAGAAGCTTGTA
AGCACCGTCGTCACTTATCTGCCAGTACTTGATGATGCAAAGGAGTTAATTGCGGCGCTG
GATGTTTTTGTGGCCTGGGCAACGGTGGTAAGGGATTCTCCACATCCCATGGTTCGTCCA
ACGATTAGGACACCTGAGACAGAGGAGGAACAAGAGGGTAATAAAAGTCTCATCACGCTT
ATTAATGTTCGTCACCCGCTTGTTGAACTCCGTCAGCCAGTGTACACACCCAACACGTTA
CGTCTAACGGACGATGCCAATGCGCTTATTATAACGGGACCCAACATGGGAGGCAAATCA
ACTTTTATGCGGAGTGTGGGAATATCTGTTGTGCTGGCACAGGCAGGCTGCTTTGTGCCG
GCCGATTCGGCGGATATGGTAACAAGGGACGCCGTAATGTGTCGTGTTGGAGCCACGGAT
CACCTTGCACAAGGGGTGTCGACGTTTATGGTGGAGATGTTGGAGTCTGCTGCCATTTTA
AACGCTGCCACGCGAGA
>GU213034
GTGTATGGATGGACAGAAAAGCAACTGAAGTGTGAGTACCATACGACATACGGTTATGTC
TTTCGTGTAACGCGAAAAGAAGACCAACAGGTACGCACAAGCAAGGAACTAATCACGGTG
AGCACTTCCAAGGACGGTGTAAGATTTGTTTCAGAACGACTTTCCTCACTTAGTGAGCAA
TATAAAGGCATTCGAAAGGTATATGATGTGCGTCAGCAAGATCTTAAGCAGAAGCTTGTA
AGCACCGTCGTCACTTATCTGCCAGTACTTGATGATGCAAAGGAGTTAATTGCGGCGCTG
GATGTTTTTGTGGCCTGGGCAACGGTGGTAAGGGATTCTCCACATCCCATGGTTCGTCCA
ACGATTAGGACACCTGAGACAGAGGAGGAACAAGAGGGTAATAAAAGTCTCATCACGCTT
ATTAATGTTCGTCACCCGCTTGTTGAACTCCGTCAGCCAGTGTACACACCCAACACGTTA
CGTCTAACGGACGATGCCAATGCGCTTATTATAACGGGACCCAACATGGGAGGCAAATCA
ACTTTTATGCGGAGTGTGGGAATATCTGTTGTGCTGGCACAGGCAGGCTGCTTTGTGCCG
GCCGATTCGGCGGATATGGTAACAAGGGACGCCGTAATGTGTCGTGTTGGAGCCACGGAT
CACCTTGCACAAGGGGTGTCGACGTTTATGGTGGAGATGTTGGAGTCTGCTGCCATTTTA
AACGCTGCCACGCGAGA
>GU213032
GTGTATGGATGGACAGAAAAGCAACTGAAGTGTGAGTACCATACGACATACGGTTATGTC
TTTCGTGTAACGCGAAAAGAAGACCAACAGGTACGCACAAGCAAGGAACTAATCACGGTG
AGCACTTCCAAGGACGGTGTAAGATTTGTTTCAGAACGACTTTCCTCACTTAGTGAGCAA
TATAAAGGCATTCGAAAGGTATATGATGTGCGTCAGCAAGATCTTAAGCAGAAGCTTGTA
AGCACCGTCGTCACTTATCTGCCAGTACTTGATGATGCAAAGGAGTTAATTGCGGCGCTG
GATGTTTTTGTGGCCTGGGCAACGGTGGTAAGGGATTCTCCACATCCCATGGTTCGTCCA
ACGATTAGGACACCTGAGACAGAGGAGGAACAAGAGGGTAATAAAAGTCTCATCACGCTT
ATTAATGTTCGTCACCCGCTTGTTGAACTCCGTCAGCCAGTGTACACACCCAACACGTTA
CGTCTAACGGACGATGCCAATGCGCTTATTATAACGGGACCCAACATGGGAGGCAAATCA
ACTTTTATGCGGAGTGTGGGAATATCTGTTGTGCTGGCACAGGCAGGCTGCTTTGTGCCG
GCCGATTCGGCGGATATGGTAACAAGGGACGCCGTAATGTGTCGTGTTGGAGCCACGGAT
CACCTTGCACAAGGGGTGTCGACGTTTATGGTGGAGATGTTGGAGTCTGCTGCCATTTTA
AACGCTGCCACGCGAGA
>GU213027
GTGTATGGATGGACAGAAAAGCAACTGAAGTGTGAGTACCATACGACATACGGTTATGTC
TTTCGTGTAACGCGAAAAGAAGACCAACAGGTACGCACAAGCAAGGAACTAATCACGGTG
AGCACTTCCAAGGACGGTGTAAGATTTGTTTCAGAACGACTTTCCTCACTTAGTGAGCAA
TATAAAGGCATTCGAAAGGTATATGATGTGCGTCAGCAAGATCTTAAGCAGAAGCTTGTA
AGCACCGTCGTCACTTATCTGCCAGTACTTGATGATGCAAAGGAGTTAATTGCGGCGCTG
GATGTTTTTGTGGCCTGGGCAACGGTGGTAAGGGATTCTCCACATCCCATGGTTCGTCCA
ACGATTAGGACACCTGAGACAGAGGAGGAACAAGAGGGTAATAAAAGTCTCATCACGCTT
ATTAATGTTCGTCACCCGCTTGTTGAACTCCGTCAGCCAGTGTACACACCCAACACGTTA
CGTCTAACGGACGATGCCAATGCGCTTATTATAACGGGACCCAACATGGGAGGCAAATCA
ACTTTTATGCGGAGTGTGGGAATATCTGTTGTGCTGGCACAGGCAGGCTGCTTTGTGCCG
GCCGATTCGGCGGATATGGTAACAAGGGACGCCGTAATGTGTCGTGTTGGAGCCACGGAT
CACCTTGCACAAGGGGTGTCGACGTTTATGGTGGAGATGTTGGAGTCTGCTGCCATTTTA
AACGCTGCCACGCGAGA
>GU213026
GTGTATGGATGGACAGAAAAGCAACTGAAGTGTGAGTACCATACGACATACGGTTATGTC
TTTCGTGTAACGCGAAAAGAAGACCAACAGGTACGCACAAGCAAGGAACTAATCACGGTG
AGCACTTCCAAGGACGGTGTAAGATTTGTTTCAGAACGACTTTCCTCACTTAGTGAGCAA
TATAAAGGCATTCGAAAGGTATATGATGTGCGTCAGCAAGATCTTAAGCAGAAGCTTGTA
AGCACCGTCGTCACTTATCTGCCAGTACTTGATGATGCAAAGGAGTTAATTGCGGCGCTG
GATGTTTTTGTGGCCTGGGCAACGGTGGTAAGGGATTCTCCACATCCCATGGTTCGTCCA
ACGATTAGGACACCTGAGACAGAGGAGGAACAAGAGGGTAATAAAAGTCTCATCACGCTT
ATTAATGTTCGTCACCCGCTTGTTGAACTCCGTCAGCCAGTGTACACACCCAACACGTTA
CGTCTAACGGACGATGCCAATGCGCTTATTATAACGGGACCCAACATGGGAGGCAAATCA
ACTTTTATGCGGAGTGTGGGAATATCTGTTGTGCTGGCACAGGCAGGCTGCTTTGTGCCG
GCCGATTCGGCGGATATGGTAACAAGGGACGCCGTAATGTGTCGTGTTGGAGCCACGGAT
CACCTTGCACAAGGGGTGTCGACGTTTATGGTGGAGATGTTGGAGTCTGCTGCCATTTTA
AACGCTGCCACGCGAGA
>GU213010
GTGTATGGATGGACAGAAAAGCAACTGAAGTGTGAGTACCATACGACATACGGTTATGTC
TTTCGTGTAACGCGAAAAGAAGACCAACAGGTACGCACAAGCAAGGAACTAATCACGGTG
AGCACTTCCAAGGACGGTGTAAGATTTGTTTCAGAACGACTTTCCTCACTTAGTGAGCAA
TATAAAGGCATTCGAAAGGTATATGATGTGCGTCAGCAAGATCTTAAGCAGAAGCTTGTA
AGCACCGTCGTCACTTATCTGCCAGTACTTGATGATGCAAAGGAGTTAATTGCGGCGCTG
GATGTTTTTGTGGCCTGGGCAACGGTGGTAAGGGATTCTCCACATCCCATGGTTCGTCCA
ACGATTAGGACACCTGAGACAGAGGAGGAACAAGAGGGTAATAAAAGTCTCATCACGCTT
ATTAATGTTCGTCACCCGCTTGTTGAACTCCGTCAGCCAGTGTACACACCCAACACGTTA
CGTCTAACGGACGATGCCAATGCGCTTATTATAACGGGACCCAACATGGGAGGCAAATCA
ACTTTTATGCGGAGTGTGGGAATATCTGTTGTGCTGGCACAGGCAGGCTGCTTTGTGCCG
GCCGATTCGGCGGATATGGTAACAAGGGACGCCGTAATGTGTCGTGTTGGAGCCACGGAT
CACCTTGCACAAGGGGTGTCGACGTTTATGGTGGAGATGTTGGAGTCTGCTGCCATTTTA
AACGCTGCCACGCGAGA
>GU213007
GTGTATGGATGGACAGAAAAGCAACTGAAGTGTGAGTACCATACGACATACGGTTATGTC
TTTCGTGTAACGCGAAAAGAAGACCAACAGGTACGCACAAGCAAGGAACTAATCACGGTG
AGCACTTCCAAGGACGGTGTAAGATTTGTTTCAGAACGACTTTCCTCACTTAGTGAGCAA
TATAAAGGCATTCGAAAGGTATATGATGTGCGTCAGCAAGATCTTAAGCAGAAGCTTGTA
AGCACCGTCGTCACTTATCTGCCAGTACTTGATGATGCAAAGGAGTTAATTGCGGCGCTG
GATGTTTTTGTGGCCTGGGCAACGGTGGTAAGGGATTCTCCACATCCCATGGTTCGTCCA
ACGATTAGGACACCTGAGACAGAGGAGGAACAAGAGGGTAATAAAAGTCTCATCACGCTT
ATTAATGTTCGTCACCCGCTTGTTGAACTCCGTCAGCCAGTGTACACACCCAACACGTTA
CGTCTAACGGACGATGCCAATGCGCTTATTATAACGGGACCCAACATGGGAGGCAAATCA
ACTTTTATGCGGAGTGTGGGAATATCTGTTGTGCTGGCACAGGCAGGCTGCTTTGTGCCG
GCCGATTCGGCGGATATGGTAACAAGGGACGCCGTAATGTGTCGTGTTGGAGCCACGGAT
CACCTTGCACAAGGGGTGTCGACGTTTATGGTGGAGATGTTGGAGTCTGCTGCCATTTTA
AACGCTGCCACGCGAGA
>GU213003
GTGTATGGATGGACAGAAAAGCAACTGAAGTGTGAGTACCATACGACATACGGTTATGTC
TTTCGTGTAACGCGAAAAGAAGACCAACAGGTACGCACAAGCAAGGAACTAATCACGGTG
AGCACTTCCAAGGACGGTGTAAGATTTGTTTCAGAACGACTTTCCTCACTTAGTGAGCAA
TATAAAGGCATTCGAAAGGTATATGATGTGCGTCAGCAAGATCTTAAGCAGAAGCTTGTA
AGCACCGTCGTCACTTATCTGCCAGTACTTGATGATGCAAAGGAGTTAATTGCGGCGCTG
GATGTTTTTGTGGCCTGGGCAACGGTGGTAAGGGATTCTCCACATCCCATGGTTCGTCCA
ACGATTAGGACACCTGAGACAGAGGAGGAACAAGAGGGTAATAAAAGTCTCATCACGCTT
ATTAATGTTCGTCACCCGCTTGTTGAACTCCGTCAGCCAGTGTACACACCCAACACGTTA
CGTCTAACGGACGATGCCAATGCGCTTATTATAACGGGACCCAACATGGGAGGCAAATCA
ACTTTTATGCGGAGTGTGGGAATATCTGTTGTGCTGGCACAGGCAGGCTGCTTTGTGCCG
GCCGATTCGGCGGATATGGTAACAAGGGACGCCGTAATGTGTCGTGTTGGAGCCACGGAT
CACCTTGCACAAGGGGTGTCGACGTTTATGGTGGAGATGTTGGAGTCTGCTGCCATTTTA
AACGCTGCCACGCGAGA
>GU213002
GTGTATGGATGGACAGAAAAGCAACTGAAGTGTGAGTACCATACGACATACGGTTATGTC
TTTCGTGTAACGCGAAAAGAAGACCAACAGGTACGCACAAGCAAGGAACTAATCACGGTG
AGCACTTCCAAGGACGGTGTAAGATTTGTTTCAGAACGACTTTCCTCACTTAGTGAGCAA
TATAAAGGCATTCGAAAGGTATATGATGTGCGTCAGCAAGATCTTAAGCAGAAGCTTGTA
AGCACCGTCGTCACTTATCTGCCAGTACTTGATGATGCAAAGGAGTTAATTGCGGCGCTG
GATGTTTTTGTGGCCTGGGCAACGGTGGTAAGGGATTCTCCACATCCCATGGTTCGTCCA
ACGATTAGGACACCTGAGACAGAGGAGGAACAAGAGGGTAATAAAAGTCTCATCACGCTT
ATTAATGTTCGTCACCCGCTTGTTGAACTCCGTCAGCCAGTGTACACACCCAACACGTTA
CGTCTAACGGACGATGCCAATGCGCTTATTATAACGGGACCCAACATGGGAGGCAAATCA
ACTTTTATGCGGAGTGTGGGAATATCTGTTGTGCTGGCACAGGCAGGCTGCTTTGTGCCG
GCCGATTCGGCGGATATGGTAACAAGGGACGCCGTAATGTGTCGTGTTGGAGCCACGGAT
CACCTTGCACAAGGGGTGTCGACGTTTATGGTGGAGATGTTGGAGTCTGCTGCCATTTTA
AACGCTGCCACGCGAGA
>GU213001
GTGTATGGATGGACAGAAAAGCAACTGAAGTGTGAGTACCATACGACATACGGTTATGTC
TTTCGTGTAACGCGAAAAGAAGACCAACAGGTACGCACAAGCAAGGAACTAATCACGGTG
AGCACTTCCAAGGACGGTGTAAGATTTGTTTCAGAACGACTTTCCTCACTTAGTGAGCAA
TATAAAGGCATTCGAAAGGTATATGATGTGCGTCAGCAAGATCTTAAGCAGAAGCTTGTA
AGCACCGTCGTCACTTATCTGCCAGTACTTGATGATGCAAAGGAGTTAATTGCGGCGCTG
GATGTTTTTGTGGCCTGGGCAACGGTGGTAAGGGATTCTCCACATCCCATGGTTCGTCCA
ACGATTAGGACACCTGAGACAGAGGAGGAACAAGAGGGTAATAAAAGTCTCATCACGCTT
ATTAATGTTCGTCACCCGCTTGTTGAACTCCGTCAGCCAGTGTACACACCCAACACGTTA
CGTCTAACGGACGATGCCAATGCGCTTATTATAACGGGACCCAACATGGGAGGCAAATCA
ACTTTTATGCGGAGTGTGGGAATATCTGTTGTGCTGGCACAGGCAGGCTGCTTTGTGCCG
GCCGATTCGGCGGATATGGTAACAAGGGACGCCGTAATGTGTCGTGTTGGAGCCACGGAT
CACCTTGCACAAGGGGTGTCGACGTTTATGGTGGAGATGTTGGAGTCTGCTGCCATTTTA
AACGCTGCCACGCGAGA
>GU213000
GTGTATGGATGGACAGAAAAGCAACTGAAGTGTGAGTACCATACGACATACGGTTATGTC
TTTCGTGTAACGCGAAAAGAAGACCAACAGGTACGCACAAGCAAGGAACTAATCACGGTG
AGCACTTCCAAGGACGGTGTAAGATTTGTTTCAGAACGACTTTCCTCACTTAGTGAGCAA
TATAAAGGCATTCGAAAGGTATATGATGTGCGTCAGCAAGATCTTAAGCAGAAGCTTGTA
AGCACCGTCGTCACTTATCTGCCAGTACTTGATGATGCAAAGGAGTTAATTGCGGCGCTG
GATGTTTTTGTGGCCTGGGCAACGGTGGTAAGGGATTCTCCACATCCCATGGTTCGTCCA
ACGATTAGGACACCTGAGACAGAGGAGGAACAAGAGGGTAATAAAAGTCTCATCACGCTT
ATTAATGTTCGTCACCCGCTTGTTGAACTCCGTCAGCCAGTGTACACACCCAACACGTTA
CGTCTAACGGACGATGCCAATGCGCTTATTATAACGGGACCCAACATGGGAGGCAAATCA
ACTTTTATGCGGAGTGTGGGAATATCTGTTGTGCTGGCACAGGCAGGCTGCTTTGTGCCG
GCCGATTCGGCGGATATGGTAACAAGGGACGCCGTAATGTGTCGTGTTGGAGCCACGGAT
CACCTTGCACAAGGGGTGTCGACGTTTATGGTGGAGATGTTGGAGTCTGCTGCCATTTTA
AACGCTGCCACGCGAGA
>GU212999
GTGTATGGATGGACAGAAAAGCAACTGAAGTGTGAGTACCATACGACATACGGTTATGTC
TTTCGTGTAACGCGAAAAGAAGACCAACAGGTACGCACAAGCAAGGAACTAATCACGGTG
AGCACTTCCAAGGACGGTGTAAGATTTGTTTCAGAACGACTTTCCTCACTTAGTGAGCAA
TATAAAGGCATTCGAAAGGTATATGATGTGCGTCAGCAAGATCTTAAGCAGAAGCTTGTA
AGCACCGTCGTCACTTATCTGCCAGTACTTGATGATGCAAAGGAGTTAATTGCGGCGCTG
GATGTTTTTGTGGCCTGGGCAACGGTGGTAAGGGATTCTCCACATCCCATGGTTCGTCCA
ACGATTAGGACACCTGAGACAGAGGAGGAACAAGAGGGTAATAAAAGTCTCATCACGCTT
ATTAATGTTCGTCACCCGCTTGTTGAACTCCGTCAGCCAGTGTACACACCCAACACGTTA
CGTCTAACGGACGATGCCAATGCGCTTATTATAACGGGACCCAACATGGGAGGCAAATCA
ACTTTTATGCGGAGTGTGGGAATATCTGTTGTGCTGGCACAGGCAGGCTGCTTTGTGCCG
GCCGATTCGGCGGATATGGTAACAAGGGACGCCGTAATGTGTCGTGTTGGAGCCACGGAT
CACCTTGCACAAGGGGTGTCGACGTTTATGGTGGAGATGTTGGAGTCTGCTGCCATTTTA
AACGCTGCCACGCGAGA
>GU212998
GTGTATGGATGGACAGAAAAGCAACTGAAGTGTGAGTACCATACGACATACGGTTATGTC
TTTCGTGTAACGCGAAAAGAAGACCAACAGGTACGCACAAGCAAGGAACTAATCACGGTG
AGCACTTCCAAGGACGGTGTAAGATTTGTTTCAGAACGACTTTCCTCACTTAGTGAGCAA
TATAAAGGCATTCGAAAGGTATATGATGTGCGTCAGCAAGATCTTAAGCAGAAGCTTGTA
AGCACCGTCGTCACTTATCTGCCAGTACTTGATGATGCAAAGGAGTTAATTGCGGCGCTG
GATGTTTTTGTGGCCTGGGCAACGGTGGTAAGGGATTCTCCACATCCCATGGTTCGTCCA
ACGATTAGGACACCTGAGACAGAGGAGGAACAAGAGGG-AATAAAAGTCTCATCACGCTT
ATTAATGTTCGTCACCCGCTTGTTGAACTCCGTCAGCCAGTGTACACACCCAACACGTTA
CGTCTAACGGACGATGCCAATGCGCTTATTATAACGGGACCCAACATGGGAGGCAAATCA
ACTTTTATGCGGAG-GTGGGAATAT-TGTTGTGCTGGCACAGGCAGGCTGCTTTGTGCCG
GCCGATTCGGCGGATATGGTAACAAGGGACGCCGTAATGTGTCGTGTTGGAGCCACGGAT
CACCTTGCACTAGGGGTGTCGACGTTTATGGTGGAGATGTTGGAGTCTGCTGCCATTTTA
AACGCTGCCACGCGAGA
>GU212997
GTGTATGGATGGACAGAAAAGCAACTGAAGTGTGAGTACCATACGACATACGGTTATGTC
TTTCGTGTAACGCGAAAAGAAGACCAACAGGTACGCACAAGCAAGGAACTAATCACGGTG
AGCACTTCCAAGGACGGTGTAAGATTTGTTTCAGAACGACTTTCCTCACTTAGTGAGCAA
TATAAAGGCATTCGAAAGGTATATGATGTGCGTCAGCAAGATCTTAAGCAGAAGCTTGTA
AGCACCGTCGTCACTTATCTGCCAGTACTTGATGATGCAAAGGAGTTAATTGCGGCGCTG
GATGTTTTTGTGGCCTGGGCAACGGTGGTAAGGGATTCTCCACATCCCATGGTTCGTCCA
ACGATTAGGACACCTGAGACAGAGGAGGAACAAGAGGGTAATAAAAGTCTCATCACGCTT
ATTAATGTTCGTCACCCGCTTGTTGAACTCCGTCAGCCAGTGTACACACCCAACACGTTA
CGTCTAACGGACGATGCCAATGCGCTTATTATAACGGGACCCAACATGGGAGGCAAATCA
ACTTTTATGCGGAGTGTGGGAATATCTGTTGTGCTGGCACAGGCAGGCTGCTTTGTGCCG
GCCGATTCGGCGGATATGGTAACAAGGGACGCCGTAATGTGTCGTGTTGGAGCCACGGAT
CACCTTGCACAAGGGGTGTCGACGTTTATGGTGGAGATGTTGGAGTCTGCTGCCATTTTA
AACGCTGCCACGCGAGA
>GU212996
GTGTATGGATGGACAGAAAAGCAACTGAAGTGTGAGTACCATACGACATACGGTTATGTC
TTTCGTGTAACGCGAAAAGAAGACCAACAGGTACGCACAAGCAAGGAACTAATCACGGTG
AGCACTTCCAAGGACGGTGTAAGATTTGTTTCAGAACGACTTTCCTCACTTAGTGAGCAA
TATAAAGGCATTCGAAAGGTATATGATGTGCGTCAGCAAGATCTTAAGCAGAAGCTTGTA
AGCACCGTCGTCACTTATCTGCCAGTACTTGATGATGCAAAGGAGTTAATTGCGGCGCTG
GATGTTTTTGTGGCCTGGGCAACGGTGGTAAGGGATTCTCCACATCCCATGGTTCGTCCA
ACGATTAGGACACCTGAGACAGAGGAGGAACAAGAGGGTAATAAAAGTCTCATCACGCTT
ATTAATGTTCGTCACCCGCTTGTTGAACTCCGTCAGCCAGTGTACACACCCAACACGTTA
CGTCTAACGGACGATGCCAATGCGCTTATTATAACGGGACCCAACATGGGAGGCAAATCA
ACTTTTATGCGGAGTGTGGGAATATCTGTTGTGCTGGCACAGGCAGGCTGCTTTGTGCCG
GCCGATTCGGCGGATATGGTAACAAGGGACGCCGTAATGTGTCGTGTTGGAGCCACGGAT
CACCTTGCACAAGGGGTGTCGACGTTTATGGTGGAGATGTTGGAGTCTGCTGCCATTTTA
AACGCTGCCACGCGAGA
>GU212995
GTGTATGGATGGACAGAAAAGCAACTGAAGTGTGAGTACCATACGACATACGGTTATGTC
TTTCGTGTAACGCGAAAAGAAGACCAACAGGTACGCACAAGCAAGGAACTAATCACGGTG
AGCACTTCCAAGGACGGTGTAAGATTTGTTTCAGAACGACTTTCCTCACTTAGTGAGCAA
TATAAAGGCATTCGAAAGGTATATGATGTGCGTCAGCAAGATCTTAAGCAGAAGCTTGTA
AGCACCGTCGTCACTTATCTGCCAGTACTTGATGATGCAAAGGAGTTAATTGCGGCGCTG
GATGTTTTTGTGGCCTGGGCAACGGTGGTAAGGGATTCTCCACATCCCATGGTTCGTCCA
ACGATTAGGACACCTGAGACAGAGGAGGAACAAGAGGGTAATAAAAGTCTCATCACGCTT
ATTAATGTTCGTCACCCGCTTGTTGAACTCCGTCAGCCAGTGTACACACCCAACACGTTA
CGTCTAACGGACGATGCCAATGCGCTTATTATAACGGGACCCAACATGGGAGGCAAATCA
ACTTTTATGCGGAGTGTGGGAATATCTGTTGTGCTGGCACAGGCAGGCTGCTTTGTGCCG
GCCGATTCGGCGGATATGGTAACAAGGGACGCCGTAATGTGTCGTGTTGGAGCCACGGAT
CACCTTGCACAAGGGGTGTCGACGTTTATGGTGGAGATGTTGGAGTCTGCTGCCATTTTA
AACGCTGCCACGCGAGA
>GU212988
GTGTATGGATGGACAGAAAAGCAACTGAAGTGTGAGTACCATACGACATACGGTTATGTC
TTTCGTGTAACGCGAAAAGAAGACCAACAGGTACGCACAAGCAAGGAACTAATCACGGTG
AGCACTTCCAAGGACGGTGTAAGATTTGTTTCAGAACGACTTTCCTCACTTAGTGAGCAA
TATAAAGGCATTCGAAAGGTATATGATGTGCGTCAGCAAGATCTTAAGCAGAAGCTTGTA
AGCACCGTCGTCACTTATCTGCCAGTACTTGATGATGCAAAGGAGTTAATTGCGGCGCTG
GATGTTTTTGTGGCCTGGGCAACGGTGGTAAGGGATTCTCCACATCCCATGGTTCGTCCA
ACGATTAGGACACCTGAGACAGAGGAGGAACAAGAGGGTAATAAAAGTCTCATCACGCTT
ATTAATGTTCGTCACCCGCTTGTTGAACTCCGTCAGCCAGTGTACACACCCAACACGTTA
CGTCTAACGGACGATGCCAATGCGCTTATTATAACGGGACCCAACATGGGAGGCAAATCA
ACTTTTATGCGGAGTGTGGGAATATCTGTTGTGCTGGCACAGGCAGGCTGCTTTGTGCCG
GCCGATTCGGCGGATATGGTAACAAGGGACGCCGTAATGTGTCGTGTTGGAGCCACGGAT
CACCTTGCACAAGGGGTGTCGACGTTTATGGTGGAGATGTTGGAGTCTGCTGCCATTTTA
AACGCTGCCACGCGAGA
>GU212987
GTGTATGGATGGACAGAAAAGCAACTGAAGTGTGAGTACCATACGACATACGGTTATGTC
TTTCGTGTAACGCGAAAAGAAGACCAACAGGTACGCACAAGCAAGGAACTAATCACGGTG
AGCACTTCCAAGGACGGTGTAAGATTTGTTTCAGAACGACTTTCCTCACTTAGTGAGCAA
TATAAAGGCATTCGAAAGGTATATGATGTGCGTCAGCAAGATCTTAAGCAGAAGCTTGTA
AGCACCGTCGTCACTTATCTGCCAGTACTTGATGATGCAAAGGAGTTAATTGCGGCGCTG
GATGTTTTTGTGGCCTGGGCAACGGTGGTAAGGGATTCTCCACATCCCATGGTTCGTCCA
ACGATTAGGACACCTGAGACAGAGGAGGAACAAGAGGGTAATAAAAGTCTCATCACGCTT
ATTAATGTTCGTCACCCGCTTGTTGAACTCCGTCAGCCAGTGTACACACCCAACACGTTA
CGTCTAACGGACGATGCCAATGCGCTTATTATAACGGGACCCAACATGGGAGGCAAATCA
ACTTTTATGCGGAGTGTGGGAATATCTGTTGTGCTGGCACAGGCAGGCTGCTTTGTGCCG
GCCGATTCGGCGGATATGGTAACAAGGGACGCCGTAATGTGTCGTGTTGGAGCCACGGAT
CACCTTGCACAAGGGGTGTCGACGTTTATGGTGGAGATGTTGGAGTCTGCTGCCATTTTA
AACGCTGCCACGCGAGA
>GU212986
GTGTATGGATGGACAGAAAAGCAACTGAAGTGTGAGTACCATACGACATACGGTTATGTC
TTTCGTGTAACGCGAAAAGAAGACCAACAGGTACGCACAAGCAAGGAACTAATCACGGTG
AGCACTTCCAAGGACGGTGTAAGATTTGTTTCAGAACGACTTTCCTCACTTAGTGAGCAA
TATAAAGGCATTCGAAAGGTATATGATGTGCGTCAGCAAGATCTTAAGCAGAAGCTTGTA
AGCACCGTCGTCACTTATCTGCCAGTACTTGATGATGCAAAGGAGTTAATTGCGGCGCTG
GATGTTTTTGTGGCCTGGGCAACGGTGGTAAGGGATTCTCCACATCCCATGGTTCGTCCA
ACGATTAGGACACCTGAGACAGAGGAGGAACAAGAGGGTAATAAAAGTCTCATCACGCTT
ATTAATGTTCGTCACCCGCTTGTTGAACTCCGTCAGCCAGTGTACACACCCAACACGTTA
CGTCTAACGGACGATGCCAATGCGCTTATTATAACGGGACCCAACATGGGAGGCAAATCA
ACTTTTATGCGGAGTGTGGGAATATCTGTTGTGCTGGCACAGGCAGGCTGCTTTGTGCCG
GCCGATTCGGCGGATATGGTAACAAGGGACGCCGTAATGTGTCGTGTTGGAGCCACGGAT
CACCTTGCACAAGGGGTGTCGACGTTTATGGTGGAGATGTTGGAGTCTGCTGCCATTTTA
AACGCTGCCACGCGAGA
>GQ869654
GTGTATGGATGGACAGAAAAGCAACTGAAGTGTGAGTACCATACGACATACGGTTATGTC
TTTCGTGTAACGCGAAAAGAAGACCAACAGGTACGCACAAGCAAGGAACTAATCACGGTG
AGCACTTCCAAGGACGGTGTAAGATTTGTTTCAGAACGACTTTCCTCACTTAGTGAGCAA
TATAAAGGCATTCGAAAGGTATATGATGTGCGTCAGCAAGATCTTAAGCAGAAGCTTGTA
AGCACCGTCGTCACTTATCTGCCAGTACTTGATGATGCAAAGGAGTTAATTGCGGCGCTG
GATGTTTTTGTGGCCTGGGCAACGGTGGTAAGGGATTCTCCACATCCCATGGTTCGTCCA
ACGATTAGGACACCTGAGACAGAGGAGGAACAAGAGGGTAATAAAAGTCTCATCACGCTT
ATTAATGTTCGTCACCCGCTTGTTGAACTCCGTCAGCCAGTGTACACACCCAACACGTTA
CGTCTAACGGACGATGCCAATGCGCTTATTATAACGGGACCCAACATGGGAGGCAAATCA
ACTTTTATGCGGAGTGTGGGAATATCTGTTGTGCTGGCACAGGCAGGCTGCTTTGTGCCG
GCCGATTCGGCGGATATGGTAACAAGGGACGCCGTAATGTGTCGTGTTGGAGCCACGGAT
CACCTTGCACAAGGGGTGTCGACGTTTATGGTGGAGATGTTGGAGTCTGCTGCCATTTTA
AACGCTGCCACGCGAGA
>DQ021898
GTGTATGGATGGACAGAGAAGCAACTGAAGTGTGAGTACCATACGACATACGGTTATGTC
TTTCGTGTAACGCGAAAAGAAGACCAACAGGTGCGCACAAGCAAGGAACTAATCACGGTG
AGCACTTCCAAGGACGGTGTAAGATTTGTTTCAGAACGACTTTCTTCACTTAGTGAGCAA
TATAAAGGCATTCGAAAGGTATATGATGTGCGCCAGCAAGATCTTAAGCAGAAGCTTGTA
AGCACCGTCGTCACTTATCTTCCAGTACTTGATGATGCAAAGGAGTTAATTGCGGCGCTG
GATGTTTTTGTGGCCTGGGCAACGGTGGTAAGGGATTCTCCACATCCCATGGTTCGTCCA
ACGATTAGGACACCTGAGACAGAGGAGGAACAAGAGGGCAATAAAAGTCTCATCACGCTT
CTTAATGTTCGTCACCCGCTTGTTGAACTCCGTCAGCCGGTGTACACACCCAACACGTTA
CGTCTAACGGACGATGCCAATGCGCTTATTATAACGGGACCCAACATGGGAGGCAAATCA
ACTTTTATGCGGAGCGTGGGAATATGTGTTGTGCTGGCACAGGCAGGCTGCTTTGTGCCG
GCCGATTCGGCGGATGTGGTAACAAGGGACGCCGTAATGTGTCGTGTTGGAGCCACGGAT
CACCTTGCACAAGGAGTGTCGACGTTTATGGTGGAGATGTTGGAGTCTGCTGCCATTTTA
AACGCTGCCACGCGAGA
>AY540737
GTGTATGGATGGACAGAAAAGCAACTGAAGTGTGAGTACCATACGACATACGGTTATGTC
TTTCGTGTAACGCGAAAAGAAGACCAACAGGTGCGCACAAGCAAGGAACTAATTACGGTG
AGCACTTCCAAGGACGGTGTAAGATTTGTTTCAGAACGACTTTCTTCACTTAGTGAGCAA
TATAAAGGAATTCGAAAGGTATATGATGTGCGTCAGCAAGATCTTAAGCAGAAGCTTGTA
AGCACCGTCGTCACTTATCTGCCAGTACTTGATGATGCAAAGGAGTTGATTGCGGCGCTG
GATGTTTTTGTGGCCTGGGCAACGGTGGTAAGGGATTCTCCACATCCCATGGTTCGTCCA
ACGATTAGGACACCTGAGACAGAGGAGGAACAAGAGGGCAATAAAAGTCTTATCACGCTT
CTTAATGTTCGTCACCCGCTTGTTGAACTCCGTCAGCCAGTGTACACACCCAACACGTTA
CATCTAACGGACGATGCCAATGCGCTTATTATAACGGGACCCAACATGGGAGGCAAATCA
ACTTTTATGCGGAGCGTGGGAATATGTGTTGTGCTGGCACAGGCAGGCTGCTTTGTGCCG
GCCGATTCGGCGGATATGGTAACAAGGGACGCCGTCATGTGTCGCGTTGGAGCCACGGAT
CACCTTGCACAAGGGGTGTCGACGTTTATGGTGGAGATGTTGGAATCTGCTGCCATTTTA
AACGCTGCCACGCGAGA
>GU213004
GTGTATGGATGGACAGAAAAGCAACTGAAGTGTGAGTACCATACGACATACGGTTATGTC
TTTCGTGTAACGCGAAAAGAAGACCAACAGGTACGCACAAGCAAGGAACTAATCACGGTG
AGCACTTCCAAGGACGGTGTAAGATTTGTTTCAGAACGACTTTCCTCACTTAGTGAGCAA
TATAAAGGCATTCGAAAGGTATATGATGTGCGTCAGCAAGATCTTAAGCAGAAGCTTGTA
AGCACCGTCGTCACTTATCTGCCAGTACTTGATGATGCAAAGGAGTTAATTGCGGCGCTG
GATGTTTTTGTGGCCTGGGCAACGGTGGTAAGGGATTCTCCACATCCCATGGTTCGTCCA
ACGATTAGGACACCTGAGACAGAGGAGGAACAAGAGGGTAATAAAAGTCTCATCACGCTT
ATTAATGTTCGTCACCCGCTTGTTGAACTCCGTCAGCCAGTGTACACACCCAACACGTTA
CGTCTAACGGACGATGCCAATGCGCTTATTATAACGGGACCCAACATGGGAGGCAAATCA
ACTTTTATGCGGAGTGTGGGAATATCTGTTGTGCTGGCACAGGCAGGCTGCTTTGTGCCG
GCCGATTCGGCGGATATGGTAACAAGGGACGCCGTAATGTGTCGTGTTGGAGCCACGGAT
CACCTTGCACAAGGGGTGTCGACGTTTATGGTGGAGATGTTGGAGTCTGCTGCCATTTTA
AACGCTGCCACGCGAG-
>MF074161
GTGTATGGATGGACAGAAAAGCAACTGAAGTGTGAGTACCATACGACATACGGTTATGTC
TTTCGTGTAACGCGAAAAGAAGACCAACAGGTACGCACAAGCAAGGAACTAATCACGGTG
AGCACTTCCAAGGACGGTGTAAGATTTGTTTCAGAACGACTTTCCTCACTTAGTGAGCAA
TATAAAGGCATTCGAAAGGTATATGATGTGCGTCAGCAAGATCTTAAGCAGAAGCTTGTA
AGCACCGTCGTCACTTATCTGCCAGTACTTGATGATGCAAAGGAGTTAATTGCGGCGCTG
GATGTTTTTGTGGCCTGGGCAACGGTGGTAAGGGATTCTCCACATCCCATGGTTCGTCCA
ACGATTAGGACACCTGAGACAGAGGAGGAACAAGAGGGTAATAAAAGTCTCATCACGCTT
ATTAATGTTCGTCACCCGCTTGTTGAACTCCGTCAGCCAGTGTACACACCCAACACGTTA
CGTCTAACGGACGATGCCAATGCGCTTATTATAACGGGACCCAACATGGGAGGCAAATCA
ACTTTTATGCGGAGTGTGGGAATATCTGTTGTGCTGGCACAGGCAGGCTGCTTTGTGCCG
GCCGATTCGGCGGATATGGTAACAAGGGACGCCGTAATGTGTCGTGTTGGAGCCACGGAT
CACCTTGCACAAGGGGTGTCGACGTTTATGGTGGAGATGTTGGAGTC-GCTGCCATTTTA
AACGCTGCCACGCGAGA
>MF074166
GTGTATGGATGGACAGAAAAGCAACTGAAGTGTGAGTACCATACGACATACGGTTATGTC
TTTCGTGTAACGCGAAAAGAAGACCAACAGGTACGCACAAGCAAGGAACTAATCACGGTG
AGCACTTCCAAGGACGGTGTAAGATTTGTTTCAGAACGACTTTCCTCACTTAGTGAGCAA
TATAAAGGCATTCGAAAGGTATATGATGTGCGTCAGCAAGATCTTAAGCAGAAGCTTGTA
AGCACCGTCGTCACTTATCTGCCAGTACTTGATGATGCAAAGGAGTTAATTGCGGCGCTG
GATGTTTTTGTGGCCTGGGCAACGGTGGTAAGGGATTCTCCACATCCCATGGTTCGTCCA
ACGATTAGGACACCTGAGACAGAGGAGGAACAAGAGGGTAATAAAAGTCTCATCACGCTT
ATTAATGTTCGTCACCCGCTTGTTGAACTCCGTCAGCCAGTGTACACACCCAACACGTTA
CGTCTAACGGACGATGCCAATGCGCTTATTATAACGGGACCCAACATGGGAGGCAAATCA
ACTTTTATGCGGAGTGTGGGAATATCTGTTGTGCTGGCACAGGCAGGCTGCTTTGTGCCG
GCCGATTCGGCGGATATGGTAACAAGGGACGCCGTAATGTGTCGTGTTGGAGCCACGGAT
CACCTTGCACAAGGGGTGTCGACGTTTATGGTGGAGATGTTGGAGTCTGCTGCCATTGTA
AACGCTGCCACGCGAGA
>AY540739
GTGTATGGATGGACAGAAAAGCAACTGAAGTGTGAGTACCATACGACATACGGTTATGTC
TTTCGTGTAACGCGAAAAGAAGACCAACAGGTACGCACAAGCAAGGAACTAATCACGGTG
AGCACTTCCAAGGACGGTGTAAGATTTGTTTCAGAACGACTTTCCTCACTTAGTGAGCAA
TATAAAGGCATTCGAAAGGTATATGATGTGCGTCAGCAAGATCTTAAGCAGAAGCTTGTA
AGCACCGTCGTCACTTATCTGCCAGTACTTGTTGATGCAAAGGAGTTAATTGCGGCGCTG
GATGTTTTTGTGGCCTGGGCAACGGTGGTAAGGGATTCTCCACATCCCATGGTTCGTCCA
ACGATTAGGACACCTGAGACAGAGGAGGAACAAGAGGGTAATAAAAGTCTCATCACGCTT
ATTAATGTTCGTCACCCGCTTGTTGAACTCCGTCAGCCAGTGTACACACCCAACACGTTA
CGTCTAACGGACGATGCCAATGCGCTTATTATAACGGGACCCAACATGGGAGGCAAATCA
ACTTTTATGCGGAGTGTGGGAATATCTGTTGTGCTGGCACAGGCAGGCTGCTTTGTGCCG
GCCGATTCGGCGGATATGGTAACAAGGGACGCCGTAATGTGTCGTGTTGGAGCCACGGAT
CACCTTGCACAAGGGGTGTCGACGTTTATGGTGGAGATGTTGGAGTCTGCTGCCATTTTA
AACGCTGCCACGCGAGA
>AY540735
GTGTATGGATGGACAGAGAAGCAACTGAAGTGTGAGTACCATACGACATACGGTTATGTC
TTTCGTGTAACGCGAAAAGAAGACCAACAGGTGCGCACAAGCAAGGAACTAATCACGGTG
AGCACTTCCAAGGACGGTGTAAGATTTGTTTCAGAACGACTTTCTTCACTTAGTGAGCAA
TATAAAGGCATTCGAAAGGTATATGATGTGCGCCAGCAAGATCTTAAGCAGAAGCTTGTA
AGCACCGTCGTCACTTATCTTCCAGTACTTGATGATGCAAAGGAGTTGATTGCGGCGCTG
GATGTTTTTGTGGCCTGGGCAACGGTGGTAAGGGATTCTCCACATCCCATGGTTCGTCCA
ACGATTAGGACACCTGAGACAGAGGAGGAACAAGAGGGCAATAAAAGTCTCATCACGCTT
CTTAATGTTCGTCACCCGCTTGTTGAACTCCGTCAGCCAGTGTACACACCCAACACGTTA
CATCTAACGGACGATGCCAATGCGCTTATTATAACGGGACCCAACATGGGAGGCAAATCA
ACTTTTATGCGGAGCGTGGGAATATGTGTTGTGCTGGCACAGGCAGGCTGGTTTGTGCCG
GCCGATTCGGCGGATATGGTAACAAGGGACGCCGTCATGTGTCGTGTTGGAGCCACGGAT
CACCTTGCACAAGGGGTGTCGACGTTTATGGTGGAGATGTTGGAATCTGCTGCCATTTTA
AACGCTGCCACACGAGA
>CCP015651
GTGTATGGATGGACAGAAAAGCAACTGAAGTGTGAGTACCATACGACATACGGTTATGTC
TTTCGTGTAACGCGAAAAGAAGACCAACAGGTACGCACAAGCAAGGAACTAATCACGGTG
AGCACTTCCAAGGACGGTGTAAGATTTGTTTCAGAACGACTTTCCTCACTTAGTGAGCAA
-ATAAAGGCATTCGAAAGGTATATGATGTGCGTCAGCAAGATCTTAAGCAGAAGCTTGTA
AGCACCGTCGTCACTTATCTGCCAGTACTTGATGATGCAAAGGAGTTAATTGCGGCGCTG
GATGTTTTTGTGGCCTGGGCAACGGTGGTAAGGGATTCTCCACATCCCATGGTTCGTCCA
ACGATTAGGACACCTGAGACAGAGGAGGAACAAGAGGGTAATAAAAGTCTCATCACGCTT
ATTAATGTTCGTCACCCGCTTGTTGAACTCCGTCAGCCAGTGTACACACCCAACACGTTA
CGTCTAACGGACGATGCCAATGCGCTTATTATAACGGGACCCAACATGGGAGGCAAATCA
ACTTTTATGCGGAGTGTGGGAATATCTGTTGTGCTGGCACAGGCAGGCTGCTTTGTGCCG
GCCGATTCGGCGGATATGGTAACAAGGGACGCCGTAATGTGTCGTGTTGGAGCCACGGAT
CACCTTGCACAAGGGGTGTCGACGTTTATGGTGGAGATGTTGGAGTCTGCTGCCATTTTA
AACGCTGCCACGCGAGA
>AY540732
GTGTATGGATGGACAGAAAAGCAACTGAAGTGTGAGTACCATACGACATACGGTTATGTC
TTTCGTGTAACGCGAAAAGAAGACCAACAGGTGCGCACAAGCAAGGAACTAATTACGGTG
AGCACTTCCAAGGACGGTGTAAGATTTGTTTCAGAACGACTTTCTTCACTTAGTGAGCAA
TATAAAGGCATTCGAAAGGTATATGATGTGCGTCAGCAAGATCTTAAGCAGAAGCTTGTA
AGCACCGTCGTCACATATCTGCCAGTACTTGATGATGCAAAGGAGTTGATTGCGGCGCTG
GATGTTTTTGTGGCCTGGGCAACGGTGGTAAGGGATTCTCCACATCCCATGGTTCGTCCA
ACGATTAGGACACCTGAGACAGAGGAGGAACAAGAGGGCAATAAAAGTCTTATCACGCTT
CTTAATGTTCGTCACCCGCTTGTTGAACTCCGTCAGCCAGTGTACACACCCAACACGTTA
CATCTAACGGACGATGCCAATGCGCTTATTATAACGGGACCC-ACATGGGAGGCAAATC-
ACTTTTATGCGGAGCGTGGGAATATGTGTTGTGCTGGCACAGGCAGGCTGCTTTGTGCCG
GCCGATTCGGCGGATATGGTAACAAGGGACGCCGTCATGTGTCGTGTTGGAGCCACGGAT
CACCTTGCACAAGGGGTGTCGACGTTTATGGTGGAGATGTTGGAATCTGCTGCCATTTTA
AACGCTGCTACGCGAGA
>AY540736
GTGTATGGATGGACAGAGAAGCAACTGAAGTGTGAGTACCATACGACATACGGTTATGTC
TTTCGTGTAACGCGAAAAGAAGACCAACAGGTGCGCACAAGCAAGGAACTAATTACGGTG
AGCACTTCCAAGGACGGTGTAAGATTTGTTTCAGAACGACTTTCTTCACTTAGTGAGCAA
TATAAAGGAATTCGAAAGGTATATGATGTGCGTCAGCAAGATCTTAAGCAGAAGCCTGTA
AGCACCGTCGTCACTTATCTTCCAGTACTTGATGATGCAAAGGAGTTAATTGCGGCGCTG
GATGTTTTTGTGGCCTGGGCAACGGTGGTAAGGGATTCTCCACATCCCATAGTTCGTCCA
ACGATTAGGACACCTGAGACAGAGGAGGAACAAGAGGGCAATAAAAGTCTCATCACGCTT
CTTAATGTTCGTCACCCGCTTGTTGAACTCCGTCAGCCAGTGTACACACCCAACACGTTA
CGTCTAACGGACGATGCCAATGCGCTTATTATAACGGGACCCAACATGGGAGGCAAATCA
ACTTTTATGCGGAGCGTGGGAATATGTGTTGTGCTGGCACAGGCAGGCTGCTTTGTGCCG
GCCGATTCGGCGGATGTGGTAACAAGGGACGCCGTAATGTGTCGTGTTGGAGCCACGGAT
CACCTTGCACAAGGAGTGTCGACGTTTATGGTGGAGATGTTGGAGTCTGCTGCCATTTTA
AACGCTGCCACGCGAGA
>GU213016
GTGTATGGATGGACAGAAAAGCAACTGAAGTGTGAGTACCATACGACATACGGTTATGTC
TTTCGTGTAACGCGAAAAGAAGACCAACAGGTGCGCACAAGCAAGGAACTAATCACGGTG
AGCACTTCCAAGGACGGTGTAAGATTTGTTTCAGAACGACTTTCTTCACTTAGTGAGCAA
TATAAAGGCATTCGAAAGGTATATGATGTGCGTCAGCAAGATCTTAAGCAGAAGCTTGTA
AGCACCGTCGTCACTTATCTGCCAGTACTTGATGATGCAAAGGAGTTGATTGCGGCGCTG
GATGTTTTTGTGGCCTGGGCAACGGTGGTAAGGGATTCTCCACATCCCATGGTTCGTCCA
ACGATTAGGACACCTGAGACTGAGGAGGAACAAGAGGGCAATAAAAGTCTCATCACGCTT
CTTAATGTTCGTCACCCGCTTGTTGAACTCCGTCAGCCAGTGTACACACCCAACACGTTA
CGTCTAACGGACGATGCCAATGCGCTTATTATAACGGGACCCAACATGGGAGGCAAATCA
ACTTTTATGCGGAGCGTGGGAATATGTGTTGTGCTGGCACAGGCAGGCTGCTTTGTGCCG
GCCGATTCGGCGGATATGGTAACAAGGGACGCCGTAATGTGTCGTGTTGGAGCCACGGAT
CACCTTGCACAAGGGGTGTCGACGTTTATGGTGGAGA-----------------------
-----------------
>MF074181
GTGTATGGATGGACAGAAAAGCAACTGAAGTGTGAGTACCATACGACATACGGTTATGTC
TTTCGTGTAACGCGAAAAGAAGACCAACAGGTACGCACAAGCAAGGAACTAATCACGGTG
AGCACTTCCAAGGACGGTGTAAGATTTGTTTCAGAACGACTTTCCTCACTTAGTGAGCAA
TATAAAGGCATTCGAAAGGTATATGATGTGCGTCAGCAAGATCTTAAGCAGAAGCTTGTA
AGCACCGTCGTCACTTATCTGCCAGTACTTGATGATGCAAAGGAGTTAATTGCGGCGCTG
GATGTTTTTGTGGCCTGGGCAACGGTGGTAAGGGATTCTCCACATCCCATGGTTCGTCCA
ACGATTAGGACACCTGAGACAGAGGAGGAACAAGAGGGTAATAAAAGTCTCATCACGCTT
ATTAATGTTCGTCACCCGCTTGTTGAACTCCGTCAGCCAGTGTACACACCCAACACGTTA
CGTCTAACGGACGATGCCAATGCGCTTATTATAACGGGACCCAACATGGGAGGCAAATCA
ACTTTTATGCGGAGTGTGGGAATATCTGTTGTGCTGGCACAGGCAGGCTGCTTTGTGCCG
GCCGATTCGGCGGATATGGTAACAAGGGACGCCGTAATGTGTCGTGTTGGAGCCACGGAT
CACCTTGCACAAGGGGTGTCGACGTTTATGGTGGAGATGTTGGAGTCTGCTGCCA-----
-----------------
>MF074155
GTGTATGGATGGACAGAAAAGCAACTGAAGTGTGAGTACCATACGACATACGGTTATGTC
TTTCGTGTAACGCGAAAAGAAGACCAACAGGTACGCACAAGCAAGGAACTAATCACGGTG
AGCACTTCCAAGGACGGTGTAAGATTTGTTTCAGAACGACTTTCCTCACTTAGTGAGCAA
TATAAAGGCATTCGAAAGGTATATGATGTGCGTCAGCAAGATCTTAAGCAGAAGCTTGTA
AGCACCGTCGTCACTTATCTGCCAGTACTTGATGATGCAAAGGAGTTAATTGCGGCGCTG
GATGTTTTTGTGGCCTGGGCAACGGTGGTAAGGGATTCTCCACATCCCATGGTTCGTCCA
ACGATTAGGACACCTGAGACAGAGGAGGAACAAGAGGGTAATAAAAGTCTCATCACGCTT
ATTAATGTTCGTCACCCGCTTGTTGAACTCCGTCAGCCAGTGTACACACCCAACACGTTA
CGTCTAACGGACGATGCCAATGCGCTTATTATAACGGGACCCAACATGGGAGGCAAATCA
ACTTTTATGCGGAGTGTGGGAATATCTGTTGTGCTGGCACAGGCAGGCTGCTTTGTGCCG
GCCGATTCGGCGGATATGGTAACAAGGGACGCCGTAATGTGTCGTGTTGGAGCCACGGAT
CACCTTGCACAAGGGGTGTCGACGTTTATGGTGGAGATGTTGGAGTC-------------
-----------------
>MF074164
---------------GAAAAGCAACTGAAGTGTGAGTACCATACGACATACGGTTATGTC
TTTCGTGTAACGCGAAAAGAAGACCAACAGGTACGCACAAGCAAGGAACTAATCACGGTG
AGCACTTCCAAGGACGGTGTAAGATTTGTTTCAGAACGACTTTCCTCACTTAGTGAGCAA
TATAAAGGCATTCGAAAGGTATATGATGTGCGTCAGCAAGATCTTAAGCAGAAGCTTGTA
AGCACCGTCGTCACTTATCTGCCAGTACTTGATGATGCAAAGGAGTTAATTGCGGCGCTG
GATGTTTTTGTGGCCTGGGCAACGGTGGTAAGGGATTCTCCACATCCCATGGTTCGTCCA
ACGATTAGGACACCTGAGACAGAGGAGGAACAAGAGGGTAATAAAAGTCTCATCACGCTT
ATTAATGTTCGTCACCCGCTTGTTGAACTCCGTCAGCCAGTGTACACACCCAACACGTTA
CGTCTAACGGACGATGCCAATGCGCTTATTATAACGGGACCCAACATGGGAGGCAAATCA
ACTTTTATGCGGAGTGTGGGAATATCTGTTGTGCTGGCACAGGCAGGCTGCTTTGTGCCG
GCCGATTCGGCGGATATGGTAACAAGGGACGCCGTAATGTGTCGTGTTGGAGCCACGGAT
CACCTTGCACAAGGGGTGTCGACGTTTATGGTGGAGATGTTGGAGTC-------------
-----------------
>MF074160
------------------AAGCAACTGAAGTGTGAGTACCATACGACATACGGTTATGTC
TTTCGTGTAACGCGAAAAGAAGACCAACAGGTACGCACAAGCAAGGAACTAATCACGGTG
AGCACTTCCAAGGACGGTGTAAGATTTGTTTCAGAACGACTTTCCTCACTTAGTGAGCAA
TATAAAGGCATTCGAAAGGTATATGATGTGCGTCAGCAAGATCTTAAGCAGAAGCTTGTA
AGCACCGTCGTCACTTATCTGCCAGTACTTGATGATGCAAAGGAGTTAATTGCGGCGCTG
GATGTTTTTGTGGCCTGGGCAACGGTGGTAAGGGATTCTCCACATCCCATGGTTCGTCCA
ACGATTAGGACACCTGAGACAGAGGAGGAACAAGAGGGTAATAAAAGTCTCATCACGCTT
ATTAATGTTCGTCACCCGCTTGTTGAACTCCGTCAGCCAGTGTACACACCCAACACGTTA
CGTCTAACGGACGATGCCAATGCGCTTATTATAACGGGACCCAACATGGGAGGCAAATCA
ACTTTTATGCGGAGTGTGGGAATATCTGTTGTGCTGGCACAGGCAGGCTGCTTTGTGCCG
GCCGATTCGGCGGATATGGTAACAAGGGACGCCGTAATGTGTCGTGTTGGAGCCACGGAT
CACCTTGCACAAGGGGTGTCGACGTTTATGGTGGAGATGTTGGAGTCT------------
-----------------
>MF074163
---------------------------------GAGTACCATACGACATACGGTTATGTC
TTTCGTGTAACGCGAAAAGAAGACCAACAGGTACGCACAAGCAAGGAACTAATCACGGTG
AGCACTTCCAAGGACGGTGTAAGATTTGTTTCAGAACGACTTTCCTCACTTAGTGAGCAA
TATAAAGGCATTCGAAAGGTATATGATGTGCGTCAGCAAGATCTTAAGCAGAAGCTTGTA
AGCACCGTCGTCACTTATCTGCCAGTACTTGATGATGCAAAGGAGTTAATTGCGGCGCTG
GATGTTTTTGTGGCCTGGGCAACGGTGGTAAGGGATTCTCCACATCCCATGGTTCGTCCA
ACGATTAGGACACCTGAGACAGAGGAGGAACAAGAGGGTAATAAAAGTCTCATCACGCTT
ATTAATGTTCGTCACCCGCTTGTTGAACTCCGTCAGCCAGTGTACACACCCAACACGTTA
CGTCTAACGGACGATGCCAATGCGCTTATTATAACGGGACCCAACATGGGAGGCAAATCA
ACTTTTATGCGGAGTGTGGGAATATCTGTTGTGCTGGCACAGGCAGGCTGCTTTGTGCCG
GCCGATTCGGCGGATATGGTAACAAGGGACGCCGTAATGTGTCGTG-TGGAGCCACGGAT
CACCTTGCACAAGGGGTGTCGACGTTTATGGTGGAGATGTTGGAGT--------------
-----------------
>T_rangeli_XM_029381741_1
--GTATGGATGGACAGAAAAACAATTAAAGTGTGAATACCATACAACGTACGGGTATGTT
TTTCGTGTCTCCCGCAAGGAGGATCAACAGGTGCGCACAAGCAAGGAACTTATCACGGTA
AGTACTTCCAAGGATGGTGTGCGTTTTGTTTCCGAGCGGCTGTCCTCGCTTAGTGAGCAA
CACAAAGGCATTCGGAAAGCCTACGATGCCCGCCAGCAGGATCTTAAACAAAAGCTTGTA
AGTACTGTGGTGACGTACCTGCCACTCCTTGATGATGCAAAGGAGTTAATTGCGGCGCTG
GATGTTTTTGTGGCCTGGGCAACTGTGGTGAAGGACTCTCCACATCCAATGGTTCGTCCA
ACGATCCGGTCACCTATGACAGCAGCGGAGGAAGGGAGCAACGGAAGCCTCATCACGATT
GTAAACGTTCGTCACCCGCTTGTTGAACTTCGTCAGCCAAGATATGTCCCAAATACGGTA
CGACTCACTGACAATGCGAACGCGCTTATTATAACGGGACCAAACATGGGTGGCAAATCC
ACTTTTATGCGGAGCGTGGGGATAGCTGTTGTGCTTGCACAGGCTGGCTGCTTTGTACCG
GCCGATTTGGCGGATATTGTTACAAGGGACGCTGTCATGTGTCGCGTTGGTGCTACGGAT
CACCTTGCACAAGGGGTGTCGACGTTTATGGTGGAGATGTTGGAGTCGGCTGCCATTTTA
GCCGCCGCTACGCG---
