# Supplementary material for: Molecular Markers for the Phylogenetic Reconstruction of Trypanosoma cruzi: A Quantitative Review
Source: Pathogens. 2025 Jan 14;14(1):72. doi: 10.3390/pathogens14010072 (PMC11768369; doi:10.3390/pathogens14010072)
Supplement: Supplementary file 1 [file pathogens-14-00072-s001.zip › superoxide_dismutase.fst]

>T_rangeli_XM_029378263_1
ATGACTTTCAGCATTCCGCCGCTGCCGTGGGGCTACGATGGGCTTGCCGCCAAAGGATTC
TCTAAAGAGCAGGTGACGTTTCACTACGACAAGCACCATCAGGGGTACGTGATGAAGCTT
AACGCGGCGGCACAGACAAAGAAGACCATCGAGGAAATTATCAAGACCGAAAAAGGCCCC
GTTTTCAACCTTGCTGCACAGATCTTTAACCACACGTTTTACTGGGAGAGCATGTGCCCT
AATGGCGGCGGCGAGCCGAAGGGCAAAGTGGCTGACGAGATCAACGCCTCCTTTGGCAGC
TTCGCGAAGTTTAAGGAGGAGTTCTCAAATGTGGCTATTGGTCACTTTGGCTCTGGCTGG
GCGTGGCTTGTGAAGGACACAGCCTCCGGCAAACTGAAGGTCTACCAGACGCACGACGCG
GGTTGCCCACTGACGGAGCCCACCTTGAAGCCGCTCCTCGCGTGCGATGTGTGGGAGCAT
GCGTACTACCTTGACTACAAGAACGACCGTGCGGCGTACATGCAGACCTTTTGGAACGTT
GTCAACTGGAAGCACGTGGAAAAACACCTT
>U90723_1
ATGGTCTTCAGCATTCCTCCGCTCCCATGGGGCTACGATGGGCTTGCGGCAAAAGGCCTC
TCAAAGCAGCAGGTGACGCTCCACTACGACAAGCACCATCAGGGGTATGTGACGAAACTC
AACGCTGCGGCGCAGACAAAGAAGAGCATCGAGGAGATCATCAGGACGGAGAAAGGCCCC
ATCTTCAACCTTGCGGCGCAGATTTTTAACCACACGTTCTACTGGGAGAGCATGTGTCCT
AATGGCGGTGGCGAGCCGACGGGAAAACTTGCCGACGAGATCAACGCTTCATTTGGCAGT
TTTGCGAAGTTCAAGGAGGAGTTTACAAACGTGGCTGTGGGCCACTTTGGCTGCGGTTTG
GCGTGGCCTGTGAAGGACACCAATTCCGGCAAACTGAAGGTCTACCAGACGCATGACGCG
GGATGTCCACTGACAGAGCCCAACTTGAAGCCTCTCCTTACATGCGATGTATGGGAGCAT
GCGTACTACGTGGACTACAAGAACGACCTGGCGGGATACGTGCAGGCCTTTTGGAACGTT
GTCAACTGGAAGAACGTGGAACGACAACTT
>MZ825455_1
ATGGTCTTCAGCATTCCTCCGCTCCCATGGGGCTACGATGGGCTTGCGGCAAAAGGCCTC
TCAAAGCAGCAGGTGACGCTCCACTACGACAAGCACCATCAGGGGTATGTGACGAAACTC
AACGCCGCGGCGCAGACAAAGAAGAGCATCGAGGAGATCATCAGGACGGAGAAAGGCCCC
ATCTTCAACCTTGCGGCGCAGATTTTTAACCACACGTTCTACTGGGAGAGCATGTGTCCT
AATGGGGGTGGCGAGCCGACGGGAAAAGTTGCCGACGAGATCAACGCTTCATTTGGCAGT
TTTGCGAAGTTCAAGGAGGAGTTTACAAACGTGGCTGTGGGCCACTTCGGCTCGGGTTGG
GCGTGGCTTGTGAAGGACACCAATACCGGCAAACTGAAAGTCTACCAGACGCATGACGCG
GGATGTCCACTGACAGAGCCCAACTTGAGGCCTCTCCTTACATGCGATGTATGGGAGCAT
GCGTACTACGTGGACTACAAGAACGACCGTGCGGCATATGTGCAGACCTTTTGGAACGTT
GTCAACTGGAAGAACGTGGAACAGCGTCTT
>XM_804198_1
ATGGTCTTCAGCATTCCTCCGCTCCCATGGGGCTACGATGGGCTTGCGGCAAAAGGCCTC
TCAAAGCAGCAGGTGACGCTCCACTACGACAAGCACCATCAGGGGTATGTGACGAAACTC
AACGCCGCGGCGCAGACAAAGAAGAGCATCGAGGAGATCATCAGGACGGAGAAAGGCCCC
ATCTTCAACCTTGCGGCGCAGATTTTTAACCACACGTTCTACTGGGAGAGCATGTGTCCT
AATGGGGGTGGCGAGCCGACGGGAAAAGTTGCCGACGAGATCAACGCTTCATTTGGCAGT
TTTGCGAAGTTCAAGGAGGAGTTTACAAACGTGGCTGTGGGCCACTTCGGCTCGGGTTGG
GCGTGGCTTGTGAAGGACACCAATACCGGCAAACTGAAAGTCTACCAGACGCATGACGCG
GGATGTCCACTGACAGAGCCCAACTTGAGGCCTCTCCTTACATGCGATGTATGGGAGCAT
GCGTACTACGTGGACTACAAGAACGACCGTGCGGCATATGTGCAGACCTTTTGGAACGTT
GTCAACTGGAAGAACGTGGAACAGCGTCTT
>CP015677_1
ATGGTCTTCAGCATTCCTCCGCTCCCATGGGGCTACGATGGGCTTGCGGCAAAAGGCCTC
TCAAAGCAGCAGGTGACGCTCCACTACGACAAACACCATCA-GGGTATGTGACGAAACTC
AACGCCGCGGCGCAGACAAAGAAAAGCATCGAGGAAATCATCAGGACGGAGAAAGGCCCC
ATCTTCAACCTTGCGGCGCAGATTTTTAACCACACGTTCTACTGGGAGAGCATGTGTCCT
AATGGCGGTGGCGAGCCGACGGGAAAAGTTGCCGACGAGATCAACGCTTCATTTGGCAGT
TTTGCGAAGTTCAAGGAGGAGTTTACAAACGTGGCTGTGGGCCACTTTGGCTCGGGTTGG
GCGTGGCTTGTGAAGGACACCAATTCCGGCAAACTGAAAGTCTACCAGACGCATGACGCG
GGATGTCCACTGACAGAGCCCAACTTGAAGCCTCTCCTTACATGCGATGTATGGGAGCAT
GCGTACTACGTGGACTACAAGAACGACCGTGCGGCATATGTGCAGACCTTTTGGAACGTT
GTCAACTGGAAGGACGTGGAACGGC-----
>U39401_1
ATGGTCTTCAGCATTCCTCCGCTCCCATGGGGCTACGATGGGCTTGCGGCAAAAGGCCTC
TCAAAGCAGCAGGTGACGCTCCACTACGACAAACACCATCAGGGGTATGTGACGAAACTC
AACGCCGCGGCGCAGACAAAGAAAAGCATCGAGGAAATCATCAGGACGGAGAAAGGCCCC
ATATTCAACCTTGCGGCGCAGATTTTTAACCACACGTTCTACTGGGAGAGCATGTGTCCT
AATGGCGGTGGCGAGCCGACGGGAAAAGTTGCCGACGAGATCAACGCTTCATTTGGCAGT
TTTGCGAAGTTCAAGGAGGAGTTTACAAACGTGGCTGTGGGCCACTTTGGCTCGGGTTTG
GCGTGGCTTGTGAAGGACACCAATTCCGGCAAACTGAAAGTCTACCAGACGCATGACGCG
GGATGTCCACTGACAGAGCCCAACTTGAAGCCTCTCCTTACATGCGATGTATGGGAGCAT
GCGTACTACGTGGACTACAAGAACGACCGTGCGGCATATGTGCAGACCTTTTGGAACGTT
GTCAACTGGAAGAACGTGGAACGGCAACTT
>CP015666_1
ATGGTCTTCAGCATTCCTCCGCTCCCATGGGGCTACGATGGGCTTGCGGCAAAAGGCCTC
TCAAAGCAGCAGGTGACGCTCCACTACGACAAACACCATCAGGGGTATGTGACGAAACTC
AACGCCGCGGCGCAGACAAAGAAAAGCATCGAGGAAATCATCAGGACGGAGAAAGGCCCC
ATATTCAACCTTGCGGCGCAGATTTTTAACCACACGTTCTACTGGGAGAGCATGTGTCCT
AATGGCGGTGGCGAGCCGACGGGAAAAGTTGCCGACGAGATCAACGCTTCATTTGGCAGT
TTTGCGAAGTTCAAGGAGGAGTTTACAAACGTGGCTGTGGGCCACTTTGGCTCGGGTTGG
GCGTGGCTTGTGAAGGACACCAATTCCGG-AAACTGAAAGTCTACCAGACGCATGACGCG
GGATGTCCACTGACAGAGCCCAACTTGAAGCCTCTCCTTACATGCGATGTATGGGAGCAT
GCGTACTACGTGGACTACAAGAACGACCGTGCGGCATATGTGCAGACCTTTTGGAACGTT
GTCAACTGGAAGAACGTGGAACGGCAACTT
>MZ825454_1
ATGGTCTTCAGCATTCCTCCGCTCCCATGGGGCTACGATGGGCTTGCGGCAAAAGGCCTC
TCAAAGCAGCAGGTGACGCTCCACTACGACAAGCACCATCAGGGGTATGTGACGAAACTC
AACGCCGCGGCGCAGACAAAGAAGAGCATCGAGGAGATCATCAGGACGGAGAAAGGCCCC
ATCTTCAACCTTGCGGCGCAGATTTTTAACCACACGTTCTACTGGGAGAGCATGTGTCCT
AATGGCGGTGGCGAGCCGACGGGAAAAGTTGCCGACGAGATCAACGCTTCATTTGGCAGT
TTTGCGAAGTTCAAGGAGGAGTTTACAAACGTGGCTGTGGGCCACTTTGGCTCGGGTTGG
GCGTGGCTTGTGAAGGACACCAATTCCGGCAAACTGAAAGTCTACCAGACGCATGACGCG
GGATGTCCACTGACAGAGCCCAACTTGAAGCCTCTCCTTACATGCGATGTATGGGAGCAT
GCGTACTACGTGGACTACAAGAACGACCGTGCGGCATATGTTCAGACCTTTTGGAACGTT
GTCAACTGGAAGAACGTGGAACGGCAACTT
>XM_808937_1
ATGGTCTTCAGCATTCCTCCGCTCCCATGGGGCTACGATGGGCTTGCGGCAAAAGGCCTC
TCAAAGCAGCAGGTGACGCTCCACTACGACAAGCACCATCAGGGGTATGTGACGAAACTC
AACGCCGCGGCGCAGACAAAGAAGAGCATCGAGGAGATCATCAGGACGGAGAAAGGCCCC
ATCTTCAACCTTGCGGCGCAGATTTTTAACCACACGTTCTACTGGGAGAGCATGTGTCCT
AATGGCGGTGGCGAGCCGACGGGAAAAGTTGCCGACGAGATCAACGCTTCATTTGGCAGT
TTTGCGAAGTTCAAGGAGGAGTTTACAAACGTGGCTGTGGGCCACTTTGGCTCGGGTTGG
GCGTGGCTTGTGAAGGACACCAATTCCGGCAAACTGAAAGTCTACCAGACGCATGACGCG
GGATGTCCACTGACAGAGCCCAACTTGAAGCCTCTCCTTACATGCGATGTATGGGAGCAT
GCGTACTACGTGGACTACAAGAACGACCGTGCGGCATATGTTCAGACCTTTTGGAACGTT
GTCAACTGGAAGAACGTGGAACGGCAACTT
>MZ825453_1
ATGGTCTTCAGCATTCCTCCGCTCCCATGGGGCTACGATGGGCTTGCGGCAAAAGGCCTC
TCAAAGCAGCAGGTGACGCTCCACTACGACAAGCACCATCAGGGGTATGTGACGAAACTC
AACGCTGCGGCGCAGACAAAGAAGAGCATCGAGGAGATCATCAGGACGGAGAAAGGCCCC
ATCTTCAACCTTGCGGCGCAGATTTTTAACCACACGTTCTACTGGGAGAGCATGTGTCCT
AATGGCGGTGGCGAGCCGACGGGAAAACTTGCCGACGAGATCAACGCTTCATTTGGCAGT
TTTGCGAAGTTCAAGGAGGAGTTTACAAACGTGGCTGTGGGCCACTTTGGCTCGGGTTGG
GCGTGGCTTGTGAAGGACACCAATTCCGGCAAACTGAAGGTCTACCAGACGCATGACGCG
GGATGTCCACTGACAGAGCCCAACTTGAAGCCTCTCCTTACATGCGATGTATGGGAGCAT
GCGTACTACGTGGACTACAAGAACGACCGTGCGGCATACGTGCAGACCTTTTGGAACGTT
GTCAACTGGAAGAACGTGGAACGGCAACTT
>MZ825449_1
ATGGTCTTCAGCATTCCTCCGCTCCCATGGGGCTACGATGGGCTTGCGGCAAAAGGCCTC
TCAAAGCAGCAGGTGACGCTCCACTACGACAAGCACCATCAGGGGTATGTGACGAAACTC
AACGCTGCGGCGCAGACAAAGAAGAGCATCGAGGAGATCATCAGGACGGAGAAAGGCCCC
ATCTTCAACCTTGCGGCGCAGATTTTTAACCACACGTTCTACTGGGAGAGCATGTGTCCT
AATGGCGGTGGCGAGCCGACGGGAAAACTTGCCGACGAGATCAACGCTTCATTTGGCAGT
TTTGCGAAGTTCAAGGAGGAGTTTACAAACGTGGCTGTGGGCCACTTTGGCTCGGGTTGG
GCGTGGCTTGTGAAGGACACCAATTCCGGCAAACTGAAGGTCTACCAGACGCATGACGCG
GGATGTCCACTGACAGAGCCCAACTTGAAGCCTCTCCTTACATGCGATGTATGGGAGCAT
GCGTACTACGTGGACTACAAGAACGACCGTGCGGCATACGTGCAGACCTTTTGGAACGTT
GTCAACTGGAAGAACGTGGAACGGCGTCTC
>XM_804459_1
ATGGTCTTCAGCATTCCTCCGCTCCCATGGGGCTACGATGGGCTTGCGGCAAAAGGCCTC
TCAAAGCAGCAGGTGACGCTCCACTACGACAAGCACCATCAGGGGTATGTGACGAAACTC
AACGCTGCGGCGCAGACAAAGAAGAGCATCGAGGAGATCATCAGGACGGAGAAAGGCCCC
ATCTTCAACCTTGCGGCGCAGATTTTTAACCACACGTTCTACTGGGAGAGCATGTGTCCT
AATGGCGGTGGCGAGCCGACGGGAAAACTTGCCGACGAGATCAACGCTTCATTTGGCAGT
TTTGCGAAGTTCAAGGAGGAGTTTACAAACGTGGCTGTGGGCCACTTTGGCTCGGGTTGG
GCGTGGCTTGTGAAGGACACCAATTCCGGCAAACTGAAGGTCTACCAGACGCATGACGCG
GGATGTCCACTGACAGAGCCCAACTTGAAGCCTCTCCTTACATGCGATGTATGGGAGCAT
GCGTACTACGTGGACTACAAGAACGACCGTGCGGCATACGTGCAGACCTTTTGGAACGTT
GTCAACTGGAAGAACGTGGAACGGCGTCTC
